# Supplementary material for: Identifying causal serum protein–cardiometabolic trait relationships using whole genome sequencing
Source: Hum Mol Genet. 2022 Nov 9;32(8):1266–75. doi: 10.1093/hmg/ddac275 (PMC10077504; doi:10.1093/hmg/ddac275)
Supplement: Supplementary_Table_2_ddac275 [file supplementary_table_2_ddac275.xlsx]

## Sheet: Sheet1
Supplementary Table 2. Summary statistics of all independently-associated pQTLs. Only pQTLs with concordant direction in both HELIC cohorts (direction of -- or ++) are reported in the manuscript. Protein QTLs are annotated with information from downstream bioinformatics analyses using priority codes. These codes are explained in the legend given in Sheet 2.
panel	protein	cis_gene_Ensembl_id	cis_gene_name	Uniprot_ID	chr	lead_SNP	independent_SNP	rsID	a1	a2	frequency_of_A1	freqSE	beta	se	p	Significance	Novelty	Previously_reported_Gilly_2020	direction	hetISq	hetP	nMiss	HA_pval	HP_pval	cis	most_severe_consequence	consequence_string (gene_name,gene_id,transcript_id,gene_biotype,is_canonical)	genes_in_region	replicates in ORCADES	trans in pleiotropic gene	mapped_gene	most severe protein coding consequence	protein coding gene	protein coding consequence	regulatory consequence	MR	eQTL	pheWAS	Mouse Models	Drug Targets	cis/trans
CVDII	ACE2	ENSG00000130234	ACE2	Q9BYF1	12	120979733	120979733	rs3830659	G	GACTC	0.6819	0.036	0.2347	0.0297	2.86e-15	2	3	1	++	80.6	0.02311	0	0.000122984	2.02e-12	FALSE	non_coding_transcript_exon_variant	HNF1A-AS1,ENSG00000241388,ENST00000433033,lncRNA,0|HNF1A-AS1,ENSG00000241388,ENST00000646404,lncRNA,0	DYNLL1,COQ5,RNF10,POP5,CABP1,MLEC,UNC119B,ACADS,SPPL3,HNF1A,HNF1A,C12orf43,OASL,P2RX7,P2RX4,CAMKK2,ANAPC5,RNF34,KDM2B	TRUE	FALSE	unknown	intron_variant	HNF1A	5	1	5	5	2	3	3	3
CVDII	ADAMTS13	ENSG00000160323	ADAMTS13	Q76LX8	9	133392016	133392016	rs28502181	T	G	0.9349	0.001	0.5238	0.0545	6.73e-22	2	3	1	++	0	0.4568	0	7.1e-09	1.12e-13	TRUE	intron_variant	STKLD1,ENSG00000198870,ENST00000371957,protein_coding,1	TSC1,GFI1B,GTF3C5,CEL,RALGDS,AL162417.1,GBGT1,OBP2B,ABO,SURF6,MED22,RPL7A,SURF1,SURF2,SURF4,STKLD1,STKLD1,REXO4,ADAMTS13,CACFD1,SLC2A6,MYMK,ADAMTSL2,FAM163B,DBH,SARDH,VAV2	FALSE	FALSE	ADAMTS13	regulatory_region_variant	ADAMTS13	5	1	5	2	2	3	4	2
CVDII	ADAMTS13	ENSG00000160323	ADAMTS13	Q76LX8	4	186240347	186240347	rs35984397	A	G	0.4702	0.013	0.2195	0.027	4.57e-16	2	1	3	++	77.4	0.03549	3	8.56e-12	1.06e-05	FALSE	intron_variant	KLKB1,ENSG00000164344,ENST00000264690,protein_coding,1|KLKB1,ENSG00000164344,ENST00000511406,retained_intron,0|KLKB1,ENSG00000164344,ENST00000511608,protein_coding,0|KLKB1,ENSG00000164344,ENST00000513864,protein_coding,0	SORBS2,TLR3,FAM149A,CYP4V2,KLKB1,KLKB1,F11,AC018709.1,MTNR1A,FAT1	FALSE	TRUE	KLKB1	intron_variant	KLKB1	5	2	5	5	3	3	4	4
CVDII	ADAMTS13	ENSG00000160323	ADAMTS13	Q76LX8	3	186677324	186677324	rs2228243	A	G	0.7847	0.0316	0.4891	0.0324	1.82e-51	2	3	1	++	93.6	7.74e-05	0	1.76e-09	1.32e-37	FALSE	missense_variant	HRG,ENSG00000113905,ENST00000232003,protein_coding,1	DGKG,CRYGS,TBCCD1,DNAJB11,AC068631.3,AHSG,FETUB,HRG,HRG,KNG1,EIF4A2,RFC4,ADIPOQ,ST6GAL1,RPL39L	FALSE	FALSE	unknown	missense_variant	HRG	3	3	5	5	2	3	4	3
CVDII	AGRP	ENSG00000159723	AGRP	O00253	16	66475748	66475748	rs58689256	A	G	0.9946	0.0016	-2.381	0.2463	4.11e-22	2	3	3	--	0	0.4269	0	3.16e-18	0.00813952	TRUE	non_coding_transcript_exon_variant	BEAN1-AS1,ENSG00000261656,ENST00000564618,lncRNA,1	CDH5,BEAN1,AC010542.3,BEAN1,AC010542.3,TK2,CKLF,CKLF-CMTM1,CMTM1,CMTM2,CMTM3,CMTM4,DYNC1LI2,TERB1,NAE1,CA7,PDP2,CDH16,RRAD,CIAO2B,CES2,CES3	FALSE	FALSE	AGRP	no_consequence_for_gene	AGRP	5	2	5	6	3	3	4	2
CVDII	AMBP	ENSG00000106927	AMBP	P02760	17	28391573	28391573	rs9913833	T	C	0.5086	0.0294	-0.18	0.0272	3.84e-11	2	1	1	--	95.5	2.25e-06	0	0.353895	8.08e-15	FALSE	intron_variant	SARM1,ENSG00000004139,ENST00000379061,processed_transcript,0|SARM1,ENSG00000004139,ENST00000577870,retained_intron,0|SARM1,ENSG00000004139,ENST00000578128,protein_coding,0|SARM1,ENSG00000004139,ENST00000579593,protein_coding,0|SARM1,ENSG00000004139,ENST00000580711,retained_intron,0|SARM1,ENSG00000004139,ENST00000585453,retained_intron,0|SARM1,ENSG00000004139,ENST00000585482,protein_coding,1	AC005697.1,LYRM9,NLK,TMEM97,IFT20,TNFAIP1,POLDIP2,TMEM199,SEBOX,AC002094.3,SARM1,VTN,SARM1,SLC46A1,AC005726.1,SLC13A2,FOXN1,UNC119,PIGS,ALDOC,SPAG5,RSKR,KIAA0100,SDF2,SUPT6H,PROCA1,RAB34,RPL23A,TLCD1,NEK8,TRAF4,FAM222B,ERAL1,FLOT2	FALSE	TRUE	unknown	intron_variant	SARM1	5	1	2	4	3	3	4	3
CVDII	AMBP	ENSG00000106927	AMBP	P02760	9	114069709	114069709	rs147941577	A	G	0.9758	0.0043	1.2804	0.126	3.03e-24	2	3	3	++	53.2	0.144	0	5.01e-20	0.00113599	TRUE	missense_variant	AMBP,ENSG00000106927,ENST00000265132,protein_coding,1|AMBP,ENSG00000106927,ENST00000466610,protein_coding,0	RGS3,ZNF618,AMBP,AMBP,KIF12,COL27A1,ORM1,ORM2,AKNA,WHRN	no proxy	FALSE	AMBP	missense_variant	AMBP	3	3	2	6	2	3	4	1
CVDII	BMP6	ENSG00000153162	BMP6	P22004	5	177409531	177409531	rs1801020	A	G	0.2382	0.0554	0.423	0.0323	4.12e-39	1	1	3	++	28	0.2386	0	3.72e-11	3.41e-26	FALSE	5_prime_UTR_variant	F12,ENSG00000131187,ENST00000253496,protein_coding,1|F12,ENSG00000131187,ENST00000253496,protein_coding,1|F12,ENSG00000131187,ENST00000253496,protein_coding,1	UIMC1,ZNF346,FGFR4,NSD1,RAB24,MXD3,PRELID1,LMAN2,RGS14,SLC34A1,PFN3,F12,GRK6,F12,GRK6,PRR7,DBN1,PDLIM7,DOK3,DDX41,FAM193B,TMED9,B4GALT7,FAM153A	TRUE	TRUE	F12	5_prime_UTR_variant	F12	5	3	2	5	2	3	4	4
CVDII	BMP6	ENSG00000153162	BMP6	P22004	4	186235350	186235350	rs57182850	T	TTTTCTAACTTCATCACC	0.5338	0.0045	0.4946	0.0262	2.17e-79	1	3	3	++	0	0.5026	0	6.07e-33	1.29e-34	FALSE	intron_variant	KLKB1,ENSG00000164344,ENST00000264690,protein_coding,1|KLKB1,ENSG00000164344,ENST00000264690,protein_coding,1|KLKB1,ENSG00000164344,ENST00000428196,protein_coding,0|KLKB1,ENSG00000164344,ENST00000428196,protein_coding,0|KLKB1,ENSG00000164344,ENST00000446598,protein_coding,0|KLKB1,ENSG00000164344,ENST00000446598,protein_coding,0|KLKB1,ENSG00000164344,ENST00000511406,retained_intron,0|KLKB1,ENSG000…	SORBS2,TLR3,FAM149A,CYP4V2,KLKB1,KLKB1,F11,AC018709.1,MTNR1A,FAT1	TRUE	TRUE	KLKB1	intron_variant	KLKB1	5	3	2	5	3	3	4	4
CVDII	BMP6	ENSG00000153162	BMP6	P22004	3	186742138	186742138	rs710446	T	C	0.5033	0.006	0.2246	0.0277	4.53e-16	2	1	1	++	21.9	0.2578	0	8.05e-06	4.05e-11	FALSE	missense_variant	KNG1,ENSG00000113889,ENST00000644859,protein_coding,1	DGKG,CRYGS,TBCCD1,DNAJB11,AC068631.3,AHSG,FETUB,HRG,KNG1,KNG1,EIF4A2,RFC4,ADIPOQ,ST6GAL1,RPL39L,RTP1,MASP1	FALSE	TRUE	unknown	missense_variant	KNG1	3	3	2	6	2	3	4	3
CVDII	CA5A	ENSG00000174990	CA5A	P35218	16	87893616	87893616	rs55870502	T	C	0.8229	0.0075	-0.8552	0.0322	3.3e-155	1	2	3	--	92.1	0.0003633	0	5.67e-40	1.44e-68	TRUE	splice_region_variant	CA5A,ENSG00000174990,ENST00000648022,nonsense_mediated_decay,0	MAP1LC3B,ZCCHC14,JPH3,KLHDC4,SLC7A5,CA5A,CA5A,BANP,ZNF469	TRUE	FALSE	CA5A	splice_region_variant	CA5A	4	2	5	6	2	3	3	1
CVDII	CCL17	ENSG00000102970	CCL17	Q92583	3	16898659	16898659	rs115792481	T	G	0.0438	0.0071	-0.6804	0.0664	1.25e-24	2	3	1	--	68.1	0.07683	0	7.5e-06	3.36e-19	FALSE	intron_variant	PLCL2,ENSG00000154822,ENST00000460467,processed_transcript,0|PLCL2,ENSG00000154822,ENST00000615277,protein_coding,1	RFTN1,DAZL,PLCL2,PLCL2,TBC1D5	FALSE	FALSE	unknown	intron_variant	PLCL2	5	2	4	6	2	3	4	3
CVDII	CCL17	ENSG00000102970	CCL17	Q92583	3	16898659	16913449	rs142289859	T	C	0.9789	0.002	0.8523	0.1008	2.87e-17	3	3	1	++	0	0.7613	0	1.23e-08	2.68e-09	FALSE	intron_variant	PLCL2,ENSG00000154822,ENST00000460467,processed_transcript,0|PLCL2,ENSG00000154822,ENST00000615277,protein_coding,1	RFTN1,DAZL,PLCL2,PLCL2,TBC1D5	TRUE	FALSE	unknown	intron_variant	PLCL2	5	2	4	6	2	3	4	3
CVDII	CCL17	ENSG00000102970	CCL17	Q92583	3	42854959	42854959	rs9872440	T	C	0.5629	0.0473	0.2127	0.0276	1.33e-14	2	3	1	++	57.6	0.1246	0	6.57e-05	4.5e-11	FALSE	intron_variant	ACKR2,ENSG00000144648,ENST00000422265,protein_coding,1|KRBOX1,ENSG00000240747,ENST00000426937,protein_coding,0|ACKR2,ENSG00000144648,ENST00000442925,protein_coding,0|AC092042.3,ENSG00000273291,ENST00000451200,processed_transcript,0|ACKR2,ENSG00000144648,ENST00000460855,processed_transcript,0|ACKR2,ENSG00000144648,ENST00000463699,processed_transcript,0|AC099329.2,ENSG00000273328,ENST00000471537,ln…	LYZL4,VIPR1,SEC22C,SS18L2,NKTR,ZBTB47,KLHL40,HHATL,AC006059.2,CCDC13,HIGD1A,ACKR2,AC092042.3,KRBOX1,ACKR2,AC092042.3,KRBOX1,CYP8B1,ZNF662,GASK1A,POMGNT2,SNRK,ANO10	TRUE	FALSE	ACKR2	intron_variant	ACKR2	5	2	4	5	2	3	4	3
CVDII	CCL17	ENSG00000102970	CCL17	Q92583	3	42854959	42864624	rs2228467	T	C	0.9477	0.0044	-0.5848	0.0603	3.06e-22	2	3	1	--	69.3	0.07098	0	1.75e-06	1.12e-16	FALSE	missense_variant	ACKR2,ENSG00000144648,ENST00000422265,protein_coding,1|ACKR2,ENSG00000144648,ENST00000442925,protein_coding,0|ACKR2,ENSG00000144648,ENST00000492609,protein_coding,0|ACKR2,ENSG00000144648,ENST00000493193,protein_coding,0|ACKR2,ENSG00000144648,ENST00000494619,protein_coding,0|ACKR2,ENSG00000144648,ENST00000497921,protein_coding,0	LYZL4,VIPR1,SEC22C,SS18L2,NKTR,ZBTB47,KLHL40,HHATL,AC006059.2,CCDC13,HIGD1A,ACKR2,AC092042.3,KRBOX1,CYP8B1,ACKR2,AC092042.3,KRBOX1,CYP8B1,ZNF662,GASK1A,POMGNT2,SNRK,ANO10	TRUE	FALSE	ACKR2	missense_variant	ACKR2	3	3	4	5	2	3	4	3
CVDII	CCL17	ENSG00000102970	CCL17	Q92583	16	57379053	57379053	rs1787786	A	C	0.2611	0.0075	0.2111	0.0315	2.13e-11	3	3	1	++	0	0.7171	0	2.57e-05	3.17e-07	TRUE	5_prime_UTR_variant	CX3CL1,ENSG00000006210,ENST00000565912,protein_coding,0	SLC12A3,HERPUD1,CETP,NLRC5,CPNE2,PSME3IP1,RSPRY1,ARL2BP,PLLP,CCL22,CX3CL1,CX3CL1,CCL17,CIAPIN1,COQ9,POLR2C,DOK4,CCDC102A,ADGRG5,ADGRG1,ADGRG3,DRC7,KATNB1,KIFC3	TRUE	FALSE	CCL17	no_consequence_for_gene	CCL17	5	3	4	6	3	3	4	2
CVDII	CCL17	ENSG00000102970	CCL17	Q92583	16	57379053	57408279	rs4396523	T	C	0.8589	0.001	-0.4263	0.039	7.88e-28	2	3	1	--	85.2	0.009368	1	1.75e-07	4.49e-21	TRUE	intron_variant	CCL17,ENSG00000102970,ENST00000219244,protein_coding,1	SLC12A3,HERPUD1,CETP,NLRC5,CPNE2,PSME3IP1,RSPRY1,ARL2BP,PLLP,CCL22,CX3CL1,CCL17,CCL17,CIAPIN1,COQ9,POLR2C,DOK4,CCDC102A,ADGRG5,ADGRG1,ADGRG3,DRC7,KATNB1,KIFC3,CNGB1	FALSE	FALSE	CCL17	intron_variant	CCL17	5	2	4	6	2	3	4	1
CVDII	CCL17	ENSG00000102970	CCL17	Q92583	10	119250744	119250744	rs10886430	A	G	0.909	0.008	0.6014	0.0462	9.76e-39	1	3	3	++	81.7	0.01944	0	3.73e-13	7.83e-25	FALSE	intron_variant	GRK5,ENSG00000198873,ENST00000392870,protein_coding,1	CACUL1,NANOS1,EIF3A,DENND10,SFXN4,PRDX3,GRK5,GRK5,RGS10,TIAL1,BAG3,INPP5F	FALSE	FALSE	unknown	intron_variant	GRK5	5	3	4	6	2	3	4	3
CVDII	CCL17	ENSG00000102970	CCL17	Q92583	1	159205564	159205564	rs12075	A	G	0.5806	0.0694	0.1978	0.0274	4.94e-13	2	3	1	++	81.8	0.01893	0	0.00123969	2.75e-11	FALSE	missense_variant	ACKR1,ENSG00000213088,ENST00000368121,protein_coding,1|ACKR1,ENSG00000213088,ENST00000368121,protein_coding,1|ACKR1,ENSG00000213088,ENST00000368121,protein_coding,1|ACKR1,ENSG00000213088,ENST00000368122,protein_coding,0|ACKR1,ENSG00000213088,ENST00000368122,protein_coding,0|ACKR1,ENSG00000213088,ENST00000368122,protein_coding,0|ACKR1,ENSG00000213088,ENST00000537147,protein_coding,0|ACKR1,ENSG0000…	OR6K3,OR6N1,OR6K6,OR6N2,MNDA,PYHIN1,IFI16,AIM2,CADM3,ACKR1,ACKR1,FCER1A,OR10J1,OR10J5,APCS	FALSE	TRUE	ACKR1	missense_variant	ACKR1	3	1	4	5	2	3	4	4
CVDII	CCL3	ENSG00000277632	CCL3	P10147	17	36150851	36150851	rs12600678	T	C	0.8728	0.0089	0.3656	0.0417	1.82e-18	2	2	1	++	94.5	1.87e-05	0	0.0116229	1.97e-19	TRUE	intron_variant	AC243829.2,ENSG00000276241,ENST00000617914,lncRNA,1	AP2B1,TAF15,RASL10B,GAS2L2,MMP28,C17orf50,HEATR9,CCL5,RDM1,LYZL6,CCL16,CCL14,CCL15-CCL14,CCL15,CCL23,CCL18,CCL3,CCL4,TBC1D3B,CCL3L1,CCL4L2,TBC1D3I,TBC1D3G,TBC1D3H,TBC1D3F,ZNHIT3,MYO19,PIGW,GGNBP2,DHRS11,MRM1	FALSE	FALSE	CCL3	no_consequence_for_gene	CCL3	5	3	5	6	2	3	3	2
CVDII	CCL3	ENSG00000277632	CCL3	P10147	17	36150851	36463756	rs11316723	T	TC	0.1941	0.017	-0.4433	0.0338	3.24e-39	2	3	1	--	94.2	3.14e-05	0	4.78e-09	7.23e-31	TRUE	regulatory_region_variant		CCL16,CCL14,CCL15-CCL14,CCL15,CCL23,CCL18,CCL3,CCL4,TBC1D3B,CCL3L1,CCL4L2,TBC1D3I,TBC1D3G,TBC1D3H,TBC1D3F,ZNHIT3,MYO19,PIGW,GGNBP2,DHRS11,MRM1,LHX1,AATF	FALSE	FALSE	CCL3	regulatory_region_variant	CCL3	5	1	5	6	2	3	3	2
CVDII	CCL3	ENSG00000277632	CCL3	P10147	3	46236086	46236086	rs79815064	A	G	0.9254	0.0227	-0.413	0.056	1.61e-13	2	1	1	--	8.3	0.2965	0	0.00487337	2.26e-11	FALSE	intron_variant	CCR3,ENSG00000183625,ENST00000357422,protein_coding,0	SACM1L,SLC6A20,LZTFL1,CCR9,FYCO1,CXCR6,XCR1,CCR3,CCR1,CCR3,CCR2,CCR5,CCRL2,LTF,RTP3,LRRC2,TDGF1,AC104304.2,FAM240A,ALS2CL,TMIE,AC109583.1,PRSS50	FALSE	FALSE	CCR cluster	intron_variant	CCR3 (*CCR5)	2	1	5	6	3	3	3	3
CVDII	CD4	ENSG00000010610	CD4	P01730	12	6787380	6787380	rs73053728	A	G	0.5941	0.0055	0.3505	0.0269	1.14e-38	2	3	1	++	91.1	0.0008231	0	1.15e-09	6.26e-28	TRUE	intron_variant	CD4,ENSG00000010610,ENST00000535707,processed_transcript,0	PLEKHG6,TNFRSF1A,SCNN1A,LTBR,CD27,TAPBPL,VAMP1,MRPL51,NCAPD2,GAPDH,IFFO1,NOP2,AC006064.6,CHD4,LPAR5,ACRBP,ING4,ZNF384,PIANP,COPS7A,MLF2,PTMS,LAG3,CD4,CD4,GPR162,P3H3,GNB3,CDCA3,USP5,TPI1,SPSB2,LRRC23,ENO2,ATN1,C12orf57,PTPN6,PHB2,EMG1,LPCAT3,C1S,C1R,C1RL,RBP5,CLSTN3,PEX5	TRUE	FALSE	CD4	intron_variant	CD4	5	3	5	6	3	3	1	1
CVDII	CEACAM8	ENSG00000124469	CEACAM8	P31997	1	196733680	196733680	rs1329428	T	C	0.4378	0.0284	-0.2097	0.0276	2.74e-14	2	1	1	--	86.7	0.006123	0	0.00220587	3.4e-13	FALSE	intron_variant	CFH,ENSG00000000971,ENST00000367429,protein_coding,1|CFH,ENSG00000000971,ENST00000367429,protein_coding,1|CFH,ENSG00000000971,ENST00000367429,protein_coding,1|CFH,ENSG00000000971,ENST00000466229,retained_intron,0|CFH,ENSG00000000971,ENST00000466229,retained_intron,0|CFH,ENSG00000000971,ENST00000466229,retained_intron,0	KCNT2,CFH,CFH,CFHR3,CFHR1,CFHR4,CFHR2,CFHR5,F13B,ASPM,ZBTB41	FALSE	TRUE	CFH	intron_variant	CFH	5	3	5	5	2	4	4	4
CVDII	CTRC	ENSG00000162438	CTRC	Q99895	1	15440540	15440540	rs497078	T	C	0.1507	0.0148	-0.4822	0.0378	2.5e-37	2	3	1	--	87.6	0.004479	0	4.82e-09	8.05e-28	TRUE	synonymous_variant	CTRC,ENSG00000162438,ENST00000375949,protein_coding,1	KAZN,TMEM51,FHAD1,EFHD2,CTRC,CTRC,CELA2A,CELA2B,CASP9,DNAJC16,AGMAT,DDI2,RSC1A1,PLEKHM2,SLC25A34,TMEM82,FBLIM1,UQCRHL,SPEN	TRUE	FALSE	CTRC	synonymous_variant	CTRC	4	3	5	2	1	1	4	1
CVDII	CTRC	ENSG00000162438	CTRC	Q99895	9	133257567	133257567	rs75179845	T	C	0.9109	0.0094	-0.7454	0.0469	8.28e-57	1	3	3	--	92.5	0.0002607	0	5.9e-13	7.87e-40	FALSE	intron_variant	ABO,ENSG00000175164,ENST00000453660,processed_transcript,0|ABO,ENSG00000175164,ENST00000538324,protein_coding,1|ABO,ENSG00000175164,ENST00000611156,protein_coding,0|ABO,ENSG00000175164,ENST00000647353,processed_transcript,0|ABO,ENSG00000175164,ENST00000651471,processed_transcript,0	AK8,SPACA9,TSC1,GFI1B,GTF3C5,CEL,RALGDS,AL162417.1,GBGT1,OBP2B,ABO,ABO,SURF6,MED22,RPL7A,SURF1,SURF2,SURF4,STKLD1,REXO4,ADAMTS13,CACFD1,SLC2A6,MYMK,ADAMTSL2,FAM163B,DBH,SARDH	TRUE	TRUE	ABO	intron_variant	ABO	5	1	5	5	1	1	4	4
CVDII	CXCL1	ENSG00000163739	CXCL1	P09341	4	73868964	73868964	rs74544699	A	G	0.9512	0.009	-0.5299	0.0657	7.24e-16	2	3	1	--	87.8	0.004265	0	6.94e-05	2.48e-13	TRUE	regulatory_region_variant		ALB,AFP,AFM,RASSF6,CXCL8,CXCL6,PF4V1,CXCL1,PF4,PPBP,CXCL5,CXCL3,CXCL2,MTHFD2L,EPGN,EREG	TRUE	FALSE	CXCL1	upstream_gene_variant	CXCL1	5	1	3	6	3	4	4	2
CVDII	CXCL1	ENSG00000163739	CXCL1	P09341	1	159205564	159205564	rs12075	A	G	0.5851	0.069	0.5556	0.0252	2.12e-107	1	3	3	++	96	5.68e-07	0	5.27e-24	2.61e-63	FALSE	missense_variant	ACKR1,ENSG00000213088,ENST00000368121,protein_coding,1|ACKR1,ENSG00000213088,ENST00000368121,protein_coding,1|ACKR1,ENSG00000213088,ENST00000368121,protein_coding,1|ACKR1,ENSG00000213088,ENST00000368122,protein_coding,0|ACKR1,ENSG00000213088,ENST00000368122,protein_coding,0|ACKR1,ENSG00000213088,ENST00000368122,protein_coding,0|ACKR1,ENSG00000213088,ENST00000537147,protein_coding,0|ACKR1,ENSG0000…	OR6K3,OR6N1,OR6K6,OR6N2,MNDA,PYHIN1,IFI16,AIM2,CADM3,ACKR1,ACKR1,FCER1A,OR10J1,OR10J5,APCS	FALSE	TRUE	ACKR1	missense_variant	ACKR1	3	1	3	5	1	4	4	4
CVDII	CXCL1	ENSG00000163739	CXCL1	P09341	1	159205564	159205704	rs34599082	T	C	0.0678	0.0162	0.8028	0.0659	3.89e-34	2	2	2	++	0	0.8263	0	0.00420736	4.79e-28	FALSE	missense_variant	ACKR1,ENSG00000213088,ENST00000368121,protein_coding,1|ACKR1,ENSG00000213088,ENST00000368122,protein_coding,0|ACKR1,ENSG00000213088,ENST00000537147,protein_coding,0	OR6K3,OR6N1,OR6K6,OR6N2,MNDA,PYHIN1,IFI16,AIM2,CADM3,ACKR1,ACKR1,FCER1A,OR10J1,OR10J5,APCS	FALSE	TRUE	ACKR1	missense_variant	ACKR1	3	1	3	5	2	4	4	4
CVDII	FABP2	ENSG00000145384	FABP2	P12104	4	119349548	119349548	rs6534133	T	C	0.7774	0.006	0.2905	0.0323	2.28e-19	2	3	1	++	0	0.3877	0	5.68e-08	4.93e-12	TRUE	intron_variant	KLHL2P1,ENSG00000250412,ENST00000508691,unprocessed_pseudogene,1	SYNPO2,MYOZ2,USP53,C4orf3,FABP2,PDE5A	TRUE	FALSE	FABP2	no_consequence_for_gene	FABP2	5	2	5	6	2	3	3	2
CVDII	FGF21	ENSG00000105550	FGF21	Q9NSA1	2	27508073	27508073	rs1260326	T	C	0.5103	0.0219	0.1952	0.0272	7.7e-13	3	1	1	++	68.2	0.07612	1	0.000410492	3.12e-10	FALSE	missense_variant	GCKR,ENSG00000084734,ENST00000264717,protein_coding,1|GCKR,ENSG00000084734,ENST00000411584,protein_coding,0	MAPRE3,TMEM214,AGBL5,OST4,EMILIN1,KHK,CGREF1,ABHD1,PREB,PRR30,TCF23,SLC5A6,ATRAID,CAD,SLC30A3,DNAJC5G,TRIM54,UCN,MPV17,GTF3C2,EIF2B4,SNX17,ZNF513,PPM1G,NRBP1,KRTCAP3,IFT172,FNDC4,GCKR,GCKR,C2orf16,ZNF512,CCDC121,GPN1,SUPT7L,SLC4A1AP,MRPL33,RBKS,BABAM2	TRUE	FALSE	GCKR	missense_variant	GCKR	3	3	5	5	1	3	4	3
CVDII	FGF21	ENSG00000105550	FGF21	Q9NSA1	19	48759809	48759809	rs4801773	A	C	0.3884	0.0461	-0.2109	0.0276	2.01e-14	3	1	1	--	0	0.9907	0	5.99e-07	2.28e-08	TRUE	intergenic_variant		ZNF114,CCDC114,EMP3,TMEM143,SYNGR4,KDELR1,GRIN2D,GRWD1,KCNJ14,AC008403.1,CYTH2,LMTK3,SULT2B1,FAM83E,SPACA4,RPL18,SPHK2,DBP,CA11,NTN5,FUT2,MAMSTR,RASIP1,IZUMO1,FUT1,FGF21,BCAT2,HSD17B14,PLEKHA4,PPP1R15A,TULP2,NUCB1,DHDH,BAX,FTL,GYS1,RUVBL2,LHB,AC008687.4,CGB3,AC008687.1,CGB2,CGB1,CGB5,CGB8,CGB7,AC008687.8,NTF4,KCNA7,SNRNP70,LIN7B,C19orf73,PPFIA3,HRC,TRPM4	TRUE	FALSE	FGF21	downstream_gene_variant	FGF21	5	2	5	6	3	3	4	2
CVDII	GAL9	ENSG00000168961	LGALS9	O00182	17	27643697	27561246	rs539331992	T	C	0.995	0	1.6257	0.2466	4.36e-11	5	2	2	?+	0	1	0		1.48e-10	TRUE	intron_variant	KSR1,ENSG00000141068,ENST00000268763,protein_coding,0|KSR1,ENSG00000141068,ENST00000398985,retained_intron,0|KSR1,ENSG00000141068,ENST00000398988,protein_coding,1|KSR1,ENSG00000141068,ENST00000509603,protein_coding,0|KSR1,ENSG00000141068,ENST00000582311,processed_transcript,0|KSR1,ENSG00000141068,ENST00000583370,protein_coding,0|KSR1,ENSG00000141068,ENST00000644974,protein_coding,0	WSB1,KSR1,KSR1,AC015688.4,LGALS9,NOS2,AC005697.1,LYRM9,NLK	no proxy	FALSE	LGALS9	no_consequence_for_gene	LGALS9	5	2	4	6	3	3	3	2
CVDII	GAL9	ENSG00000168961	LGALS9	O00182	17	27643697	27643697	rs4794974	A	C	0.2442	0.0035	-0.5617	0.0305	1.21e-75	1	3	3	--	41.6	0.1908	0	5.52e-26	3.03e-39	TRUE	intron_variant	LGALS9,ENSG00000168961,ENST00000302228,protein_coding,0|LGALS9,ENSG00000168961,ENST00000313648,protein_coding,0|LGALS9,ENSG00000168961,ENST00000395473,protein_coding,1|LGALS9,ENSG00000168961,ENST00000467111,nonsense_mediated_decay,0|LGALS9,ENSG00000168961,ENST00000577392,protein_coding,0|LGALS9,ENSG00000168961,ENST00000578944,protein_coding,0|LGALS9,ENSG00000168961,ENST00000580779,nonsense_mediat…	WSB1,KSR1,AC015688.4,LGALS9,LGALS9,NOS2,AC005697.1,LYRM9,NLK	TRUE	FALSE	LGALS9	intron_variant	LGALS9	5	2	4	2	1	3	3	1
CVDII	GDF2	ENSG00000263761	GDF2	Q9UK05	14	94446552	94446552	novel	C	G	0.014	0	-1.1724	0.152	1.23e-14	5	1	1	?-	0	1	0		9.95e-14	FALSE	missense_variant	SERPINA11,ENSG00000186910,ENST00000334708,protein_coding,1	ASB2,CCDC197,OTUB2,DDX24,IFI27L1,IFI27,IFI27L2,PPP4R4,SERPINA10,SERPINA6,SERPINA1,SERPINA11,SERPINA11,SERPINA9,SERPINA12,SERPINA5,SERPINA4,AL049839.2,SERPINA3,GSC	FALSE	FALSE	unknown	missense_variant	SERPINA11	3	3	5	6	3	1	2	3
CVDII	GIF	ENSG00000134812	GIF	P27352	11	61202738	61202738	rs182411787	A	G	0.6	0.0159	0.2396	0.0283	2.8e-17	2	1	1	++	0	0.4492	0	7.64e-07	6.19e-11	TRUE	regulatory_region_variant		MS4A8,MS4A18,MS4A15,MS4A10,CCDC86,PTGDR2,ZP1,PRPF19,TMEM109,TMEM132A,SLC15A3,CD6,CD5,VPS37C,PGA3,PGA4,PGA5,VWCE,DDB1,TKFC,CYB561A3,TMEM138,TMEM216,CPSF7,AP003108.2,SDHAF2,PPP1R32,LRRC10B,SYT7,DAGLA	TRUE	FALSE	GIF	regulatory_region_variant	GIF	5	1	5	6	3	3	4	2
CVDII	GIF	ENSG00000134812	GIF	P27352	6	119644095	119644095	rs807309	T	C	0.7455	0.0346	-0.3307	0.0314	6.11e-26	2	3	1	--	0	0.7057	0	1.55e-10	1.35e-15	FALSE	regulatory_region_variant		FAM184A,MAN1A1,	TRUE	FALSE	unknown	regulatory_region_variant	NA	5	1	5	5	2	3	4	3
CVDII	GLO1	ENSG00000124767	GLO1	Q04760	6	38682852	38682852	rs4746	T	G	0.5833	0.0214	0.3931	0.0262	4.56e-51	1	3	3	++	65.8	0.0874	0	4.32e-17	3.57e-30	TRUE	missense_variant	GLO1,ENSG00000124767,ENST00000373365,protein_coding,1	BTBD9,GLO1,GLO1,DNAH8,GLP1R,SAYSD1	TRUE	FALSE	GLO1	missense_variant	GLO1	3	2	5	6	2	1	3	1
CVDII	HBEGF	ENSG00000113070	HBEGF	Q99075	10	63267383	63267383	rs7098181	T	G	0.4048	0.031	0.1987	0.0282	1.92e-12	3	3	1	++	0	0.4346	0	9.98e-08	7.06e-06	FALSE	intron_variant	JMJD1C,ENSG00000171988,ENST00000399262,protein_coding,1|JMJD1C,ENSG00000171988,ENST00000402544,processed_transcript,0|JMJD1C,ENSG00000171988,ENST00000469152,processed_transcript,0|JMJD1C,ENSG00000171988,ENST00000489372,processed_transcript,0|JMJD1C,ENSG00000171988,ENST00000542921,protein_coding,0|JMJD1C,ENSG00000171988,ENST00000633035,processed_transcript,0	ADO,EGR2,NRBF2,JMJD1C,JMJD1C,REEP3	FALSE	FALSE	EGR2	intron_variant	JMJD1C	5	1	5	5	1	3	2	3
CVDII	HO1	ENSG00000100292	HMOX1	P09601	5	177409531	177409531	rs1801020	A	G	0.2349	0.0579	0.2289	0.033	3.77e-12	3	1	1	++	0	0.7511	0	8.7e-05	1.88e-08	FALSE	5_prime_UTR_variant	F12,ENSG00000131187,ENST00000253496,protein_coding,1|F12,ENSG00000131187,ENST00000253496,protein_coding,1|F12,ENSG00000131187,ENST00000253496,protein_coding,1	UIMC1,ZNF346,FGFR4,NSD1,RAB24,MXD3,PRELID1,LMAN2,RGS14,SLC34A1,PFN3,F12,GRK6,F12,GRK6,PRR7,DBN1,PDLIM7,DOK3,DDX41,FAM193B,TMED9,B4GALT7,FAM153A	FALSE	TRUE	F12	5_prime_UTR_variant	F12	5	3	2	5	2	1	3	4
CVDII	HO1	ENSG00000100292	HMOX1	P09601	4	186239096	186239096	rs12509937	T	C	0.476	0	-0.3905	0.0383	2.21e-24	5	1	3	-?	0	1	11	7.77e-22		FALSE	intron_variant	KLKB1,ENSG00000164344,ENST00000264690,protein_coding,1|KLKB1,ENSG00000164344,ENST00000264690,protein_coding,1|KLKB1,ENSG00000164344,ENST00000264690,protein_coding,1|KLKB1,ENSG00000164344,ENST00000511406,retained_intron,0|KLKB1,ENSG00000164344,ENST00000511406,retained_intron,0|KLKB1,ENSG00000164344,ENST00000511406,retained_intron,0|KLKB1,ENSG00000164344,ENST00000511608,protein_coding,0|KLKB1,ENSG0…	SORBS2,TLR3,FAM149A,CYP4V2,KLKB1,KLKB1,F11,AC018709.1,MTNR1A,FAT1	FALSE	TRUE	KLKB1	intron_variant	KLKB1	5	3	2	5	3	1	3	4
CVDII	HOSCAR	ENSG00000170909	OSCAR	Q8IYS5	19	54100109	54050443	rs10500316	T	C	0.4422	0.0189	0.4146	0.0263	6.52e-56	1	3	3	++	72.7	0.05582	0	2.7e-18	2.88e-33	TRUE	intron_variant	VSTM1,ENSG00000189068,ENST00000338372,protein_coding,1|VSTM1,ENSG00000189068,ENST00000366170,protein_coding,0|VSTM1,ENSG00000189068,ENST00000376626,protein_coding,0|VSTM1,ENSG00000189068,ENST00000419106,protein_coding,0|VSTM1,ENSG00000189068,ENST00000425006,protein_coding,0|VSTM1,ENSG00000189068,ENST00000447872,nonsense_mediated_decay,0	ZNF331,DPRX,NLRP12,MYADM,PRKCG,CACNG7,CACNG8,CACNG6,VSTM1,VSTM1,TARM1,OSCAR,NDUFA3,TFPT,PRPF31,CNOT3,LENG1,TMC4,MBOAT7,TSEN34,RPS9,LILRB3,LILRA6,LILRB5,LILRB2,LILRA5,LILRA4,LAIR1,TTYH1,LENG8,LENG9,CDC42EP5,LAIR2	TRUE	FALSE	OSCAR	regulatory_region_variant	OSCAR	5	1	5	3	3	3	4	2
CVDII	HOSCAR	ENSG00000170909	OSCAR	Q8IYS5	19	54100109	54095964	rs61742142	T	C	0.1062	0.0332	-1.0573	0.043	2.84e-133	1	2	3	--	86.9	0.00568	0	3.99e-53	7.34e-48	TRUE	missense_variant	OSCAR,ENSG00000170909,ENST00000284648,protein_coding,0|OSCAR,ENSG00000170909,ENST00000351806,protein_coding,0|OSCAR,ENSG00000170909,ENST00000356532,protein_coding,0|OSCAR,ENSG00000170909,ENST00000358375,protein_coding,0|OSCAR,ENSG00000170909,ENST00000359649,protein_coding,0|OSCAR,ENSG00000170909,ENST00000391761,protein_coding,0|OSCAR,ENSG00000170909,ENST00000611261,protein_coding,1|OSCAR,ENSG0000…	DPRX,NLRP12,MYADM,PRKCG,CACNG7,CACNG8,CACNG6,VSTM1,TARM1,OSCAR,OSCAR,NDUFA3,TFPT,PRPF31,CNOT3,LENG1,TMC4,MBOAT7,TSEN34,RPS9,LILRB3,LILRA6,LILRB5,LILRB2,LILRA5,LILRA4,LAIR1,TTYH1,LENG8,LENG9,CDC42EP5,LAIR2,LILRA2,LILRA1	TRUE	FALSE	OSCAR	missense_variant	OSCAR	3	1	5	6	2	3	4	1
CVDII	HOSCAR	ENSG00000170909	OSCAR	Q8IYS5	19	54100109	54096049	rs142964852	C	G	0.9904	0.0005	1.4615	0.1374	1.95e-26	2	2	2	++	68.7	0.07401	0	3.11e-08	1.21e-18	TRUE	missense_variant	OSCAR,ENSG00000170909,ENST00000284648,protein_coding,0|OSCAR,ENSG00000170909,ENST00000351806,protein_coding,0|OSCAR,ENSG00000170909,ENST00000356532,protein_coding,0|OSCAR,ENSG00000170909,ENST00000358375,protein_coding,0|OSCAR,ENSG00000170909,ENST00000359649,protein_coding,0|OSCAR,ENSG00000170909,ENST00000391760,protein_coding,0|OSCAR,ENSG00000170909,ENST00000391761,protein_coding,0|OSCAR,ENSG0000…	DPRX,NLRP12,MYADM,PRKCG,CACNG7,CACNG8,CACNG6,VSTM1,TARM1,OSCAR,OSCAR,NDUFA3,TFPT,PRPF31,CNOT3,LENG1,TMC4,MBOAT7,TSEN34,RPS9,LILRB3,LILRA6,LILRB5,LILRB2,LILRA5,LILRA4,LAIR1,TTYH1,LENG8,LENG9,CDC42EP5,LAIR2,LILRA2,LILRA1	TRUE	FALSE	OSCAR	missense_variant	OSCAR	3	1	5	6	3	3	4	1
CVDII	HOSCAR	ENSG00000170909	OSCAR	Q8IYS5	19	54100109	54100109	rs10410214	T	G	0.4499	0.0255	0.3307	0.027	1.95e-34	1	2	2	++	73.5	0.05208	0	1.17e-11	1.92e-22	TRUE	intron_variant	OSCAR,ENSG00000170909,ENST00000284648,protein_coding,0|OSCAR,ENSG00000170909,ENST00000351806,protein_coding,0|OSCAR,ENSG00000170909,ENST00000356532,protein_coding,0|OSCAR,ENSG00000170909,ENST00000358375,protein_coding,0|OSCAR,ENSG00000170909,ENST00000359649,protein_coding,0|OSCAR,ENSG00000170909,ENST00000391760,protein_coding,0|OSCAR,ENSG00000170909,ENST00000391761,protein_coding,0|OSCAR,ENSG0000…	DPRX,NLRP12,MYADM,PRKCG,CACNG7,CACNG8,CACNG6,VSTM1,TARM1,OSCAR,OSCAR,NDUFA3,TFPT,PRPF31,CNOT3,LENG1,TMC4,MBOAT7,TSEN34,RPS9,LILRB3,LILRA6,LILRB5,LILRB2,LILRA5,LILRA4,LAIR1,TTYH1,LENG8,LENG9,CDC42EP5,LAIR2,LILRA2,LILRA1	FALSE	FALSE	OSCAR	intron_variant	OSCAR	5	1	5	6	3	3	4	1
CVDII	HSP27	ENSG00000106211	HSPB1	P04792	11	65169248	65169248	rs12292693	A	C	0.781	0.01	-0.2169	0.0328	3.54e-11	3	1	1	--	0	0.3547	0	0.000189251	5.61e-08	FALSE	TF_binding_site_variant		NRXN2,RASGRP2,PYGM,SF1,MAP4K2,MEN1,CDC42BPG,EHD1,ATG2A,PPP2R5B,GPHA2,MAJIN,BATF2,ARL2,ARL2-SNX15,SNX15,SAC3D1,NAALADL1,CDCA5,ZFPL1,TMEM262,VPS51,TM7SF2,ZNHIT2,FAU,SYVN1,MRPL49,SPDYC,CAPN1,POLA2,AP000944.5,CDC42EP2,DPF2,TIGD3,SLC25A45,FRMD8,SCYL1,LTBP3,ZNRD2,FAM89B,EHBP1L1,KCNK7,MAP3K11,PCNX3,SIPA1,RELA	FALSE	FALSE	unknown	upstream_gene_variant	SPDYC	5	1	5	5	3	1	3	3
CVDII	HSP27	ENSG00000106211	HSPB1	P04792	7	76294901	76294901	rs2908203	T	G	0.2869	0.009	-0.557	0.0285	2.88e-85	1	3	3	--	92.3	0.0003253	31	3.01e-22	2.29e-49	TRUE	TF_binding_site_variant		CCL24,RHBDD2,POR,TMEM120A,STYXL1,MDH2,SRRM3,HSPB1,YWHAG,SSC4D,ZP3,DTX2,UPK3B,SPDYE16,POMZP3	TRUE	FALSE	HSPB1	regulatory_region_variant	HSPB1	5	1	5	3	2	1	3	2
CVDII	IGGFCRECEPTORIIB	ENSG00000072694	FCGR2B	P31994	1	161499264	161499264	rs6658353	C	G	0.3549	0.0168	1.0259	0.0216	1.29e-494	1	3	3	++	0	0.8993	0	2.69e-100	1.4e-127	TRUE	intergenic_variant		F11R,AL591806.4,TSTD1,USF1,ARHGAP30,NECTIN4,KLHDC9,PFDN2,NIT1,DEDD,UFC1,USP21,PPOX,B4GALT3,ADAMTS4,NDUFS2,FCER1G,APOA2,TOMM40L,NR1I3,PCP4L1,MPZ,SDHC,CFAP126,FCGR2A,HSPA6,FCGR3A,FCGR3B,FCGR2B,FCRLA,FCRLB,DUSP12,ATF6,OLFML2B	TRUE	FALSE	FCGR2B	intergenic_variant	FCGR2B	5	3	2	6	2	3	3	2
CVDII	IGGFCRECEPTORIIB	ENSG00000072694	FCGR2B	P31994	1	161499264	161531106	rs115613642	A	C	0.0264	0.008	1.1772	0.0894	1.37e-39	1	3	3	++	52.5	0.1467	0	5.47e-17	2.71e-21	TRUE	intron_variant	AL590385.2,ENSG00000273112,ENST00000537821,lncRNA,1	AL591806.4,TSTD1,USF1,ARHGAP30,NECTIN4,KLHDC9,PFDN2,NIT1,DEDD,UFC1,USP21,PPOX,B4GALT3,ADAMTS4,NDUFS2,FCER1G,APOA2,TOMM40L,NR1I3,PCP4L1,MPZ,SDHC,CFAP126,FCGR2A,HSPA6,FCGR3A,FCGR3B,FCGR2B,FCRLA,FCRLB,DUSP12,ATF6,OLFML2B	TRUE	FALSE	FCGR2B	regulatory_region_variant	FCGR2B	5	1	2	6	2	3	3	2
CVDII	IGGFCRECEPTORIIB	ENSG00000072694	FCGR2B	P31994	1	161499264	161602563	rs67775399	T	C	0.8753	0.0348	-0.7839	0.0382	8.86e-94	1	3	2	--	89.4	0.002174	22	3.86e-37	3.8e-42	TRUE	intron_variant	FCGR2C,ENSG00000244682,ENST00000467903,processed_transcript,0|FCGR2C,ENSG00000244682,ENST00000507374,processed_transcript,0|FCGR2C,ENSG00000244682,ENST00000508651,processed_transcript,0|AL590385.2,ENSG00000273112,ENST00000537821,lncRNA,1	PFDN2,NIT1,DEDD,UFC1,USP21,PPOX,B4GALT3,ADAMTS4,NDUFS2,FCER1G,APOA2,TOMM40L,NR1I3,PCP4L1,MPZ,SDHC,CFAP126,FCGR2A,HSPA6,FCGR3A,FCGR3B,FCGR2B,FCRLA,FCRLB,DUSP12,ATF6,OLFML2B,NOS1AP	TRUE	FALSE	FCGR2B	no_consequence_for_gene	FCGR2B	5	3	2	6	2	3	3	2
CVDII	IL16	ENSG00000172349	IL16	Q14005	15	81308110	81308110	rs4778639	T	G	0.9376	0.002	0.9684	0.0539	3.16e-72	1	3	3	++	95.6	1.69e-06	0	7.76e-14	1.24e-48	TRUE	intron_variant	IL16,ENSG00000172349,ENST00000302987,protein_coding,1|IL16,ENSG00000172349,ENST00000360547,nonsense_mediated_decay,0|IL16,ENSG00000172349,ENST00000394652,protein_coding,0|IL16,ENSG00000172349,ENST00000394660,protein_coding,0|AC103858.1,ENSG00000271725,ENST00000607019,lncRNA,1	CEMIP,MESD,TLNRD1,CFAP161,IL16,IL16,STARD5,TMC3	TRUE	FALSE	IL16	intron_variant	IL16	5	3	1	3	2	3	4	1
CVDII	IL17D	ENSG00000172458	IL17D	Q8TAD2	13	20666392	20666392	rs7998230	C	G	0.7229	0.0119	-0.3876	0.0299	1.95e-38	1	3	2	--	78	0.03317	0	5.12e-12	2.25e-25	TRUE	intron_variant	IFT88,ENSG00000032742,ENST00000319980,protein_coding,1|IFT88,ENSG00000032742,ENST00000351808,protein_coding,0|IFT88,ENSG00000032742,ENST00000470695,processed_transcript,0|IFT88,ENSG00000032742,ENST00000482172,processed_transcript,0	GJB2,GJB6,CRYL1,IFT88,IFT88,IL17D,EEF1AKMT1,XPO4,LATS2,SAP18,SKA3	TRUE	FALSE	IL17D	no_consequence_for_gene	IL17D	5	2	5	2	1	4	4	2
CVDII	IL17D	ENSG00000172458	IL17D	Q8TAD2	13	20666392	20704282	rs972366120	A	G	0.0067	0.0015	-2.0817	0.2196	2.6e-21	2	2	2	--	55	0.1361	0	0.531268	5.97e-20	TRUE	stop_gained	IL17D,ENSG00000172458,ENST00000304920,protein_coding,1|IL17D,ENSG00000172458,ENST00000468605,nonsense_mediated_decay,0	GJB6,CRYL1,IFT88,IL17D,IL17D,EEF1AKMT1,XPO4,LATS2,SAP18,SKA3,MRPL57	FALSE	FALSE	IL17D	stop_gained	IL17D	1	1	5	6	2	4	4	1
CVDII	IL18	ENSG00000150782	IL18	Q14116	2	32264782	32264782	rs385076	T	C	0.3912	0.0378	-0.3048	0.0277	3.1e-28	1	3	3	--	0	0.4364	0	6.3e-11	5.63e-17	FALSE	5_prime_UTR_variant	NLRC4,ENSG00000091106,ENST00000402280,protein_coding,1|NLRC4,ENSG00000091106,ENST00000404025,nonsense_mediated_decay,0	MEMO1,DPY30,SPAST,SLC30A6,NLRC4,NLRC4,YIPF4,BIRC6,TTC27	TRUE	FALSE	NLRC4	5_prime_UTR_variant	NLRC4	5	1	3	5	2	3	2	3
CVDII	IL18	ENSG00000150782	IL18	Q14116	11	112214593	112214593	rs2250417	T	C	0.5623	0.0459	0.2289	0.0277	1.4e-16	2	3	1	++	82.1	0.01796	0	0.000126342	1.02e-13	TRUE	intron_variant	BCO2,ENSG00000197580,ENST00000357685,protein_coding,1|BCO2,ENSG00000197580,ENST00000361053,protein_coding,0|BCO2,ENSG00000197580,ENST00000438022,protein_coding,0|BCO2,ENSG00000197580,ENST00000460924,retained_intron,0|BCO2,ENSG00000197580,ENST00000494860,retained_intron,0|BCO2,ENSG00000197580,ENST00000525175,protein_coding,0|BCO2,ENSG00000197580,ENST00000526088,protein_coding,0|BCO2,ENSG0000019758…	SIK2,PPP2R1B,ALG9,AP001781.2,FDXACB1,C11orf1,CRYAB,HSPB2,HSPB2-C11orf52,C11orf52,DIXDC1,DLAT,PIH1D2,NKAPD1,TIMM8B,SDHD,AP002884.2,IL18,TEX12,BCO2,BCO2,PTS,PLET1	FALSE	FALSE	IL18	regulatory_region_variant	IL18	5	1	3	6	3	3	2	2
CVDII	IL1RA	ENSG00000136689	IL1RN	P18510	2	113109711	113078588	rs11123160	A	T	0.2682	0.0526	0.2416	0.031	6.98e-15	3	3	1	++	0	0.3824	0	3.74e-05	1.09e-10	TRUE	TF_binding_site_variant		POLR1B,CHCHD5,SLC20A1,NT5DC4,CKAP2L,IL1A,IL1B,IL37,IL36G,IL36A,IL36B,IL36RN,IL1F10,IL1RN,PSD4,PAX8,CBWD2,FOXD4L1	TRUE	FALSE	IL1RN	regulatory_region_variant	IL1RN	5	1	5	2	2	3	3	2
CVDII	IL1RA	ENSG00000136689	IL1RN	P18510	2	113109711	113109711	rs55709272	T	C	0.5142	0.0988	0.2302	0.0273	3.32e-17	2	3	1	++	76.9	0.03742	0	3.11e-05	1.73e-13	TRUE	intron_variant	IL1RN,ENSG00000136689,ENST00000465812,processed_transcript,0	SLC20A1,NT5DC4,CKAP2L,IL1A,IL1B,IL37,IL36G,IL36A,IL36B,IL36RN,IL1F10,IL1RN,IL1RN,PSD4,PAX8,CBWD2,FOXD4L1	TRUE	FALSE	IL1RN	intron_variant	IL1RN	5	2	5	2	2	3	3	1
CVDII	IL1RL2	ENSG00000115598	IL1RL2	Q9HB29	2	102206236	89009162	rs543843028	A	G	0.02	0	-1.0453	0.1349	9.29e-15	5	1	1	?-	0	1	0		5.48e-14	TRUE	intergenic_variant		TEX37,EIF2AK3,RPIA,	FALSE	FALSE	IL1RL2	no_consequence_for_gene	IL1RL2	5	2	5	6	2	3	4	2
CVDII	IL1RL2	ENSG00000115598	IL1RL2	Q9HB29	2	102206236	101665356	rs186065530	T	C	0.0171	0.0038	-1.2244	0.1389	1.18e-18	2	2	2	--	0	0.4962	0	0.165061	5.81e-17	TRUE	intergenic_variant		TBC1D8,CNOT11,RNF149,CREG2,RFX8,MAP4K4,IL1R2,IL1R1	FALSE	FALSE	IL1RL2	intergenic_variant	IL1RL2	5	2	5	2	3	3	4	2
CVDII	IL1RL2	ENSG00000115598	IL1RL2	Q9HB29	2	102206236	102179965	rs3917330	T	G	0.0442	0.0063	-0.6183	0.0662	9.51e-21	2	3	3	--	89.9	0.001629	0	0.00142418	3.52e-19	TRUE	non_coding_transcript_exon_variant	IL1R1-AS1,ENSG00000226925,ENST00000428188,lncRNA,1	MAP4K4,IL1R2,IL1R1,IL1RL2,IL1RL1,IL18R1,IL18RAP,SLC9A4,SLC9A2	TRUE	FALSE	IL1RL2	no_consequence_for_gene	IL1RL2	5	3	5	6	3	3	4	2
CVDII	IL1RL2	ENSG00000115598	IL1RL2	Q9HB29	2	102206236	102206236	rs182045756	T	C	0.9933	0.0015	1.2345	0.1734	1.08e-12	3	3	3	++	0	0.5539	0	6.9e-07	5.45e-07	TRUE	intron_variant	IL1RL2,ENSG00000115598,ENST00000264257,protein_coding,1|IL1RL2,ENSG00000115598,ENST00000441515,protein_coding,0|IL1RL2,ENSG00000115598,ENST00000481806,processed_transcript,0	MAP4K4,IL1R2,IL1R1,IL1RL2,IL1RL2,IL1RL1,IL18R1,IL18RAP,SLC9A4,SLC9A2	no proxy	FALSE	IL1RL2	intron_variant	IL1RL2	5	3	5	6	3	3	4	1
CVDII	IL1RL2	ENSG00000115598	IL1RL2	Q9HB29	2	102206236	102212357	rs1922291	A	G	0.4388	0.0208	0.448	0.0267	2.29e-63	1	3	3	++	88.6	0.003004	0	6.65e-17	4.23e-40	TRUE	intron_variant	IL1RL2,ENSG00000115598,ENST00000264257,protein_coding,1|IL1RL2,ENSG00000115598,ENST00000441515,protein_coding,0|IL1RL2,ENSG00000115598,ENST00000481806,processed_transcript,0	MAP4K4,IL1R2,IL1R1,IL1RL2,IL1RL2,IL1RL1,IL18R1,IL18RAP,SLC9A4,SLC9A2	TRUE	FALSE	IL1RL2	intron_variant	IL1RL2	5	2	5	2	2	3	4	1
CVDII	IL27	ENSG00000197272	IL27	Q8NEV9,Q14213	19	4236999	4236999	rs4740	A	G	0.3191	0.0345	-0.8243	0.0249	1.08e-240	1	1	3	--	98	1.75e-12	0	4.98e-44	2.36e-104	FALSE	missense_variant	EBI3,ENSG00000105246,ENST00000221847,protein_coding,1	TJP3,APBA3,MRPL54,RAX2,MATK,ZFR2,ATCAY,NMRK2,DAPK3,EEF2,PIAS4,ZBTB7A,MAP2K2,CREB3L3,SIRT6,ANKRD24,EBI3,EBI3,YJU2,SHD,TMIGD2,FSD1,STAP2,MPND,SH3GL1,CHAF1A,UBXN6,HDGFL2,PLIN4,PLIN5,AC011498.4,LRG1,SEMA6B,TNFAIP8L1,MYDGF,DPP9	TRUE	FALSE	EBI3	missense_variant	EBI3	3	1	5	5	2	1	4	3
CVDII	IL27	ENSG00000197272	IL27	Q8NEV9,Q14213	10	100049236	100049236	rs111563092	T	C	0.064	0.0182	-0.4971	0.0574	4.8e-18	2	1	1	--	71.5	0.06111	2	6.75e-08	1.29e-11	FALSE	intron_variant	CPN1,ENSG00000120054,ENST00000370418,protein_coding,1|CPN1,ENSG00000120054,ENST00000441382,protein_coding,0	SLC25A28,AL133353.2,ENTPD7,CUTC,COX15,ABCC2,DNMBP,CPN1,CPN1,ERLIN1,CHUK,CWF19L1,BLOC1S2,PKD2L1,SCD,WNT8B,SEC31B,AL133352.1,NDUFB8,HIF1AN	FALSE	FALSE	unknown	intron_variant	CPN1	5	2	5	5	2	1	4	3
CVDII	IL4RA	ENSG00000077238	IL4R	P24394	16	27315521	27315521	rs8052962	T	G	0.3427	0.0075	-0.3036	0.0284	9.66e-27	2	3	1	--	74.9	0.046	0	3.25e-08	6.46e-19	TRUE	non_coding_transcript_exon_variant	IL4R,ENSG00000077238,ENST00000563787,retained_intron,0	C16orf82,KDM8,NSMCE1,IL4R,IL4R,IL21R,GTF3C1,KIAA0556,GSG1L	TRUE	FALSE	IL4R	non_coding_transcript_exon_variant	IL4R	5	1	5	3	2	3	1	1
CVDII	KIM1	ENSG00000113249	HAVCR1	Q96D42	5	157056182	157042315	rs12520634	A	G	0.2806	0.03	-0.5263	0.0286	7.49e-76	1	3	3	--	95.6	1.95e-06	1	8.76e-19	6.53e-49	TRUE	intron_variant	HAVCR1,ENSG00000113249,ENST00000339252,protein_coding,0|HAVCR1,ENSG00000113249,ENST00000517644,processed_transcript,0|HAVCR1,ENSG00000113249,ENST00000522693,protein_coding,0|HAVCR1,ENSG00000113249,ENST00000523175,protein_coding,0|HAVCR1,ENSG00000113249,ENST00000625904,protein_coding,1	SGCD,PPP1R2B,TIMD4,HAVCR1,HAVCR1,HAVCR2,MED7,ITK,FAM71B,CYFIP2,AC008676.3,FNDC9,ADAM19,NIPAL4	TRUE	FALSE	HAVCR1	intron_variant	HAVCR1	5	2	5	2	2	3	4	1
CVDII	KIM1	ENSG00000113249	HAVCR1	Q96D42	5	157056182	157056182	rs4073552	A	C	0.615	0.0258	-0.3447	0.0274	3.34e-36	2	3	3	--	82.9	0.01546	1	1.71e-10	2.65e-25	TRUE	intron_variant	HAVCR1,ENSG00000113249,ENST00000339252,protein_coding,0|HAVCR1,ENSG00000113249,ENST00000518745,protein_coding,0|HAVCR1,ENSG00000113249,ENST00000522693,protein_coding,0|HAVCR1,ENSG00000113249,ENST00000523175,protein_coding,0|HAVCR1,ENSG00000113249,ENST00000625904,protein_coding,1	SGCD,PPP1R2B,TIMD4,HAVCR1,HAVCR1,HAVCR2,MED7,ITK,FAM71B,CYFIP2,AC008676.3,FNDC9,ADAM19,NIPAL4	TRUE	FALSE	HAVCR1	intron_variant	HAVCR1	5	3	5	6	2	3	4	1
CVDII	LPL	ENSG00000175445	LPL	P06858	8	19909196	19909196	rs150799387	A	G	0.0328	0.0029	-1.2321	0.0734	2.63e-63	2	2	1	--	96.2	3.08e-07	0	1.71e-09	1.36e-46	TRUE	intron_variant	LPL,ENSG00000175445,ENST00000520959,protein_coding,0	CSGALNACT1,INTS10,LPL,LPL,SLC18A1,ATP6V1B2,LZTS1	TRUE	FALSE	LPL	intron_variant	LPL	5	2	1	6	1	3	3	1
CVDII	LPL	ENSG00000175445	LPL	P06858	5	177409531	177409531	rs1801020	A	G	0.2355	0.0577	0.2413	0.0331	3.03e-13	3	1	1	++	34	0.2185	0	1.24e-07	5.29e-07	FALSE	5_prime_UTR_variant	F12,ENSG00000131187,ENST00000253496,protein_coding,1|F12,ENSG00000131187,ENST00000253496,protein_coding,1|F12,ENSG00000131187,ENST00000253496,protein_coding,1	UIMC1,ZNF346,FGFR4,NSD1,RAB24,MXD3,PRELID1,LMAN2,RGS14,SLC34A1,PFN3,F12,GRK6,F12,GRK6,PRR7,DBN1,PDLIM7,DOK3,DDX41,FAM193B,TMED9,B4GALT7,FAM153A	TRUE	TRUE	F12	5_prime_UTR_variant	F12	5	3	1	5	2	3	3	4
CVDII	LPL	ENSG00000175445	LPL	P06858	4	186235350	186235350	rs57182850	T	TTTTCTAACTTCATCACC	0.527	0.0115	0.2546	0.0272	8.14e-21	2	1	3	++	92.7	0.0002179	0	3.83e-18	3.6e-05	FALSE	intron_variant	KLKB1,ENSG00000164344,ENST00000264690,protein_coding,1|KLKB1,ENSG00000164344,ENST00000264690,protein_coding,1|KLKB1,ENSG00000164344,ENST00000428196,protein_coding,0|KLKB1,ENSG00000164344,ENST00000428196,protein_coding,0|KLKB1,ENSG00000164344,ENST00000446598,protein_coding,0|KLKB1,ENSG00000164344,ENST00000446598,protein_coding,0|KLKB1,ENSG00000164344,ENST00000511406,retained_intron,0|KLKB1,ENSG000…	SORBS2,TLR3,FAM149A,CYP4V2,KLKB1,KLKB1,F11,AC018709.1,MTNR1A,FAT1	TRUE	TRUE	KLKB1	intron_variant	KLKB1	5	3	1	5	3	3	3	4
CVDII	MARCO	ENSG00000019169	MARCO	Q9UEW3	2	113525009	113525009	rs545613564	T	C	0.031	0	-0.7735	0.114	1.14e-11	5	1	1	-?	0	1	0	3.9e-11		TRUE	intergenic_variant		IL36B,IL36RN,IL1F10,IL1RN,PSD4,PAX8,CBWD2,FOXD4L1,RABL2A,SLC35F5,ACTR3	FALSE	FALSE	MARCO	no_consequence_for_gene	MARCO	5	2	5	6	3	1	3	2
CVDII	MARCO	ENSG00000019169	MARCO	Q9UEW3	2	118431825	118431825	rs1339184156	A	G	0.016	0	-1.0713	0.1546	4.16e-12	5	1	3	-?	0	1	0	1.49e-11		TRUE	regulatory_region_variant		CCDC93,INSIG2,EN1	no proxy	FALSE	MARCO	regulatory_region_variant	MARCO	5	1	5	6	3	1	3	2
CVDII	MARCO	ENSG00000019169	MARCO	Q9UEW3	2	118431825	118983428	rs6751745	T	C	0.273	0.0807	-0.2787	0.0315	8.05e-19	2	1	3	--	0	0.8533	0	6.39e-11	2.39e-08	TRUE	intron_variant	MARCO,ENSG00000019169,ENST00000327097,protein_coding,1	EN1,MARCO,MARCO,C1QL2,STEAP3,C2orf76,DBI,TMEM37,SCTR	FALSE	FALSE	MARCO	intron_variant	MARCO	5	2	5	3	3	1	3	1
CVDII	MERTK	ENSG00000153208	MERTK	Q12866	2	111990076	111990076	rs11123073	A	G	0.5086	0.0283	-0.2554	0.027	2.78e-21	2	3	1	--	90.5	0.001199	0	0.000104223	1.16e-18	TRUE	intron_variant	MERTK,ENSG00000153208,ENST00000295408,protein_coding,1|MERTK,ENSG00000153208,ENST00000409780,protein_coding,0|MERTK,ENSG00000153208,ENST00000421804,protein_coding,0|MERTK,ENSG00000153208,ENST00000439966,nonsense_mediated_decay,0|MERTK,ENSG00000153208,ENST00000616902,protein_coding,0	ANAPC1,MERTK,MERTK,TMEM87B,FBLN7,ZC3H8,ZC3H6,RGPD8,TTL	TRUE	FALSE	MERTK	intron_variant	MERTK	5	2	5	6	3	3	3	1
CVDII	MMP12	ENSG00000262406	MMP12	P39900	11	102867320	102853480	rs72981684	T	C	0.1179	0.01	-0.8003	0.0405	7.94e-87	1	3	3	--	91.5	0.0006077	0	3.52e-26	1.43e-48	TRUE	intergenic_variant		BIRC2,TMEM123,MMP7,MMP20,MMP27,MMP8,MMP10,MMP1,MMP3,MMP12,MMP13,DCUN1D5,DYNC2H1	TRUE	FALSE	MMP12	intergenic_variant	MMP12	5	3	2	6	1	3	1	2
CVDII	MMP12	ENSG00000262406	MMP12	P39900	11	102867320	102867320	novel	A	AG	0.988	0	1.3768	0.1782	1.1e-14	5	2	2	?+	0	1	0		1.18e-13	TRUE	frameshift_variant	MMP12,ENSG00000262406,ENST00000571244,protein_coding,1	BIRC2,TMEM123,MMP7,MMP20,MMP27,MMP8,MMP10,MMP1,MMP3,MMP12,MMP12,MMP13,DCUN1D5,DYNC2H1	FALSE	FALSE	MMP12	frameshift_variant	MMP12	1	3	2	6	3	3	1	1
CVDII	MMP7	ENSG00000137673	MMP7	P09237	11	102536460	102530902	rs11568819	A	G	0.0418	0.0055	0.6059	0.0684	8.49e-19	2	3	1	++	89.6	0.001889	0	2.5e-05	6.5e-16	TRUE	TF_binding_site_variant		CFAP300,YAP1,BIRC3,BIRC2,TMEM123,MMP7,MMP20,MMP27,MMP8,MMP10,MMP1,MMP3,MMP12,MMP13	TRUE	FALSE	MMP7	upstream_gene_variant	MMP7	5	1	5	2	3	3	1	2
CVDII	MMP7	ENSG00000137673	MMP7	P09237	11	102536460	102536460	rs1943779	T	C	0.6421	0.0326	0.2942	0.0284	4.03e-25	2	3	1	++	92.4	0.0002814	0	8.17e-05	3.3e-22	TRUE	intergenic_variant		CFAP300,YAP1,BIRC3,BIRC2,TMEM123,MMP7,MMP20,MMP27,MMP8,MMP10,MMP1,MMP3,MMP12,MMP13	FALSE	FALSE	MMP7	intergenic_variant	MMP7	5	3	5	2	3	3	1	2
CVDII	MMP7	ENSG00000137673	MMP7	P09237	11	102536460	102998578	rs1044251682	T	G	0.9803	0.0026	1.3001	0.1289	6.37e-24	2	2	1	++	0	0.6227	0	0.417387	2.65e-21	TRUE	intergenic_variant		MMP7,MMP20,MMP27,MMP8,MMP10,MMP1,MMP3,MMP12,MMP13,DCUN1D5,DYNC2H1	no proxy	FALSE	MMP7	intergenic_variant	MMP7	5	2	5	6	3	3	1	2
CVDII	PAPPA	ENSG00000182752	PAPPA	Q13219	11	57389932	57389932	rs490358	A	G	0.2415	0.0005	-0.3053	0.0321	1.77e-21	2	3	3	--	0	0.3181	0	2.98e-12	8.22e-10	FALSE	synonymous_variant	PRG2,ENSG00000186652,ENST00000311862,protein_coding,1|PRG2,ENSG00000186652,ENST00000525955,protein_coding,0|AP000781.2,ENSG00000254979,ENST00000529411,protein_coding,1|PRG2,ENSG00000186652,ENST00000533605,protein_coding,0	OR5AK2,LRRC55,APLNR,TNKS1BP1,SSRP1,P2RX3,PRG3,PRG2,AP000781.2,PRG2,AP000781.2,SLC43A3,RTN4RL2,SLC43A1,TIMM10,SMTNL1,UBE2L6,SERPING1,YPEL4,CLP1,ZDHHC5,MED19,AP001931.2,TMX2,SELENOH,AP001931.1,BTBD18,CTNND1	TRUE	FALSE	PRG2	synonymous_variant	PRG2	4	1	2	6	2	3	3	3
CVDII	PAPPA	ENSG00000182752	PAPPA	Q13219	11	57389932	57473113	rs538010026	T	C	0.0257	0.0056	-0.812	0.116	2.55e-12	2	2	2	--	0	0.9766	0	0.111846	3.01e-11	FALSE	intron_variant	RTN4RL2,ENSG00000186907,ENST00000335099,protein_coding,1	OR5AK2,LRRC55,APLNR,TNKS1BP1,SSRP1,P2RX3,PRG3,PRG2,AP000781.2,SLC43A3,RTN4RL2,RTN4RL2,SLC43A1,TIMM10,SMTNL1,UBE2L6,SERPING1,YPEL4,CLP1,ZDHHC5,MED19,AP001931.2,TMX2,SELENOH,AP001931.1,BTBD18,CTNND1	FALSE	FALSE	PRG2	intron_variant	RTN4RL2	5	2	2	5	2	3	3	3
CVDII	PAR1	ENSG00000181104	F2R	P25116	5	76732299	76732299	rs168753	A	T	0.8459	0.001	0.2576	0.0377	8.03e-12	3	3	1	++	0	0.9089	0	7.46e-06	4.87e-07	TRUE	intron_variant	F2R,ENSG00000181104,ENST00000319211,protein_coding,1	SV2C,IQGAP2,F2RL2,F2R,F2R,F2RL1,S100Z,CRHBP,AGGF1,AC008581.2,ZBED3,AC022414.1,PDE8B	FALSE	FALSE	F2R	intron_variant	F2R	5	3	5	6	2	3	1	1
CVDII	PDL2	ENSG00000197646	PDCD1LG2	Q9BQ51	9	5514839	5510544	rs116579314	A	G	0.038	0	-0.9388	0.0998	4.99e-21	5	2	2	?-	0	1	0		2.43e-19	TRUE	5_prime_UTR_variant	PDCD1LG2,ENSG00000197646,ENST00000397747,protein_coding,1	JAK2,INSL6,INSL4,RLN2,RLN1,PLGRKT,CD274,PDCD1LG2,PDCD1LG2,RIC1,ERMP1,KIAA2026,MLANA	FALSE	FALSE	PDCD1LG2	5_prime_UTR_variant	PDCD1LG2	5	1	3	6	2	3	2	1
CVDII	PDL2	ENSG00000197646	PDCD1LG2	Q9BQ51	9	5514839	5514839	rs2381282	T	C	0.5731	0.0119	-0.4279	0.0268	1.51e-57	2	3	3	--	96.8	2.2e-08	0	1.16e-10	1.42e-44	TRUE	intron_variant	PDCD1LG2,ENSG00000197646,ENST00000397747,protein_coding,1|AL162253.2,ENSG00000286162,ENST00000661858,lncRNA,1	JAK2,INSL6,INSL4,RLN2,RLN1,PLGRKT,CD274,PDCD1LG2,PDCD1LG2,RIC1,ERMP1,KIAA2026,MLANA,RANBP6	TRUE	FALSE	PDCD1LG2	intron_variant	PDCD1LG2	5	3	3	2	3	3	2	1
CVDII	PDL2	ENSG00000197646	PDCD1LG2	Q9BQ51	3	98687950	98687950	rs12493830	T	C	0.4707	0.0368	0.3861	0.0265	4.5e-48	2	3	3	++	94.2	3.11e-05	0	9.49e-11	2.21e-35	FALSE	intergenic_variant		OR5H6,OR5H2,OR5K4,OR5K3,OR5K1,OR5K2,CLDND1,AC021660.3,GPR15,CPOX,ST3GAL6,DCBLD2	TRUE	TRUE	unknown	intergenic_variant	NA	5	3	3	5	2	3	2	4
CVDII	PDL2	ENSG00000197646	PDCD1LG2	Q9BQ51	4	186242458	186242458	rs4253271	T	G	0.471	0.0115	0.193	0.0275	2.4e-12	2	1	3	++	87.9	0.004039	0	1.95e-11	0.00214215	FALSE	intron_variant	KLKB1,ENSG00000164344,ENST00000264690,protein_coding,1|KLKB1,ENSG00000164344,ENST00000511406,retained_intron,0|KLKB1,ENSG00000164344,ENST00000511608,protein_coding,0|KLKB1,ENSG00000164344,ENST00000513864,protein_coding,0	SORBS2,TLR3,FAM149A,CYP4V2,KLKB1,KLKB1,F11,AC018709.1,MTNR1A,FAT1	FALSE	TRUE	KLKB1	intron_variant	KLKB1	5	2	3	5	3	3	2	4
CVDII	PGF	ENSG00000119630	PGF	P49763	14	74993858	74993858	rs12588981	A	G	0.4222	0.0382	0.1993	0.0285	2.52e-12	3	3	1	++	69.8	0.06875	0	0.00112856	2.5e-10	TRUE	intergenic_variant		NPC2,ISCA2,LTBP2,AREL1,FCF1,YLPM1,PROX2,DLST,RPS6KL1,PGF,EIF2B2,MLH3,ACYP1,ZC2HC1C,NEK9,TMED10,FOS,JDP2	FALSE	FALSE	PGF	intergenic_variant	PGF	5	2	5	2	1	3	1	2
CVDII	PIGR	ENSG00000162896	PIGR	P01833	19	48703998	48703998	rs485073	A	G	0.4344	0.0459	-0.1886	0.0276	8.2e-12	3	1	1	--	49.1	0.1612	0	2.78e-08	5.86e-05	FALSE	3_prime_UTR_variant	FUT2,ENSG00000176920,ENST00000391876,protein_coding,0|FUT2,ENSG00000176920,ENST00000425340,protein_coding,1|FUT2,ENSG00000176920,ENST00000522966,protein_coding,0	CARD8,ZNF114,CCDC114,EMP3,TMEM143,SYNGR4,KDELR1,GRIN2D,GRWD1,KCNJ14,AC008403.1,CYTH2,LMTK3,SULT2B1,FAM83E,SPACA4,RPL18,SPHK2,DBP,CA11,NTN5,FUT2,FUT2,MAMSTR,RASIP1,IZUMO1,FUT1,FGF21,BCAT2,HSD17B14,PLEKHA4,PPP1R15A,TULP2,NUCB1,DHDH,BAX,FTL,GYS1,RUVBL2,LHB,AC008687.4,CGB3,AC008687.1,CGB2,CGB1,CGB5,CGB8,CGB7,AC008687.8,NTF4,KCNA7,SNRNP70,LIN7B,C19orf73,PPFIA3,HRC,TRPM4	FALSE	TRUE	FUT2	3_prime_UTR_variant	FUT2	2	2	5	5	1	3	4	4
CVDII	PRELP	ENSG00000188783	PRELP	P51888	4	186248013	186248013	rs1973612	T	C	0.4724	0.012	-0.183	0.0274	2.28e-11	3	1	1	--	73.3	0.05282	0	5.06e-09	0.000501642	FALSE	intron_variant	KLKB1,ENSG00000164344,ENST00000264690,protein_coding,1|KLKB1,ENSG00000164344,ENST00000264690,protein_coding,1|KLKB1,ENSG00000164344,ENST00000511406,retained_intron,0|KLKB1,ENSG00000164344,ENST00000511406,retained_intron,0|KLKB1,ENSG00000164344,ENST00000511608,protein_coding,0|KLKB1,ENSG00000164344,ENST00000511608,protein_coding,0|KLKB1,ENSG00000164344,ENST00000513864,protein_coding,0|KLKB1,ENSG00…	SORBS2,TLR3,FAM149A,CYP4V2,KLKB1,KLKB1,F11,AC018709.1,MTNR1A,FAT1	TRUE	TRUE	KLKB1	intron_variant	KLKB1	5	1	5	5	3	1	4	4
CVDII	PRELP	ENSG00000188783	PRELP	P51888	1	203462838	203462838	rs140917941	T	C	0.0107	0.0033	-1.4033	0.1601	1.86e-18	2	1	1	--	52	0.1489	0	0.0755663	5.7e-17	TRUE	intergenic_variant		CYB5R1,TMEM183A,PPFIA4,MYOG,ADORA1,MYBPH,CHI3L1,CHIT1,BTG2,FMOD,PRELP,OPTC,ATP2B4,LAX1,ZC3H11A,ZBED6,SNRPE	TRUE	FALSE	PRELP	intergenic_variant	PRELP	5	2	5	6	3	1	4	2
CVDII	PRELP	ENSG00000188783	PRELP	P51888	1	203462838	203673075	novel	T	C	0.016	0	-1.2244	0.1409	3.66e-18	5	1	1	?-	0	1	0		5.26e-17	TRUE	intron_variant	ATP2B4,ENSG00000058668,ENST00000357681,protein_coding,1|ATP2B4,ENSG00000058668,ENST00000367218,protein_coding,0	MYBPH,CHI3L1,CHIT1,BTG2,FMOD,PRELP,OPTC,ATP2B4,ATP2B4,LAX1,ZC3H11A,ZBED6,SNRPE,SOX13,ETNK2,REN	FALSE	FALSE	PRELP	no_consequence_for_gene	PRELP	5	2	5	6	3	1	4	2
CVDII	PRSS27	ENSG00000172382	PRSS27	Q9BQR3	16	2717893	2661821	rs11646366	A	G	0.8361	0.0416	0.2712	0.0377	6.64e-13	3	1	1	++	62.1	0.1045	2	1.57e-05	5.32e-09	TRUE	non_coding_transcript_exon_variant	ERVK13-1,ENSG00000260565,ENST00000568395,lncRNA,0|ERVK13-1,ENSG00000260565,ENST00000569465,lncRNA,0|ERVK13-1,ENSG00000260565,ENST00000619862,retained_intron,0|ERVK13-1,ENSG00000260565,ENST00000653956,lncRNA,0|ERVK13-1,ENSG00000260565,ENST00000654702,lncRNA,0|ERVK13-1,ENSG00000260565,ENST00000656684,lncRNA,0|ERVK13-1,ENSG00000260565,ENST00000657531,lncRNA,0|ERVK13-1,ENSG00000260565,ENST00000657811…	TRAF7,CASKIN1,MLST8,BRICD5,PGP,E4F1,DNASE1L2,ECI1,RNPS1,ABCA3,CCNF,TEDC2,NTN3,TBC1D24,AC093525.2,ATP6V0C,AC093525.1,AMDHD2,CEMP1,PDPK1,KCTD5,PRSS27,SRRM2,ELOB,PRSS33,PRSS41,PRSS21,ZG16B,PRSS22,FLYWCH2,FLYWCH1,KREMEN2,PKMYT1,PAQR4,LINC00514,CLDN9,CLDN6,TNFRSF12A,HCFC1R1,THOC6,BICDL2,MMP25,IL32,ZSCAN10,ZNF205,ZNF213	FALSE	FALSE	PRSS27	no_consequence_for_gene	PRSS27	5	2	1	6	3	1	4	2
CVDII	PRSS27	ENSG00000172382	PRSS27	Q9BQR3	16	2717893	2717893	rs71386687	T	G	0.0369	0.0071	0.6693	0.0725	2.6e-20	2	1	1	++	85.3	0.009168	0	0.00127915	3.71e-18	TRUE	non_coding_transcript_exon_variant	PRSS27,ENSG00000172382,ENST00000566492,retained_intron,0	E4F1,DNASE1L2,ECI1,RNPS1,ABCA3,CCNF,TEDC2,NTN3,TBC1D24,AC093525.2,ATP6V0C,AC093525.1,AMDHD2,CEMP1,PDPK1,KCTD5,PRSS27,PRSS27,SRRM2,ELOB,PRSS33,PRSS41,PRSS21,ZG16B,PRSS22,FLYWCH2,FLYWCH1,KREMEN2,PKMYT1,PAQR4,LINC00514,CLDN9,CLDN6,TNFRSF12A,HCFC1R1,THOC6,BICDL2,MMP25,IL32,ZSCAN10,ZNF205,ZNF213,OR1F1	FALSE	FALSE	PRSS27	non_coding_transcript_exon_variant	PRSS27	5	1	1	6	2	1	4	1
CVDII	PRSS27	ENSG00000172382	PRSS27	Q9BQR3	16	2717893	2717894	rs141111264	T	C	0.9437	0.0204	-0.5002	0.0642	6.51e-15	3	1	1	--	14.8	0.2787	0	8.97e-09	2.15e-07	TRUE	non_coding_transcript_exon_variant	PRSS27,ENSG00000172382,ENST00000566492,retained_intron,0	E4F1,DNASE1L2,ECI1,RNPS1,ABCA3,CCNF,TEDC2,NTN3,TBC1D24,AC093525.2,ATP6V0C,AC093525.1,AMDHD2,CEMP1,PDPK1,KCTD5,PRSS27,PRSS27,SRRM2,ELOB,PRSS33,PRSS41,PRSS21,ZG16B,PRSS22,FLYWCH2,FLYWCH1,KREMEN2,PKMYT1,PAQR4,LINC00514,CLDN9,CLDN6,TNFRSF12A,HCFC1R1,THOC6,BICDL2,MMP25,IL32,ZSCAN10,ZNF205,ZNF213,OR1F1	FALSE	FALSE	PRSS27	non_coding_transcript_exon_variant	PRSS27	5	1	1	6	3	1	4	1
CVDII	PRSS27	ENSG00000172382	PRSS27	Q9BQR3	19	48703417	48703417	rs601338	A	G	0.5472	0.0378	0.42	0.0265	1.06e-56	1	3	3	++	0	0.3357	0	5.06e-21	4.59e-31	FALSE	stop_gained	FUT2,ENSG00000176920,ENST00000391876,protein_coding,0|FUT2,ENSG00000176920,ENST00000425340,protein_coding,1|FUT2,ENSG00000176920,ENST00000522966,protein_coding,0	CARD8,ZNF114,CCDC114,EMP3,TMEM143,SYNGR4,KDELR1,GRIN2D,GRWD1,KCNJ14,AC008403.1,CYTH2,LMTK3,SULT2B1,FAM83E,SPACA4,RPL18,SPHK2,DBP,CA11,NTN5,FUT2,FUT2,MAMSTR,RASIP1,IZUMO1,FUT1,FGF21,BCAT2,HSD17B14,PLEKHA4,PPP1R15A,TULP2,NUCB1,DHDH,BAX,FTL,GYS1,RUVBL2,LHB,AC008687.4,CGB3,AC008687.1,CGB2,CGB1,CGB5,CGB8,CGB7,AC008687.8,NTF4,KCNA7,SNRNP70,LIN7B,C19orf73,PPFIA3,HRC,TRPM4	TRUE	TRUE	FUT2	stop_gained	FUT2	1	2	1	4	1	1	4	4
CVDII	PSGL1	ENSG00000110876	SELPLG	Q14242	12	108623488	97893711	rs185338771	T	C	0.996	0	2.6259	0.3366	6.17e-15	5	1	1	?+	0	1	0		3.45e-14	TRUE	intergenic_variant		,	no proxy	FALSE	SELPLG	intergenic_variant	SELPLG	5	3	5	6	3	3	4	2
CVDII	PSGL1	ENSG00000110876	SELPLG	Q14242	12	108623488	108623488	rs7300972	T	C	0.9737	0.0042	1.8123	0.1149	4.42e-56	2	3	3	++	0	0.4429	0	3e-42	0.00080427	TRUE	missense_variant	SELPLG,ENSG00000110876,ENST00000228463,protein_coding,1|SELPLG,ENSG00000110876,ENST00000388962,protein_coding,0|SELPLG,ENSG00000110876,ENST00000550948,protein_coding,0	WSCD2,CMKLR1,FICD,SART3,ISCU,TMEM119,SELPLG,SELPLG,CORO1C,SSH1,DAO,SVOP,USP30,ALKBH2,UNG,ACACB	TRUE	FALSE	SELPLG	missense_variant	SELPLG	3	1	5	6	3	3	4	1
CVDII	PSGL1	ENSG00000110876	SELPLG	Q14242	12	108623488	109408221	rs919721402	T	C	0.006	0	-2.646	0.2472	9.99e-27	5	2	2	?-	0	1	0		5.06e-24	TRUE	intron_variant	MYO1H,ENSG00000174527,ENST00000310903,protein_coding,0|MYO1H,ENSG00000174527,ENST00000431443,protein_coding,1	SVOP,USP30,ALKBH2,UNG,ACACB,FOXN4,MYO1H,MYO1H,KCTD10,UBE3B,MMAB,MVK,FAM222A,TRPV4,GLTP,TCHP	FALSE	FALSE	SELPLG	no_consequence_for_gene	SELPLG	5	2	5	6	2	3	4	2
CVDII	RAGE	ENSG00000204305	AGER	Q15109	6	32285670	32285670	rs371552471	T	C	0.9856	0.0049	-1.3476	0.1336	6.11e-24	2	2	1	--	44.4	0.1799	0	0.00058519	5.69e-20	TRUE	intron_variant	TSBP1-AS1,ENSG00000225914,ENST00000611838,lncRNA,0|TSBP1-AS1,ENSG00000225914,ENST00000642577,lncRNA,0|TSBP1-AS1,ENSG00000225914,ENST00000645134,lncRNA,0|TSBP1-AS1,ENSG00000225914,ENST00000645167,lncRNA,0|TSBP1-AS1,ENSG00000225914,ENST00000646550,lncRNA,0|TSBP1-AS1,ENSG00000225914,ENST00000646628,lncRNA,0|TSBP1-AS1,ENSG00000225914,ENST00000647036,lncRNA,0|TSBP1-AS1,ENSG00000225914,ENST00000653107,…	VARS1,LSM2,HSPA1L,HSPA1A,HSPA1B,NEU1,SLC44A4,EHMT2,C2,ZBTB12,AL645922.1,CFB,NELFE,SKIV2L,DXO,STK19,C4A,C4B,CYP21A2,TNXB,ATF6B,FKBPL,PRRT1,AL662884.4,PPT2,PPT2-EGFL8,EGFL8,AGPAT1,RNF5,AGER,PBX2,GPSM3,NOTCH4,TSBP1,BTNL2,HLA-DRA,HLA-DRB5,HLA-DRB1,HLA-DQA1,HLA-DQB1,HLA-DQA2,HLA-DQB2	no proxy	FALSE	AGER	no_consequence_for_gene	AGER	5	3	5	2	1	3	4	2
CVDII	SCF	ENSG00000049130	KITLG	P21583	20	45916409	45916409	rs4810479	T	C	0.7209	0.0335	-0.209	0.031	1.63e-11	3	3	1	--	46.3	0.1723	0	0.000195733	1.46e-08	FALSE	intergenic_variant		PIGT,WFDC2,SPINT3,WFDC6,EPPIN-WFDC6,EPPIN,WFDC8,WFDC9,WFDC10A,WFDC11,WFDC10B,WFDC13,SPINT4,WFDC3,DNTTIP1,UBE2C,TNNC2,SNX21,ACOT8,ZSWIM3,ZSWIM1,SPATA25,NEURL2,CTSA,PLTP,PCIF1,ZNF335,MMP9,SLC12A5,NCOA5,CD40,CDH22,SLC35C2,ELMO2	TRUE	FALSE	unknown	upstream_gene_variant	PLTP	5	3	1	5	2	3	4	3
CVDII	SCF	ENSG00000049130	KITLG	P21583	16	66577847	66577847	rs183455943	A	G	0.008	0	-1.9705	0.2265	3.3e-18	5	1	3	-?	0	1	0	3.36e-16		FALSE	intron_variant	CMTM1,ENSG00000089505,ENST00000328020,protein_coding,0|CMTM1,ENSG00000089505,ENST00000332695,protein_coding,0|CMTM1,ENSG00000089505,ENST00000333001,nonsense_mediated_decay,0|CMTM1,ENSG00000089505,ENST00000336328,protein_coding,0|CMTM1,ENSG00000089505,ENST00000379500,protein_coding,1|CMTM1,ENSG00000089505,ENST00000457188,protein_coding,0|CMTM1,ENSG00000089505,ENST00000465057,nonsense_mediated_deca…	CDH5,BEAN1,AC010542.3,TK2,CKLF,CKLF-CMTM1,CMTM1,CKLF-CMTM1,CMTM1,CMTM2,CMTM3,CMTM4,DYNC1LI2,TERB1,NAE1,CA7,PDP2,CDH16,RRAD,CIAO2B,CES2,CES3,CES4A,CBFB	FALSE	FALSE	unknown	intron_variant	CMTM1	5	1	1	5	3	3	4	3
CVDII	SERPINA12	ENSG00000165953	SERPINA12	Q8IW75	14	94502621	94499100	rs77822037	T	G	0.0274	0.0034	2.0284	0.0741	7.9e-165	1	3	3	++	0	0.4207	0	2.5e-44	8.94e-75	TRUE	intron_variant	SERPINA12,ENSG00000165953,ENST00000341228,protein_coding,1|SERPINA12,ENSG00000165953,ENST00000556881,protein_coding,0	CCDC197,OTUB2,DDX24,IFI27L1,IFI27,IFI27L2,PPP4R4,SERPINA10,SERPINA6,SERPINA1,SERPINA11,SERPINA9,SERPINA12,SERPINA12,SERPINA5,SERPINA4,AL049839.2,SERPINA3,GSC	FALSE	FALSE	SERPINA12	intron_variant	SERPINA12	5	3	5	6	3	3	4	1
CVDII	SERPINA12	ENSG00000165953	SERPINA12	Q8IW75	14	94502621	94502621	rs7159117	T	C	0.4168	0.0075	0.4677	0.0264	4.64e-70	1	2	3	++	66.2	0.08524	0	1.7e-23	1.1e-38	TRUE	intron_variant	SERPINA12,ENSG00000165953,ENST00000341228,protein_coding,1|SERPINA12,ENSG00000165953,ENST00000556881,protein_coding,0	CCDC197,OTUB2,DDX24,IFI27L1,IFI27,IFI27L2,PPP4R4,SERPINA10,SERPINA6,SERPINA1,SERPINA11,SERPINA9,SERPINA12,SERPINA12,SERPINA5,SERPINA4,AL049839.2,SERPINA3,GSC	TRUE	FALSE	SERPINA12	intron_variant	SERPINA12	5	3	5	6	3	3	4	1
CVDII	SERPINA12	ENSG00000165953	SERPINA12	Q8IW75	14	94502621	94522070	rs17091005	T	C	0.7411	0.041	-0.5264	0.03	7.8e-69	1	3	3	--	81.3	0.02087	0	5.48e-24	1.42e-37	TRUE	regulatory_region_variant		OTUB2,DDX24,IFI27L1,IFI27,IFI27L2,PPP4R4,SERPINA10,SERPINA6,SERPINA1,SERPINA11,SERPINA9,SERPINA12,SERPINA5,SERPINA4,AL049839.2,SERPINA3,GSC	TRUE	FALSE	SERPINA12	upstream_gene_variant	SERPINA12	5	1	5	6	3	3	4	2
CVDII	SLAMF7	ENSG00000026751	SLAMF7	Q9NQ25	1	160750284	160750284	rs11581248	T	C	0.1053	0.0093	-0.8022	0.0418	6.59e-82	1	3	3	--	93.6	7.62e-05	0	7.34e-18	4.93e-52	TRUE	intron_variant	SLAMF7,ENSG00000026751,ENST00000359331,protein_coding,0|SLAMF7,ENSG00000026751,ENST00000368042,protein_coding,0|SLAMF7,ENSG00000026751,ENST00000368043,protein_coding,1|SLAMF7,ENSG00000026751,ENST00000441662,protein_coding,0|SLAMF7,ENSG00000026751,ENST00000444090,protein_coding,0|SLAMF7,ENSG00000026751,ENST00000458104,protein_coding,0|SLAMF7,ENSG00000026751,ENST00000458602,protein_coding,0|SLAMF7,…	DCAF8,AL139011.2,PEX19,COPA,NCSTN,NHLH1,VANGL2,SLAMF6,CD84,SLAMF1,CD48,SLAMF7,SLAMF7,LY9,CD244,ITLN1,ITLN2,F11R,AL591806.4,TSTD1,USF1,ARHGAP30,NECTIN4,KLHDC9,PFDN2,NIT1,DEDD,UFC1,USP21,PPOX,B4GALT3,ADAMTS4,NDUFS2,FCER1G,APOA2,TOMM40L,NR1I3	TRUE	FALSE	SLAMF7	intron_variant	SLAMF7	5	3	3	6	2	3	1	1
CVDII	SORT1	ENSG00000134243	SORT1	Q99523	1	109334263	109334263	rs7550401	T	C	0.181	0.0255	-0.2432	0.0352	4.64e-12	3	2	1	--	78.4	0.03134	0	0.000409943	6.75e-10	TRUE	intron_variant	SORT1,ENSG00000134243,ENST00000256637,protein_coding,1|SORT1,ENSG00000134243,ENST00000466471,retained_intron,0|SORT1,ENSG00000134243,ENST00000538502,protein_coding,0	AKNAD1,GPSM2,CLCC1,WDR47,TAF13,TMEM167B,C1orf194,KIAA1324,SARS1,CELSR2,PSRC1,MYBPHL,SORT1,SORT1,PSMA5,SYPL2,ATXN7L2,CYB561D1,AMIGO1,GPR61,GNAI3,GNAT2,AMPD2,GSTM4,GSTM2,GSTM1,GSTM5,GSTM3,EPS8L3	FALSE	FALSE	SORT1	intron_variant	SORT1	5	2	5	2	1	1	4	1
CVDII	SPON2	ENSG00000159674	SPON2	Q9BUD6	4	602722	602722	rs1247668555	A	G	0.004	0	-2.9528	0.2714	1.42e-27	5	2	1	?-	0	1	0		6.46e-25	TRUE	intron_variant	AC116565.1,ENSG00000283183,ENST00000665587,lncRNA,0	ZNF718,ZNF732,ZNF141,ZNF721,PIGG,TMEM271,PDE6B,ATP5ME,MYL5,SLC49A3,PCGF3,CPLX1,GAK,TMEM175,DGKQ,SLC26A1,IDUA,FGFRL1,RNF212	FALSE	FALSE	SPON2	regulatory_region_variant	SPON2	5	1	5	6	2	3	4	2
CVDII	SPON2	ENSG00000159674	SPON2	Q9BUD6	4	602722	1184808	rs28856334	T	G	0.1265	0.0321	0.3003	0.0434	4.47e-12	3	3	1	++	80.4	0.02381	0	0.000168435	1.2e-09	TRUE	intron_variant	SPON2,ENSG00000159674,ENST00000502483,protein_coding,0|SPON2,ENSG00000159674,ENST00000504871,processed_transcript,0|SPON2,ENSG00000159674,ENST00000506266,processed_transcript,0|SPON2,ENSG00000159674,ENST00000509233,protein_coding,0|SPON2,ENSG00000159674,ENST00000511672,protein_coding,0|SPON2,ENSG00000159674,ENST00000511679,protein_coding,0|SPON2,ENSG00000159674,ENST00000515004,protein_coding,0|SP…	SLC49A3,PCGF3,CPLX1,GAK,TMEM175,DGKQ,SLC26A1,IDUA,FGFRL1,RNF212,SPON2,SPON2,CTBP1,MAEA,UVSSA,AC118281.1,NKX1-1,FAM53A	FALSE	FALSE	SPON2	intron_variant	SPON2	5	2	5	2	2	3	4	1
CVDII	THBS2	ENSG00000186340	THBS2	P35442	6	169217794	169217794	rs73043837	A	G	0.082	0	0.62	0.0651	1.67e-21	5	3	1	?+	0	1	0		7.19e-20	TRUE	3_prime_UTR_variant	THBS2,ENSG00000186340,ENST00000366787,protein_coding,1|THBS2,ENSG00000186340,ENST00000617924,protein_coding,0|THBS2,ENSG00000186340,ENST00000649844,protein_coding,0	THBS2,THBS2,AL031315.1,WDR27,C6orf120,PHF10	TRUE	FALSE	THBS2	3_prime_UTR_variant	THBS2	5	2	5	2	3	3	4	1
CVDII	THPO	ENSG00000090534	THPO	P40225	4	186248013	186248013	rs1973612	T	C	0.4725	0.012	-0.1886	0.0274	5.59e-12	3	1	1	--	71.6	0.0606	0	2.01e-09	0.000266667	FALSE	intron_variant	KLKB1,ENSG00000164344,ENST00000264690,protein_coding,1|KLKB1,ENSG00000164344,ENST00000264690,protein_coding,1|KLKB1,ENSG00000164344,ENST00000511406,retained_intron,0|KLKB1,ENSG00000164344,ENST00000511406,retained_intron,0|KLKB1,ENSG00000164344,ENST00000511608,protein_coding,0|KLKB1,ENSG00000164344,ENST00000511608,protein_coding,0|KLKB1,ENSG00000164344,ENST00000513864,protein_coding,0|KLKB1,ENSG00…	SORBS2,TLR3,FAM149A,CYP4V2,KLKB1,KLKB1,F11,AC018709.1,MTNR1A,FAT1	FALSE	TRUE	KLKB1	intron_variant	KLKB1	5	1	5	4	3	1	4	4
CVDII	TIE2	ENSG00000120156	TEK	Q02763	9	27183465	26845961	novel	G	GA	0.048	0	-0.7073	0.0916	1.13e-14	5	2	1	?-	0	1	0		6.9e-14	TRUE	intron_variant	CAAP1,ENSG00000120159,ENST00000333916,protein_coding,1|CAAP1,ENSG00000120159,ENST00000483493,nonsense_mediated_decay,0|CAAP1,ENSG00000120159,ENST00000520187,protein_coding,0|CAAP1,ENSG00000120159,ENST00000625311,protein_coding,0|CAAP1,ENSG00000120159,ENST00000650615,nonsense_mediated_decay,0	CAAP1,CAAP1,PLAA,IFT74,LRRC19,TEK,EQTN,MOB3B	FALSE	FALSE	TEK	no_consequence_for_gene	TEK	5	2	5	6	3	1	1	2
CVDII	TIE2	ENSG00000120156	TEK	Q02763	9	27183465	27183465	rs682632	A	C	0.026	0	0.7834	0.084	1.04e-20	2	3	1	++	80.3	0.02427	0	7.19e-06	4.25e-16	TRUE	missense_variant	TEK,ENSG00000120156,ENST00000380036,protein_coding,1|TEK,ENSG00000120156,ENST00000406359,protein_coding,0|TEK,ENSG00000120156,ENST00000519080,protein_coding,0|TEK,ENSG00000120156,ENST00000519097,protein_coding,0|TEK,ENSG00000120156,ENST00000615002,protein_coding,0	CAAP1,PLAA,IFT74,LRRC19,TEK,TEK,EQTN,MOB3B,IFNK,C9orf72	TRUE	FALSE	TEK	missense_variant	TEK	3	1	5	6	3	1	1	1
CVDII	TIE2	ENSG00000120156	TEK	Q02763	9	27183465	27212065	rs118155010	A	T	0.046	0.004	0.8321	0.0653	3.85e-37	2	3	1	++	93.2	0.0001297	0	6.98e-10	1.28e-27	TRUE	intron_variant	TEK,ENSG00000120156,ENST00000380036,protein_coding,1|TEK,ENSG00000120156,ENST00000406359,protein_coding,0|TEK,ENSG00000120156,ENST00000519097,protein_coding,0|TEK,ENSG00000120156,ENST00000615002,protein_coding,0	CAAP1,PLAA,IFT74,LRRC19,TEK,TEK,EQTN,MOB3B,IFNK,C9orf72	FALSE	FALSE	TEK	intron_variant	TEK	5	1	5	6	3	1	1	1
CVDII	TIE2	ENSG00000120156	TEK	Q02763	9	133254328	133254328	rs1137827	T	C	0.092	0.0055	0.5814	0.047	4.1e-35	2	3	1	++	91.5	0.0006043	0	1.34e-08	4.41e-27	FALSE	non_coding_transcript_exon_variant	ABO,ENSG00000175164,ENST00000453660,processed_transcript,0	AK8,SPACA9,TSC1,GFI1B,GTF3C5,CEL,RALGDS,AL162417.1,GBGT1,OBP2B,ABO,ABO,SURF6,MED22,RPL7A,SURF1,SURF2,SURF4,STKLD1,REXO4,ADAMTS13,CACFD1,SLC2A6,MYMK,ADAMTSL2,FAM163B,DBH,SARDH	TRUE	TRUE	TEK	no_consequence_for_gene	TEK	5	2	5	6	2	1	1	2
CVDII	TM	ENSG00000178726	THBD	P07204	20	23048087	23048087	rs1042579	A	G	0.1255	0.0285	0.6575	0.0407	8.64e-59	2	3	1	++	92.6	0.0002484	0	3.86e-09	1.3e-42	TRUE	missense_variant	THBD,ENSG00000178726,ENST00000377103,protein_coding,1	FOXA2,SSTR4,THBD,THBD,CD93,NXT1,GZF1,NAPB,CSTL1,CST11,CST8	TRUE	FALSE	THBD	missense_variant	THBD	3	1	5	6	3	1	3	1
CVDII	TNFRSF10A	ENSG00000104689	TNFRSF10A	O00220	8	23225458	23195947	rs11992367	T	G	0.5798	0.0164	0.257	0.0282	8.65e-20	2	3	2	++	72.2	0.05776	1	3.96e-06	7.3e-15	TRUE	intron_variant	TNFRSF10A,ENSG00000104689,ENST00000221132,protein_coding,1|TNFRSF10A,ENSG00000104689,ENST00000519862,retained_intron,0|TNFRSF10A,ENSG00000104689,ENST00000613472,protein_coding,0	PEBP4,RHOBTB2,TNFRSF10B,AC107959.5,TNFRSF10C,TNFRSF10D,TNFRSF10A,TNFRSF10A,CHMP7,R3HCC1,LOXL2,ENTPD4,SLC25A37,NKX3-1	FALSE	FALSE	TNFRSF10A	intron_variant	TNFRSF10A	5	3	4	6	2	3	2	1
CVDII	TNFRSF10A	ENSG00000104689	TNFRSF10A	O00220	8	23225458	23210773	rs13255997	A	G	0.451	0.0035	0.4526	0.0262	7.67e-67	1	3	3	++	84	0.01246	0	1.52e-19	8.13e-40	TRUE	intron_variant	TNFRSF10A,ENSG00000104689,ENST00000221132,protein_coding,1|TNFRSF10A,ENSG00000104689,ENST00000524158,protein_coding,0|TNFRSF10A,ENSG00000104689,ENST00000613472,protein_coding,0	PEBP4,RHOBTB2,TNFRSF10B,AC107959.5,TNFRSF10C,TNFRSF10D,TNFRSF10A,TNFRSF10A,CHMP7,R3HCC1,LOXL2,ENTPD4,SLC25A37,NKX3-1,NKX2-6	TRUE	FALSE	TNFRSF10A	intron_variant	TNFRSF10A	5	2	4	6	2	3	2	1
CVDII	TNFRSF10A	ENSG00000104689	TNFRSF10A	O00220	8	23225458	23225458	rs13278062	T	G	0.6076	0.0184	-0.4694	0.0261	2.32e-72	1	2	3	--	90.2	0.001363	0	7.12e-20	4.83e-44	TRUE	non_coding_transcript_exon_variant	AC100861.1,ENSG00000246582,ENST00000500853,lncRNA,1	PEBP4,RHOBTB2,TNFRSF10B,AC107959.5,TNFRSF10C,TNFRSF10D,TNFRSF10A,CHMP7,R3HCC1,LOXL2,ENTPD4,SLC25A37,NKX3-1,NKX2-6	TRUE	FALSE	TNFRSF10A	upstream_gene_variant	TNFRSF10A	5	1	4	3	2	3	2	2
CVDII	TNFRSF11A	ENSG00000141655	TNFRSF11A	Q9Y6Q6	18	62383966	62354041	rs80067526	A	G	0.8159	0.0224	0.7002	0.0329	8.94e-101	1	3	3	++	98	1.45e-12	0	1.82e-17	1.76e-64	TRUE	intron_variant	TNFRSF11A,ENSG00000141655,ENST00000269485,protein_coding,0|TNFRSF11A,ENSG00000141655,ENST00000586569,protein_coding,1|TNFRSF11A,ENSG00000141655,ENST00000616710,protein_coding,0|TNFRSF11A,ENSG00000141655,ENST00000617039,protein_coding,0|TNFRSF11A,ENSG00000141655,ENST00000639222,protein_coding,0	RNF152,PIGN,RELCH,TNFRSF11A,TNFRSF11A,ZCCHC2,PHLPP1	TRUE	FALSE	TNFRSF11A	intron_variant	TNFRSF11A	5	1	3	6	2	3	3	1
CVDII	TNFRSF11A	ENSG00000141655	TNFRSF11A	Q9Y6Q6	18	62383966	62383966	rs9646629	C	G	0.3625	0.0139	0.3871	0.0278	4.29e-44	1	3	3	++	90.9	0.0008903	0	4.67e-11	1.23e-31	TRUE	intron_variant	TNFRSF11A,ENSG00000141655,ENST00000269485,protein_coding,0|TNFRSF11A,ENSG00000141655,ENST00000586569,protein_coding,1|TNFRSF11A,ENSG00000141655,ENST00000616710,protein_coding,0|TNFRSF11A,ENSG00000141655,ENST00000617039,protein_coding,0	RNF152,PIGN,RELCH,TNFRSF11A,TNFRSF11A,ZCCHC2,PHLPP1	TRUE	FALSE	TNFRSF11A	intron_variant	TNFRSF11A	5	3	3	6	2	3	3	1
CVDII	TNFRSF13B	ENSG00000240505	TNFRSF13B	O14836	13	108308032	108308032	rs200748895	T	TGCTG	0.0629	0.0129	0.577	0.0554	2.08e-25	1	1	3	++	52.3	0.1477	0	1.4e-11	1.66e-14	FALSE	3_prime_UTR_variant	TNFSF13B,ENSG00000102524,ENST00000375887,protein_coding,1|TNFSF13B,ENSG00000102524,ENST00000375887,protein_coding,1|TNFSF13B,ENSG00000102524,ENST00000430559,protein_coding,0|TNFSF13B,ENSG00000102524,ENST00000430559,protein_coding,0	FAM155A,LIG4,ABHD13,TNFSF13B,TNFSF13B,MYO16	FALSE	FALSE	TNFSF13B	3_prime_UTR_variant	TNFSF13B	5	3	5	6	2	3	4	3
CVDII	TRAILR2	ENSG00000120889	TNFRSF10B	O14763	8	23027818	23027818	rs2293400	A	T	0.6383	0.0174	-0.3288	0.0282	1.91e-31	2	3	1	--	60.7	0.1108	0	2.11e-10	9.92e-21	TRUE	non_coding_transcript_exon_variant	TNFRSF10B,ENSG00000120889,ENST00000523752,retained_intron,0	PPP3CC,SORBS3,PDLIM2,AC037459.1,C8orf58,CCAR2,BIN3,EGR3,PEBP4,RHOBTB2,TNFRSF10B,TNFRSF10B,AC107959.5,TNFRSF10C,TNFRSF10D,TNFRSF10A,CHMP7,R3HCC1,LOXL2,ENTPD4	TRUE	FALSE	TNFRSF10B	non_coding_transcript_exon_variant	TNFRSF10B	5	2	5	2	2	3	1	1
CVDII	TRAILR2	ENSG00000120889	TNFRSF10B	O14763	8	23027818	23028617	rs2293399	A	G	0.0966	0.0247	-0.474	0.0469	5.71e-24	2	3	1	--	91.5	0.0006202	0	1.07e-07	2.75e-18	TRUE	intron_variant	TNFRSF10B,ENSG00000120889,ENST00000276431,protein_coding,1|TNFRSF10B,ENSG00000120889,ENST00000347739,protein_coding,0|TNFRSF10B,ENSG00000120889,ENST00000518531,retained_intron,0|TNFRSF10B,ENSG00000120889,ENST00000519910,processed_transcript,0|TNFRSF10B,ENSG00000120889,ENST00000523504,nonsense_mediated_decay,0	PPP3CC,SORBS3,PDLIM2,AC037459.1,C8orf58,CCAR2,BIN3,EGR3,PEBP4,RHOBTB2,TNFRSF10B,TNFRSF10B,AC107959.5,TNFRSF10C,TNFRSF10D,TNFRSF10A,CHMP7,R3HCC1,LOXL2,ENTPD4	TRUE	FALSE	TNFRSF10B	intron_variant	TNFRSF10B	5	3	5	6	3	3	1	1
CVDII	VSIG2	ENSG00000019102	VSIG2	Q96IQ7	19	5840608	5840608	rs708686	T	C	0.3604	0.0555	0.2105	0.0294	7.57e-13	3	1	1	++	76.9	0.03749	0	0.000477162	1.16e-10	FALSE	intergenic_variant		PTPRS,ZNRF4,TINCR,SAFB2,SAFB,RPL36,MICOS13,HSD11B1L,LONP1,CATSPERD,PRR22,AC011499.1,DUS3L,NRTN,FUT6,FUT3,FUT5,AC024592.3,NDUFA11,AC104532.1,VMAC,CAPS,RANBP3,RFX2,ACSBG2,MLLT1,ACER1	FALSE	FALSE	unknown	upstream_gene_variant	FUT6	5	3	5	6	2	4	4	3
CVDII	VSIG2	ENSG00000019102	VSIG2	Q96IQ7	11	124706898	124706898	rs959226701	A	C	0.994	0	2.1704	0.2292	2.84e-21	5	1	1	?+	0	1	0		1.53e-19	TRUE	intergenic_variant		OR8G1,OR8G5,OR8D1,OR8D2,OR8B2,OR8B3,OR8B4,OR8B8,OR8B12,OR8A1,PANX3,TBRG1,SIAE,SPA17,NRGN,VSIG2,ESAM,MSANTD2,ROBO3,ROBO4,HEPACAM,HEPN1,CCDC15,SLC37A2,TMEM218,PKNOX2	FALSE	FALSE	VSIG2	intergenic_variant	VSIG2	5	2	5	6	1	4	4	2
CVDII	VSIG2	ENSG00000019102	VSIG2	Q96IQ7	11	124706898	124749511	rs11604175	T	C	0.2536	0.0129	0.2399	0.0318	4.6e-14	3	1	1	++	0	0.6566	0	4.19e-06	6.29e-09	TRUE	intron_variant	VSIG2,ENSG00000019102,ENST00000326621,protein_coding,1|VSIG2,ENSG00000019102,ENST00000403470,protein_coding,0	OR8G1,OR8G5,OR8D1,OR8D2,OR8B2,OR8B3,OR8B4,OR8B8,OR8B12,OR8A1,PANX3,TBRG1,SIAE,SPA17,NRGN,VSIG2,VSIG2,ESAM,MSANTD2,ROBO3,ROBO4,HEPACAM,HEPN1,CCDC15,SLC37A2,TMEM218,PKNOX2	TRUE	FALSE	VSIG2	intron_variant	VSIG2	5	3	5	2	3	4	4	1
CVDII	XCL1	ENSG00000143184	XCL1	P47992	1	168542087	168494349	rs7417366	A	G	0.6149	0.0234	-0.2925	0.0278	8.03e-26	2	3	3	--	90.7	0.001033	0	6.2e-06	1.19e-21	TRUE	intron_variant	AL023755.1,ENSG00000228697,ENST00000422253,lncRNA,0|AL023755.1,ENSG00000228697,ENST00000636459,lncRNA,0|AL023755.1,ENSG00000228697,ENST00000650143,lncRNA,0|AL023755.1,ENSG00000228697,ENST00000655809,lncRNA,0|AL023755.1,ENSG00000228697,ENST00000655897,lncRNA,0|AL023755.1,ENSG00000228697,ENST00000660568,lncRNA,0	DCAF6,GPR161,TIPRL,SFT2D2,TBX19,XCL2,XCL1,DPT	TRUE	FALSE	XCL1	no_consequence_for_gene	XCL1	5	3	5	3	3	3	4	2
CVDII	XCL1	ENSG00000143184	XCL1	P47992	1	168542087	168542087	rs4301615	C	G	0.254	0.0353	0.643	0.0276	4.87e-120	1	3	3	++	96.4	1.32e-07	3	2.95e-19	2.78e-69	TRUE	missense_variant	XCL2,ENSG00000143185,ENST00000367819,protein_coding,1	DCAF6,GPR161,TIPRL,SFT2D2,TBX19,XCL2,XCL2,XCL1,DPT	TRUE	FALSE	XCL1	no_consequence_for_gene	XCL1	5	3	5	6	1	3	4	2
CVDII	XCL1	ENSG00000143184	XCL1	P47992	4	186239096	186239096	rs12509937	T	C	0.476	0	-0.2593	0.0393	4.12e-11	5	1	3	-?	0	1	11	1.81e-10		FALSE	intron_variant	KLKB1,ENSG00000164344,ENST00000264690,protein_coding,1|KLKB1,ENSG00000164344,ENST00000264690,protein_coding,1|KLKB1,ENSG00000164344,ENST00000264690,protein_coding,1|KLKB1,ENSG00000164344,ENST00000511406,retained_intron,0|KLKB1,ENSG00000164344,ENST00000511406,retained_intron,0|KLKB1,ENSG00000164344,ENST00000511406,retained_intron,0|KLKB1,ENSG00000164344,ENST00000511608,protein_coding,0|KLKB1,ENSG0…	SORBS2,TLR3,FAM149A,CYP4V2,KLKB1,KLKB1,F11,AC018709.1,MTNR1A,FAT1	FALSE	TRUE	KLKB1	intron_variant	KLKB1	5	3	5	5	3	3	4	4
CVDIII	APN	ENSG00000166825	ANPEP	P15144	15	89819043	89785074	rs1042499	T	C	0.9162	0.0223	-0.7635	0.0499	8.5e-53	1	3	3	--	75.1	0.0449	0	1.35e-11	2.15e-36	TRUE	3_prime_UTR_variant	ANPEP,ENSG00000166825,ENST00000300060,protein_coding,1	FANCI,POLG,RHCG,TICRR,KIF7,PLIN1,PEX11A,WDR93,MESP1,MESP2,ANPEP,ANPEP,AP3S2,ARPIN-AP3S2,ARPIN,ZNF710,IDH2,SEMA4B,CIB1,GDPGP1,AC091167.7,TTLL13P,AC091167.2,NGRN,AC091167.6	FALSE	FALSE	ANPEP	3_prime_UTR_variant	ANPEP	5	1	5	6	2	3	1	1
CVDIII	APN	ENSG00000166825	ANPEP	P15144	15	89819043	89819043	rs8030349	A	G	0.3506	0.0435	0.2229	0.0283	3.33e-15	3	3	2	++	31.4	0.2274	0	5.96e-06	1.64e-10	TRUE	intergenic_variant		POLG,RHCG,TICRR,KIF7,PLIN1,PEX11A,WDR93,MESP1,MESP2,ANPEP,AP3S2,ARPIN-AP3S2,ARPIN,ZNF710,IDH2,SEMA4B,CIB1,GDPGP1,AC091167.7,TTLL13P,AC091167.2,NGRN,AC091167.6	FALSE	FALSE	ANPEP	upstream_gene_variant	ANPEP	5	3	5	2	1	3	1	2
CVDIII	AXL	ENSG00000167601	AXL	P30530	19	41233275	41233275	rs66841352	C	G	0.3759	0.0199	-0.2215	0.028	2.3e-15	2	3	1	--	32.6	0.2233	0	1.22e-05	6.38e-11	TRUE	intron_variant	AXL,ENSG00000167601,ENST00000301178,protein_coding,1|AXL,ENSG00000167601,ENST00000359092,protein_coding,0|AXL,ENSG00000167601,ENST00000593513,protein_coding,0|AXL,ENSG00000167601,ENST00000599659,retained_intron,0	ITPKC,C19orf54,SNRPA,MIA,MIA-RAB4B,RAB4B,RAB4B-EGLN2,EGLN2,AC008537.1,CYP2A6,CYP2A7,CYP2B6,CYP2A13,CYP2F1,CYP2S1,AXL,AXL,HNRNPUL1,TGFB1,CCDC97,AC011462.1,TMEM91,B9D2,EXOSC5,BCKDHA,B3GNT8,DMAC2,ERICH4,CEACAM21,CEACAM4,CEACAM7,CEACAM5,AC243967.1	FALSE	FALSE	AXL	intron_variant	AXL	5	1	5	6	2	3	1	1
CVDIII	AZU1	ENSG00000172232	AZU1	P20160	1	196735074	196735074	rs10801559	A	G	0.4381	0.0289	-0.228	0.0273	6.13e-17	2	1	1	--	90.4	0.001217	0	0.00145897	5.31e-16	FALSE	intron_variant	CFH,ENSG00000000971,ENST00000367429,protein_coding,1|CFH,ENSG00000000971,ENST00000367429,protein_coding,1|CFH,ENSG00000000971,ENST00000466229,retained_intron,0|CFH,ENSG00000000971,ENST00000466229,retained_intron,0	KCNT2,CFH,CFH,CFHR3,CFHR1,CFHR4,CFHR2,CFHR5,F13B,ASPM,ZBTB41	FALSE	TRUE	CFH	intron_variant	CFH	5	2	5	5	2	4	4	4
CVDIII	BLMHYDROLASE	ENSG00000108578	BLMH	Q13867	17	30265427	30265427	rs73268099	C	G	0.7168	0.0244	-0.6991	0.0266	1.2e-152	1	3	3	--	94	4.4e-05	0	6.91e-34	2.26e-77	TRUE	intron_variant	BLMH,ENSG00000108578,ENST00000261714,protein_coding,1|BLMH,ENSG00000108578,ENST00000578090,nonsense_mediated_decay,0	SSH2,EFCAB5,NSRP1,SLC6A4,BLMH,BLMH,TMIGD1,CPD,GOSR1	TRUE	FALSE	BLMH	intron_variant	BLMH	5	2	2	2	2	3	4	1
CVDIII	BLMHYDROLASE	ENSG00000108578	BLMH	Q13867	3	53238635	53238635	novel	C	G	0.993	0	-1.4175	0.2134	3.06e-11	5	1	1	?-	0	1	0		8.26e-11	FALSE	intron_variant	TKT,ENSG00000163931,ENST00000296289,protein_coding,0|TKT,ENSG00000163931,ENST00000423516,protein_coding,1|TKT,ENSG00000163931,ENST00000423525,protein_coding,0|TKT,ENSG00000163931,ENST00000450814,nonsense_mediated_decay,0|TKT,ENSG00000163931,ENST00000462138,protein_coding,0|TKT,ENSG00000163931,ENST00000469678,nonsense_mediated_decay,0|TKT,ENSG00000163931,ENST00000472528,nonsense_mediated_decay,0|T…	NEK4,ITIH1,ITIH3,ITIH4,AC006254.1,MUSTN1,STIMATE-MUSTN1,STIMATE,SFMBT1,AC096887.1,RFT1,PRKCD,TKT,TKT,DCP1A,CACNA1D	no proxy	FALSE	TKT	intron_variant	TKT	5	2	2	5	3	3	4	3
CVDIII	CASP3	ENSG00000164305	CASP3	P42574	4	184671440	184671440	rs141634593	CATT	C	0.143	0.0104	-0.2871	0.0388	1.47e-13	3	3	1	--	32	0.2251	1	0.000104953	3.79e-10	TRUE	intron_variant	PRIMPOL,ENSG00000164306,ENST00000314970,protein_coding,0|PRIMPOL,ENSG00000164306,ENST00000503752,protein_coding,1|PRIMPOL,ENSG00000164306,ENST00000506278,nonsense_mediated_decay,0|PRIMPOL,ENSG00000164306,ENST00000509002,nonsense_mediated_decay,0|PRIMPOL,ENSG00000164306,ENST00000512834,protein_coding,0|PRIMPOL,ENSG00000164306,ENST00000515152,nonsense_mediated_decay,0|PRIMPOL,ENSG00000164306,ENST00…	ENPP6,IRF2,CASP3,PRIMPOL,PRIMPOL,CENPU,ACSL1,HELT,SLC25A4,CFAP97	FALSE	FALSE	CASP3	regulatory_region_variant	CASP3	5	1	5	3	3	3	1	2
CVDIII	CCL15	ENSG00000275718	CCL15	Q16663	17	36002489	36002489	rs854626	A	C	0.942	0.0088	-1.698	0.0468	1.27e-288	1	3	3	--	77.2	0.03634	0	5.78e-54	4.82e-109	TRUE	intron_variant	AC244100.3,ENSG00000275944,ENST00000619334,lncRNA,0	SLFN14,PEX12,AP2B1,TAF15,RASL10B,GAS2L2,MMP28,C17orf50,HEATR9,CCL5,RDM1,LYZL6,CCL16,CCL14,CCL15-CCL14,CCL15,CCL23,CCL18,CCL3,CCL4,TBC1D3B,CCL3L1,CCL4L2,TBC1D3I,TBC1D3G,TBC1D3H,TBC1D3F,ZNHIT3,MYO19	TRUE	FALSE	CCL15	upstream_gene_variant	CCL15	5	2	5	6	2	4	4	2
CVDIII	CCL16	ENSG00000275152	CCL16	O15467	17	35283223	35283223	rs961393125	T	G	0.01	0	-1.4013	0.1994	2.11e-12	5	3	3	-?	0	1	0	2.61e-11		TRUE	intergenic_variant		CCT6B,ZNF830,LIG3,RFFL,AC004223.3,RAD51D,FNDC8,NLE1,UNC45B,SLC35G3,SLFN5,SLFN11,SLFN12,SLFN13,SLFN12L,SLFN14,PEX12,AP2B1,TAF15,RASL10B,GAS2L2,MMP28,C17orf50	FALSE	FALSE	CCL16	intergenic_variant	CCL16	5	2	5	6	2	4	4	2
CVDIII	CCL16	ENSG00000275152	CCL16	O15467	17	35283223	35980421	rs112689088	T	C	0.9228	0.0095	1.5022	0.0422	4.61e-278	1	3	3	++	70	0.06768	0	3.09e-58	6.04e-105	TRUE	missense_variant	CCL16,ENSG00000275152,ENST00000610493,nonsense_mediated_decay,0	SLFN12L,SLFN14,PEX12,AP2B1,TAF15,RASL10B,GAS2L2,MMP28,C17orf50,HEATR9,CCL5,RDM1,LYZL6,CCL16,CCL16,CCL14,CCL15-CCL14,CCL15,CCL23,CCL18,CCL3,CCL4,TBC1D3B,CCL3L1,CCL4L2,TBC1D3I,TBC1D3G,TBC1D3H,TBC1D3F	TRUE	FALSE	CCL16	missense_variant	CCL16	3	3	5	6	2	4	4	1
CVDIII	CCL24	ENSG00000106178	CCL24	O00175	7	75815066	75815066	rs873973	T	C	0.1342	0.0293	0.5317	0.0404	1.75e-39	2	3	3	++	30.6	0.2299	0	1.02e-10	4.45e-27	TRUE	intron_variant	CCL24,ENSG00000106178,ENST00000416943,protein_coding,0	SPDYE15,TRIM73,POM121C,SPDYE5,HIP1,CCL26,CCL24,CCL24,RHBDD2,POR,TMEM120A,STYXL1,MDH2,SRRM3,HSPB1	TRUE	FALSE	CCL24	intron_variant	CCL24	5	2	5	6	2	3	4	1
CVDIII	CCL24	ENSG00000106178	CCL24	O00175	7	75815066	75840133	rs6467885	T	C	0.1269	0.0135	1.2446	0.034	4.35e-294	1	3	3	++	61.9	0.1052	0	2.4e-81	3.52e-94	TRUE	intergenic_variant		SPDYE15,TRIM73,POM121C,SPDYE5,HIP1,CCL26,CCL24,RHBDD2,POR,TMEM120A,STYXL1,MDH2,SRRM3,HSPB1,YWHAG	TRUE	FALSE	CCL24	no_consequence_for_gene	CCL24	5	2	5	2	1	3	4	2
CVDIII	CD163	ENSG00000177575	CD163	Q86VB7	17	7170428	7170428	rs72837687	A	G	0.1417	0.0269	0.2744	0.0397	4.88e-12	3	3	1	++	0	0.7628	0	1.65e-05	1.4e-07	FALSE	intergenic_variant		C17orf100,SLC13A5,XAF1,FBXO39,TEKT1,ALOX12,RNASEK,RNASEK-C17orf49,C17orf49,BCL6B,SLC16A13,SLC16A11,CLEC10A,ASGR2,ASGR1,DLG4,ACADVL,DVL2,PHF23,GABARAP,AC120057.2,CTDNEP1,AC003688.2,ELP5,CLDN7,SLC2A4,YBX2,EIF5A,GPS2,AC026954.2,NEURL4,ACAP1,KCTD11,TMEM95,TNK1,PLSCR3,TMEM256-PLSCR3,TMEM256,NLGN2,SPEM1,SPEM2,SPEM3,AC113189.9,TMEM102,FGF11,CHRNB1,ZBTB4,SLC35G6,POLR2A,TNFSF12,TNFSF12-TNFSF13,TNFSF13,SEN…	FALSE	FALSE	unknown	downstream_gene_variant	ASGR1	5	2	2	6	2	1	3	3
CVDIII	CD163	ENSG00000177575	CD163	Q86VB7	2	134208991	134208991	rs62165726	A	C	0.0407	0.0131	-0.7155	0.0717	1.78e-23	1	3	3	--	31.5	0.2268	0	5.13e-12	3.7e-12	FALSE	intron_variant	MGAT5,ENSG00000152127,ENST00000409645,protein_coding,0|MGAT5,ENSG00000152127,ENST00000468758,processed_transcript,0|MGAT5,ENSG00000152127,ENST00000481801,processed_transcript,0	MGAT5,MGAT5,TMEM163	TRUE	FALSE	MGAT5	intron_variant	MGAT5	5	1	2	6	3	1	3	3
CVDIII	CD93	ENSG00000125810	CD93	Q9NPY3	1	3888781	3888781	rs912070506	A	C	0.002	0	-3.1374	0.417	5.34e-14	5	1	1	?-	0	1	0		9.16e-13	FALSE	intergenic_variant		PRDM16,ARHGEF16,MEGF6,TPRG1L,WRAP73,TP73,CCDC27,SMIM1,LRRC47,CEP104,DFFB,C1orf174	FALSE	FALSE	unknown	downstream_gene_variant	DFFB	5	2	5	6	3	3	4	3
CVDIII	CD93	ENSG00000125810	CD93	Q9NPY3	20	23085249	23085249	rs747115137	G	GC	0.003	0	-2.8775	0.3816	4.66e-14	5	1	1	-?	0	1	0	2.63e-13		TRUE	frameshift_variant	CD93,ENSG00000125810,ENST00000246006,protein_coding,1	FOXA2,SSTR4,THBD,CD93,CD93,NXT1,GZF1,NAPB,CSTL1,CST11,CST8,CST9L	no proxy	FALSE	CD93	frameshift_variant	CD93	1	1	5	6	3	3	4	1
CVDIII	CD93	ENSG00000125810	CD93	Q9NPY3	20	23085249	23085700	novel	A	T	0.995	0	2.9167	0.2719	7.47e-27	5	1	1	?+	0	1	0		4.41e-24	TRUE	missense_variant	CD93,ENSG00000125810,ENST00000246006,protein_coding,1	SSTR4,THBD,CD93,CD93,NXT1,GZF1,NAPB,CSTL1,CST11,CST8,CST9L	FALSE	FALSE	CD93	missense_variant	CD93	3	1	5	6	3	3	4	1
CVDIII	CD93	ENSG00000125810	CD93	Q9NPY3	11	112478030	112478030	novel	T	C	0.998	0	3.0419	0.4466	9.63e-12	5	1	1	?+	0	1	0		6.26e-11	FALSE	intron_variant	LINC02763,ENSG00000254968,ENST00000528496,lncRNA,0|LINC02763,ENSG00000254968,ENST00000665326,lncRNA,1	DIXDC1,DLAT,PIH1D2,NKAPD1,TIMM8B,SDHD,AP002884.2,IL18,TEX12,BCO2,PTS,PLET1,NCAM1	no proxy	FALSE	unknown	no_protein_coding_consequence	NA	5	3	5	6	3	3	4	3
CVDIII	CD93	ENSG00000125810	CD93	Q9NPY3	2	207672303	207672303	rs942471010	C	G	0.996	0	2.0926	0.295	1.3e-12	5	1	1	?+	0	1	0		1.03e-11	FALSE	intergenic_variant		CREB1,METTL21A,CCNYL1,FZD5,PLEKHM3,CRYGD,CRYGC,CRYGB,CRYGA,C2orf80	no proxy	FALSE	unknown	intergenic_variant	NA	5	3	5	6	3	3	4	3
CVDIII	CD93	ENSG00000125810	CD93	Q9NPY3	2	227266736	227266736	rs1396628045	T	G	0.004	0	-1.9115	0.2921	5.99e-11	5	1	1	?-	0	1	0		1.73e-10	FALSE	non_coding_transcript_exon_variant	MFF-DT,ENSG00000236432,ENST00000433324,lncRNA,1|MFF-DT,ENSG00000236432,ENST00000668704,lncRNA,0	IRS1,RHBDD1,COL4A4,COL4A3,COL4A3,MFF,TM4SF20,SCYGR1,AGFG1,SCYGR2,C2orf83,SCYGR3,SCYGR4,SCYGR5,SLC19A3,SCYGR6,SCYGR7,SCYGR8	FALSE	FALSE	unknown	intron_variant	COL4A3	5	3	5	6	3	3	4	3
CVDIII	CDH5	ENSG00000179776	CDH5	P33151	16	66398520	66398520	rs1049970	T	C	0.2816	0.0535	-0.2064	0.0306	1.44e-11	3	3	1	--	71.3	0.0619	0	0.000713489	1.73e-09	TRUE	missense_variant	CDH5,ENSG00000179776,ENST00000341529,protein_coding,0|CDH5,ENSG00000179776,ENST00000614547,protein_coding,0|CDH5,ENSG00000179776,ENST00000649567,protein_coding,1	CDH5,CDH5,BEAN1,AC010542.3,TK2,CKLF,CKLF-CMTM1,CMTM1,CMTM2,CMTM3,CMTM4,DYNC1LI2,TERB1,NAE1,CA7,PDP2	FALSE	FALSE	CDH5	missense_variant	CDH5	3	3	2	6	3	3	3	1
CVDIII	CDH5	ENSG00000179776	CDH5	P33151	9	133253728	133253728	rs10793962	A	T	0.9076	0.0064	-1.0605	0.0428	1.92e-135	1	3	3	--	69.7	0.0692	0	7.18e-40	1.11e-61	FALSE	non_coding_transcript_exon_variant	ABO,ENSG00000175164,ENST00000453660,processed_transcript,0	AK8,SPACA9,TSC1,GFI1B,GTF3C5,CEL,RALGDS,AL162417.1,GBGT1,OBP2B,ABO,ABO,SURF6,MED22,RPL7A,SURF1,SURF2,SURF4,STKLD1,REXO4,ADAMTS13,CACFD1,SLC2A6,MYMK,ADAMTSL2,FAM163B,DBH,SARDH	TRUE	TRUE	ABO	downstream_gene_variant	ABO	5	2	2	5	2	3	3	4
CVDIII	CDH5	ENSG00000179776	CDH5	P33151	9	133253728	133279294	rs495828	T	G	0.2928	0.012	-0.3343	0.0299	4.47e-29	1	3	3	--	0	0.9135	0	7.51e-14	4.83e-15	FALSE	intergenic_variant		AK8,SPACA9,TSC1,GFI1B,GTF3C5,CEL,RALGDS,AL162417.1,GBGT1,OBP2B,ABO,SURF6,MED22,RPL7A,SURF1,SURF2,SURF4,STKLD1,REXO4,ADAMTS13,CACFD1,SLC2A6,MYMK,ADAMTSL2,FAM163B,DBH,SARDH,VAV2	FALSE	TRUE	ABO	upstream_gene_variant	ABO	5	2	2	6	1	3	3	4
CVDIII	CHI3L1	ENSG00000133048	CHI3L1	P36222	8	125469835	125469835	rs2954021	A	G	0.543	0.0417	0.1824	0.0269	1.2e-11	3	3	1	++	0	0.6412	0	1.77e-06	2.74e-06	FALSE	intron_variant	AC091114.1,ENSG00000253111,ENST00000522815,lncRNA,0	ZNF572,SQLE,WASHC5,NSMCE2,TRIB1,	FALSE	FALSE	unknown	no_protein_coding_consequence	NA	5	2	5	6	1	3	4	3
CVDIII	CHI3L1	ENSG00000133048	CHI3L1	P36222	1	203186575	203186575	rs7515776	A	T	0.8079	0.0195	-0.397	0.0346	1.49e-30	2	2	2	--	86.6	0.006395	0	1e-08	1.2e-22	TRUE	intron_variant	CHI3L1,ENSG00000133048,ENST00000255409,protein_coding,1	SYT2,KDM5B,RABIF,KLHL12,ADIPOR1,CYB5R1,TMEM183A,PPFIA4,MYOG,ADORA1,MYBPH,CHI3L1,CHI3L1,CHIT1,BTG2,FMOD,PRELP,OPTC,ATP2B4	TRUE	FALSE	CHI3L1	intron_variant	CHI3L1	5	1	5	2	2	3	4	1
CVDIII	CHI3L1	ENSG00000133048	CHI3L1	P36222	1	203186575	203186754	rs4950928	C	G	0.8465	0.0121	0.82	0.0344	1.73e-125	1	3	3	++	92.4	0.0002816	0	7.02e-28	2.57e-67	TRUE	regulatory_region_variant		SYT2,KDM5B,RABIF,KLHL12,ADIPOR1,CYB5R1,TMEM183A,PPFIA4,MYOG,ADORA1,MYBPH,CHI3L1,CHIT1,BTG2,FMOD,PRELP,OPTC,ATP2B4	TRUE	FALSE	CHI3L1	upstream_gene_variant	CHI3L1	5	1	5	3	2	3	4	2
CVDIII	CHIT1	ENSG00000133063	CHIT1	Q13231	1	203229953	203215638	rs872583	T	C	0.806	0.0329	1.1501	0.0342	2.61e-247	1	3	3	++	0	0.6006	0	7.07e-70	1.14e-83	TRUE	intron_variant	CHIT1,ENSG00000133063,ENST00000479483,processed_transcript,0|CHIT1,ENSG00000133063,ENST00000484834,processed_transcript,0	KDM5B,RABIF,KLHL12,ADIPOR1,CYB5R1,TMEM183A,PPFIA4,MYOG,ADORA1,MYBPH,CHI3L1,CHIT1,CHIT1,BTG2,FMOD,PRELP,OPTC,ATP2B4	TRUE	FALSE	CHIT1	intron_variant	CHIT1	2	1	5	3	2	3	3	1
CVDIII	CHIT1	ENSG00000133063	CHIT1	Q13231	1	203229953	203229953	rs73068228	T	G	0.9397	0.0189	-0.8095	0.068	1.18e-32	2	3	2	--	0	0.6117	0	9.76e-07	1.7e-24	TRUE	intron_variant	CHIT1,ENSG00000133063,ENST00000484834,processed_transcript,0|CHIT1,ENSG00000133063,ENST00000513472,processed_transcript,0	KDM5B,RABIF,KLHL12,ADIPOR1,CYB5R1,TMEM183A,PPFIA4,MYOG,ADORA1,MYBPH,CHI3L1,CHIT1,CHIT1,BTG2,FMOD,PRELP,OPTC,ATP2B4	TRUE	FALSE	CHIT1	intron_variant	CHIT1	5	2	5	6	2	3	3	1
CVDIII	CNTN1	ENSG00000018236	CNTN1	Q12860	16	364608	364608	rs3848368	T	G	0.4968	0.0264	0.3304	0.0268	8.02e-35	2	3	1	++	83.8	0.01295	0	4.08e-10	1.07e-24	FALSE	regulatory_region_variant		POLR3K,SNRNP25,RHBDF1,MPG,NPRL3,HBZ,HBM,HBA2,HBA1,HBQ1,LUC7L,FAM234A,RGS11,ARHGDIG,PDIA2,AXIN1,MRPL28,PGAP6,NME4,DECR2,RAB11FIP3,CAPN15,PRR35,PIGQ,NHLRC4,RAB40C,WFIKKN1,METTL26,MCRIP2,WDR90,RHOT2,RHBDL1,STUB1,JMJD8,WDR24,FBXL16,METRN,ANTKMT,CCDC78,HAGHL,CIAO3,MSLN,MSLNL,RPUSD1,CHTF18,GNG13,LMF1	FALSE	FALSE	unknown	downstream_gene_variant	MRPL28	5	1	5	6	3	3	4	3
CVDIII	CNTN1	ENSG00000018236	CNTN1	Q12860	12	40667419	40667419	rs10878998	T	C	0.8249	0.0287	0.3361	0.0363	2.12e-20	2	3	1	++	71	0.06334	0	2.06e-05	6.59e-16	TRUE	intergenic_variant		LRRK2,MUC19,CNTN1	FALSE	FALSE	CNTN1	intergenic_variant	CNTN1	5	2	5	6	3	3	4	2
CVDIII	CPA1	ENSG00000091704	CPA1	P15085	16	75200974	75200974	rs72802342	A	C	0.0826	0.0275	-0.3881	0.0552	2.14e-12	3	1	1	--	0	0.5386	0	0.000321486	3.3e-09	FALSE	intergenic_variant		FA2H,WDR59,ZNRF1,LDHD,ZFP1,CTRB2,CTRB1,BCAR1,CFDP1,AC009163.5,TMEM170A,CHST6,AC009163.3,CHST5,TMEM231,GABARAPL2,ADAT1,KARS1,TERF2IP,AC025287.4,DUXB	FALSE	FALSE	unknown	downstream_gene_variant	CTRB2	5	3	5	5	1	2	3	3
CVDIII	CPA1	ENSG00000091704	CPA1	P15085	7	130384628	130384628	rs781910756	A	T	0.008	0	-1.7932	0.2004	3.56e-19	5	2	1	?-	0	1	0		5.84e-18	TRUE	splice_donor_variant	CPA1,ENSG00000091704,ENST00000011292,protein_coding,1|CPA1,ENSG00000091704,ENST00000476062,protein_coding,0|CPA1,ENSG00000091704,ENST00000484324,protein_coding,0|CPA1,ENSG00000091704,ENST00000604896,protein_coding,0	UBE2H,ZC3HC1,KLHDC10,TMEM209,SSMEM1,CPA2,CPA4,CPA5,CPA1,CPA1,CEP41,MEST,COPG2,TSGA13,KLF14	FALSE	FALSE	CPA1	splice_donor_variant	CPA1	1	1	5	6	3	2	3	1
CVDIII	CPB1	ENSG00000153002	CPB1	P15086	16	75200974	75200974	rs72802342	A	C	0.0827	0.0274	-0.4122	0.0549	5.99e-14	3	3	1	--	0	0.6258	0	0.000233153	3e-10	FALSE	intergenic_variant		FA2H,WDR59,ZNRF1,LDHD,ZFP1,CTRB2,CTRB1,BCAR1,CFDP1,AC009163.5,TMEM170A,CHST6,AC009163.3,CHST5,TMEM231,GABARAPL2,ADAT1,KARS1,TERF2IP,AC025287.4,DUXB	FALSE	FALSE	unknown	downstream_gene_variant	CTRB2	5	3	5	5	1	4	3	3
CVDIII	CSTB	ENSG00000160213	CSTB	P04080	21	43776442	43776442	novel	CGCGCGGGGCGGG	C	0.692	0	0.5943	0.0337	1.92e-69	5	3	1	?+	0	1	12		1.32e-51	TRUE	upstream_gene_variant	CSTB,ENSG00000160213,ENST00000291568,protein_coding,1|CSTB,ENSG00000160213,ENST00000480147,retained_intron,0|CSTB,ENSG00000160213,ENST00000639959,protein_coding,0|CSTB,ENSG00000160213,ENST00000640406,protein_coding,0|CSTB,ENSG00000160213,ENST00000675996,processed_transcript,0	SIK1,HSF2BP,H2BS1,RRP1B,PDXK,CSTB,RRP1,AGPAT3,AP001054.1,TRAPPC10,PWP2,GATD3A,ICOSLG,DNMT3L	TRUE	FALSE	CSTB	upstream_gene_variant	CSTB	5	1	5	3	3	1	3	2
CVDIII	CTSD	ENSG00000117984	CTSD	P07339	11	1754094	1754094	novel	T	TCA	0.006	0	-2.3899	0.2637	1.29e-19	5	2	3	-?	0	1	0	6.48e-18		TRUE	frameshift_variant	CTSD,ENSG00000117984,ENST00000236671,protein_coding,1|AC068580.4,ENSG00000250644,ENST00000427721,protein_coding,0|CTSD,ENSG00000117984,ENST00000429746,protein_coding,0|CTSD,ENSG00000117984,ENST00000438213,protein_coding,0|AC068580.4,ENSG00000250644,ENST00000636397,protein_coding,1|CTSD,ENSG00000117984,ENST00000636571,protein_coding,0|AC068580.4,ENSG00000250644,ENST00000636615,protein_coding,0|CTS…	MUC5B,TOLLIP,BRSK2,MOB2,DUSP8,KRTAP5-1,KRTAP5-2,KRTAP5-3,KRTAP5-4,KRTAP5-5,KRTAP5-6,IFITM10,AC068580.4,CTSD,AC068580.4,CTSD,SYT8,TNNI2,LSP1,PRR33,TNNT3,MRPL23,IGF2,AC132217.2,INS-IGF2,INS,TH	FALSE	FALSE	CTSD	stop_gained	CTSD	1	2	1	2	2	3	3	1
CVDIII	CTSD	ENSG00000117984	CTSD	P07339	11	1754094	1761176	rs72850960	C	G	0.1592	0.026	-0.542	0.0362	1.29e-50	1	3	3	--	62.1	0.1045	0	2.99e-20	4.37e-27	TRUE	non_coding_transcript_exon_variant	AC068580.3,ENSG00000235027,ENST00000449248,lncRNA,1	MUC5B,TOLLIP,BRSK2,MOB2,DUSP8,KRTAP5-1,KRTAP5-2,KRTAP5-3,KRTAP5-4,KRTAP5-5,KRTAP5-6,IFITM10,AC068580.4,CTSD,AC068580.4,CTSD,SYT8,TNNI2,LSP1,PRR33,TNNT3,MRPL23,IGF2,AC132217.2,INS-IGF2,INS,TH	TRUE	FALSE	CTSD	intron_variant	CTSD	5	1	1	2	2	3	3	1
CVDIII	CTSD	ENSG00000117984	CTSD	P07339	12	101948954	101948954	novel	A	AC	0.009	0	1.3488	0.1862	4.33e-13	5	2	1	?+	0	1	0		1.55e-12	FALSE	intron_variant	DRAM1,ENSG00000136048,ENST00000549066,protein_coding,0|DRAM1,ENSG00000136048,ENST00000549066,protein_coding,0	SPIC,MYBPC1,CHPT1,SYCP3,GNPTAB,DRAM1,DRAM1,WASHC3,NUP37,PARPBP,PMCH,IGF1	FALSE	FALSE	GNPTAB	intron_variant	DRAM1	5	2	1	6	3	3	3	3
CVDIII	CTSZ	ENSG00000101160	CTSZ	Q9UBR2	20	59027157	59027157	rs148370779	T	C	0.012	0	-2.4534	0.1654	8.79e-50	5	3	1	?-	0	1	0		5.76e-41	TRUE	3_prime_UTR_variant	ATP5F1E,ENSG00000124172,ENST00000243997,protein_coding,1	STX16,STX16-NPEPL1,NPEPL1,GNAS,NELFCD,CTSZ,TUBB1,ATP5F1E,ATP5F1E,PRELID3B,ZNF831,EDN3	TRUE	FALSE	CTSZ	no_consequence_for_gene	CTSZ	5	2	5	6	3	4	4	2
CVDIII	CTSZ	ENSG00000101160	CTSZ	Q9UBR2	12	101825121	101825121	rs10745925	T	C	0.6665	0.0174	0.2512	0.0294	1.42e-17	2	3	1	++	0	0.6118	0	1.92e-07	5.03e-11	FALSE	intron_variant	GNPTAB,ENSG00000111670,ENST00000299314,protein_coding,1|GNPTAB,ENSG00000111670,ENST00000392919,protein_coding,0|GNPTAB,ENSG00000111670,ENST00000549165,protein_coding,0|GNPTAB,ENSG00000111670,ENST00000549940,protein_coding,0|GNPTAB,ENSG00000111670,ENST00000647144,processed_transcript,0	UTP20,ARL1,SPIC,MYBPC1,CHPT1,SYCP3,GNPTAB,GNPTAB,DRAM1,WASHC3,NUP37,PARPBP,PMCH	TRUE	FALSE	GNPTAB	intron_variant	GNPTAB	5	2	5	5	3	4	4	3
CVDIII	CTSZ	ENSG00000101160	CTSZ	Q9UBR2	12	101825121	101948954	novel	A	AC	0.009	0	1.2021	0.1843	6.87e-11	5	3	1	?+	0	1	0		1.55e-10	FALSE	intron_variant	DRAM1,ENSG00000136048,ENST00000549066,protein_coding,0|DRAM1,ENSG00000136048,ENST00000549066,protein_coding,0	SPIC,MYBPC1,CHPT1,SYCP3,GNPTAB,DRAM1,DRAM1,WASHC3,NUP37,PARPBP,PMCH,IGF1	FALSE	FALSE	GNPTAB	intron_variant	DRAM1	5	2	5	6	3	4	4	3
CVDIII	CXCL16	ENSG00000161921	CXCL16	Q9H2A7	17	4666816	4666816	rs5818977	CA	C	0.766	0	0.3128	0.0471	3.18e-11	5	3	1	?+	0	1	199		9.2e-11	TRUE	intergenic_variant		CYB5D2,ANKFY1,UBE2G1,SPNS3,SPNS2,MYBBP1A,GGT6,SMTNL2,ALOX15,PELP1,ARRB2,MED11,CXCL16,ZMYND15,TM4SF5,VMO1,GLTPD2,PSMB6,AC233723.1,PLD2,MINK1,CHRNE,C17orf107,GP1BA,SLC25A11,RNF167,PFN1,ENO3,SPAG7,CAMTA2,INCA1,KIF1C,SLC52A1,ZFP3,ZNF232,USP6	FALSE	FALSE	CXCL16	no_consequence_for_gene	CXCL16	5	2	4	6	3	3	4	2
CVDIII	CXCL16	ENSG00000161921	CXCL16	Q9H2A7	17	4666816	4734036	rs200241400	CG	C	0.1323	0.0138	0.2634	0.0398	3.61e-11	2	3	1	++	90.3	0.001318	1	0.0680544	3.66e-12	TRUE	3_prime_UTR_variant	CXCL16,ENSG00000161921,ENST00000293778,protein_coding,0|CXCL16,ENSG00000161921,ENST00000576153,protein_coding,0|CXCL16,ENSG00000161921,ENST00000674482,protein_coding,1	ANKFY1,UBE2G1,SPNS3,SPNS2,MYBBP1A,GGT6,SMTNL2,ALOX15,PELP1,ARRB2,MED11,CXCL16,CXCL16,ZMYND15,TM4SF5,VMO1,GLTPD2,PSMB6,AC233723.1,PLD2,MINK1,CHRNE,C17orf107,GP1BA,SLC25A11,RNF167,PFN1,ENO3,SPAG7,CAMTA2,INCA1,KIF1C,SLC52A1,ZFP3,ZNF232,USP6,ZNF594,SCIMP	FALSE	FALSE	CXCL16	3_prime_UTR_variant	CXCL16	5	2	4	6	3	3	4	1
CVDIII	CXCL16	ENSG00000161921	CXCL16	Q9H2A7	3	45899714	45899714	rs1327099112	A	G	0.009	0	1.5108	0.2149	2.08e-12	5	2	3	+?	0	1	0	8.46e-12		FALSE	intron_variant	CCR9,ENSG00000173585,ENST00000355983,protein_coding,0|CCR9,ENSG00000173585,ENST00000357632,protein_coding,1|CCR9,ENSG00000173585,ENST00000395963,protein_coding,0|LZTFL1,ENSG00000163818,ENST00000418700,nonsense_mediated_decay,0|CCR9,ENSG00000173585,ENST00000422395,protein_coding,0|LZTFL1,ENSG00000163818,ENST00000448111,nonsense_mediated_decay,0|LZTFL1,ENSG00000163818,ENST00000472635,processed_tran…	LARS2,LIMD1,SACM1L,SLC6A20,LZTFL1,CCR9,LZTFL1,CCR9,FYCO1,CXCR6,XCR1,CCR3,CCR1,CCR2,CCR5	no proxy	FALSE	CCR cluster	intron_variant	CCR9	5	2	4	6	3	3	4	3
CVDIII	DLK1	ENSG00000185559	DLK1	P80370	14	100709875	100659952	rs17576123	T	C	0.1406	0.0466	-0.3699	0.0405	6.89e-20	3	3	3	--	41.1	0.1925	0	4.21e-10	7.49e-11	TRUE	intron_variant	LINC00523,ENSG00000196273,ENST00000360899,lncRNA,0|LINC00523,ENSG00000196273,ENST00000553623,lncRNA,0|LINC00523,ENSG00000196273,ENST00000556697,lncRNA,1	YY1,SLC25A29,SLC25A47,WARS1,WDR25,BEGAIN,DLK1,RTL1	TRUE	FALSE	DLK1	regulatory_region_variant	DLK1	5	1	2	2	2	1	4	2
CVDIII	DLK1	ENSG00000185559	DLK1	P80370	14	100709875	100709875	rs12881545	C	G	0.7144	0.0015	0.4612	0.0281	1.05e-60	1	3	3	++	0	0.9617	0	1.65e-25	3.35e-29	TRUE	TF_binding_site_variant		YY1,SLC25A29,SLC25A47,WARS1,WDR25,BEGAIN,DLK1,RTL1	TRUE	FALSE	DLK1	regulatory_region_variant	DLK1	5	1	2	2	2	1	4	2
CVDIII	EPCAM	ENSG00000119888	EPCAM	P16422	19	48705286	48705286	rs507766	T	C	0.4446	0.0468	0.2315	0.0271	1.22e-17	3	3	1	++	0	0.9914	0	1.85e-08	4.95e-10	FALSE	3_prime_UTR_variant	FUT2,ENSG00000176920,ENST00000425340,protein_coding,1	CARD8,ZNF114,CCDC114,EMP3,TMEM143,SYNGR4,KDELR1,GRIN2D,GRWD1,KCNJ14,AC008403.1,CYTH2,LMTK3,SULT2B1,FAM83E,SPACA4,RPL18,SPHK2,DBP,CA11,NTN5,FUT2,FUT2,MAMSTR,RASIP1,IZUMO1,FUT1,FGF21,BCAT2,HSD17B14,PLEKHA4,PPP1R15A,TULP2,NUCB1,DHDH,BAX,FTL,GYS1,RUVBL2,LHB,AC008687.4,CGB3,AC008687.1,CGB2,CGB1,CGB5,CGB8,CGB7,AC008687.8,NTF4,KCNA7,SNRNP70,LIN7B,C19orf73,PPFIA3,HRC,TRPM4	FALSE	TRUE	FUT2	3_prime_UTR_variant	FUT2	2	2	1	4	1	3	1	4
CVDIII	EPCAM	ENSG00000119888	EPCAM	P16422	13	103049340	103049340	rs56398830	A	G	0.063	0.0231	-0.7521	0.0636	3.18e-32	2	3	3	--	0	0.6632	0	5.42e-23	1.18e-07	FALSE	missense_variant	SLC10A2,ENSG00000125255,ENST00000245312,protein_coding,1	TPP2,METTL21C,CCDC168,TEX30,POGLUT2,BIVM-ERCC5,BIVM,ERCC5,SLC10A2,SLC10A2	FALSE	FALSE	unknown	missense_variant	SLC10A2	3	3	1	5	3	3	1	3
CVDIII	EPHB4	ENSG00000196411	EPHB4	P54760	9	133279427	133279427	rs635634	T	C	0.2664	0.0015	-0.2448	0.0311	3.24e-15	3	1	1	--	0	0.4441	0	1.37e-06	1.09e-09	FALSE	intergenic_variant		AK8,SPACA9,TSC1,GFI1B,GTF3C5,CEL,RALGDS,AL162417.1,GBGT1,OBP2B,ABO,SURF6,MED22,RPL7A,SURF1,SURF2,SURF4,STKLD1,REXO4,ADAMTS13,CACFD1,SLC2A6,MYMK,ADAMTSL2,FAM163B,DBH,SARDH,VAV2	FALSE	TRUE	ABO	upstream_gene_variant	ABO	5	2	5	6	1	3	1	4
CVDIII	FAS	ENSG00000026103	FAS	P25445	10	89006456	88979722	rs1210794263	A	G	0.007	0	-2.1007	0.2075	4.4e-24	5	2	1	?-	0	1	0		1.36e-21	TRUE	intron_variant	ACTA2,ENSG00000107796,ENST00000415557,protein_coding,0|ACTA2,ENSG00000107796,ENST00000458159,protein_coding,0	RNLS,LIPJ,LIPF,LIPK,LIPN,LIPM,ANKRD22,STAMBPL1,ACTA2,ACTA2,FAS,CH25H,LIPA,IFIT2,IFIT3,IFIT1B,IFIT1,IFIT5,SLC16A12	FALSE	FALSE	FAS	regulatory_region_variant	FAS	5	1	5	6	2	3	4	2
CVDIII	FAS	ENSG00000026103	FAS	P25445	10	89006456	89006456	rs7901656	T	C	0.6129	0.0324	-0.2198	0.028	3.78e-15	2	3	1	--	46.8	0.1702	0	1.73e-05	6.89e-11	TRUE	intron_variant	FAS,ENSG00000026103,ENST00000313771,processed_transcript,0|FAS,ENSG00000026103,ENST00000352159,protein_coding,0|FAS,ENSG00000026103,ENST00000355279,protein_coding,0|FAS,ENSG00000026103,ENST00000355740,protein_coding,0|FAS,ENSG00000026103,ENST00000357339,protein_coding,0|FAS,ENSG00000026103,ENST00000371857,retained_intron,0|FAS,ENSG00000026103,ENST00000460510,processed_transcript,0|FAS,ENSG0000002…	RNLS,LIPJ,LIPF,LIPK,LIPN,LIPM,ANKRD22,STAMBPL1,ACTA2,FAS,FAS,CH25H,LIPA,IFIT2,IFIT3,IFIT1B,IFIT1,IFIT5,SLC16A12	FALSE	FALSE	FAS	intron_variant	FAS	5	2	5	2	3	3	4	1
CVDIII	GAL3	ENSG00000131981	LGALS3	P17931	14	55112993	55112993	novel	CAA	C	0.07	0.0208	-0.8844	0.0534	1.49e-61	1	3	3	--	0	0.5425	0	5.24e-31	8.05e-24	TRUE	intergenic_variant		SAMD4A,GCH1,WDHD1,SOCS4,MAPK1IP1L,LGALS3,DLGAP5,FBXO34,ATG14,TBPL2,KTN1	TRUE	FALSE	LGALS3	intergenic_variant	LGALS3	5	2	3	6	2	3	3	2
CVDIII	GAL3	ENSG00000131981	LGALS3	P17931	14	55112993	55257674	rs3084446	TTG	TTGTGTG	0.7941	0.0392	0.3595	0.0412	2.8e-18	2	3	2	++	75.6	0.0429	891	2.32e-05	2.61e-14	TRUE	intergenic_variant		SAMD4A,GCH1,WDHD1,SOCS4,MAPK1IP1L,LGALS3,DLGAP5,FBXO34,ATG14,TBPL2,KTN1	TRUE	FALSE	LGALS3	no_consequence_for_gene	LGALS3	5	3	3	6	2	3	3	2
CVDIII	GAL4	ENSG00000171747	LGALS4	P56470	9	133274414	133274414	rs532436	A	G	0.2654	0.0015	-0.3413	0.0307	1.16e-28	1	3	3	--	0	0.7409	0	6.08e-13	1.71e-15	FALSE	intron_variant	ABO,ENSG00000175164,ENST00000453660,processed_transcript,0|ABO,ENSG00000175164,ENST00000538324,protein_coding,1|ABO,ENSG00000175164,ENST00000611156,protein_coding,0|ABO,ENSG00000175164,ENST00000647353,processed_transcript,0|ABO,ENSG00000175164,ENST00000651471,processed_transcript,0	AK8,SPACA9,TSC1,GFI1B,GTF3C5,CEL,RALGDS,AL162417.1,GBGT1,OBP2B,ABO,ABO,SURF6,MED22,RPL7A,SURF1,SURF2,SURF4,STKLD1,REXO4,ADAMTS13,CACFD1,SLC2A6,MYMK,ADAMTSL2,FAM163B,DBH,SARDH,VAV2	TRUE	TRUE	ABO	intron_variant	ABO	5	1	1	6	1	1	4	4
CVDIII	GRN	ENSG00000030582	GRN	P28799	17	44375697	44375697	rs5911	A	C	0.6402	0.0743	0.2424	0.0287	2.96e-17	2	3	1	++	6.5	0.301	0	8.05e-06	2e-12	TRUE	missense_variant	ITGA2B,ENSG00000005961,ENST00000262407,protein_coding,1|ITGA2B,ENSG00000005961,ENST00000648408,protein_coding,0	MPP2,PPY,PYY,NAGS,TMEM101,LSM12,G6PC3,HDAC5,HROB,ASB16,TMUB2,ATXN7L3,UBTF,SLC4A1,RUNDC3A,SLC25A39,GRN,FAM171A2,ITGA2B,ITGA2B,GPATCH8,FZD2,MEIOC,CCDC43,DBF4B,ADAM11,GJC1,HIGD1B,EFTUD2	TRUE	FALSE	GRN	regulatory_region_variant	GRN	5	1	1	2	1	3	4	2
CVDIII	GRN	ENSG00000030582	GRN	P28799	10	71819125	71819125	rs4747203	T	C	0.7501	0.014	0.2644	0.0314	3.75e-17	3	3	1	++	0	0.8379	0	1.02e-08	3.07e-09	FALSE	non_coding_transcript_exon_variant	PSAP,ENSG00000197746,ENST00000495196,retained_intron,0	SLC29A3,CDH23,C10orf105,VSIR,PSAP,PSAP,CHST3,SPOCK2,ASCC1,ANAPC16,DDIT4	FALSE	FALSE	PSAP	intron_variant	PSAP	5	2	1	4	3	3	4	3
CVDIII	GRN	ENSG00000030582	GRN	P28799	1	109275908	109275908	rs646776	T	C	0.752	0.0349	0.6288	0.0297	1.36e-99	1	3	3	++	90.4	0.001285	0	7.57e-23	1.32e-58	FALSE	intergenic_variant		STXBP3,AKNAD1,GPSM2,CLCC1,WDR47,TAF13,TMEM167B,C1orf194,KIAA1324,SARS1,CELSR2,PSRC1,MYBPHL,SORT1,PSMA5,SYPL2,ATXN7L2,CYB561D1,AMIGO1,GPR61,GNAI3,GNAT2,AMPD2,GSTM4,GSTM2,GSTM1,GSTM5,GSTM3,EPS8L3	TRUE	FALSE	CELSR2/SORT1	downstream_gene_variant	CELSR2	5	2	1	4	1	3	4	3
CVDIII	ICAM2	ENSG00000108622	ICAM2	P13598	3	98698056	98698056	novel	T	G	0.5352	0.0354	-0.6837	0.0242	7.02e-176	1	3	3	--	9.4	0.2934	0	1.01e-54	5.37e-70	FALSE	intergenic_variant		OR5H6,OR5H2,OR5K4,OR5K3,OR5K1,OR5K2,CLDND1,AC021660.3,GPR15,CPOX,ST3GAL6,DCBLD2	TRUE	TRUE	unknown	intergenic_variant	NA	5	2	1	5	2	3	4	4
CVDIII	ICAM2	ENSG00000108622	ICAM2	P13598	9	133279427	133279427	rs635634	T	C	0.2669	0.002	-0.6969	0.0283	8.89e-134	1	3	3	--	87	0.005456	0	2.43e-39	1.98e-64	FALSE	intergenic_variant		AK8,SPACA9,TSC1,GFI1B,GTF3C5,CEL,RALGDS,AL162417.1,GBGT1,OBP2B,ABO,SURF6,MED22,RPL7A,SURF1,SURF2,SURF4,STKLD1,REXO4,ADAMTS13,CACFD1,SLC2A6,MYMK,ADAMTSL2,FAM163B,DBH,SARDH,VAV2	TRUE	TRUE	ABO	upstream_gene_variant	ABO	5	2	1	6	1	3	4	4
CVDIII	IGFBP7	ENSG00000163453	IGFBP7	Q16270	4	46732375	46732375	novel	T	C	0.986	0	-1.7419	0.1534	7.22e-30	5	1	1	?-	0	1	0		8.04e-27	TRUE	downstream_gene_variant	COX7B2,ENSG00000170516,ENST00000355591,protein_coding,0|COX7B2,ENSG00000170516,ENST00000396533,protein_coding,1|COX7B2,ENSG00000170516,ENST00000505102,protein_coding,0|COX7B2,ENSG00000170516,ENST00000543208,protein_coding,0	GABRA2,COX7B2,GABRA4,GABRB1	no proxy	FALSE	IGFBP7	no_consequence_for_gene	IGFBP7	5	2	5	6	3	1	3	2
CVDIII	IGFBP7	ENSG00000163453	IGFBP7	Q16270	4	57085581	56636449	novel	A	G	0.008	0	2.871	0.1876	7.33e-53	5	2	1	?+	0	1	0		8.38e-43	TRUE	intergenic_variant		CRACD,AASDH,PPAT,PAICS,SRP72,ARL9,THEGL,HOPX,SPINK2,REST,NOA1,POLR2B,IGFBP7	FALSE	FALSE	IGFBP7	intergenic_variant	IGFBP7	5	2	5	6	3	1	3	2
CVDIII	IGFBP7	ENSG00000163453	IGFBP7	Q16270	4	57085581	57085581	rs10570209	T	TTGTA	0.8795	0.0209	-0.3483	0.0425	2.31e-16	2	3	1	--	79.9	0.02569	0	9.59e-06	1.69e-12	TRUE	intron_variant	IGFBP7,ENSG00000163453,ENST00000295666,protein_coding,1|IGFBP7,ENSG00000163453,ENST00000514062,protein_coding,0	THEGL,HOPX,SPINK2,REST,NOA1,POLR2B,IGFBP7,IGFBP7	FALSE	FALSE	IGFBP7	intron_variant	IGFBP7	5	3	5	2	2	1	3	1
CVDIII	IGFBP7	ENSG00000163453	IGFBP7	Q16270	4	67658568	67658568	rs539585543	A	G	0.007	0	2.11	0.2051	8.2e-25	5	1	1	?+	0	1	0		4.04e-22	TRUE	intron_variant	UBA6,ENSG00000033178,ENST00000322244,protein_coding,1	CENPC,STAP1,UBA6,UBA6,GNRHR,TMPRSS11D,TMPRSS11A,TMPRSS11F	FALSE	FALSE	IGFBP7	no_consequence_for_gene	IGFBP7	5	3	5	6	3	1	3	2
CVDIII	IGFBP7	ENSG00000163453	IGFBP7	Q16270	4	73468743	73468743	rs1289184022	A	G	0.006	0	1.9427	0.2419	9.67e-16	5	1	1	?+	0	1	0		1.12e-14	TRUE	intergenic_variant		COX18,ANKRD17,ALB,AFP,AFM,RASSF6,CXCL8,CXCL6,PF4V1,CXCL1	FALSE	FALSE	IGFBP7	intergenic_variant	IGFBP7	5	2	5	6	3	1	3	2
CVDIII	IL17RA	ENSG00000177663	IL17RA	Q96F46	22	17100948	17100948	rs2241044	A	C	0.4685	0.0115	0.2303	0.0273	3.11e-17	2	3	2	++	91.3	0.0007168	0	0.0015193	1.78e-16	TRUE	intron_variant	IL17RA,ENSG00000177663,ENST00000319363,protein_coding,1|IL17RA,ENSG00000177663,ENST00000612619,protein_coding,0	XKR3,GAB4,IL17RA,IL17RA,TMEM121B,HDHD5,ADA2,CECR2,SLC25A18,ATP6V1E1	FALSE	FALSE	IL17RA	intron_variant	IL17RA	5	3	5	6	3	3	2	1
CVDIII	IL17RA	ENSG00000177663	IL17RA	Q96F46	22	17100948	17105693	rs2241047	C	G	0.4793	0.005	-0.7948	0.0225	9.79e-273	1	3	3	--	88.4	0.003365	0	1.39e-63	1.4e-101	TRUE	intron_variant	IL17RA,ENSG00000177663,ENST00000319363,protein_coding,1|IL17RA,ENSG00000177663,ENST00000612619,protein_coding,0	XKR3,GAB4,IL17RA,IL17RA,TMEM121B,HDHD5,ADA2,CECR2,SLC25A18,ATP6V1E1	TRUE	FALSE	IL17RA	intron_variant	IL17RA	5	3	5	3	3	3	2	1
CVDIII	IL17RA	ENSG00000177663	IL17RA	Q96F46	22	17100948	17111130	rs141573482	A	G	0.995	0.0014	-2.0484	0.1895	3.19e-27	1	2	3	--	82.8	0.01603	0	2.53e-13	3.69e-15	TRUE	3_prime_UTR_variant	IL17RA,ENSG00000177663,ENST00000319363,protein_coding,1|IL17RA,ENSG00000177663,ENST00000612619,protein_coding,0	XKR3,GAB4,IL17RA,IL17RA,TMEM121B,HDHD5,ADA2,CECR2,SLC25A18,ATP6V1E1	no proxy	FALSE	IL17RA	3_prime_UTR_variant	IL17RA	5	3	5	6	3	3	2	1
CVDIII	IL17RA	ENSG00000177663	IL17RA	Q96F46	22	17100948	17125573	rs143736525	A	G	0.1959	0.0105	-0.4353	0.0333	4.12e-39	1	2	2	--	27	0.2419	0	3.78e-15	8.56e-23	TRUE	intron_variant	LINC01664,ENSG00000235478,ENST00000428078,lncRNA,0|LINC01664,ENSG00000235478,ENST00000441544,lncRNA,0|LINC01664,ENSG00000235478,ENST00000654656,lncRNA,1|LINC01664,ENSG00000235478,ENST00000662102,lncRNA,0	XKR3,GAB4,IL17RA,TMEM121B,HDHD5,ADA2,CECR2,SLC25A18,ATP6V1E1	TRUE	FALSE	IL17RA	no_consequence_for_gene	IL17RA	5	3	5	6	3	3	2	2
CVDIII	IL17RA	ENSG00000177663	IL17RA	Q96F46	4	49515999	49515999	rs377252166	T	C	0.0285	0.0062	-0.5331	0.0808	4.08e-11	3	1	1	--	0	0.9824	8	0.00012214	1.33e-07	FALSE	intergenic_variant		CWH43,	FALSE	FALSE	unknown	intergenic_variant	NA	5	3	5	6	3	3	2	3
CVDIII	IL17RA	ENSG00000177663	IL17RA	Q96F46	4	49515999	49516377	rs35851822	A	T	0.9825	0.004	0.7339	0.1066	5.66e-12	3	1	1	++	39	0.2004	6	0.0115588	1.53e-10	FALSE	intergenic_variant		CWH43,	FALSE	FALSE	unknown	intergenic_variant	NA	5	3	5	6	3	3	2	3
CVDIII	IL1RT1	ENSG00000115594	IL1R1	P14778	3	98688089	98688089	rs12496730	C	G	0.5249	0.0383	-0.2357	0.0265	5.12e-19	2	2	1	--	0	0.5921	12	3.66e-08	1.4e-11	FALSE	intergenic_variant		OR5H6,OR5H2,OR5K4,OR5K3,OR5K1,OR5K2,CLDND1,AC021660.3,GPR15,CPOX,ST3GAL6,DCBLD2	FALSE	TRUE	unknown	intergenic_variant	NA	5	2	5	5	2	3	1	4
CVDIII	IL1RT2	ENSG00000115590	IL1R2	P27930	2	102000516	101850167	rs536615483	A	G	0.0044	0.0009	-1.7378	0.2153	7.04e-16	2	2	2	--	62.9	0.1007	0	0.00172581	1.31e-13	TRUE	intron_variant	MAP4K4,ENSG00000071054,ENST00000302217,protein_coding,0|MAP4K4,ENSG00000071054,ENST00000324219,protein_coding,0|MAP4K4,ENSG00000071054,ENST00000347699,protein_coding,0|MAP4K4,ENSG00000071054,ENST00000350198,protein_coding,0|MAP4K4,ENSG00000071054,ENST00000350878,protein_coding,1|MAP4K4,ENSG00000071054,ENST00000413150,protein_coding,0|MAP4K4,ENSG00000071054,ENST00000417294,protein_coding,0|MAP4K4,…	CREG2,RFX8,MAP4K4,MAP4K4,IL1R2,IL1R1,IL1RL2,IL1RL1,IL18R1	no proxy	FALSE	IL1R2	no_consequence_for_gene	IL1R2	2	2	3	6	3	1	4	2
CVDIII	IL1RT2	ENSG00000115590	IL1R2	P27930	2	102000516	102000516	rs7561191	A	T	0.4305	0.095	-0.5212	0.0265	2.6e-86	1	3	3	--	80.2	0.02476	0	1.6e-23	3.29e-49	TRUE	intron_variant	IL1R2,ENSG00000115590,ENST00000332549,protein_coding,1|IL1R2,ENSG00000115590,ENST00000393414,protein_coding,0|IL1R2,ENSG00000115590,ENST00000464994,processed_transcript,0|IL1R2,ENSG00000115590,ENST00000493749,retained_intron,0	MAP4K4,IL1R2,IL1R2,IL1R1,IL1RL2,IL1RL1,IL18R1,IL18RAP,SLC9A4	TRUE	FALSE	IL1R2	intron_variant	IL1R2	5	2	3	2	2	1	4	1
CVDIII	IL1RT2	ENSG00000115590	IL1R2	P27930	2	102000516	102283274	rs532601074	A	G	0.005	0	-2.3473	0.2568	6.27e-20	5	2	2	?-	0	1	0		1.32e-18	TRUE	regulatory_region_variant		MAP4K4,IL1R2,IL1R1,IL1RL2,IL1RL1,IL18R1,IL18RAP,SLC9A4,SLC9A2,MFSD9,TMEM182	FALSE	FALSE	IL1R2	regulatory_region_variant	IL1R2	5	1	3	6	3	1	4	2
CVDIII	IL2RA	ENSG00000134460	IL2RA	P01589	10	6080706	6018470	rs12722588	T	C	0.1383	0.0193	-0.5207	0.0385	8.92e-42	1	3	3	--	0	0.3465	0	5.22e-13	2.76e-26	TRUE	intron_variant	IL2RA,ENSG00000134460,ENST00000256876,protein_coding,0|IL2RA,ENSG00000134460,ENST00000379954,protein_coding,0|IL2RA,ENSG00000134460,ENST00000379959,protein_coding,1|IL2RA,ENSG00000134460,ENST00000649218,retained_intron,0	CALML3,ASB13,TASOR2,GDI2,ANKRD16,FBH1,IL15RA,IL2RA,IL2RA,RBM17,PFKFB3,PRKCQ	TRUE	FALSE	IL2RA	intron_variant	IL2RA	5	1	3	6	2	1	1	1
CVDIII	IL2RA	ENSG00000134460	IL2RA	P01589	10	6080706	6053965	rs12722497	A	C	0.1158	0.002	0.9956	0.0378	9.73e-153	1	3	3	++	89.4	0.002118	8	7.47e-43	5.68e-71	TRUE	intron_variant	IL2RA,ENSG00000134460,ENST00000256876,protein_coding,0|IL2RA,ENSG00000134460,ENST00000379954,protein_coding,0|IL2RA,ENSG00000134460,ENST00000379959,protein_coding,1|IL2RA,ENSG00000134460,ENST00000644262,processed_transcript,0	ASB13,TASOR2,GDI2,ANKRD16,FBH1,IL15RA,IL2RA,IL2RA,RBM17,PFKFB3,PRKCQ	TRUE	FALSE	IL2RA	intron_variant	IL2RA	5	3	3	2	2	1	1	1
CVDIII	IL2RA	ENSG00000134460	IL2RA	P01589	10	6080706	6080706	rs2182410	T	C	0.3166	0.0149	-0.3586	0.0286	3.57e-36	2	2	2	--	87.6	0.004485	0	9.61e-10	3.16e-26	TRUE	intergenic_variant		ASB13,TASOR2,GDI2,ANKRD16,FBH1,IL15RA,IL2RA,RBM17,PFKFB3,PRKCQ	TRUE	FALSE	IL2RA	intergenic_variant	IL2RA	5	3	3	6	2	1	1	2
CVDIII	IL6RA	ENSG00000160712	IL6R	P08887	1	154532630	154422736	rs4133213	A	C	0.3979	0.0055	0.8864	0.022	1.98e-354	1	3	3	++	0	0.7808	0	9.02e-89	5.91e-105	TRUE	intron_variant	IL6R,ENSG00000160712,ENST00000344086,protein_coding,0|IL6R,ENSG00000160712,ENST00000368485,protein_coding,1|IL6R,ENSG00000160712,ENST00000512471,protein_coding,0|IL6R,ENSG00000160712,ENST00000622330,protein_coding,0	GATAD2B,DENND4B,CRTC2,SLC39A1,AL358472.7,CREB3L4,JTB,AL358472.6,RAB13,RPS27,NUP210L,TPM3,C1orf189,C1orf43,UBAP2L,HAX1,AQP10,ATP8B2,IL6R,IL6R,SHE,TDRD10,UBE2Q1,CHRNB2,ADAR,KCNN3	TRUE	FALSE	IL6R	intron_variant	IL6R	5	3	2	2	1	1	1	1
CVDIII	IL6RA	ENSG00000160712	IL6R	P08887	1	154532630	154532630	rs77994623	T	C	0.2108	0.0275	-0.6027	0.0311	1.32e-83	1	3	3	--	0	0.9216	0	2.82e-35	1.26e-36	TRUE	intron_variant	TDRD10,ENSG00000163239,ENST00000368480,protein_coding,1|TDRD10,ENSG00000163239,ENST00000368482,protein_coding,0|TDRD10,ENSG00000163239,ENST00000479937,processed_transcript,0	NUP210L,TPM3,C1orf189,C1orf43,UBAP2L,HAX1,AQP10,ATP8B2,IL6R,SHE,TDRD10,TDRD10,UBE2Q1,CHRNB2,ADAR,KCNN3,PMVK,PBXIP1,PYGO2,SHC1,CKS1B,FLAD1,LENEP,ZBTB7B,DCST2	TRUE	FALSE	IL6R	no_consequence_for_gene	IL6R	5	3	2	2	1	1	1	2
CVDIII	LDLRECEPTOR	ENSG00000130164	LDLR	P01130	19	44909976	44909976	rs1065853	T	G	0.081	0.0035	0.5185	0.0472	5.06e-28	1	1	3	++	0	0.8328	0	9.74e-12	3.52e-16	TRUE	non_coding_transcript_exon_variant	AC011481.3,ENSG00000280087,ENST00000623895,TEC,1	ZNF229,ZNF180,CEACAM20,IGSF23,PVR,CEACAM19,CEACAM16,BCL3,CBLC,BCAM,NECTIN2,TOMM40,APOE,APOC1,APOC4,APOC4-APOC2,APOC2,CLPTM1,RELB,CLASRP,ZNF296,GEMIN7,MARK4,PPP1R37,NKPD1,TRAPPC6A,BLOC1S3,EXOC3L2,CKM,KLC3,ERCC2,PPP1R13L,CD3EAP,ERCC1	FALSE	FALSE	LDLR	regulatory_region_variant	LDLR	5	1	1	6	1	1	3	2
CVDIII	LTBR	ENSG00000111321	LTBR	P36941	12	6410671	6410671	rs7300170	A	G	0.2791	0.037	0.2618	0.0307	1.32e-17	2	3	1	++	64	0.09561	0	1.64e-06	2.11e-12	TRUE	intergenic_variant		ANO2,VWF,CD9,PLEKHG6,TNFRSF1A,SCNN1A,LTBR,CD27,TAPBPL,VAMP1,MRPL51,NCAPD2,GAPDH,IFFO1,NOP2,AC006064.6,CHD4,LPAR5,ACRBP,ING4,ZNF384,PIANP,COPS7A,MLF2,PTMS,LAG3,CD4,GPR162,P3H3,GNB3,CDCA3,USP5,TPI1,SPSB2,LRRC23	TRUE	FALSE	LTBR	no_consequence_for_gene	LTBR	5	3	5	2	3	3	2	2
CVDIII	MCP1	ENSG00000108691	CCL2	P13500	3	46420583	46420583	novel	A	G	0.8325	0.0207	-0.3814	0.0359	2.34e-26	2	3	1	--	0	0.7634	0	9.86e-11	1.01e-15	FALSE	intron_variant	LINC02009,ENSG00000283646,ENST00000635852,lncRNA,1|LINC02009,ENSG00000283646,ENST00000661642,lncRNA,0	FYCO1,CXCR6,XCR1,CCR3,CCR1,CCR2,CCR5,CCRL2,LTF,RTP3,LRRC2,TDGF1,AC104304.2,FAM240A,ALS2CL,TMIE,AC109583.1,PRSS50,PRSS45P,MYL3,PTH1R	FALSE	FALSE	CCR cluster	no_protein_coding_consequence	NA	5	2	3	5	2	3	1	3
CVDIII	MCP1	ENSG00000108691	CCL2	P13500	1	159205564	159205564	rs12075	A	G	0.5845	0.0705	0.6918	0.024	8.33e-183	1	3	3	++	93.6	7.47e-05	0	2.43e-44	8.5e-84	FALSE	missense_variant	ACKR1,ENSG00000213088,ENST00000368121,protein_coding,1|ACKR1,ENSG00000213088,ENST00000368121,protein_coding,1|ACKR1,ENSG00000213088,ENST00000368121,protein_coding,1|ACKR1,ENSG00000213088,ENST00000368122,protein_coding,0|ACKR1,ENSG00000213088,ENST00000368122,protein_coding,0|ACKR1,ENSG00000213088,ENST00000368122,protein_coding,0|ACKR1,ENSG00000213088,ENST00000537147,protein_coding,0|ACKR1,ENSG0000…	OR6K3,OR6N1,OR6K6,OR6N2,MNDA,PYHIN1,IFI16,AIM2,CADM3,ACKR1,ACKR1,FCER1A,OR10J1,OR10J5,APCS	FALSE	TRUE	ACKR1	missense_variant	ACKR1	3	1	3	5	2	3	1	4
CVDIII	MEPE	ENSG00000152595	MEPE	Q9NQ76	5	177415473	177415473	rs2731672	T	C	0.2462	0.0462	0.2915	0.0336	4.48e-18	2	1	1	++	0	0.9697	0	1.87e-06	2.7e-12	FALSE	intron_variant	GRK6,ENSG00000198055,ENST00000502598,protein_coding,0|GRK6,ENSG00000198055,ENST00000506296,protein_coding,0	UIMC1,ZNF346,FGFR4,NSD1,RAB24,MXD3,PRELID1,LMAN2,RGS14,SLC34A1,PFN3,F12,GRK6,GRK6,PRR7,DBN1,PDLIM7,DOK3,DDX41,FAM193B,TMED9,B4GALT7,FAM153A	TRUE	TRUE	F12	intron_variant	GRK6	5	3	2	5	2	3	4	4
CVDIII	MEPE	ENSG00000152595	MEPE	Q9NQ76	4	186230988	186230988	rs4241815	T	C	0.4506	0.017	-0.2625	0.029	1.48e-19	3	3	3	--	6.6	0.3009	0	4.92e-10	2.58e-10	FALSE	intron_variant	KLKB1,ENSG00000164344,ENST00000264690,protein_coding,1|KLKB1,ENSG00000164344,ENST00000428196,protein_coding,0|KLKB1,ENSG00000164344,ENST00000446598,protein_coding,0|KLKB1,ENSG00000164344,ENST00000511406,retained_intron,0|KLKB1,ENSG00000164344,ENST00000511608,protein_coding,0|KLKB1,ENSG00000164344,ENST00000513864,protein_coding,0	SORBS2,TLR3,FAM149A,CYP4V2,KLKB1,KLKB1,F11,AC018709.1,MTNR1A,FAT1	TRUE	TRUE	KLKB1	no_consequence_for_gene	KLKB1	5	2	2	6	2	3	4	2
CVDIII	MMP2	ENSG00000087245	MMP2	P08253	16	55496937	55489814	novel	A	C	0.007	0	-2.5901	0.2099	5.54e-35	5	1	1	?-	0	1	0		4.48e-30	TRUE	stop_lost	MMP2,ENSG00000087245,ENST00000219070,protein_coding,1|MMP2,ENSG00000087245,ENST00000437642,protein_coding,0|MMP2,ENSG00000087245,ENST00000543485,protein_coding,0|MMP2,ENSG00000087245,ENST00000570308,protein_coding,0	IRX6,MMP2,MMP2,LPCAT2,CAPNS2,SLC6A2,CES1,CES5A	no proxy	FALSE	MMP2	stop_gained	MMP2	1	3	5	6	2	3	1	1
CVDIII	MMP2	ENSG00000087245	MMP2	P08253	16	55496937	55496937	rs144755357	A	G	0.013	0	2.1812	0.1547	3.88e-45	5	1	1	?+	0	1	0		4.27e-38	TRUE	missense_variant	MMP2,ENSG00000087245,ENST00000219070,protein_coding,1|MMP2,ENSG00000087245,ENST00000437642,protein_coding,0|MMP2,ENSG00000087245,ENST00000543485,protein_coding,0|MMP2,ENSG00000087245,ENST00000570283,protein_coding,0|MMP2,ENSG00000087245,ENST00000570308,protein_coding,0	IRX6,MMP2,MMP2,LPCAT2,CAPNS2,SLC6A2,CES1,CES5A	FALSE	FALSE	MMP2	missense_variant	MMP2	3	1	5	6	3	3	1	1
CVDIII	MMP3	ENSG00000149968	MMP3	P08254	11	102845216	102845216	rs35068180	G	GA	0.4766	0.0174	-0.4513	0.026	1.54e-67	1	3	3	--	0	0.9422	0	1.07e-26	2.17e-33	TRUE	intergenic_variant		BIRC2,TMEM123,MMP7,MMP20,MMP27,MMP8,MMP10,MMP1,MMP3,MMP12,MMP13,DCUN1D5,DYNC2H1	TRUE	FALSE	MMP3	upstream_gene_variant	MMP3	5	2	5	6	2	3	1	2
CVDIII	MPO	ENSG00000005381	MPO	P05164	1	196662985	196662985	rs113439691	T	TA	0.7868	0.0202	0.276	0.0333	1.11e-16	2	1	1	++	89.4	0.002127	0	0.00338872	6.97e-16	FALSE	intron_variant	CFH,ENSG00000000971,ENST00000359637,protein_coding,0|CFH,ENSG00000000971,ENST00000367429,protein_coding,1|CFH,ENSG00000000971,ENST00000496761,processed_transcript,0|CFH,ENSG00000000971,ENST00000630130,protein_coding,0	KCNT2,CFH,CFH,CFHR3,CFHR1,CFHR4,CFHR2,CFHR5,F13B,ASPM,ZBTB41	FALSE	TRUE	CFH	intron_variant	CFH	5	2	5	5	1	3	3	4
CVDIII	OPG	ENSG00000164761	TNFRSF11B	O00300	8	119067509	119067509	rs2465383	A	G	0.5435	0.0214	-0.2434	0.0279	2.71e-18	2	3	1	--	0	0.4639	0	1.51e-07	1.18e-11	TRUE	intron_variant	COLEC10,ENSG00000184374,ENST00000332843,protein_coding,1|AC107953.2,ENSG00000254278,ENST00000518362,lncRNA,1|COLEC10,ENSG00000184374,ENST00000521788,processed_transcript,0	SAMD12,TNFRSF11B,COLEC10,COLEC10,MAL2,CCN3,ENPP2	FALSE	FALSE	TNFRSF11B	regulatory_region_variant	TNFRSF11B	5	1	5	6	2	3	4	2
CVDIII	PAI	ENSG00000106366	SERPINE1	P05121	7	101139179	101139179	rs1050955	A	G	0.3494	0.0125	-0.2006	0.0286	2.5e-12	3	3	1	--	65.4	0.0893	0	0.00053005	8.29e-10	TRUE	3_prime_UTR_variant	SERPINE1,ENSG00000106366,ENST00000223095,protein_coding,1	TFR2,ACTL6B,GNB2,GIGYF1,POP7,EPO,ZAN,EPHB4,SLC12A9,TRIP6,SRRT,UFSP1,ACHE,MUC3A,MUC12,MUC17,TRIM56,SERPINE1,SERPINE1,AP1S1,VGF,NAT16,MOGAT3,PLOD3,ZNHIT1,CLDN15,FIS1,IFT22,COL26A1,MYL10	FALSE	FALSE	SERPINE1	3_prime_UTR_variant	SERPINE1	5	1	5	6	2	3	1	1
CVDIII	PCSK9	ENSG00000169174	PCSK9	Q8NBP7	1	55062245	55062245	rs643257	T	C	0.8265	0.0203	0.2602	0.0359	4.37e-13	2	3	3	++	90.2	0.001415	0	7.02e-12	0.000711312	TRUE	intron_variant	PCSK9,ENSG00000169174,ENST00000302118,protein_coding,1|PCSK9,ENSG00000169174,ENST00000490692,retained_intron,0|PCSK9,ENSG00000169174,ENST00000673903,protein_coding,0|PCSK9,ENSG00000169174,ENST00000673913,nonsense_mediated_decay,0	ACOT11,FAM151A,MROH7,MROH7-TTC4,TTC4,PARS2,TTC22,LEXM,DHCR24,TMEM61,BSND,PCSK9,PCSK9,USP24	FALSE	FALSE	PCSK9	intron_variant	PCSK9	5	1	1	2	1	1	1	1
CVDIII	PDGFSUBUNITA	ENSG00000197461	PDGFA	P04085	7	623399	623399	rs149525923	A	C	0.006	0	-2.0568	0.251	2.54e-16	5	1	3	-?	0	1	0	2.73e-15		TRUE	intron_variant	PRKAR1B,ENSG00000188191,ENST00000360274,protein_coding,0|PRKAR1B,ENSG00000188191,ENST00000403562,protein_coding,0|PRKAR1B,ENSG00000188191,ENST00000406797,protein_coding,1|PRKAR1B,ENSG00000188191,ENST00000414568,protein_coding,0|PRKAR1B,ENSG00000188191,ENST00000417852,protein_coding,0|PRKAR1B,ENSG00000188191,ENST00000430040,protein_coding,0|PRKAR1B,ENSG00000188191,ENST00000537384,protein_coding,0|…	FAM20C,FOXL3,PDGFA,PRKAR1B,PRKAR1B,DNAAF5,SUN1,GET4,ADAP1,COX19,CYP2W1,C7orf50,GPR146,GPER1	FALSE	FALSE	PDGFA	no_consequence_for_gene	PDGFA	5	2	5	6	3	3	4	2
CVDIII	PECAM1	ENSG00000261371	PECAM1	P16284	9	133254260	133254260	rs8176759	A	G	0.0917	0.007	0.4344	0.047	2.44e-20	2	3	1	++	93.1	0.0001381	0	0.000880822	1.61e-19	FALSE	non_coding_transcript_exon_variant	ABO,ENSG00000175164,ENST00000453660,processed_transcript,0	AK8,SPACA9,TSC1,GFI1B,GTF3C5,CEL,RALGDS,AL162417.1,GBGT1,OBP2B,ABO,ABO,SURF6,MED22,RPL7A,SURF1,SURF2,SURF4,STKLD1,REXO4,ADAMTS13,CACFD1,SLC2A6,MYMK,ADAMTSL2,FAM163B,DBH,SARDH	FALSE	TRUE	ABO	downstream_gene_variant	ABO	5	3	5	6	3	3	4	4
CVDIII	PI3	ENSG00000124102	PI3	P19957	20	45165428	45165428	rs2868235	T	C	0.8534	0.0015	-0.2886	0.0376	1.7e-14	3	3	1	--	0	0.8738	0	4.59e-07	2.09e-08	TRUE	intergenic_variant		CCN5,KCNK15,RIMS4,YWHAB,PABPC1L,TOMM34,STK4,KCNS1,WFDC5,WFDC12,PI3,SEMG1,SEMG2,SLPI,MATN4,RBPJL,SDC4,SYS1,SYS1-DBNDD2,TP53TG5,DBNDD2,PIGT,WFDC2,SPINT3,WFDC6,EPPIN-WFDC6,EPPIN,WFDC8,WFDC9,WFDC10A,WFDC11	TRUE	FALSE	PI3	intergenic_variant	PI3	5	2	5	1	3	4	4	2
CVDIII	PLC	ENSG00000142798	HSPG2	P98160	1	22489665	22489665	rs903601537	A	G	0.996	0	3.2956	0.2963	9.77e-29	5	2	1	?+	0	1	0		1.93e-25	TRUE	intron_variant	ZBTB40,ENSG00000184677,ENST00000374651,protein_coding,0|ZBTB40,ENSG00000184677,ENST00000375647,protein_coding,0|ZBTB40,ENSG00000184677,ENST00000400239,protein_coding,0|ZBTB40,ENSG00000184677,ENST00000404138,protein_coding,1|ZBTB40,ENSG00000184677,ENST00000650433,protein_coding,0	CELA3B,CELA3A,CDC42,WNT4,ZBTB40,ZBTB40,EPHA8,C1QA,C1QC,C1QB,EPHB2,LACTBL1	FALSE	FALSE	HSPG2	regulatory_region_variant	HSPG2	2	1	5	6	3	3	3	2
CVDIII	PON3	ENSG00000105852	PON3	Q15166	7	95354042	95328877	rs577750230	T	C	0.981	0	1.5487	0.1433	3.29e-27	5	2	3	+?	0	1	0	3.16e-24		TRUE	intergenic_variant		PPP1R9A,PON1,PON3,PON2,ASB4,PDK4,DYNC1I1	no proxy	FALSE	PON3	no_consequence_for_gene	PON3	5	2	4	6	3	3	4	2
CVDIII	PON3	ENSG00000105852	PON3	Q15166	7	95354042	95354042	rs10953142	T	C	0.5594	0.0593	-0.373	0.0266	1.52e-44	1	3	3	--	90.1	0.001479	0	3.68e-12	3.06e-31	TRUE	intergenic_variant		PPP1R9A,PON1,PON3,PON2,ASB4,PDK4,DYNC1I1	TRUE	FALSE	PON3	no_consequence_for_gene	PON3	5	3	4	2	3	3	4	2
CVDIII	PON3	ENSG00000105852	PON3	Q15166	7	95354042	95360067	rs139856535	T	C	0.007	0.0014	-1.6907	0.1675	5.78e-24	2	2	2	--	37.5	0.2058	0	2.6e-06	5.09e-18	TRUE	missense_variant	PON3,ENSG00000105852,ENST00000265627,protein_coding,1	PPP1R9A,PON1,PON3,PON3,PON2,ASB4,PDK4,DYNC1I1	TRUE	FALSE	PON3	missense_variant	PON3	3	3	4	6	3	3	4	1
CVDIII	PON3	ENSG00000105852	PON3	Q15166	7	95354042	95396432	rs149867961	T	C	0.9727	0.004	1.2822	0.0831	8.98e-54	1	3	3	++	39	0.2004	0	7.58e-23	9.47e-27	TRUE	TF_binding_site_variant		PPP1R9A,PON1,PON3,PON2,ASB4,PDK4,DYNC1I1	TRUE	FALSE	PON3	upstream_gene_variant	PON3	5	1	4	2	2	3	4	2
CVDIII	PRTN3	ENSG00000196415	PRTN3	P24158	19	845535	845535	rs6510982	C	G	0.2109	0.0045	-0.3059	0.0325	4.23e-21	2	3	1	--	0	0.573	2	5.65e-09	8.5e-13	TRUE	intron_variant	PRTN3,ENSG00000196415,ENST00000234347,protein_coding,1|PRTN3,ENSG00000196415,ENST00000544537,protein_coding,0	THEG,C2CD4C,SHC2,ODF3L2,MADCAM1,TPGS1,CDC34,GZMM,BSG,HCN2,POLRMT,FGF22,RNF126,FSTL3,PRSS57,PALM,MISP,PTBP1,PLPPR3,AZU1,PRTN3,PRTN3,ELANE,CFD,MED16,R3HDM4,KISS1R,ARID3A,WDR18,GRIN3B,TMEM259,CNN2,ABCA7,ARHGAP45,POLR2E,GPX4,SBNO2,STK11,CBARP,ATP5F1D,MIDN,CIRBP,FAM174C,EFNA2	TRUE	FALSE	PRTN3	intron_variant	PRTN3	5	1	5	6	2	3	3	1
CVDIII	PRTN3	ENSG00000196415	PRTN3	P24158	1	196733680	196733680	rs1329428	T	C	0.4377	0.0294	-0.2163	0.0274	2.97e-15	2	1	1	--	86.8	0.005975	0	0.00123164	6.89e-14	FALSE	intron_variant	CFH,ENSG00000000971,ENST00000367429,protein_coding,1|CFH,ENSG00000000971,ENST00000367429,protein_coding,1|CFH,ENSG00000000971,ENST00000367429,protein_coding,1|CFH,ENSG00000000971,ENST00000466229,retained_intron,0|CFH,ENSG00000000971,ENST00000466229,retained_intron,0|CFH,ENSG00000000971,ENST00000466229,retained_intron,0	KCNT2,CFH,CFH,CFHR3,CFHR1,CFHR4,CFHR2,CFHR5,F13B,ASPM,ZBTB41	FALSE	TRUE	CFH	intron_variant	CFH	5	3	5	5	2	3	3	4
CVDIII	PSPD	ENSG00000133661	SFTPD	P35247	6	31365326	31365326	rs140949683	A	G	0.9846	0.0038	-1.0272	0.1118	3.87e-20	2	3	1	--	21.5	0.259	0	1.8e-05	2.03e-15	FALSE	intergenic_variant		DDR1,GTF2H4,VARS2,SFTA2,MUCL3,MUC21,MUC22,C6orf15,PSORS1C1,CDSN,PSORS1C2,CCHCR1,TCF19,POU5F1,HLA-C,HLA-B,MICA,MICB,MCCD1,ATP6V1G2-DDX39B,DDX39B,ATP6V1G2,NFKBIL1,LTA,TNF,LTB,LST1,NCR3,AIF1,PRRC2A,BAG6,APOM,C6orf47,GPANK1,CSNK2B,AL662899.4,LY6G5B,LY6G5C,ABHD16A,AL662899.3,LY6G6F,LY6G6F-LY6G6D,LY6G6E,LY6G6D,MPIG6B,LY6G6C,DDAH2,CLIC1,MSH5,MSH5-SAPCD1,SAPCD1,VWA7,VARS1,LSM2,HSPA1L,HSPA1A,HSPA1B,NEU1,S…	TRUE	TRUE	HLA	no_protein_coding_consequence	NA	5	2	1	5	2	3	3	4
CVDIII	PSPD	ENSG00000133661	SFTPD	P35247	10	79946568	79934597	rs12262739	T	C	0.0701	0.01	0.8325	0.0522	2.78e-57	1	2	3	++	54.1	0.14	0	1.98e-22	2.79e-30	TRUE	intron_variant	AL512662.2,ENSG00000283913,ENST00000421889,lncRNA,0|AL512662.2,ENSG00000283913,ENST00000453174,lncRNA,1	ZCCHC24,EIF5AL1,SFTPA2,SFTPA1,NUTM2B,NUTM2E,SFTPD,TMEM254,PLAC9,ANXA11,MAT1A,DYDC1,DYDC2,PRXL2A	TRUE	FALSE	SFTPD	downstream_gene_variant	SFTPD	5	1	1	6	2	3	3	2
CVDIII	PSPD	ENSG00000133661	SFTPD	P35247	10	79946568	79946568	rs721917	A	G	0.6122	0.0383	0.7207	0.0241	1.02e-196	1	3	3	++	74	0.04996	0	5.06e-63	3.05e-68	TRUE	missense_variant	SFTPD,ENSG00000133661,ENST00000372292,protein_coding,1|SFTPD,ENSG00000133661,ENST00000444384,protein_coding,0	EIF5AL1,SFTPA2,SFTPA1,NUTM2B,NUTM2E,SFTPD,SFTPD,TMEM254,PLAC9,ANXA11,MAT1A,DYDC1,DYDC2,PRXL2A	TRUE	FALSE	SFTPD	missense_variant	SFTPD	3	3	1	6	1	3	3	1
CVDIII	PSPD	ENSG00000133661	SFTPD	P35247	10	79946568	80002884	rs10887331	A	G	0.1824	0.0565	-0.488	0.0353	1.79e-43	1	2	2	--	60	0.1138	0	2.51e-27	1.57e-13	TRUE	intergenic_variant		EIF5AL1,SFTPA2,SFTPA1,NUTM2B,NUTM2E,SFTPD,TMEM254,PLAC9,ANXA11,MAT1A,DYDC1,DYDC2,PRXL2A,TSPAN14	TRUE	FALSE	SFTPD	intergenic_variant	SFTPD	5	3	1	2	2	3	3	2
CVDIII	PSPD	ENSG00000133661	SFTPD	P35247	16	84369955	84369955	rs9927461	A	C	0.1364	0.0015	-0.2565	0.039	4.8e-11	2	1	1	--	92	0.0003983	0	0.071492	1.76e-12	FALSE	intron_variant	ATP2C2,ENSG00000064270,ENST00000262429,protein_coding,0|ATP2C2,ENSG00000064270,ENST00000416219,protein_coding,1	MLYCD,OSGIN1,NECAB2,SLC38A8,MBTPS1,HSDL1,DNAAF1,TAF1C,ADAD2,KCNG4,WFDC1,ATP2C2,ATP2C2,MEAK7,COTL1,KLHL36,USP10,CRISPLD2	FALSE	FALSE	unknown	intron_variant	ATP2C2	5	2	1	4	3	3	3	3
CVDIII	RARRES2	ENSG00000106538	RARRES2	Q99969	7	150342466	150197525	rs1249982494	T	C	0.997	0	2.8153	0.3348	4.11e-17	5	2	2	?+	0	1	0		3.69e-16	TRUE	intergenic_variant		KRBA1,ZNF467,ZNF862,ATP6V0E2,ACTR3C,ZBED6CL,LRRC61,RARRES2,REPIN1,ZNF775,AC073111.4,GIMAP8,GIMAP7,GIMAP4,GIMAP6,GIMAP2	no proxy	FALSE	RARRES2	intergenic_variant	RARRES2	5	3	4	6	3	3	4	2
CVDIII	RARRES2	ENSG00000106538	RARRES2	Q99969	7	150342466	150342466	rs3735167	T	C	0.2383	0.0335	0.2922	0.0322	1.12e-19	2	3	3	++	0	0.7742	0	3.79e-11	2.97e-09	TRUE	non_coding_transcript_exon_variant	AC005586.2,ENSG00000261305,ENST00000563946,lncRNA,0|AC005586.2,ENSG00000261305,ENST00000647589,lncRNA,1	ZNF862,ATP6V0E2,ACTR3C,ZBED6CL,LRRC61,RARRES2,REPIN1,ZNF775,AC073111.4,GIMAP8,GIMAP7,GIMAP4,GIMAP6,GIMAP2,GIMAP1,GIMAP1-GIMAP5,GIMAP5,TMEM176B,TMEM176A,AOC1	FALSE	FALSE	RARRES2	upstream_gene_variant	RARRES2	5	2	4	2	2	3	4	2
CVDIII	RETN	ENSG00000104918	RETN	Q9HD89	19	7668689	7668689	rs34861192	A	G	0.0127	0.0043	1.2678	0.1267	1.38e-23	2	3	1	++	83.8	0.01294	0	3.18e-10	5.33e-15	TRUE	intergenic_variant		INSR,AC119396.1,AC008878.3,ARHGEF18,PEX11G,TEX45,AC008878.1,ZNF358,MCOLN1,AC008878.2,PNPLA6,CAMSAP3,XAB2,PET100,AC008763.2,PCP2,STXBP2,RETN,MCEMP1,AC008763.3,TRAPPC5,FCER2,CLEC4G,CD209,CLEC4M,EVI5L,PRR36,LRRC8E,MAP2K7,TGFBR3L,SNAPC2,CTXN1,TIMM44,ELAVL1,CCL25,FBN3	TRUE	FALSE	RETN	upstream_gene_variant	RETN	5	2	5	3	3	3	4	2
CVDIII	RETN	ENSG00000104918	RETN	Q9HD89	19	7668689	7677916	rs10401670	T	C	0.3758	0.0144	0.2287	0.0279	2.5e-16	2	3	1	++	55.1	0.1355	0	1.18e-05	6.66e-12	TRUE	intron_variant	MCEMP1,ENSG00000183019,ENST00000333598,protein_coding,1|MCEMP1,ENSG00000183019,ENST00000597445,protein_coding,0	INSR,AC119396.1,AC008878.3,ARHGEF18,PEX11G,TEX45,AC008878.1,ZNF358,MCOLN1,AC008878.2,PNPLA6,CAMSAP3,XAB2,PET100,AC008763.2,PCP2,STXBP2,RETN,MCEMP1,MCEMP1,AC008763.3,TRAPPC5,FCER2,CLEC4G,CD209,CLEC4M,EVI5L,PRR36,LRRC8E,MAP2K7,TGFBR3L,SNAPC2,CTXN1,TIMM44,ELAVL1,CCL25,FBN3	FALSE	FALSE	RETN	regulatory_region_variant	RETN	5	1	5	6	3	3	4	2
CVDIII	RETN	ENSG00000104918	RETN	Q9HD89	1	196733680	196733680	rs1329428	T	C	0.4377	0.0294	-0.1824	0.0276	3.76e-11	3	1	1	--	63.2	0.09916	0	0.00143256	3.45e-09	FALSE	intron_variant	CFH,ENSG00000000971,ENST00000367429,protein_coding,1|CFH,ENSG00000000971,ENST00000367429,protein_coding,1|CFH,ENSG00000000971,ENST00000367429,protein_coding,1|CFH,ENSG00000000971,ENST00000466229,retained_intron,0|CFH,ENSG00000000971,ENST00000466229,retained_intron,0|CFH,ENSG00000000971,ENST00000466229,retained_intron,0	KCNT2,CFH,CFH,CFHR3,CFHR1,CFHR4,CFHR2,CFHR5,F13B,ASPM,ZBTB41	FALSE	TRUE	CFH	intron_variant	CFH	5	3	5	5	2	3	4	4
CVDIII	SELE	ENSG00000007908	SELE	P16581	9	133266456	133266456	rs2519093	T	C	0.2667	0.003	-0.9319	0.0258	4.29e-285	1	3	3	--	91.6	0.0005617	0	7.29e-67	2.7e-103	FALSE	intron_variant	ABO,ENSG00000175164,ENST00000453660,processed_transcript,0|ABO,ENSG00000175164,ENST00000538324,protein_coding,1|ABO,ENSG00000175164,ENST00000611156,protein_coding,0|ABO,ENSG00000175164,ENST00000647353,processed_transcript,0|ABO,ENSG00000175164,ENST00000651471,processed_transcript,0	AK8,SPACA9,TSC1,GFI1B,GTF3C5,CEL,RALGDS,AL162417.1,GBGT1,OBP2B,ABO,ABO,SURF6,MED22,RPL7A,SURF1,SURF2,SURF4,STKLD1,REXO4,ADAMTS13,CACFD1,SLC2A6,MYMK,ADAMTSL2,FAM163B,DBH,SARDH,VAV2	TRUE	TRUE	ABO	intron_variant	ABO	5	2	1	6	1	3	1	4
CVDIII	SELP	ENSG00000174175	SELP	P16109	9	133263362	133263362	rs8176685	G	GCGCCCACCACTA	0.2543	0.0095	-0.218	0.0319	8.08e-12	3	3	1	--	58.3	0.1214	0	0.000255374	4.53e-09	FALSE	intron_variant	ABO,ENSG00000175164,ENST00000453660,processed_transcript,0|ABO,ENSG00000175164,ENST00000538324,protein_coding,1|ABO,ENSG00000175164,ENST00000611156,protein_coding,0|ABO,ENSG00000175164,ENST00000647353,processed_transcript,0|ABO,ENSG00000175164,ENST00000651471,processed_transcript,0	AK8,SPACA9,TSC1,GFI1B,GTF3C5,CEL,RALGDS,AL162417.1,GBGT1,OBP2B,ABO,ABO,SURF6,MED22,RPL7A,SURF1,SURF2,SURF4,STKLD1,REXO4,ADAMTS13,CACFD1,SLC2A6,MYMK,ADAMTSL2,FAM163B,DBH,SARDH,VAV2	FALSE	TRUE	ABO	intron_variant	ABO	5	2	2	6	1	3	1	4
CVDIII	SELP	ENSG00000174175	SELP	P16109	1	169636217	169593666	rs6128	T	C	0.1931	0.023	-0.4141	0.0337	9.78e-35	1	3	3	--	0	0.8333	0	1.44e-14	2.5e-19	TRUE	synonymous_variant	SELP,ENSG00000174175,ENST00000263686,protein_coding,1|SELP,ENSG00000174175,ENST00000367786,protein_coding,0|SELP,ENSG00000174175,ENST00000367788,protein_coding,0|SELP,ENSG00000174175,ENST00000458599,protein_coding,0	ATP1B1,NME7,BLZF1,CCDC181,SLC19A2,F5,SELP,SELP,C1orf112,SELL,SELE,METTL18,SCYL3,KIFAP3	FALSE	FALSE	SELP	synonymous_variant	SELP	4	2	2	6	3	3	1	1
CVDIII	SELP	ENSG00000174175	SELP	P16109	1	169636217	169594713	rs6136	T	G	0.9212	0.0238	0.7859	0.0508	6.65e-54	1	3	3	++	43.8	0.1821	0	3.81e-11	2.3e-37	TRUE	missense_variant	SELP,ENSG00000174175,ENST00000263686,protein_coding,1|SELP,ENSG00000174175,ENST00000367786,protein_coding,0|SELP,ENSG00000174175,ENST00000367788,protein_coding,0|SELP,ENSG00000174175,ENST00000426706,protein_coding,0|SELP,ENSG00000174175,ENST00000458599,protein_coding,0	ATP1B1,NME7,BLZF1,CCDC181,SLC19A2,F5,SELP,SELP,C1orf112,SELL,SELE,METTL18,SCYL3,KIFAP3	TRUE	FALSE	SELP	missense_variant	SELP	3	3	2	6	2	3	1	1
CVDIII	SELP	ENSG00000174175	SELP	P16109	1	169636217	169636217	rs34974236	T	TA	0.803	0.0562	-0.2738	0.0358	2.08e-14	2	3	2	--	16.3	0.2743	0	0.000786181	1.11e-11	TRUE	intergenic_variant		NME7,BLZF1,CCDC181,SLC19A2,F5,SELP,C1orf112,SELL,SELE,METTL18,SCYL3,KIFAP3	FALSE	FALSE	SELP	intergenic_variant	SELP	5	3	2	6	3	3	1	2
CVDIII	SHPS1	ENSG00000198053	SIRPA	P78324	20	1571784	1571784	rs2253427	T	C	0.1911	0.032	0.477	0.0338	4.03e-45	1	2	3	++	88.1	0.003684	0	2.24e-14	2.41e-29	TRUE	missense_variant	SIRPB1,ENSG00000101307,ENST00000381605,protein_coding,1|SIRPB1,ENSG00000101307,ENST00000565076,protein_coding,0	PSMF1,TMEM74B,C20orf202,RAD21L1,SNPH,SDCBP2,AL136531.2,FKBP1A,NSFL1C,SIRPB2,SIRPD,AL049634.2,SIRPB1,AL049634.2,SIRPB1,SIRPG,SIRPA,PDYN	TRUE	FALSE	SIRPA	no_consequence_for_gene	SIRPA	5	2	5	6	2	3	4	2
CVDIII	SHPS1	ENSG00000198053	SIRPA	P78324	20	1571784	1903644	rs6081096	C	G	0.3829	0.0247	-0.9008	0.0215	6.80e-384	1	3	3	--	98.7	3.67e-18	0	3.47e-51	1.4e-137	TRUE	intron_variant	SIRPA,ENSG00000198053,ENST00000356025,protein_coding,0|SIRPA,ENSG00000198053,ENST00000358771,protein_coding,0|SIRPA,ENSG00000198053,ENST00000400068,protein_coding,0|SIRPA,ENSG00000198053,ENST00000622179,protein_coding,1	NSFL1C,SIRPB2,SIRPD,AL049634.2,SIRPB1,SIRPG,SIRPA,SIRPA,PDYN,STK35,AL121899.2,TGM3,TGM6	TRUE	FALSE	SIRPA	intron_variant	SIRPA	5	3	5	2	1	3	4	1
CVDIII	SPON1	ENSG00000262655	SPON1	Q9HCB6	11	14017074	14017074	rs1969539	A	G	0.5199	0.0322	0.3837	0.0262	1.21e-48	1	3	3	++	89.7	0.001804	0	1.65e-12	1.25e-33	TRUE	intron_variant	SPON1,ENSG00000262655,ENST00000576479,protein_coding,1	FAR1,SPON1,SPON1,RRAS2,COPB1,AC018523.2,PSMA1	FALSE	FALSE	SPON1	intron_variant	SPON1	5	2	1	6	2	3	4	1
CVDIII	SPON1	ENSG00000262655	SPON1	Q9HCB6	11	14017074	14436274	rs748563872	A	C	0.997	0	2.6447	0.3145	4.16e-17	5	2	2	?+	0	1	0		3.97e-16	TRUE	regulatory_region_variant		SPON1,RRAS2,COPB1,AC018523.2,PSMA1,PDE3B,CYP2R1,CALCB	FALSE	FALSE	SPON1	regulatory_region_variant	SPON1	5	1	1	6	2	3	4	2
CVDIII	SPON1	ENSG00000262655	SPON1	Q9HCB6	11	24110198	24110198	novel	T	C	0.997	0	2.2052	0.3234	9.18e-12	5	1	1	?+	0	1	0		2.51e-11	TRUE	intergenic_variant		,LUZP2	no proxy	FALSE	SPON1	intergenic_variant	SPON1	5	3	1	6	3	3	4	2
CVDIII	ST2	ENSG00000115602	IL1RL1	Q01638	2	102316102	102316102	rs950880	A	C	0.3839	0.0104	-0.6386	0.0258	1.29e-135	1	3	3	--	86.6	0.00624	0	8.5e-37	2.32e-67	TRUE	intron_variant	IL1RL1,ENSG00000115602,ENST00000233954,protein_coding,1|IL1RL1,ENSG00000115602,ENST00000404917,protein_coding,0|IL18R1,ENSG00000115604,ENST00000410040,protein_coding,0|IL1RL1,ENSG00000115602,ENST00000447231,protein_coding,0|IL1RL1,ENSG00000115602,ENST00000473175,processed_transcript,0	MAP4K4,IL1R2,IL1R1,IL1RL2,IL1RL1,IL18R1,IL1RL1,IL18R1,IL18RAP,SLC9A4,SLC9A2,MFSD9,TMEM182	TRUE	FALSE	IL1RL1	intron_variant	IL1RL1	5	1	3	6	1	3	4	1
CVDIII	ST2	ENSG00000115602	IL1RL1	Q01638	2	102316102	102371859	rs34318712	G	GA	0.0267	0.0089	-1.0687	0.0889	2.62e-33	2	3	3	--	0	0.6027	0	1.33e-21	2.13e-10	TRUE	intron_variant	IL18R1,ENSG00000115604,ENST00000233957,protein_coding,0|IL18R1,ENSG00000115604,ENST00000334376,protein_coding,0|IL18R1,ENSG00000115604,ENST00000409599,protein_coding,1|IL18R1,ENSG00000115604,ENST00000410040,protein_coding,0	MAP4K4,IL1R2,IL1R1,IL1RL2,IL1RL1,IL18R1,IL18R1,IL18RAP,SLC9A4,SLC9A2,MFSD9,TMEM182	TRUE	FALSE	IL1RL1	no_consequence_for_gene	IL1RL1	5	3	3	6	1	3	4	2
CVDIII	ST2	ENSG00000115602	IL1RL1	Q01638	2	102316102	102409510	rs115715837	T	C	0.0208	0.0064	-1.1372	0.1212	6.3e-21	2	3	3	--	0	0.5603	0	8e-17	0.000371663	TRUE	intergenic_variant		IL1R2,IL1R1,IL1RL2,IL1RL1,IL18R1,IL18RAP,SLC9A4,SLC9A2,MFSD9,TMEM182	FALSE	FALSE	IL1RL1	no_consequence_for_gene	IL1RL1	5	3	3	6	2	3	4	2
CVDIII	TFPI	ENSG00000003436	TFPI	P10646	2	187487335	187487335	rs8176503	G	GTACA	0.565	0.0055	-0.4619	0.0264	2.28e-68	1	3	3	--	94.1	3.74e-05	0	6.69e-17	1.13e-44	TRUE	intron_variant	TFPI,ENSG00000003436,ENST00000233156,protein_coding,1|TFPI,ENSG00000003436,ENST00000339091,protein_coding,0|TFPI,ENSG00000003436,ENST00000392365,protein_coding,0|TFPI,ENSG00000003436,ENST00000409676,protein_coding,0|AC007319.1,ENSG00000224063,ENST00000412276,lncRNA,1|TFPI,ENSG00000003436,ENST00000435414,protein_coding,0|AC007319.1,ENSG00000224063,ENST00000453517,lncRNA,0|TFPI,ENSG00000003436,ENST…	CALCRL,TFPI,TFPI	TRUE	FALSE	TFPI	intron_variant	TFPI	5	2	1	2	2	3	3	1
CVDIII	TIMP4	ENSG00000157150	TIMP4	Q99727	3	12114388	12099453	rs453131	C	G	0.126	0.0308	-0.4156	0.041	3.8e-24	2	3	1	--	0	0.5978	0	1.89e-07	9.81e-17	TRUE	intron_variant	SYN2,ENSG00000157152,ENST00000424884,processed_transcript,0|SYN2,ENSG00000157152,ENST00000620175,protein_coding,0|SYN2,ENSG00000157152,ENST00000621198,protein_coding,1	VGLL4,TAMM41,SYN2,SYN2,TIMP4,PPARG,TSEN2,MKRN2OS,MKRN2,RAF1	TRUE	FALSE	TIMP4	no_consequence_for_gene	TIMP4	5	2	5	6	1	1	4	2
CVDIII	TIMP4	ENSG00000157150	TIMP4	Q99727	3	12114388	12114388	rs11707641	T	C	0.8414	0.0419	-0.3098	0.038	3.54e-16	3	3	1	--	0	0.929	0	8.68e-10	2.9e-07	TRUE	intron_variant	SYN2,ENSG00000157152,ENST00000424884,processed_transcript,0|SYN2,ENSG00000157152,ENST00000620175,protein_coding,0|SYN2,ENSG00000157152,ENST00000621198,protein_coding,1	VGLL4,TAMM41,SYN2,SYN2,TIMP4,PPARG,TSEN2,MKRN2OS,MKRN2,RAF1	TRUE	FALSE	TIMP4	no_consequence_for_gene	TIMP4	5	2	5	2	2	1	4	2
CVDIII	TLT2	ENSG00000112195	TREML2	Q5T2D2	6	41199359	41199359	rs11759347	A	C	0.3034	0.068	0.3756	0.0298	2.05e-36	1	3	3	++	89.8	0.001778	0	4.12e-11	2.01e-25	TRUE	intron_variant	TREML2,ENSG00000112195,ENST00000483722,protein_coding,1	UNC5CL,OARD1,TSPO2,APOBEC2,NFYA,TREML1,TREM2,TREML2,TREML2,TREML4,TREM1,NCR2,FOXP4,MDFI,TFEB	TRUE	FALSE	TREML2	intron_variant	TREML2	5	3	5	6	2	4	4	1
CVDIII	TNFRSF10C	ENSG00000173535	TNFRSF10C	O14798	8	23108277	23108277	rs35465395	T	TG	0.9581	0.0098	0.5232	0.0689	3.14e-14	2	3	3	++	81.2	0.02118	0	1.14e-12	0.00231432	TRUE	intron_variant	TNFRSF10C,ENSG00000173535,ENST00000356864,protein_coding,1|TNFRSF10C,ENSG00000173535,ENST00000517558,nonsense_mediated_decay,0|AC107959.5,ENSG00000284956,ENST00000520607,protein_coding,1	CCAR2,BIN3,EGR3,PEBP4,RHOBTB2,TNFRSF10B,AC107959.5,TNFRSF10C,AC107959.5,TNFRSF10C,TNFRSF10D,TNFRSF10A,CHMP7,R3HCC1,LOXL2,ENTPD4,SLC25A37	FALSE	FALSE	TNFRSF10C	intron_variant	TNFRSF10C	5	3	2	6	2	3	4	1
CVDIII	TNFRSF10C	ENSG00000173535	TNFRSF10C	O14798	19	43648948	43648948	rs4760	A	G	0.8461	0.0177	1.1224	0.0322	1.06e-266	1	3	3	++	92.4	0.000291	0	7.31e-52	3.76e-109	FALSE	missense_variant	PLAUR,ENSG00000011422,ENST00000221264,protein_coding,0|PLAUR,ENSG00000011422,ENST00000340093,protein_coding,1|PLAUR,ENSG00000011422,ENST00000601723,protein_coding,0	PSG5,PSG4,PSG9,CD177,TEX101,LYPD3,PHLDB3,ETHE1,ZNF575,XRCC1,L34079.1,PINLYP,IRGQ,ZNF576,SRRM5,ZNF428,CADM4,PLAUR,PLAUR,IRGC,SMG9,KCNN4,LYPD5,ZNF283,ZNF404,ZNF45,ZNF221,ZNF155,ZNF230,ZNF222,AC067968.1,ZNF223,ZNF284,ZNF224,ZNF225,ZNF234	TRUE	FALSE	PLAUR	missense_variant	PLAUR	3	3	2	4	2	3	4	3
CVDIII	TNFRSF14	ENSG00000157873	TNFRSF14	Q92956	1	2535830	2535830	rs745842848	T	C	0.013	0	-1.2665	0.1749	4.38e-13	5	2	1	?-	0	1	0		1.55e-12	TRUE	intron_variant	AL139246.5,ENSG00000272449,ENST00000644246,lncRNA,1	PRKCZ,FAAP20,SKI,MORN1,RER1,PEX10,PLCH2,PANK4,HES5,TNFRSF14,PRXL2B,MMEL1,TTC34,ACTRT2	FALSE	FALSE	TNFRSF14	no_consequence_for_gene	TNFRSF14	5	3	5	6	3	3	4	2
CVDIII	TNFRSF14	ENSG00000157873	TNFRSF14	Q92956	22	32768723	32768723	rs4821101	T	C	0.7153	0.0015	0.2125	0.0301	1.77e-12	2	1	1	++	91.4	0.0006651	0	0.0304901	2.67e-13	FALSE	intron_variant	SYN3,ENSG00000185666,ENST00000358763,protein_coding,1|SYN3,ENSG00000185666,ENST00000462268,processed_transcript,0	RFPL3,RTCB,BPIFC,FBXO7,SYN3,SYN3,TIMP3,LARGE1	FALSE	FALSE	unknown	intron_variant	SYN3	5	3	5	5	3	3	4	3
CVDIII	TNFSF13B	ENSG00000102524	TNFSF13B	Q9Y275	13	108308032	108308032	rs200748895	T	TGCTG	0.0634	0.0134	0.6043	0.0544	1.1e-28	1	3	3	++	73.8	0.05059	0	4.38e-12	6.78e-17	TRUE	3_prime_UTR_variant	TNFSF13B,ENSG00000102524,ENST00000375887,protein_coding,1|TNFSF13B,ENSG00000102524,ENST00000375887,protein_coding,1|TNFSF13B,ENSG00000102524,ENST00000430559,protein_coding,0|TNFSF13B,ENSG00000102524,ENST00000430559,protein_coding,0	FAM155A,LIG4,ABHD13,TNFSF13B,TNFSF13B,MYO16	TRUE	FALSE	TNFSF13B	3_prime_UTR_variant	TNFSF13B	5	3	5	6	2	3	1	1
CVDIII	TR	ENSG00000072274	TFRC	P02786	3	196073940	196073940	rs3817672	T	C	0.5878	0.002	-0.2674	0.0273	1.11e-22	1	3	3	--	0	0.5612	0	7.47e-12	3.18e-11	TRUE	missense_variant	TFRC,ENSG00000072274,ENST00000360110,protein_coding,0|TFRC,ENSG00000072274,ENST00000392396,protein_coding,1|TFRC,ENSG00000072274,ENST00000420415,protein_coding,0	APOD,MUC20,MUC4,TNK2,TFRC,TFRC,ZDHHC19,SLC51A,PCYT1A,AC069257.4,TCTEX1D2,TM4SF19-TCTEX1D2,TM4SF19,UBXN7,RNF168,SMCO1,WDR53,FBXO45	TRUE	FALSE	TFRC	missense_variant	TFRC	3	1	4	2	3	1	1	1
CVDIII	TRAP	ENSG00000102575	ACP5	P13686	19	11577385	11577385	rs2071485	A	G	0.1697	0.0495	0.3317	0.0371	3.86e-19	2	3	2	++	89.7	0.001858	0	3.65e-06	3.3e-15	TRUE	5_prime_UTR_variant	ACP5,ENSG00000102575,ENST00000590832,protein_coding,0	SMARCA4,LDLR,SPC24,KANK2,DOCK6,ANGPTL8,TSPAN16,RAB3D,TMEM205,CCDC159,PLPPR2,SWSAP1,EPOR,RGL3,CCDC151,PRKCSH,ELAVL3,AC008481.3,ZNF653,ECSIT,CNN1,ELOF1,ZNF627,ACP5,ZNF627,ACP5,ZNF823,ZNF441,ZNF491,ZNF440,ZNF439,ZNF69,ZNF700,AC008770.2,ZNF763,AC008770.4,ZNF433,AC008770.1,ZNF878,ZNF844,AC022415.3	FALSE	FALSE	ACP5	5_prime_UTR_variant	ACP5	5	1	5	3	3	3	4	1
CVDIII	TRAP	ENSG00000102575	ACP5	P13686	19	11577385	11580994	rs79525531	A	G	0.1221	0.019	-0.4568	0.0416	5.12e-28	1	3	3	--	0	0.9402	0	1.94e-14	3.71e-13	TRUE	intron_variant	ZNF627,ENSG00000198551,ENST00000585493,protein_coding,0|ZNF627,ENSG00000198551,ENST00000593279,processed_transcript,0	LDLR,SPC24,KANK2,DOCK6,ANGPTL8,TSPAN16,RAB3D,TMEM205,CCDC159,PLPPR2,SWSAP1,EPOR,RGL3,CCDC151,PRKCSH,ELAVL3,AC008481.3,ZNF653,ECSIT,CNN1,ELOF1,ZNF627,ACP5,ZNF627,ZNF823,ZNF441,ZNF491,ZNF440,ZNF439,ZNF69,ZNF700,AC008770.2,ZNF763,AC008770.4,ZNF433,AC008770.1,ZNF878,ZNF844,AC022415.3	TRUE	FALSE	ACP5	upstream_gene_variant	ACP5	2	1	5	2	2	3	4	2
CVDIII	UPA	ENSG00000122861	PLAU	P00749	19	43670289	43670289	rs4251805	T	C	0.0431	0.0084	-0.5704	0.0664	8.45e-18	2	3	3	--	0	0.6678	0	2.1e-11	3.57e-07	FALSE	5_prime_UTR_variant	PLAUR,ENSG00000011422,ENST00000221264,protein_coding,0	PSG5,PSG4,PSG9,CD177,TEX101,LYPD3,PHLDB3,ETHE1,ZNF575,XRCC1,L34079.1,PINLYP,IRGQ,ZNF576,SRRM5,ZNF428,CADM4,PLAUR,PLAUR,IRGC,SMG9,KCNN4,LYPD5,ZNF283,ZNF404,ZNF45,ZNF221,ZNF155,ZNF230,ZNF222,AC067968.1,ZNF223,ZNF284,ZNF224,ZNF225,ZNF234,ZNF226	FALSE	FALSE	PLAUR	5_prime_UTR_variant	PLAUR	5	1	5	5	2	1	3	3
CVDIII	VWF	ENSG00000110799	VWF	P04275	9	133274084	133274084	rs529565	T	C	0.571	0	-0.3893	0.0265	8.99e-49	1	3	3	--	83.8	0.0131	0	2.16e-14	2.31e-31	FALSE	intron_variant	ABO,ENSG00000175164,ENST00000453660,processed_transcript,0|ABO,ENSG00000175164,ENST00000538324,protein_coding,1|ABO,ENSG00000175164,ENST00000611156,protein_coding,0|ABO,ENSG00000175164,ENST00000647353,processed_transcript,0|ABO,ENSG00000175164,ENST00000651471,processed_transcript,0	AK8,SPACA9,TSC1,GFI1B,GTF3C5,CEL,RALGDS,AL162417.1,GBGT1,OBP2B,ABO,ABO,SURF6,MED22,RPL7A,SURF1,SURF2,SURF4,STKLD1,REXO4,ADAMTS13,CACFD1,SLC2A6,MYMK,ADAMTSL2,FAM163B,DBH,SARDH,VAV2	TRUE	TRUE	ABO	intron_variant	ABO	2	1	1	5	1	3	1	4
META	ACP6	ENSG00000162836	ACP6	Q9NPH0	1	120491758	120491758	rs1213380672	CCT	C	0.9669	0.0077	0.7309	0.0984	1.09e-13	2	1	1	++	0	0.3241	0	0.406743	4.16e-13	TRUE	intron_variant	AC241952.1,ENSG00000275131,ENST00000612480,transcribed_unprocessed_pseudogene,1	NOTCH2,SEC22B,AC253572.1,NBPF26,PPIAL4A	FALSE	FALSE	ACP6	no_consequence_for_gene	ACP6	5	3	3	6	3	4	4	2
META	ACP6	ENSG00000162836	ACP6	Q9NPH0	1	120491758	120562489	novel	A	T	0.012	0	-1.5601	0.1636	1.45e-21	5	1	1	?-	0	1	0		5.31e-20	TRUE	intron_variant	AC241952.1,ENSG00000275131,ENST00000612480,transcribed_unprocessed_pseudogene,1	NOTCH2,SEC22B,AC253572.1,NBPF26,PPIAL4A	no proxy	FALSE	ACP6	no_consequence_for_gene	ACP6	5	2	3	6	3	4	4	2
META	ACP6	ENSG00000162836	ACP6	Q9NPH0	1	120491758	120654010	novel	T	C	0.988	0	1.179	0.1794	4.94e-11	5	1	1	+?	0	1	65	1.37e-10		TRUE	intron_variant	AC241952.1,ENSG00000275131,ENST00000612480,transcribed_unprocessed_pseudogene,1	SEC22B,AC253572.1,NBPF26,PPIAL4A,FCGR1B	no proxy	FALSE	ACP6	no_consequence_for_gene	ACP6	5	3	3	6	3	4	4	2
META	ACP6	ENSG00000162836	ACP6	Q9NPH0	1	120491758	121470180	rs114127018	A	T	0.991	0	-2.3644	0.1803	2.72e-39	5	1	1	?-	0	1	0		4.9e-34	TRUE	intergenic_variant		FCGR1B,FAM72B,SRGAP2C,	no proxy	FALSE	ACP6	intergenic_variant	ACP6	5	3	3	6	3	4	4	2
META	ACP6	ENSG00000162836	ACP6	Q9NPH0	1	147654322	147609390	rs613089	A	G	0.3433	0.0262	-0.95	0.0218	5.18e-414	1	3	3	--	94.9	1.04e-05	0	4.44e-79	3e-128	TRUE	intron_variant	BCL9,ENSG00000116128,ENST00000234739,protein_coding,1|BCL9,ENSG00000116128,ENST00000497938,processed_transcript,0	PRKAB2,FMO5,CHD1L,BCL9,BCL9,ACP6,GJA5,GJA8,GPR89B,NBPF11	TRUE	FALSE	ACP6	no_consequence_for_gene	ACP6	5	3	3	3	2	4	4	2
META	ACP6	ENSG00000162836	ACP6	Q9NPH0	1	147654322	147652861	rs1174372632	T	C	0.009	0	2.6303	0.1768	4.91e-50	5	2	2	?+	0	1	0		1.28e-41	TRUE	intron_variant	ACP6,ENSG00000162836,ENST00000392988,protein_coding,0|ACP6,ENSG00000162836,ENST00000487562,protein_coding,0|ACP6,ENSG00000162836,ENST00000583509,protein_coding,1|ACP6,ENSG00000162836,ENST00000609196,protein_coding,0|ACP6,ENSG00000162836,ENST00000611629,protein_coding,0|ACP6,ENSG00000162836,ENST00000613673,retained_intron,0|ACP6,ENSG00000162836,ENST00000614551,retained_intron,0|ACP6,ENSG0000016283…	PRKAB2,FMO5,CHD1L,BCL9,ACP6,ACP6,GJA5,GJA8,GPR89B,NBPF11	FALSE	FALSE	ACP6	intron_variant	ACP6	5	2	3	6	2	4	4	1
META	ACP6	ENSG00000162836	ACP6	Q9NPH0	1	147654322	147654322	rs140566115	A	G	0.0211	0.0063	-1.6264	0.0976	2.71e-62	1	3	3	--	60.9	0.1098	0	3.59e-29	1.49e-27	TRUE	missense_variant	ACP6,ENSG00000162836,ENST00000392988,protein_coding,0|ACP6,ENSG00000162836,ENST00000487562,protein_coding,0|ACP6,ENSG00000162836,ENST00000583509,protein_coding,1|ACP6,ENSG00000162836,ENST00000609196,protein_coding,0|ACP6,ENSG00000162836,ENST00000611629,protein_coding,0	PRKAB2,FMO5,CHD1L,BCL9,ACP6,ACP6,GJA5,GJA8,GPR89B,NBPF11	TRUE	FALSE	ACP6	missense_variant	ACP6	3	3	3	6	2	4	4	1
META	ACP6	ENSG00000162836	ACP6	Q9NPH0	1	147654322	147656613	rs75583687	T	C	0.9892	0.0041	1.3528	0.1563	4.86e-18	2	3	3	++	0	0.593	0	6.73e-13	8.66e-06	TRUE	intron_variant	ACP6,ENSG00000162836,ENST00000392988,protein_coding,0|ACP6,ENSG00000162836,ENST00000487562,protein_coding,0|ACP6,ENSG00000162836,ENST00000493129,protein_coding,0|ACP6,ENSG00000162836,ENST00000583509,protein_coding,1|ACP6,ENSG00000162836,ENST00000609196,protein_coding,0|ACP6,ENSG00000162836,ENST00000611629,protein_coding,0|ACP6,ENSG00000162836,ENST00000613673,retained_intron,0|ACP6,ENSG00000162836…	PRKAB2,FMO5,CHD1L,BCL9,ACP6,ACP6,GJA5,GJA8,GPR89B,NBPF11	TRUE	FALSE	ACP6	intron_variant	ACP6	5	3	3	6	1	4	4	1
META	ADGRE2	ENSG00000127507	ADGRE2	Q9UHX3	19	14388656	14388656	rs8108408	T	G	0.9599	0.013	-0.6756	0.0717	4.36e-21	2	2	1	--	91.4	0.0006385	0	9.55e-08	5.31e-16	TRUE	intron_variant	ADGRE5,ENSG00000123146,ENST00000242786,protein_coding,1|ADGRE5,ENSG00000123146,ENST00000357355,protein_coding,0|ADGRE5,ENSG00000123146,ENST00000358600,protein_coding,0|ADGRE5,ENSG00000123146,ENST00000586517,protein_coding,0|ADGRE5,ENSG00000123146,ENST00000587535,retained_intron,0|ADGRE5,ENSG00000123146,ENST00000587606,protein_coding,0|ADGRE5,ENSG00000123146,ENST00000587728,processed_transcript,0|…	C19orf57,CC2D1A,PODNL1,DCAF15,RFX1,RLN3,IL27RA,PALM3,MISP3,C19orf67,SAMD1,PRKACA,ASF1B,ADGRL1,ADGRE5,ADGRE5,DDX39A,PKN1,PTGER1,GIPC1,DNAJB1,TECR,NDUFB7,CLEC17A,ADGRE3,ZNF333,ADGRE2,OR7C1,OR7A5,OR7A10,OR7A17	TRUE	FALSE	ADGRE2	no_consequence_for_gene	ADGRE2	5	3	5	2	3	4	4	2
META	ANGPTL1	ENSG00000116194	ANGPTL1	O95841	1	178557947	178557947	rs35716224	A	AT	0.5282	0.0035	0.1974	0.0272	4e-13	3	3	1	++	72.8	0.05527	0	0.00045716	8.34e-11	TRUE	intergenic_variant		RASAL2,CLEC20A,TEX35,RALGPS2,ANGPTL1,FAM20B	TRUE	FALSE	ANGPTL1	no_consequence_for_gene	ANGPTL1	5	2	5	6	2	1	4	2
META	ANGPTL1	ENSG00000116194	ANGPTL1	O95841	1	178557947	178902082	rs2275100	A	G	0.1189	0.004	-0.2995	0.0415	5.13e-13	3	3	1	--	9.7	0.2928	0	2.29e-05	7.82e-09	TRUE	intron_variant	RALGPS2,ENSG00000116191,ENST00000367632,protein_coding,0|RALGPS2,ENSG00000116191,ENST00000367634,protein_coding,0|RALGPS2,ENSG00000116191,ENST00000367635,protein_coding,1|RALGPS2,ENSG00000116191,ENST00000478871,retained_intron,0	RASAL2,CLEC20A,TEX35,RALGPS2,ANGPTL1,RALGPS2,FAM20B,TOR3A,ABL2,SOAT1,AXDND1	FALSE	FALSE	ANGPTL1	no_consequence_for_gene	ANGPTL1	5	3	5	2	2	1	4	2
META	ANGPTL7	ENSG00000171819	ANGPTL7	O43827	1	11205728	11205728	rs2253213	A	G	0.2797	0.0025	-0.2487	0.0297	6.28e-17	2	1	1	--	28.3	0.2378	0	3.08e-06	1.05e-11	TRUE	intron_variant	MTOR,ENSG00000198793,ENST00000361445,protein_coding,1	CASZ1,C1orf127,TARDBP,AL109811.3,MASP2,SRM,EXOSC10,MTOR,ANGPTL7,MTOR,UBIAD1,DISP3,FBXO2,FBXO44,FBXO6,MAD2L2,DRAXIN	TRUE	FALSE	ANGPTL7	no_consequence_for_gene	ANGPTL7	5	2	5	2	1	4	4	2
META	APEX1	ENSG00000100823	APEX1	P27695	14	20456995	20456995	rs1130409	T	G	0.5934	0.018	0.264	0.0301	1.62e-18	3	1	1	++	0	0.6328	0	4.99e-09	3.5e-10	TRUE	missense_variant	APEX1,ENSG00000100823,ENST00000216714,protein_coding,1|APEX1,ENSG00000100823,ENST00000398030,protein_coding,0|APEX1,ENSG00000100823,ENST00000553681,protein_coding,0|APEX1,ENSG00000100823,ENST00000555414,protein_coding,0|APEX1,ENSG00000100823,ENST00000556054,protein_coding,0|APEX1,ENSG00000100823,ENST00000557150,protein_coding,0|APEX1,ENSG00000100823,ENST00000557592,protein_coding,0	OR4K15,OR4K14,OR4K13,OR4L1,OR4K17,OR4N5,OR11G2,OR11H6,OR11H4,TTC5,CCNB1IP1,PARP2,TEP1,KLHL33,OSGEP,APEX1,APEX1,PIP4P1,PNP,RNASE10,RNASE9,AL163195.3,RNASE11,RNASE12,OR6S1,ANG,RNASE4,AL163636.2,EDDM3A,EDDM3B,RNASE6,RNASE1,RNASE3,RNASE2	TRUE	FALSE	APEX1	missense_variant	APEX1	3	1	5	6	3	3	3	1
META	APLP1	ENSG00000105290	APLP1	P51693	19	35871901	35871901	rs767668877	A	G	0.01	0	-1.2821	0.187	7e-12	5	1	1	?-	0	1	0		2.83e-11	TRUE	missense_variant	APLP1,ENSG00000105290,ENST00000221891,protein_coding,1|APLP1,ENSG00000105290,ENST00000537454,protein_coding,0|APLP1,ENSG00000105290,ENST00000586861,protein_coding,0|APLP1,ENSG00000105290,ENST00000589743,protein_coding,0|APLP1,ENSG00000105290,ENST00000592316,protein_coding,0|APLP1,ENSG00000105290,ENST00000652533,protein_coding,0	GPR42,FFAR2,KRTDAP,DMKN,SBSN,GAPDHS,TMEM147,ATP4A,PMIS2,HAUS5,RBM42,ETV2,COX6B1,UPK1A,ZBTB32,KMT2B,IGFLR1,AD000671.2,U2AF1L4,PSENEN,AD000671.1,LIN37,HSPB6,PROSER3,ARHGAP33,PRODH2,NPHS1,KIRREL2,APLP1,APLP1,NFKBID,HCST,TYROBP,LRFN3,SDHAF1,SYNE4,ALKBH6,CLIP3,THAP8,WDR62,OVOL3,POLR2I,TBCB,CAPNS1,COX7A1,ZNF565,ZNF146,ZFP14	FALSE	FALSE	APLP1	missense_variant	APLP1	3	3	5	6	3	3	3	1
META	CCDC80	ENSG00000091986	CCDC80	Q76M96	4	186243195	186243195	rs4253281	A	G	0.4719	0.0115	-0.2762	0.0268	6.31e-25	2	1	3	--	85.5	0.008604	1	1.46e-17	2.2e-08	FALSE	intron_variant	KLKB1,ENSG00000164344,ENST00000264690,protein_coding,1|KLKB1,ENSG00000164344,ENST00000264690,protein_coding,1|KLKB1,ENSG00000164344,ENST00000511406,retained_intron,0|KLKB1,ENSG00000164344,ENST00000511406,retained_intron,0|KLKB1,ENSG00000164344,ENST00000511608,protein_coding,0|KLKB1,ENSG00000164344,ENST00000511608,protein_coding,0|KLKB1,ENSG00000164344,ENST00000513864,protein_coding,0|KLKB1,ENSG00…	SORBS2,TLR3,FAM149A,CYP4V2,KLKB1,KLKB1,F11,AC018709.1,MTNR1A,FAT1	TRUE	TRUE	KLKB1	intron_variant	KLKB1	5	2	1	5	2	3	4	4
META	CD164	ENSG00000135535	CD164	Q04900	6	109423238	109423238	rs11153180	T	C	0.3296	0.031	-0.4359	0.0281	3.48e-54	1	1	3	--	0	0.3975	0	3.77e-22	1.49e-27	TRUE	intron_variant	PPIL6,ENSG00000185250,ENST00000417394,protein_coding,0|PPIL6,ENSG00000185250,ENST00000424445,protein_coding,0|PPIL6,ENSG00000185250,ENST00000440797,protein_coding,1|PPIL6,ENSG00000185250,ENST00000447468,nonsense_mediated_decay,0|PPIL6,ENSG00000185250,ENST00000518648,protein_coding,0|PPIL6,ENSG00000185250,ENST00000520723,protein_coding,0|PPIL6,ENSG00000185250,ENST00000521072,protein_coding,0|PPIL6…	ARMC2,SESN1,CEP57L1,CD164,PPIL6,PPIL6,SMPD2,MICAL1,ZBTB24,AK9,FIG4	FALSE	FALSE	CD164	no_consequence_for_gene	CD164	5	2	1	6	2	4	4	2
META	CD164	ENSG00000135535	CD164	Q04900	1	202143157	202143157	rs4363479	A	G	0.1036	0.004	0.3139	0.0439	8.27e-13	2	1	1	++	75	0.04561	0	0.00178704	4.32e-11	FALSE	intron_variant	ARL8A,ENSG00000143862,ENST00000272217,protein_coding,1|ARL8A,ENSG00000143862,ENST00000614750,protein_coding,0	NAV1,IPO9,SHISA4,LMOD1,TIMM17A,RNPEP,ELF3,GPR37L1,ARL8A,ARL8A,PTPN7,LGR6,UBE2T,PPP1R12B,SYT2	FALSE	FALSE	unknown	intron_variant	ARL8A	5	1	1	5	3	4	4	3
META	CD1C	ENSG00000158481	CD1C	P29017	1	158292108	158292108	rs201448758	T	C	0.0121	0.0028	-1.3798	0.1198	1.1e-30	2	1	1	--	0	0.3654	0	1.76e-08	1.65e-21	TRUE	missense_variant	CD1C,ENSG00000158481,ENST00000368170,protein_coding,1|CD1C,ENSG00000158481,ENST00000443761,protein_coding,0	FCRL1,CD5L,KIRREL1,AL138899.3,CD1D,CD1A,CD1C,CD1C,CD1B,CD1E,OR10T2,OR10K2,OR10K1,OR10R2,OR6Y1,OR6P1,OR10X1,OR10Z1,SPTA1,OR6K2,OR6K3,OR6N1,OR6K6,OR6N2	no proxy	FALSE	CD1C	missense_variant	CD1C	3	3	5	6	3	4	4	1
META	CD2AP	ENSG00000198087	CD2AP	Q9Y5K6	6	47469961	47469961	novel	A	AC	0.2496	0.0395	0.3228	0.0308	1.07e-25	1	2	3	++	0	0.7367	0	1.06e-11	1.59e-13	TRUE	intergenic_variant		ADGRF1,TNFRSF21,CD2AP,ADGRF2,ADGRF4,OPN5,PTCHD4	FALSE	FALSE	CD2AP	intergenic_variant	CD2AP	5	2	2	2	1	3	4	2
META	CDHR5	ENSG00000099834	CDHR5	Q9HBB8	11	567256	437335	rs373359555	A	G	0.012	0	2.2434	0.1758	2.75e-37	5	1	3	+?	0	1	0	2.07e-30		TRUE	intron_variant	ANO9,ENSG00000185101,ENST00000332826,protein_coding,1|ANO9,ENSG00000185101,ENST00000528927,retained_intron,0|ANO9,ENSG00000185101,ENST00000532094,retained_intron,0	BET1L,SCGB1C1,ODF3,RIC8A,SIRT3,PSMD13,NLRP6,PGGHG,IFITM5,IFITM2,IFITM1,IFITM3,B4GALNT4,PKP3,SIGIRR,ANO9,ANO9,PTDSS2,RNH1,HRAS,LRRC56,LMNTD2,RASSF7,PHRF1,IRF7,CDHR5,SCT,DRD4,DEAF1,EPS8L2,TMEM80,TALDO1,GATD1,CEND1,SLC25A22,PANO1,PIDD1,RPLP2,PNPLA2,CRACR2B,CD151,POLR2L,TSPAN4,CHID1,AP2A2	FALSE	FALSE	CDHR5	no_consequence_for_gene	CDHR5	5	2	5	6	3	4	4	2
META	CDHR5	ENSG00000099834	CDHR5	Q9HBB8	11	567256	567256	rs7936401	A	G	0.5185	0.0353	0.365	0.0267	2.09e-42	2	1	2	++	91.3	0.0006881	0	1.55e-10	3.54e-31	TRUE	non_coding_transcript_exon_variant	MIR210HG,ENSG00000247095,ENST00000500447,lncRNA,1|MIR210HG,ENSG00000247095,ENST00000528245,lncRNA,0|MIR210HG,ENSG00000247095,ENST00000533920,lncRNA,0|MIR210HG,ENSG00000247095,ENST00000665964,lncRNA,0	BET1L,SCGB1C1,ODF3,RIC8A,SIRT3,PSMD13,NLRP6,PGGHG,IFITM5,IFITM2,IFITM1,IFITM3,B4GALNT4,PKP3,SIGIRR,ANO9,PTDSS2,RNH1,HRAS,LRRC56,LMNTD2,RASSF7,PHRF1,IRF7,CDHR5,SCT,DRD4,DEAF1,EPS8L2,TMEM80,TALDO1,GATD1,CEND1,SLC25A22,PANO1,PIDD1,RPLP2,PNPLA2,CRACR2B,CD151,POLR2L,TSPAN4,CHID1,AP2A2,MUC6	TRUE	FALSE	CDHR5	regulatory_region_variant	CDHR5	5	1	5	6	1	4	4	2
META	CDHR5	ENSG00000099834	CDHR5	Q9HBB8	11	567256	624400	rs117610069	T	C	0.0512	0.016	-1.0341	0.0654	2.91e-56	1	1	3	--	0	0.6932	0	2.07e-14	2.4e-36	TRUE	missense_variant	CDHR5,ENSG00000099834,ENST00000531177,nonsense_mediated_decay,0	BET1L,SCGB1C1,ODF3,RIC8A,SIRT3,PSMD13,NLRP6,PGGHG,IFITM5,IFITM2,IFITM1,IFITM3,B4GALNT4,PKP3,SIGIRR,ANO9,PTDSS2,RNH1,HRAS,LRRC56,LMNTD2,RASSF7,PHRF1,IRF7,CDHR5,CDHR5,SCT,DRD4,DEAF1,EPS8L2,TMEM80,TALDO1,GATD1,CEND1,SLC25A22,PANO1,PIDD1,RPLP2,PNPLA2,CRACR2B,CD151,POLR2L,TSPAN4,CHID1,AP2A2,MUC6,MUC2	TRUE	FALSE	CDHR5	missense_variant	CDHR5	3	1	5	6	2	4	4	1
META	CHRDL2	ENSG00000054938	CHRDL2	Q6WN34	11	74917698	74917698	rs117042741	T	C	0.0463	0.015	-0.6234	0.0729	1.2e-17	2	3	1	--	0	0.3206	0	0.00960841	1.81e-15	TRUE	intron_variant	XRRA1,ENSG00000166435,ENST00000321448,protein_coding,0|XRRA1,ENSG00000166435,ENST00000340360,protein_coding,1|AP001992.1,ENSG00000241170,ENST00000487111,processed_transcript,0|XRRA1,ENSG00000166435,ENST00000525407,protein_coding,0|XRRA1,ENSG00000166435,ENST00000526047,retained_intron,0|XRRA1,ENSG00000166435,ENST00000527087,protein_coding,0|XRRA1,ENSG00000166435,ENST00000528219,protein_coding,0|AP…	KCNE3,LIPT2,POLD3,CHRDL2,RNF169,XRRA1,XRRA1,SPCS2,NEU3,OR2AT4,SLCO2B1,TPBGL,ARRB1,RPS3	TRUE	FALSE	CHRDL2	no_consequence_for_gene	CHRDL2	5	2	1	2	2	4	4	2
META	CHRDL2	ENSG00000054938	CHRDL2	Q6WN34	4	186239096	186239096	rs12509937	T	C	0.47	0	-0.3397	0.0389	2.65e-18	5	1	3	-?	0	1	12	1.04e-16		FALSE	intron_variant	KLKB1,ENSG00000164344,ENST00000264690,protein_coding,1|KLKB1,ENSG00000164344,ENST00000264690,protein_coding,1|KLKB1,ENSG00000164344,ENST00000264690,protein_coding,1|KLKB1,ENSG00000164344,ENST00000511406,retained_intron,0|KLKB1,ENSG00000164344,ENST00000511406,retained_intron,0|KLKB1,ENSG00000164344,ENST00000511406,retained_intron,0|KLKB1,ENSG00000164344,ENST00000511608,protein_coding,0|KLKB1,ENSG0…	SORBS2,TLR3,FAM149A,CYP4V2,KLKB1,KLKB1,F11,AC018709.1,MTNR1A,FAT1	TRUE	TRUE	KLKB1	intron_variant	KLKB1	5	3	1	5	3	4	4	4
META	CLEC5A	ENSG00000258227	CLEC5A	Q9NY25	7	141941379	141941379	rs1285971	C	G	0.0702	0.0069	0.4314	0.0537	9.96e-16	3	1	1	++	0	0.9186	0	3.67e-07	2.08e-09	TRUE	intron_variant	CLEC5A,ENSG00000258227,ENST00000418498,nonsense_mediated_decay,0|CLEC5A,ENSG00000258227,ENST00000438351,protein_coding,0|CLEC5A,ENSG00000258227,ENST00000439991,protein_coding,0|MGAM,ENSG00000257335,ENST00000465654,protein_coding,0|CLEC5A,ENSG00000258227,ENST00000470595,processed_transcript,0|CLEC5A,ENSG00000258227,ENST00000546910,protein_coding,1|CLEC5A,ENSG00000258227,ENST00000551012,protein_cod…	TMEM178B,AGK,DENND11,WEE2,SSBP1,TAS2R3,TAS2R4,TAS2R5,PRSS37,MGAM,OR9A4,CLEC5A,MGAM,CLEC5A,TAS2R38,MGAM2,PRSS58	FALSE	FALSE	CLEC5A	intron_variant	CLEC5A	5	2	5	6	3	3	4	1
META	CLMP	ENSG00000166250	CLMP	Q9H6B4	11	123195374	123195374	rs4554898	A	T	0.5434	0.0474	0.3103	0.0262	2.53e-32	1	3	3	++	51.1	0.1527	4	6.25e-12	4.4e-20	TRUE	intron_variant	AP001970.1,ENSG00000254710,ENST00000531681,lncRNA,1	UBASH3B,CRTAM,JHY,BSX,HSPA8,CLMP,GRAMD1B,SCN3B	TRUE	FALSE	CLMP	upstream_gene_variant	CLMP	5	1	5	6	1	3	4	2
META	CLSTN2	ENSG00000158258	CLSTN2	Q9H4D0	3	139767054	139767054	rs9863263	A	G	0.1167	0.005	0.3775	0.0418	1.8e-19	2	1	1	++	88.6	0.003043	0	0.000239438	2.84e-17	TRUE	intron_variant	AC046134.2,ENSG00000248932,ENST00000658348,lncRNA,0	MRPS22,COPB2,RBP2,RBP1,NMNAT3,CLSTN2	TRUE	FALSE	CLSTN2	no_consequence_for_gene	CLSTN2	5	2	5	6	1	1	4	2
META	CLSTN2	ENSG00000158258	CLSTN2	Q9H4D0	3	139767054	139900568	rs982074	T	C	0.2253	0.0354	-0.3002	0.0324	1.93e-20	2	1	1	--	0	0.9372	0	3.73e-09	5.7e-12	TRUE	intergenic_variant		RBP2,RBP1,NMNAT3,CLSTN2	TRUE	FALSE	CLSTN2	intergenic_variant	CLSTN2	5	3	5	2	3	1	4	2
META	CLSTN2	ENSG00000158258	CLSTN2	Q9H4D0	3	139767054	140448648	rs41265459	A	T	0.0043	0.0013	2.4254	0.229	3.33e-26	2	1	1	++	0	0.973	0	3.72e-07	9.6e-19	TRUE	missense_variant	CLSTN2,ENSG00000158258,ENST00000458420,protein_coding,1	CLSTN2,CLSTN2,TRIM42,SLC25A36	TRUE	FALSE	CLSTN2	missense_variant	CLSTN2	3	3	5	6	1	1	4	1
META	CLUL1	ENSG00000079101	CLUL1	Q15846	18	609954	590003	rs515354	C	G	0.1054	0.0005	-0.631	0.0423	2.37e-50	1	1	3	--	88.1	0.003806	0	1.11e-13	7.05e-34	TRUE	intergenic_variant		USP14,THOC1,COLEC12,CETN1,CLUL1,TYMS,ENOSF1,YES1,ADCYAP1	TRUE	FALSE	CLUL1	no_consequence_for_gene	CLUL1	5	3	5	2	2	4	4	2
META	CLUL1	ENSG00000079101	CLUL1	Q15846	18	609954	591690	rs12957470	C	G	0.4102	0.0861	0.6366	0.0255	1.85e-137	1	1	3	++	0	0.9085	0	2.91e-45	1e-60	TRUE	intergenic_variant		USP14,THOC1,COLEC12,CETN1,CLUL1,TYMS,ENOSF1,YES1,ADCYAP1	TRUE	FALSE	CLUL1	no_consequence_for_gene	CLUL1	5	3	5	2	2	4	4	2
META	CLUL1	ENSG00000079101	CLUL1	Q15846	18	609954	597095	rs530344109	C	G	0.0008	0.0004	3.3902	0.4487	4.15e-14	3	1	2	++	0	0.6048	0	0.000133157	1.92e-10	TRUE	5_prime_UTR_variant	CLUL1,ENSG00000079101,ENST00000400606,protein_coding,0|CLUL1,ENSG00000079101,ENST00000540035,protein_coding,1|CLUL1,ENSG00000079101,ENST00000579912,protein_coding,0	USP14,THOC1,COLEC12,CETN1,CLUL1,CLUL1,TYMS,ENOSF1,YES1,ADCYAP1	FALSE	FALSE	CLUL1	5_prime_UTR_variant	CLUL1	5	1	5	2	2	4	4	1
META	CLUL1	ENSG00000079101	CLUL1	Q15846	18	609954	609954	rs505171	A	G	0.2432	0.0239	-0.3429	0.0309	1.22e-28	1	1	3	--	0	0.9931	0	2.43e-13	3.62e-15	TRUE	intron_variant	CLUL1,ENSG00000079101,ENST00000400606,protein_coding,0|CLUL1,ENSG00000079101,ENST00000540035,protein_coding,1|CLUL1,ENSG00000079101,ENST00000579443,processed_transcript,0|CLUL1,ENSG00000079101,ENST00000579912,protein_coding,0|CLUL1,ENSG00000079101,ENST00000580436,processed_transcript,0|CLUL1,ENSG00000079101,ENST00000581619,protein_coding,0|CLUL1,ENSG00000079101,ENST00000582020,processed_transcrip…	USP14,THOC1,COLEC12,CETN1,CLUL1,CLUL1,TYMS,ENOSF1,YES1,ADCYAP1	FALSE	FALSE	CLUL1	intron_variant	CLUL1	5	3	5	2	2	4	4	1
META	CLUL1	ENSG00000079101	CLUL1	Q15846	18	609954	626518	rs509836	A	C	0.7321	0.0155	-0.2131	0.0304	2.38e-12	3	1	3	--	69.9	0.06845	0	0.000457256	5.58e-10	TRUE	intron_variant	CLUL1,ENSG00000079101,ENST00000338387,protein_coding,0|CLUL1,ENSG00000079101,ENST00000400606,protein_coding,0|CLUL1,ENSG00000079101,ENST00000540035,protein_coding,1|CLUL1,ENSG00000079101,ENST00000579494,protein_coding,0|CLUL1,ENSG00000079101,ENST00000580436,processed_transcript,0|CLUL1,ENSG00000079101,ENST00000581619,protein_coding,0|CLUL1,ENSG00000079101,ENST00000584046,retained_intron,0|CLUL1,E…	USP14,THOC1,COLEC12,CETN1,CLUL1,CLUL1,TYMS,ENOSF1,YES1,ADCYAP1	FALSE	FALSE	CLUL1	intron_variant	CLUL1	5	3	5	2	3	4	4	1
META	CLUL1	ENSG00000079101	CLUL1	Q15846	18	609954	627530	rs201193638	A	G	0.008	0	-1.4262	0.1961	3.53e-13	5	1	2	?-	0	1	0		1.27e-12	TRUE	splice_donor_variant	CLUL1,ENSG00000079101,ENST00000338387,protein_coding,0|CLUL1,ENSG00000079101,ENST00000400606,protein_coding,0|CLUL1,ENSG00000079101,ENST00000540035,protein_coding,1|CLUL1,ENSG00000079101,ENST00000579494,protein_coding,0|CLUL1,ENSG00000079101,ENST00000581619,protein_coding,0|CLUL1,ENSG00000079101,ENST00000620089,protein_coding,0	USP14,THOC1,COLEC12,CETN1,CLUL1,CLUL1,TYMS,ENOSF1,YES1,ADCYAP1	no proxy	FALSE	CLUL1	splice_donor_variant	CLUL1	1	1	5	2	2	4	4	1
META	CTSH	ENSG00000103811	CTSH	P09668	15	78944951	78938395	rs62013200	T	G	0.1154	0.0025	1.1691	0.038	3.63e-208	1	3	3	++	26.9	0.2422	0	1.74e-63	8.44e-75	TRUE	intron_variant	CTSH,ENSG00000103811,ENST00000220166,protein_coding,1|CTSH,ENSG00000103811,ENST00000525807,nonsense_mediated_decay,0|CTSH,ENSG00000103811,ENST00000528436,processed_transcript,0|CTSH,ENSG00000103811,ENST00000528741,protein_coding,0|CTSH,ENSG00000103811,ENST00000529861,nonsense_mediated_decay,0|CTSH,ENSG00000103811,ENST00000530010,retained_intron,0|CTSH,ENSG00000103811,ENST00000530929,retained_intr…	IREB2,HYKK,PSMA4,CHRNA5,CHRNA3,CHRNB4,ADAMTS7,MORF4L1,CTSH,CTSH,RASGRF1,ANKRD34C,TMED3,MINAR1	TRUE	FALSE	CTSH	intron_variant	CTSH	5	2	1	2	2	1	3	1
META	CTSH	ENSG00000103811	CTSH	P09668	15	78944951	78944951	rs2289702	T	C	0.0757	0.0168	-1.018	0.0516	1.66e-86	1	3	3	--	0	0.7307	0	1.49e-39	2.59e-33	TRUE	missense_variant	CTSH,ENSG00000103811,ENST00000220166,protein_coding,1|CTSH,ENSG00000103811,ENST00000525807,nonsense_mediated_decay,0|CTSH,ENSG00000103811,ENST00000529861,nonsense_mediated_decay,0|CTSH,ENSG00000103811,ENST00000533777,nonsense_mediated_decay,0|CTSH,ENSG00000103811,ENST00000615999,protein_coding,0|CTSH,ENSG00000103811,ENST00000649928,nonsense_mediated_decay,0	IREB2,HYKK,PSMA4,CHRNA5,CHRNA3,CHRNB4,ADAMTS7,MORF4L1,CTSH,CTSH,RASGRF1,ANKRD34C,TMED3,MINAR1	TRUE	FALSE	CTSH	missense_variant	CTSH	3	1	1	2	2	1	3	1
META	CTSO	ENSG00000256043	CTSO	P43234	4	156006379	156006379	novel	A	T	0.032	0	-1.9543	0.0965	3.08e-91	5	2	1	?-	0	1	0		2.92e-64	TRUE	upstream_gene_variant	FTH1P21,ENSG00000249013,ENST00000512179,processed_pseudogene,1	GUCY1A1,GUCY1B1,ASIC5,TDO2,CTSO,	FALSE	FALSE	CTSO	no_consequence_for_gene	CTSO	5	2	5	6	3	1	4	2
META	CTSO	ENSG00000256043	CTSO	P43234	6	160029565	160029565	rs1225485459	T	C	0.028	0	1.4754	0.1112	3.53e-40	5	1	1	?+	0	1	0		1.04e-34	FALSE	synonymous_variant	IGF2R,ENSG00000197081,ENST00000356956,protein_coding,1	SOD2,SOD2,WTAP,ACAT2,TCP1,MRPL18,PNLDC1,MAS1,IGF2R,IGF2R,SLC22A1,SLC22A2,SLC22A3	no proxy	FALSE	unknown	synonymous_variant	IGF2R	4	1	5	6	3	1	4	3
META	DDC	ENSG00000132437	DDC	P20711	7	50463171	50463171	rs11575543	A	G	0.0422	0.0135	-1.219	0.069	8.07e-70	1	3	3	--	0	0.6836	0	5.25e-16	3.7e-43	TRUE	intron_variant	DDC,ENSG00000132437,ENST00000357936,protein_coding,0|DDC,ENSG00000132437,ENST00000426377,protein_coding,0|DDC,ENSG00000132437,ENST00000430300,protein_coding,0|DDC,ENSG00000132437,ENST00000431062,protein_coding,0|DDC,ENSG00000132437,ENST00000444124,protein_coding,1|DDC,ENSG00000132437,ENST00000444733,nonsense_mediated_decay,0|DDC,ENSG00000132437,ENST00000494914,retained_intron,0|FIGNL1,ENSG0000013…	ZPBP,SPATA48,IKZF1,FIGNL1,DDC,FIGNL1,DDC,GRB10	TRUE	FALSE	DDC	intron_variant	DDC	5	2	5	6	1	1	1	1
META	DPP7	ENSG00000176978	DPP7	Q9UHL4	9	137113991	137109777	rs6560658	C	G	0.2151	0.0124	-0.7343	0.0308	5.36e-126	1	3	3	--	0	0.6481	0	3.59e-42	8.7e-56	TRUE	regulatory_region_variant		EGFL7,AGPAT2,DIPK1B,AL355987.1,LCN10,LCN6,LCN8,LCN15,TMEM141,AL355987.3,CCDC183,RABL6,AJM1,PHPT1,MAMDC4,EDF1,TRAF2,FBXW5,C8G,LCN12,PTGDS,AL807752.7,LCNL1,PAXX,CLIC3,ABCA2,FUT7,AL807752.6,NPDC1,ENTPD2,SAPCD2,UAP1L1,MAN1B1,DPP7,GRIN1,LRRC26,AL929554.2,TMEM210,ANAPC2,SSNA1,TPRN,TMEM203,NDOR1,BX255925.3,RNF208,CYSRT1,RNF224,SLC34A3,TUBB4B,FAM166A,STPG3,NELFB,TOR4A,NRARP,EXD3,NOXA1,ENTPD8,NSMF,PNPLA7,…	TRUE	FALSE	DPP7	downstream_gene_variant	DPP7	5	1	5	2	1	4	4	2
META	DPP7	ENSG00000176978	DPP7	Q9UHL4	9	137113991	137113991	rs150267769	A	G	0.0084	0.0023	-1.6015	0.1582	4.34e-24	2	3	2	--	42.4	0.1877	0	5.77e-06	1.71e-18	TRUE	missense_variant	DPP7,ENSG00000176978,ENST00000371579,protein_coding,1|DPP7,ENSG00000176978,ENST00000472306,nonsense_mediated_decay,0|DPP7,ENSG00000176978,ENST00000473532,nonsense_mediated_decay,0|DPP7,ENSG00000176978,ENST00000497375,protein_coding,0	EGFL7,AGPAT2,DIPK1B,AL355987.1,LCN10,LCN6,LCN8,LCN15,TMEM141,AL355987.3,CCDC183,RABL6,AJM1,PHPT1,MAMDC4,EDF1,TRAF2,FBXW5,C8G,LCN12,PTGDS,AL807752.7,LCNL1,PAXX,CLIC3,ABCA2,FUT7,AL807752.6,NPDC1,ENTPD2,SAPCD2,UAP1L1,MAN1B1,DPP7,DPP7,GRIN1,LRRC26,AL929554.2,TMEM210,ANAPC2,SSNA1,TPRN,TMEM203,NDOR1,BX255925.3,RNF208,CYSRT1,RNF224,SLC34A3,TUBB4B,FAM166A,STPG3,NELFB,TOR4A,NRARP,EXD3,NOXA1,ENTPD8,NSMF,PN…	no proxy	FALSE	DPP7	missense_variant	DPP7	3	1	5	6	2	4	4	1
META	ENO2	ENSG00000111674	ENO2	P09104	12	6862641	6862641	rs184861396	A	G	0.9955	0.0005	-1.3325	0.2001	2.76e-11	3	1	1	--	0	0.6055	0	1.41e-06	7.35e-06	TRUE	intron_variant	USP5,ENSG00000111667,ENST00000229268,protein_coding,1|USP5,ENSG00000111667,ENST00000389231,protein_coding,0|USP5,ENSG00000111667,ENST00000537267,retained_intron,0|USP5,ENSG00000111667,ENST00000541969,processed_transcript,0	SCNN1A,LTBR,CD27,TAPBPL,VAMP1,MRPL51,NCAPD2,GAPDH,IFFO1,NOP2,AC006064.6,CHD4,LPAR5,ACRBP,ING4,ZNF384,PIANP,COPS7A,MLF2,PTMS,LAG3,CD4,GPR162,P3H3,GNB3,CDCA3,USP5,USP5,TPI1,SPSB2,LRRC23,ENO2,ATN1,C12orf57,PTPN6,PHB2,EMG1,LPCAT3,C1S,C1R,C1RL,RBP5,CLSTN3,PEX5,ACSM4,CD163L1	FALSE	FALSE	ENO2	no_consequence_for_gene	ENO2	5	2	5	2	2	3	3	2
META	ENPP7	ENSG00000182156	ENPP7	Q6UWV6	17	79722727	79722727	rs36069406	G	GC	0.3463	0.015	0.9117	0.0231	6.78e-340	1	3	3	++	92.8	0.0001849	0	5.75e-67	5.15e-120	TRUE	regulatory_region_variant		RBFOX3,ENPP7,CBX2,CBX8,CBX4,TBC1D16,CCDC40,GAA,EIF4A3,CARD14,SGSH,SLC26A11	TRUE	FALSE	ENPP7	regulatory_region_variant	ENPP7	5	1	2	2	2	3	4	2
META	ENTPD5	ENSG00000187097	ENTPD5	O75356	14	73976343	73976343	rs140111715	A	G	0.037	0	-0.9992	0.11	1.07e-19	5	2	3	-?	0	1	0	1.09e-17		TRUE	missense_variant	ENTPD5,ENSG00000187097,ENST00000334696,protein_coding,1|ENTPD5,ENSG00000187097,ENST00000553284,protein_coding,0|ENTPD5,ENSG00000187097,ENST00000557325,protein_coding,0	HEATR4,RIOX1,ACOT1,ACOT2,ACOT4,ACOT6,DNAL1,PNMA1,MIDEAS,PTGR2,AC005520.3,ZNF410,FAM161B,COQ6,ENTPD5,ENTPD5,BBOF1,ALDH6A1,LIN52,VSX2,ABCD4,VRTN,SYNDIG1L,NPC2	FALSE	FALSE	ENTPD5	missense_variant	ENTPD5	3	2	1	6	3	3	4	1
META	ENTPD5	ENSG00000187097	ENTPD5	O75356	14	73976343	74000519	rs146086623	A	G	0.0786	0.0074	-0.6597	0.0498	5.47e-40	1	3	3	--	0	0.3577	0	2.04e-14	5.24e-24	TRUE	intron_variant	ENTPD5,ENSG00000187097,ENST00000334696,protein_coding,1|ENTPD5,ENSG00000187097,ENST00000554664,processed_transcript,0|ENTPD5,ENSG00000187097,ENST00000556108,processed_transcript,0|ENTPD5,ENSG00000187097,ENST00000556242,protein_coding,0|ENTPD5,ENSG00000187097,ENST00000557325,protein_coding,0	HEATR4,ACOT1,ACOT2,ACOT4,ACOT6,DNAL1,PNMA1,MIDEAS,PTGR2,AC005520.3,ZNF410,FAM161B,COQ6,ENTPD5,ENTPD5,BBOF1,ALDH6A1,LIN52,VSX2,ABCD4,VRTN,SYNDIG1L,NPC2,ISCA2,LTBP2	TRUE	FALSE	ENTPD5	intron_variant	ENTPD5	5	2	1	3	2	3	4	1
META	ENTPD5	ENSG00000187097	ENTPD5	O75356	1	109275536	109275536	novel	CT	C	0.739	0	0.3277	0.0416	3.19e-15	5	1	1	?+	0	1	0		3.25e-14	FALSE	3_prime_UTR_variant	CELSR2,ENSG00000143126,ENST00000271332,protein_coding,1	STXBP3,AKNAD1,GPSM2,CLCC1,WDR47,TAF13,TMEM167B,C1orf194,KIAA1324,SARS1,CELSR2,CELSR2,PSRC1,MYBPHL,SORT1,PSMA5,SYPL2,ATXN7L2,CYB561D1,AMIGO1,GPR61,GNAI3,GNAT2,AMPD2,GSTM4,GSTM2,GSTM1,GSTM5,GSTM3,EPS8L3	TRUE	FALSE	CELSR2/SORT1	3_prime_UTR_variant	CELSR2	5	3	1	4	1	3	4	3
META	FCRL1	ENSG00000163534	FCRL1	Q96LA6	1	157802090	157802090	rs4971154	T	C	0.5744	0.0005	-0.435	0.026	9.15e-63	1	3	3	--	0	0.4868	0	4.91e-23	1.92e-32	TRUE	synonymous_variant	FCRL1,ENSG00000163534,ENST00000358292,protein_coding,0|FCRL1,ENSG00000163534,ENST00000368176,protein_coding,1|FCRL1,ENSG00000163534,ENST00000491942,protein_coding,0	FCRL5,FCRL4,FCRL3,FCRL2,FCRL1,FCRL1,CD5L,KIRREL1,AL138899.3,CD1D,CD1A,CD1C	TRUE	FALSE	FCRL1	synonymous_variant	FCRL1	4	3	3	1	2	4	4	1
META	GAL	ENSG00000069482	GAL	P22466	2	60272726	60272726	rs11384422	A	AG	0.4532	0.0219	-0.1913	0.027	1.52e-12	3	3	1	--	23.3	0.2535	0	0.000120683	3.4e-09	FALSE	intergenic_variant		,BCL11A,PAPOLG	TRUE	FALSE	unknown	intergenic_variant	NA	5	2	5	5	2	3	4	3
META	IGFBPL1	ENSG00000137142	IGFBPL1	Q8WX77	9	38425041	38381311	rs10973772	T	G	0.4392	0.0045	-0.3257	0.0272	6.17e-33	2	2	3	--	75.3	0.04403	0	1.98e-10	4.65e-22	TRUE	TF_binding_site_variant		AL138752.2,SLC25A51,SHB,ALDH1B1,IGFBPL1,FAM95C,ANKRD18A,FAM240B	TRUE	FALSE	IGFBPL1	regulatory_region_variant	IGFBPL1	5	1	5	2	3	4	4	2
META	IGFBPL1	ENSG00000137142	IGFBPL1	Q8WX77	9	38425041	38425041	rs10973797	C	G	0.5445	0.0413	-0.3834	0.0267	1.29e-46	1	2	3	--	0	0.3263	0	3.26e-17	3.13e-26	TRUE	intergenic_variant		AL138752.2,SHB,ALDH1B1,IGFBPL1,FAM95C,ANKRD18A,FAM240B	TRUE	FALSE	IGFBPL1	upstream_gene_variant	IGFBPL1	5	3	5	6	3	4	4	2
META	IGFBPL1	ENSG00000137142	IGFBPL1	Q8WX77	9	38425041	38440325	rs11388692	A	AT	0.4155	0.0727	-0.2545	0.0275	2.09e-20	2	2	3	--	63.9	0.0959	0	1.36e-12	7.47e-09	TRUE	intron_variant	AL390726.5,ENSG00000283162,ENST00000635962,processed_transcript,0|AL390726.5,ENSG00000283162,ENST00000637760,processed_transcript,1	AL138752.2,SHB,ALDH1B1,IGFBPL1,FAM95C,ANKRD18A,FAM240B	TRUE	FALSE	IGFBPL1	regulatory_region_variant	IGFBPL1	5	1	5	2	3	4	4	2
META	ITGB7	ENSG00000139626	ITGB7	P26010	12	53519700	53519700	rs541150953	T	C	0.9847	0.0031	-1.3198	0.1553	1.92e-17	2	1	1	--	0	0.5465	0	0.226826	2.76e-15	TRUE	intron_variant	ATF7,ENSG00000170653,ENST00000420353,protein_coding,1|ATF7,ENSG00000170653,ENST00000456903,protein_coding,0|ATF7,ENSG00000170653,ENST00000546661,processed_transcript,0|ATF7,ENSG00000170653,ENST00000548446,protein_coding,0|ATF7,ENSG00000170653,ENST00000551087,processed_transcript,0|ATF7-NPFF,ENSG00000267281,ENST00000591834,protein_coding,1	EIF4B,TNS2,SPRYD3,IGFBP6,SOAT2,CSAD,ZNF740,ITGB7,RARG,AC021072.1,MFSD5,ESPL1,PFDN5,C12orf10,AAAS,SP7,SP1,AMHR2,PRR13,PCBP2,MAP3K12,TARBP2,ATF7-NPFF,NPFF,ATF7,ATF7-NPFF,ATF7,ATP5MC2,CALCOCO1,HOXC13,HOXC12,HOXC11,HOXC10,AC012531.3,HOXC6,HOXC9,HOXC8,HOXC4	FALSE	FALSE	ITGB7	no_consequence_for_gene	ITGB7	5	3	5	6	3	3	1	2
META	KLK10	ENSG00000129451	KLK10	O43240	19	50977726	50977726	rs1654527	T	G	0.9184	0.0167	-0.4754	0.0511	1.26e-20	2	3	3	--	91.1	0.0008255	0	0.00463724	1.23e-19	TRUE	intron_variant	KLK7,ENSG00000169035,ENST00000304045,nonsense_mediated_decay,0|KLK7,ENSG00000169035,ENST00000391807,protein_coding,0|AC011483.1,ENSG00000267879,ENST00000594512,lncRNA,0|KLK7,ENSG00000169035,ENST00000595820,protein_coding,1|KLK7,ENSG00000169035,ENST00000597707,protein_coding,0|AC011483.1,ENSG00000267879,ENST00000671133,lncRNA,1	EMC10,JOSD2,ASPDH,LRRC4B,SYT3,C19orf81,SHANK1,CLEC11A,GPR32,AC010325.1,ACP4,C19orf48,KLK1,KLK15,KLK3,KLK2,KLK4,KLK5,KLK6,KLK7,KLK7,KLK8,AC011473.4,KLK9,KLK10,KLK11,KLK12,KLK13,KLK14,CTU1,SIGLEC9,SIGLEC7,CD33,SIGLECL1,IGLON5,VSIG10L,ETFB,AC008750.8,CLDND2,NKG7,LIM2,C19orf84,SIGLEC10,SIGLEC8	FALSE	FALSE	KLK10	no_consequence_for_gene	KLK10	5	3	5	2	3	4	4	2
META	KLK10	ENSG00000129451	KLK10	O43240	19	50977726	51019947	rs2569454	T	C	0.4695	0.0543	-0.651	0.0246	2.51e-154	1	3	3	--	72.9	0.05471	0	3.43e-46	1.41e-67	TRUE	5_prime_UTR_variant	KLK10,ENSG00000129451,ENST00000309958,protein_coding,1	LRRC4B,SYT3,C19orf81,SHANK1,CLEC11A,GPR32,AC010325.1,ACP4,C19orf48,KLK1,KLK15,KLK3,KLK2,KLK4,KLK5,KLK6,KLK7,KLK8,AC011473.4,KLK9,KLK10,KLK10,KLK11,KLK12,KLK13,KLK14,CTU1,SIGLEC9,SIGLEC7,CD33,SIGLECL1,IGLON5,VSIG10L,ETFB,AC008750.8,CLDND2,NKG7,LIM2,C19orf84,SIGLEC10,SIGLEC8,CEACAM18,SIGLEC12,SIGLEC6	TRUE	FALSE	KLK10	5_prime_UTR_variant	KLK10	5	1	5	2	3	4	4	1
META	KLK10	ENSG00000129451	KLK10	O43240	19	50977726	51024785	rs3745539	T	C	0.1294	0.0144	0.491	0.0408	2.49e-33	1	3	3	++	0	0.36	0	1.77e-16	2.97e-16	TRUE	missense_variant	KLK11,ENSG00000167757,ENST00000319720,protein_coding,0|KLK11,ENSG00000167757,ENST00000319756,nonsense_mediated_decay,0|KLK11,ENSG00000167757,ENST00000391804,protein_coding,0|KLK11,ENSG00000167757,ENST00000453757,protein_coding,0|KLK11,ENSG00000167757,ENST00000594768,protein_coding,1|KLK11,ENSG00000167757,ENST00000598799,protein_coding,0|KLK11,ENSG00000167757,ENST00000601671,protein_coding,0	LRRC4B,SYT3,C19orf81,SHANK1,CLEC11A,GPR32,AC010325.1,ACP4,C19orf48,KLK1,KLK15,KLK3,KLK2,KLK4,KLK5,KLK6,KLK7,KLK8,AC011473.4,KLK9,KLK10,KLK11,KLK11,KLK12,KLK13,KLK14,CTU1,SIGLEC9,SIGLEC7,CD33,SIGLECL1,IGLON5,VSIG10L,ETFB,AC008750.8,CLDND2,NKG7,LIM2,C19orf84,SIGLEC10,SIGLEC8,CEACAM18,SIGLEC12,SIGLEC6	TRUE	FALSE	KLK10	upstream_gene_variant	KLK10	5	3	5	2	3	4	4	2
META	KYAT1	ENSG00000171097	KYAT1	Q16773	9	126833282	126833282	rs746374838	T	C	0.994	0	1.8387	0.2443	5.19e-14	5	1	1	?+	0	1	0		5.02e-13	TRUE	missense_variant	ZBTB43,ENSG00000169155,ENST00000373457,protein_coding,0|ZBTB43,ENSG00000169155,ENST00000373464,protein_coding,1|ZBTB43,ENSG00000169155,ENST00000449886,protein_coding,0	MVB12B,LMX1B,ZBTB43,ZBTB43,ZBTB34,RALGPS1,ANGPTL2,GARNL3	FALSE	FALSE	KYAT1	no_consequence_for_gene	KYAT1	5	2	5	6	1	3	3	2
META	LILRA5	ENSG00000187116	LILRA5	A6NI73	19	54302450	54302450	rs34464703	T	TG	0.7861	0.0241	0.4652	0.032	5.99e-48	2	3	1	++	91.6	0.0005778	0	9.48e-11	6.34e-35	TRUE	intron_variant	AC245884.2,ENSG00000234436,ENST00000426257,unprocessed_pseudogene,1	NLRP12,MYADM,PRKCG,CACNG7,CACNG8,CACNG6,VSTM1,TARM1,OSCAR,NDUFA3,TFPT,PRPF31,CNOT3,LENG1,TMC4,MBOAT7,TSEN34,RPS9,LILRB3,LILRA6,LILRB5,LILRB2,LILRA5,LILRA4,LAIR1,TTYH1,LENG8,LENG9,CDC42EP5,LAIR2,LILRA2,LILRA1,LILRB1,LILRB4,KIR3DL3,KIR2DL3,KIR2DL1	TRUE	FALSE	LILRA5	downstream_gene_variant	LILRA5	5	3	5	6	3	4	4	2
META	LILRA5	ENSG00000187116	LILRA5	A6NI73	1	196705584	196705584	rs2019727	A	T	0.2692	0.0623	0.2436	0.0318	1.96e-14	2	3	1	++	76.5	0.039	0	3.12e-05	5.15e-11	FALSE	intron_variant	CFH,ENSG00000000971,ENST00000367429,protein_coding,1|CFH,ENSG00000000971,ENST00000466229,retained_intron,0	KCNT2,CFH,CFH,CFHR3,CFHR1,CFHR4,CFHR2,CFHR5,F13B,ASPM,ZBTB41	FALSE	TRUE	CFH	intron_variant	CFH	5	3	5	5	2	4	4	4
META	LRIG1	ENSG00000144749	LRIG1	Q96JA1	3	66384219	65385258	rs527819972	A	G	0.9737	0.0042	-0.905	0.1154	4.54e-15	2	1	3	--	0	0.3661	0	0.699794	1.84e-14	TRUE	intron_variant	MAGI1,ENSG00000151276,ENST00000330909,protein_coding,0|MAGI1,ENSG00000151276,ENST00000402939,protein_coding,1|MAGI1,ENSG00000151276,ENST00000460329,protein_coding,0|MAGI1,ENSG00000151276,ENST00000463103,protein_coding,0|MAGI1,ENSG00000151276,ENST00000468159,retained_intron,0|MAGI1,ENSG00000151276,ENST00000472257,protein_coding,0|MAGI1,ENSG00000151276,ENST00000483466,protein_coding,0|MAGI1,ENSG000…	MAGI1,MAGI1	no proxy	FALSE	LRIG1	no_consequence_for_gene	LRIG1	5	3	1	6	2	1	4	2
META	LRIG1	ENSG00000144749	LRIG1	Q96JA1	3	66384219	66384219	rs2306272	T	C	0.6963	0.0119	0.7538	0.0261	1.5e-183	1	1	3	++	63.8	0.09638	0	7.89e-53	7.52e-75	TRUE	missense_variant	LRIG1,ENSG00000144749,ENST00000273261,protein_coding,1|LRIG1,ENSG00000144749,ENST00000383703,protein_coding,0	MAGI1,SLC25A26,LRIG1,SLC25A26,LRIG1	TRUE	FALSE	LRIG1	missense_variant	LRIG1	3	3	1	6	1	1	4	1
META	LRP11	ENSG00000120256	LRP11	Q86VZ4	6	149777465	149227229	rs190421361	A	T	0.999	0	3.6653	0.5575	4.87e-11	5	3	3	?+	0	1	0		1.14e-10	TRUE	intron_variant	AL031056.1,ENSG00000228408,ENST00000443992,lncRNA,0|AL031056.1,ENSG00000228408,ENST00000445901,lncRNA,0|TAB2,ENSG00000055208,ENST00000606202,protein_coding,0|AL031056.1,ENSG00000228408,ENST00000635954,lncRNA,1	UST,TAB2,TAB2,SUMO4,ZC3H12D,PPIL4,GINM1,KATNA1,LATS1,NUP43	FALSE	FALSE	LRP11	no_consequence_for_gene	LRP11	5	2	5	6	2	4	4	2
META	LRP11	ENSG00000120256	LRP11	Q86VZ4	6	149777465	149594518	rs9765961	T	C	0.9723	0.0045	-1.2113	0.0807	5.54e-51	1	3	3	--	92.4	0.000291	0	2.08e-15	9.94e-34	TRUE	non_coding_transcript_exon_variant	RPS18P9,ENSG00000220848,ENST00000482817,transcribed_processed_pseudogene,0|RPS18P9,ENSG00000220848,ENST00000648980,processed_transcript,1	TAB2,SUMO4,ZC3H12D,PPIL4,GINM1,KATNA1,LATS1,NUP43,PCMT1,AL355312.6,LRP11,RAET1E,RAET1G,ULBP2,ULBP1,RAET1L,ULBP3	FALSE	FALSE	LRP11	no_consequence_for_gene	LRP11	5	2	5	6	2	4	4	2
META	LRP11	ENSG00000120256	LRP11	Q86VZ4	6	149777465	149777465	rs3039620	T	TAAATG	0.628	0.0045	-0.5567	0.0262	2.66e-100	1	3	2	--	88.4	0.003305	0	2.2e-28	4.98e-54	TRUE	intron_variant	PCMT1,ENSG00000120265,ENST00000367378,protein_coding,0|PCMT1,ENSG00000120265,ENST00000367380,protein_coding,0|PCMT1,ENSG00000120265,ENST00000367384,protein_coding,0|PCMT1,ENSG00000120265,ENST00000464889,protein_coding,0|PCMT1,ENSG00000120265,ENST00000484601,nonsense_mediated_decay,0|PCMT1,ENSG00000120265,ENST00000486585,nonsense_mediated_decay,0|PCMT1,ENSG00000120265,ENST00000494411,nonsense_medi…	TAB2,SUMO4,ZC3H12D,PPIL4,GINM1,KATNA1,LATS1,NUP43,PCMT1,PCMT1,AL355312.6,LRP11,RAET1E,RAET1G,ULBP2,ULBP1,RAET1L,ULBP3,PPP1R14C	TRUE	FALSE	LRP11	no_consequence_for_gene	LRP11	5	2	5	6	2	4	4	2
META	MCFD2	ENSG00000180398	MCFD2	Q8NI22	2	46914826	46914826	rs62140549	A	G	0.7841	0.011	-0.2899	0.0331	2.19e-18	2	1	1	--	82.9	0.01564	0	1.35e-05	1.87e-14	TRUE	intron_variant	MCFD2,ENSG00000180398,ENST00000319466,protein_coding,0|MCFD2,ENSG00000180398,ENST00000409105,protein_coding,1|MCFD2,ENSG00000180398,ENST00000409147,protein_coding,0|MCFD2,ENSG00000180398,ENST00000409207,protein_coding,0|MCFD2,ENSG00000180398,ENST00000409218,protein_coding,0|MCFD2,ENSG00000180398,ENST00000409800,protein_coding,0|MCFD2,ENSG00000180398,ENST00000409913,protein_coding,0|MCFD2,ENSG0000…	TMEM247,ATP6V1E2,RHOQ,PIGF,CRIPT,SOCS5,MCFD2,MCFD2,TTC7A,STPG4,AC073283.3,CALM2,EPCAM,MSH2	TRUE	FALSE	MCFD2	intron_variant	MCFD2	5	1	5	2	3	3	3	1
META	MEP1B	ENSG00000141434	MEP1B	Q16820	18	32217995	31913063	rs763953724	A	G	0.01	0	2.4051	0.2064	2.19e-31	5	1	2	?+	0	1	0		2.61e-27	TRUE	intron_variant	TRAPPC8,ENSG00000153339,ENST00000283351,protein_coding,1|TRAPPC8,ENSG00000153339,ENST00000580104,nonsense_mediated_decay,0|TRAPPC8,ENSG00000153339,ENST00000582513,protein_coding,0|TRAPPC8,ENSG00000153339,ENST00000582539,protein_coding,0	DSG4,DSG3,DSG2,TTR,B4GALT6,SLC25A52,TRAPPC8,TRAPPC8,RNF125,RNF138,GAREM1,MEP1B	FALSE	FALSE	MEP1B	no_consequence_for_gene	MEP1B	5	2	2	6	2	3	4	2
META	MEP1B	ENSG00000141434	MEP1B	Q16820	18	32217995	32113622	rs1410442909	T	TA	0.002	0	3.0545	0.3924	7.05e-15	5	1	2	?+	0	1	0		4.95e-14	TRUE	intron_variant	RNF138,ENSG00000134758,ENST00000257190,protein_coding,0|RNF138,ENSG00000134758,ENST00000261593,protein_coding,1|RNF138,ENSG00000134758,ENST00000578107,protein_coding,0|RNF138,ENSG00000134758,ENST00000578914,protein_coding,0|RNF138,ENSG00000134758,ENST00000580499,protein_coding,0|RNF138,ENSG00000134758,ENST00000583733,retained_intron,0|RNF138,ENSG00000134758,ENST00000585103,processed_transcript,0	B4GALT6,SLC25A52,TRAPPC8,RNF125,RNF138,RNF138,GAREM1,MEP1B	FALSE	FALSE	MEP1B	no_consequence_for_gene	MEP1B	5	2	2	6	3	3	4	2
META	MEP1B	ENSG00000141434	MEP1B	Q16820	18	32217995	32217995	rs680321	T	C	0.6267	0.0154	1.067	0.0259	2.50e-372	1	1	3	++	0	0.8588	0	1.57e-96	2.87e-92	TRUE	intron_variant	MEP1B,ENSG00000141434,ENST00000269202,protein_coding,1|MEP1B,ENSG00000141434,ENST00000581447,protein_coding,0|GAREM1,ENSG00000141441,ENST00000583696,protein_coding,0	SLC25A52,TRAPPC8,RNF125,RNF138,GAREM1,MEP1B,GAREM1,MEP1B,KLHL14	TRUE	FALSE	MEP1B	intron_variant	MEP1B	5	2	2	6	2	3	4	1
META	METRNL	ENSG00000176845	METRNL	Q641Q3	17	83085299	83085299	rs72854240	T	G	0.061	0	-0.7389	0.0721	1.26e-24	5	1	1	?-	0	1	0		2.98e-22	TRUE	missense_variant	METRNL,ENSG00000176845,ENST00000320095,protein_coding,1|METRNL,ENSG00000176845,ENST00000570778,protein_coding,0|METRNL,ENSG00000176845,ENST00000571814,protein_coding,0	FOXK2,WDR45B,RAB40B,FN3KRP,FN3K,TBCD,ZNF750,B3GNTL1,METRNL,METRNL	TRUE	FALSE	METRNL	missense_variant	METRNL	3	3	5	6	2	3	4	1
META	NECTIN2	ENSG00000130202	NECTIN2	Q92692	19	45015617	44878419	rs148423386	A	G	0.013	0	-1.2295	0.1614	2.58e-14	5	2	1	?-	0	1	0		1.2e-13	TRUE	missense_variant	NECTIN2,ENSG00000130202,ENST00000585601,protein_coding,0	AC245748.1,ZNF285,ZNF229,ZNF180,CEACAM20,IGSF23,PVR,CEACAM19,CEACAM16,BCL3,CBLC,BCAM,NECTIN2,NECTIN2,TOMM40,APOE,APOC1,APOC4,APOC4-APOC2,APOC2,CLPTM1,RELB,CLASRP,ZNF296,GEMIN7,MARK4,PPP1R37,NKPD1,TRAPPC6A,BLOC1S3,EXOC3L2,CKM,KLC3,ERCC2	FALSE	FALSE	NECTIN2	missense_variant	NECTIN2	3	2	5	6	3	3	4	1
META	NECTIN2	ENSG00000130202	NECTIN2	Q92692	19	45015617	45015617	novel	C	G	0.991	0	1.7099	0.1893	1.7e-19	5	2	1	?+	0	1	0		4.52e-18	TRUE	intron_variant	RELB,ENSG00000104856,ENST00000221452,protein_coding,1|RELB,ENSG00000104856,ENST00000505236,protein_coding,0|RELB,ENSG00000104856,ENST00000625761,protein_coding,0	CEACAM20,IGSF23,PVR,CEACAM19,CEACAM16,BCL3,CBLC,BCAM,NECTIN2,TOMM40,APOE,APOC1,APOC4,APOC4-APOC2,APOC2,CLPTM1,RELB,RELB,CLASRP,ZNF296,GEMIN7,MARK4,PPP1R37,NKPD1,TRAPPC6A,BLOC1S3,EXOC3L2,CKM,KLC3,ERCC2,PPP1R13L,CD3EAP,ERCC1,FOSB,RTN2,PPM1N,VASP	FALSE	FALSE	NECTIN2	no_consequence_for_gene	NECTIN2	5	2	5	6	1	3	4	2
META	NOMO1	ENSG00000103512	NOMO1	Q15155	16	16214818	16214818	rs2007413	T	C	0.237	0.0094	-0.4853	0.031	3.7e-55	1	1	2	--	90	0.001586	0	5.12e-14	6.32e-37	TRUE	intron_variant	ABCC6,ENSG00000091262,ENST00000205557,protein_coding,1|ABCC6,ENSG00000091262,ENST00000456970,nonsense_mediated_decay,0|ABCC6,ENSG00000091262,ENST00000574094,processed_transcript,0|ABCC6,ENSG00000091262,ENST00000577103,nonsense_mediated_decay,0|ABCC6,ENSG00000091262,ENST00000622290,protein_coding,0	NDE1,MYH11,FOPNL,ABCC1,ABCC6,ABCC6,NOMO3,AC138969.1,NPIPA7	TRUE	FALSE	NOMO1	no_consequence_for_gene	NOMO1	5	2	5	6	3	4	3	2
META	NOMO1	ENSG00000103512	NOMO1	Q15155	16	16214818	16264840	rs538778325	A	G	0.09	0.0069	-0.3449	0.0439	4.19e-15	3	1	3	--	0	0.3629	20	1.3e-08	1.42e-07	TRUE	intron_variant	NOMO3,ENSG00000103226,ENST00000263012,protein_coding,0|NOMO3,ENSG00000103226,ENST00000399336,protein_coding,1|NOMO3,ENSG00000103226,ENST00000575225,nonsense_mediated_decay,0	MYH11,FOPNL,ABCC1,ABCC6,NOMO3,NOMO3,AC138969.1,NPIPA7	TRUE	FALSE	NOMO1	no_consequence_for_gene	NOMO1	5	3	5	6	3	4	3	2
META	NPTXR	ENSG00000221890	NPTXR	O95502	22	38830584	38826622	rs34637063	A	G	0.0056	0.0005	-1.2112	0.1844	5.11e-11	3	3	3	--	46.4	0.1721	0	0.00280772	4.73e-09	TRUE	missense_variant	NPTXR,ENSG00000221890,ENST00000333039,protein_coding,1	TPTEP2-CSNK1E,KCNJ4,KDELR3,DDX17,DMC1,FAM227A,CBY1,TOMM22,JOSD1,GTPBP1,SUN2,DNAL4,NPTXR,NPTXR,CBX6,APOBEC3A,APOBEC3B,APOBEC3C,AL022318.4,APOBEC3D,APOBEC3F,APOBEC3G,APOBEC3H,CBX7,PDGFB,RPL3	FALSE	FALSE	NPTXR	missense_variant	NPTXR	3	3	2	2	2	3	4	1
META	NPTXR	ENSG00000221890	NPTXR	O95502	22	38830584	38830584	rs117773903	T	C	0.0427	0.0015	1.8163	0.0582	1.87e-213	1	3	3	++	0	0.9342	0	1.64e-63	2.94e-78	TRUE	intron_variant	NPTXR,ENSG00000221890,ENST00000333039,protein_coding,1	TPTEP2-CSNK1E,KCNJ4,KDELR3,DDX17,DMC1,FAM227A,CBY1,TOMM22,JOSD1,GTPBP1,SUN2,DNAL4,NPTXR,NPTXR,CBX6,APOBEC3A,APOBEC3B,APOBEC3C,AL022318.4,APOBEC3D,APOBEC3F,APOBEC3G,APOBEC3H,CBX7,PDGFB,RPL3	TRUE	FALSE	NPTXR	intron_variant	NPTXR	5	1	2	2	1	3	4	1
META	PILRB	ENSG00000121716	PILRB	Q9UKJ0	7	100334426	100334426	rs7384878	T	C	0.6688	0.029	1.065	0.0212	2.08e-548	1	1	3	++	64.9	0.09132	0	5.75e-110	3.63e-128	TRUE	intron_variant	PMS2P1,ENSG00000078319,ENST00000431037,transcribed_unprocessed_pseudogene,0|PMS2P1,ENSG00000078319,ENST00000674524,processed_transcript,0|PMS2P1,ENSG00000078319,ENST00000674747,processed_transcript,0|PMS2P1,ENSG00000078319,ENST00000674842,processed_transcript,0|PMS2P1,ENSG00000078319,ENST00000674972,processed_transcript,0|PMS2P1,ENSG00000078319,ENST00000675106,processed_transcript,0|PMS2P1,ENSG00…	CYP3A43,OR2AE1,TRIM4,GJC3,AZGP1,ZKSCAN1,ZSCAN21,ZNF3,COPS6,MCM7,AP4M1,TAF6,CNPY4,MBLAC1,LAMTOR4,MAP11,GAL3ST4,GPC2,STAG3,CASTOR3,PVRIG,SPDYE3,PILRB,PILRA,ZCWPW1,MEPCE,PPP1R35,C7orf61,TSC22D4,NYAP1,AGFG2,SAP25,LRCH4,FBXO24,PCOLCE,MOSPD3,TFR2,ACTL6B,GNB2,GIGYF1,POP7,EPO,ZAN,EPHB4,SLC12A9	TRUE	FALSE	PILRB	regulatory_region_variant	PILRB	5	1	3	6	1	3	4	2
META	QDPR	ENSG00000151552	QDPR	P09417	4	17525059	17525059	rs10020773	A	C	0.7723	0.0125	0.3494	0.0311	2.29e-29	1	3	3	++	21.1	0.2602	0	2.52e-11	8.24e-18	TRUE	intron_variant	CLRN2,ENSG00000249581,ENST00000511148,protein_coding,1	QDPR,CLRN2,CLRN2,LAP3,MED28,FAM184B,DCAF16,NCAPG,LCORL	TRUE	FALSE	QDPR	no_consequence_for_gene	QDPR	5	2	2	3	3	3	3	2
META	RNASE3	ENSG00000169397	RNASE3	P12724	14	20887148	20887148	rs145837285	CTATA	C	0.0808	0.002	0.4045	0.0487	1.02e-16	3	3	1	++	16	0.2753	0	3.76e-10	1.15e-07	TRUE	intergenic_variant		TEP1,KLHL33,OSGEP,APEX1,PIP4P1,PNP,RNASE10,RNASE9,AL163195.3,RNASE11,RNASE12,OR6S1,ANG,RNASE4,AL163636.2,EDDM3A,EDDM3B,RNASE6,RNASE1,RNASE3,RNASE2,METTL17,SLC39A2,NDRG2,TPPP2,RNASE13,RNASE7,RNASE8,ARHGEF40,ZNF219,TMEM253,OR5AU1,HNRNPC,RPGRIP1,SUPT16H,CHD8	TRUE	FALSE	RNASE3	upstream_gene_variant	RNASE3	5	3	5	6	3	4	3	2
META	RNASE3	ENSG00000169397	RNASE3	P12724	1	196727803	196727803	rs1410996	A	G	0.4344	0.0259	-0.193	0.0275	2.34e-12	2	1	1	--	79.7	0.02654	0	0.00239289	5.63e-11	FALSE	intron_variant	CFH,ENSG00000000971,ENST00000367429,protein_coding,1|CFH,ENSG00000000971,ENST00000466229,retained_intron,0	KCNT2,CFH,CFH,CFHR3,CFHR1,CFHR4,CFHR2,CFHR5,F13B,ASPM,ZBTB41	FALSE	TRUE	CFH	intron_variant	CFH	5	2	5	5	3	4	3	4
META	ROR1	ENSG00000185483	ROR1	Q01973	1	64147962	64147962	rs6686041	T	C	0.8272	0.0225	0.3628	0.036	6.47e-24	2	3	1	++	27.2	0.2413	0	9.14e-08	1.56e-16	TRUE	intron_variant	ROR1,ENSG00000185483,ENST00000371079,protein_coding,1|ROR1-AS1,ENSG00000223949,ENST00000424995,lncRNA,1|ROR1,ENSG00000185483,ENST00000545203,protein_coding,0|ROR1-AS1,ENSG00000223949,ENST00000674987,lncRNA,0	PGM1,ROR1,ROR1,UBE2U,CACHD1	TRUE	FALSE	ROR1	intron_variant	ROR1	5	1	5	6	2	3	4	1
META	RTN4R	ENSG00000040608	RTN4R	Q9BZR6	22	20247677	20185296	rs10212004	T	C	0.1702	0.0134	0.395	0.0357	2.03e-28	1	3	3	++	0	0.847	0	5.21e-13	2.59e-15	TRUE	intergenic_variant		SEPTIN5,AC000093.1,GP1BB,TBX1,GNB1L,RTL10,TXNRD2,COMT,ARVCF,TANGO2,DGCR8,TRMT2A,RANBP1,ZDHHC8,CCDC188,RTN4R,DGCR6L,USP41,ZNF74,SCARF2,AC007731.5,KLHL22,MED15	TRUE	FALSE	RTN4R	intergenic_variant	RTN4R	5	3	5	6	3	3	4	2
META	RTN4R	ENSG00000040608	RTN4R	Q9BZR6	22	20247677	20247677	rs696880	A	G	0.4998	0.0124	-0.221	0.0268	1.5e-16	2	3	2	--	0	0.4121	0	1.23e-06	6.13e-11	TRUE	intron_variant	RTN4R,ENSG00000040608,ENST00000043402,protein_coding,1|RTN4R,ENSG00000040608,ENST00000416372,protein_coding,0|RTN4R,ENSG00000040608,ENST00000463936,processed_transcript,0|RTN4R,ENSG00000040608,ENST00000469601,processed_transcript,0|RTN4R,ENSG00000040608,ENST00000474642,processed_transcript,0	TBX1,GNB1L,RTL10,TXNRD2,COMT,ARVCF,TANGO2,DGCR8,TRMT2A,RANBP1,ZDHHC8,CCDC188,RTN4R,RTN4R,DGCR6L,USP41,ZNF74,SCARF2,AC007731.5,KLHL22,MED15,PI4KA	FALSE	FALSE	RTN4R	intron_variant	RTN4R	5	3	5	2	3	3	4	1
META	SDC4	ENSG00000124145	SDC4	P31431	20	45345679	45345679	rs2741454	T	C	0.5442	0.0378	-0.2722	0.0273	2.03e-23	2	1	1	--	0	0.9655	0	8.63e-11	4.37e-13	TRUE	non_coding_transcript_exon_variant	AL021578.1,ENSG00000275894,ENST00000613646,lncRNA,1	YWHAB,PABPC1L,TOMM34,STK4,KCNS1,WFDC5,WFDC12,PI3,SEMG1,SEMG2,SLPI,MATN4,RBPJL,SDC4,SDC4,SYS1,SYS1-DBNDD2,TP53TG5,DBNDD2,PIGT,WFDC2,SPINT3,WFDC6,EPPIN-WFDC6,EPPIN,WFDC8,WFDC9,WFDC10A,WFDC11,WFDC10B,WFDC13,SPINT4,WFDC3,DNTTIP1,UBE2C,TNNC2,SNX21,ACOT8	FALSE	FALSE	SDC4	intron_variant	SDC4	5	1	5	2	3	1	4	1
META	SERPINB6	ENSG00000124570	SERPINB6	P35237	6	2973872	2973872	rs12526360	A	G	0.8804	0.0326	-0.3516	0.0426	1.44e-16	2	1	1	--	78.1	0.03258	0	0.00628022	5.71e-15	TRUE	intergenic_variant		MYLK4,WRNIP1,SERPINB1,SERPINB9,SERPINB6,NQO2,RIPK1,BPHL,TUBB2A,TUBB2B,PSMG4,SLC22A23	TRUE	FALSE	SERPINB6	upstream_gene_variant	SERPINB6	5	2	5	2	3	4	3	2
META	SERPINB8	ENSG00000166401	SERPINB8	P50452	18	63970130	63970130	rs113130158	AGCGGCGGCG	AGCGGCGGCGGCGGCG	0.807	0.0147	0.3126	0.0355	1.28e-18	2	1	2	++	87.9	0.004067	88	0.000861912	9.09e-17	TRUE	5_prime_UTR_variant	SERPINB8,ENSG00000166401,ENST00000353706,protein_coding,1|SERPINB8,ENSG00000166401,ENST00000397985,protein_coding,0|SERPINB8,ENSG00000166401,ENST00000397988,protein_coding,0|SERPINB8,ENSG00000166401,ENST00000542677,protein_coding,0|SERPINB8,ENSG00000166401,ENST00000636430,protein_coding,0	SERPINB5,SERPINB12,SERPINB13,SERPINB4,SERPINB11,SERPINB3,SERPINB7,SERPINB2,SERPINB10,HMSD,SERPINB8,HMSD,SERPINB8	FALSE	FALSE	SERPINB8	5_prime_UTR_variant	SERPINB8	5	1	5	2	2	4	4	1
META	SERPINB8	ENSG00000166401	SERPINB8	P50452	18	63970130	63987229	rs3826616	A	G	0.4335	0.054	0.7263	0.0241	6.46e-200	1	1	3	++	86.7	0.006063	0	1.01e-47	6.47e-84	TRUE	missense_variant	SERPINB8,ENSG00000166401,ENST00000353706,protein_coding,1|SERPINB8,ENSG00000166401,ENST00000397985,protein_coding,0|SERPINB8,ENSG00000166401,ENST00000542677,protein_coding,0	SERPINB5,SERPINB12,SERPINB13,SERPINB4,SERPINB11,SERPINB3,SERPINB7,SERPINB2,SERPINB10,HMSD,SERPINB8,SERPINB8	TRUE	FALSE	SERPINB8	missense_variant	SERPINB8	3	3	5	6	2	4	4	1
META	SIGLEC7	ENSG00000168995	SIGLEC7	Q9Y286	19	51142883	51139527	rs12983058	T	G	0.3364	0.0479	0.3028	0.0288	7.2e-26	2	3	1	++	78.4	0.03124	0	3.82e-07	2.21e-19	TRUE	regulatory_region_variant		SYT3,C19orf81,SHANK1,CLEC11A,GPR32,AC010325.1,ACP4,C19orf48,KLK1,KLK15,KLK3,KLK2,KLK4,KLK5,KLK6,KLK7,KLK8,AC011473.4,KLK9,KLK10,KLK11,KLK12,KLK13,KLK14,CTU1,SIGLEC9,SIGLEC7,CD33,SIGLECL1,IGLON5,VSIG10L,ETFB,AC008750.8,CLDND2,NKG7,LIM2,C19orf84,SIGLEC10,SIGLEC8,CEACAM18,SIGLEC12,SIGLEC6,ZNF175,SIGLEC5,AC018755.2	TRUE	FALSE	SIGLEC7	upstream_gene_variant	SIGLEC7	5	1	5	2	2	4	3	2
META	SIGLEC7	ENSG00000168995	SIGLEC7	Q9Y286	19	51142883	51140740	rs77067043	T	C	0.045	0.0066	0.6626	0.0851	6.83e-15	2	2	1	++	0	0.7208	0	0.131693	9.38e-14	TRUE	intergenic_variant		C19orf81,SHANK1,CLEC11A,GPR32,AC010325.1,ACP4,C19orf48,KLK1,KLK15,KLK3,KLK2,KLK4,KLK5,KLK6,KLK7,KLK8,AC011473.4,KLK9,KLK10,KLK11,KLK12,KLK13,KLK14,CTU1,SIGLEC9,SIGLEC7,CD33,SIGLECL1,IGLON5,VSIG10L,ETFB,AC008750.8,CLDND2,NKG7,LIM2,C19orf84,SIGLEC10,SIGLEC8,CEACAM18,SIGLEC12,SIGLEC6,ZNF175,SIGLEC5,AC018755.2	FALSE	FALSE	SIGLEC7	upstream_gene_variant	SIGLEC7	5	3	5	6	2	4	3	2
META	SIGLEC7	ENSG00000168995	SIGLEC7	Q9Y286	19	51142883	51142883	rs140185670	C	G	0.0664	0.0025	-0.6408	0.0532	1.99e-33	2	3	1	--	84.6	0.01077	0	2.18e-10	5.33e-23	TRUE	intron_variant	SIGLEC7,ENSG00000168995,ENST00000305628,protein_coding,0|SIGLEC7,ENSG00000168995,ENST00000317643,protein_coding,1|SIGLEC7,ENSG00000168995,ENST00000536156,nonsense_mediated_decay,0|SIGLEC7,ENSG00000168995,ENST00000600577,protein_coding,0|SIGLEC7,ENSG00000168995,ENST00000601682,protein_coding,0	C19orf81,SHANK1,CLEC11A,GPR32,AC010325.1,ACP4,C19orf48,KLK1,KLK15,KLK3,KLK2,KLK4,KLK5,KLK6,KLK7,KLK8,AC011473.4,KLK9,KLK10,KLK11,KLK12,KLK13,KLK14,CTU1,SIGLEC9,SIGLEC7,SIGLEC7,CD33,SIGLECL1,IGLON5,VSIG10L,ETFB,AC008750.8,CLDND2,NKG7,LIM2,C19orf84,SIGLEC10,SIGLEC8,CEACAM18,SIGLEC12,SIGLEC6,ZNF175,SIGLEC5,AC018755.2,SIGLEC14	TRUE	FALSE	SIGLEC7	intron_variant	SIGLEC7	5	1	5	6	1	4	3	1
META	SOST	ENSG00000167941	SOST	Q9BQB4	12	479206	479206	rs35451048	CT	C	0.3545	0.0195	-0.2999	0.0283	3.46e-26	2	1	1	--	0	0.3184	0	1.45e-10	5.56e-16	FALSE	intron_variant	B4GALNT3,ENSG00000139044,ENST00000266383,protein_coding,1|B4GALNT3,ENSG00000139044,ENST00000535680,retained_intron,0	IQSEC3,SLC6A12,SLC6A13,KDM5A,CCDC77,B4GALNT3,B4GALNT3,NINJ2,WNK1,RAD52	TRUE	FALSE	unknown	intron_variant	B4GALNT3	5	2	5	6	3	3	1	3
META	SSC4D	ENSG00000146700	SSC4D	Q8WTU2	7	76408266	76408266	rs17149199	A	G	0.8865	0.0412	-0.8169	0.0451	1.83e-73	1	1	3	--	81	0.02161	0	6.34e-34	4.43e-31	TRUE	intron_variant	SSC4D,ENSG00000146700,ENST00000275560,protein_coding,1|ZP3,ENSG00000188372,ENST00000336517,protein_coding,0	POR,TMEM120A,STYXL1,MDH2,SRRM3,HSPB1,YWHAG,SSC4D,ZP3,SSC4D,ZP3,DTX2,UPK3B,SPDYE16,POMZP3	TRUE	FALSE	SSC4D	intron_variant	SSC4D	5	1	5	2	3	4	4	1
META	SUMF2	ENSG00000129103	SUMF2	Q8NBJ7	8	9329732	9329732	rs1461729	A	G	0.0688	0.0025	0.3731	0.0535	3.12e-12	3	1	1	++	0	0.4116	0	6.96e-05	1.87e-08	FALSE	intron_variant	AC022784.1,ENSG00000248538,ENST00000518619,lncRNA,0|AC022784.1,ENSG00000248538,ENST00000520255,lncRNA,0|AC022784.1,ENSG00000248538,ENST00000520390,lncRNA,1|AC022784.1,ENSG00000248538,ENST00000647577,lncRNA,0|AC022784.1,ENSG00000248538,ENST00000647924,lncRNA,0|AC022784.1,ENSG00000248538,ENST00000647972,lncRNA,0|AC022784.1,ENSG00000248538,ENST00000648214,lncRNA,0|AC022784.1,ENSG00000248538,ENST0000…	MFHAS1,ERI1,PPP1R3B,TNKS	FALSE	FALSE	unknown	no_protein_coding_consequence	NA	5	2	1	6	1	4	4	3
META	SUMF2	ENSG00000129103	SUMF2	Q8NBJ7	7	56078132	56078132	rs35384521	A	G	0.0189	0.0067	-1.7308	0.1057	2.91e-60	1	1	3	--	53	0.1448	0	9.43e-33	7.57e-21	TRUE	missense_variant	SUMF2,ENSG00000129103,ENST00000275607,protein_coding,0|SUMF2,ENSG00000129103,ENST00000342190,protein_coding,0|SUMF2,ENSG00000129103,ENST00000395435,protein_coding,0|SUMF2,ENSG00000129103,ENST00000395436,protein_coding,0|SUMF2,ENSG00000129103,ENST00000413756,protein_coding,0|SUMF2,ENSG00000129103,ENST00000413952,protein_coding,0|SUMF2,ENSG00000129103,ENST00000434526,protein_coding,0|SUMF2,ENSG0000…	SEPTIN14,AC092647.5,ZNF713,NIPSNAP2,MRPS17,PSPH,CCT6A,SUMF2,SUMF2,PHKG1,CHCHD2,NUPR2	TRUE	FALSE	SUMF2	missense_variant	SUMF2	3	3	1	6	3	4	4	1
META	SUMF2	ENSG00000129103	SUMF2	Q8NBJ7	7	71973324	71973324	rs568788425	T	C	0.008	0	-1.4502	0.2107	5.82e-12	5	1	1	-?	0	1	0	2.65e-11		TRUE	intron_variant	CALN1,ENSG00000183166,ENST00000329008,protein_coding,0|CALN1,ENSG00000183166,ENST00000395275,protein_coding,1|CALN1,ENSG00000183166,ENST00000395276,protein_coding,0|CALN1,ENSG00000183166,ENST00000431984,protein_coding,0	GALNT17,CALN1,CALN1	FALSE	FALSE	SUMF2	no_consequence_for_gene	SUMF2	5	3	1	6	1	4	4	2
META	THOP1	ENSG00000172009	THOP1	P52888	19	2786399	2786399	rs1736194	C	G	0.6945	0.0334	-0.2646	0.0288	4.39e-20	2	1	1	--	56.2	0.131	0	3.93e-06	9.15e-15	TRUE	intron_variant	THOP1,ENSG00000172009,ENST00000307741,protein_coding,1|THOP1,ENSG00000172009,ENST00000585338,protein_coding,0|THOP1,ENSG00000172009,ENST00000585673,processed_transcript,0|THOP1,ENSG00000172009,ENST00000586780,processed_transcript,0	AC005258.1,LINGO3,LSM7,SPPL2B,TMPRSS9,TIMM13,LMNB2,GADD45B,GNG7,DIRAS1,AC006538.2,SLC39A3,SGTA,THOP1,THOP1,ZNF554,ZNF555,ZNF556,ZNF57,ZNF77,TLE6,TLE2,TLE5,GNA11,GNA15,S1PR4,NCLN,CELF5	TRUE	FALSE	THOP1	intron_variant	THOP1	5	1	5	2	2	4	4	1
META	TXNDC5	ENSG00000239264	TXNDC5	Q8NBS9	6	7881919	7881919	rs34795283	CCTAT	C	0.8517	0.012	0.2666	0.0382	2.98e-12	3	3	1	++	0	0.4944	0	2.12e-05	6.97e-08	TRUE	3_prime_UTR_variant	TXNDC5,ENSG00000239264,ENST00000379757,protein_coding,1|BLOC1S5-TXNDC5,ENSG00000259040,ENST00000439343,nonsense_mediated_decay,1	CAGE1,RIOK1,DSP,SNRNP48,BMP6,TXNDC5,BLOC1S5-TXNDC5,TXNDC5,BLOC1S5-TXNDC5,BLOC1S5,EEF1E1-BLOC1S5,EEF1E1	FALSE	FALSE	TXNDC5	3_prime_UTR_variant	TXNDC5	5	2	5	2	1	1	4	1
META	TXNDC5	ENSG00000239264	TXNDC5	Q8NBS9	6	7881919	7883235	rs111331197	T	C	0.013	0.0042	1.2124	0.133	7.6e-20	2	3	1	++	0	0.5163	0	0.00125884	3.26e-16	TRUE	missense_variant	TXNDC5,ENSG00000239264,ENST00000379757,protein_coding,1|TXNDC5,ENSG00000239264,ENST00000473453,protein_coding,0	CAGE1,RIOK1,DSP,SNRNP48,BMP6,TXNDC5,BLOC1S5-TXNDC5,TXNDC5,BLOC1S5-TXNDC5,BLOC1S5,EEF1E1-BLOC1S5,EEF1E1	FALSE	FALSE	TXNDC5	missense_variant	TXNDC5	3	2	5	6	1	1	4	1
META	TYMP	ENSG00000025708	TYMP	P19971	22	50525724	50525724	rs131805	T	C	0.244	0	-0.5184	0.0409	9.7e-37	5	3	1	?-	0	1	0		4.4e-31	TRUE	intron_variant	SCO2,ENSG00000284194,ENST00000535425,protein_coding,0|SCO2,ENSG00000284194,ENST00000543927,protein_coding,1|SCO2,ENSG00000284194,ENST00000638598,protein_coding,0	TTLL8,MLC1,MOV10L1,PANX2,TRABD,SELENOO,TUBGCP6,HDAC10,MAPK12,MAPK11,PLXNB2,DENND6B,PPP6R2,SBF1,ADM2,MIOX,LMF2,NCAPH2,SCO2,SCO2,TYMP,ODF3B,KLHDC7B,SYCE3,CPT1B,CHKB-CPT1B,CHKB,MAPK8IP2,ARSA,SHANK3,ACR,RABL2B	TRUE	FALSE	TYMP	downstream_gene_variant	TYMP	5	1	5	2	2	3	1	2
META	TYMP	ENSG00000025708	TYMP	P19971	4	186243195	186243195	rs4253281	A	G	0.4719	0.0125	-0.2143	0.027	2.36e-15	2	1	3	--	80.5	0.02352	1	5.98e-12	3.48e-05	FALSE	intron_variant	KLKB1,ENSG00000164344,ENST00000264690,protein_coding,1|KLKB1,ENSG00000164344,ENST00000264690,protein_coding,1|KLKB1,ENSG00000164344,ENST00000511406,retained_intron,0|KLKB1,ENSG00000164344,ENST00000511406,retained_intron,0|KLKB1,ENSG00000164344,ENST00000511608,protein_coding,0|KLKB1,ENSG00000164344,ENST00000511608,protein_coding,0|KLKB1,ENSG00000164344,ENST00000513864,protein_coding,0|KLKB1,ENSG00…	SORBS2,TLR3,FAM149A,CYP4V2,KLKB1,KLKB1,F11,AC018709.1,MTNR1A,FAT1	FALSE	TRUE	KLKB1	intron_variant	KLKB1	5	2	5	5	3	3	1	4
META	TYRO3	ENSG00000092445	TYRO3	Q06418	15	41305239	41305239	rs1132639	A	T	0.3055	0.0539	0.3367	0.0287	1.02e-31	1	3	3	++	0	0.5165	0	1.24e-14	1.27e-16	TRUE	non_coding_transcript_exon_variant	OIP5-AS1,ENSG00000247556,ENST00000500949,lncRNA,1	DNAJC17,ZFYVE19,PPP1R14D,SPINT1,RHOV,VPS18,DLL4,CHAC1,INO80,EXD1,CHP1,AC087721.2,AC087721.2,OIP5,NUSAP1,NDUFAF1,RTF1,ITPKA,LTK,RPAP1,TYRO3,MGA,MAPKBP1	FALSE	FALSE	TYRO3	no_consequence_for_gene	TYRO3	5	2	1	6	1	3	3	2
META	TYRO3	ENSG00000092445	TYRO3	Q06418	15	41305239	41565018	rs11639399	A	G	0.2893	0.0639	-0.5686	0.0287	2.9e-87	1	2	2	--	0	0.3394	0	2.61e-35	4.5e-39	TRUE	splice_region_variant	TYRO3,ENSG00000092445,ENST00000263798,protein_coding,1|TYRO3,ENSG00000092445,ENST00000559066,protein_coding,0	INO80,EXD1,CHP1,AC087721.2,OIP5,NUSAP1,NDUFAF1,RTF1,ITPKA,LTK,RPAP1,TYRO3,TYRO3,MGA,MAPKBP1,JMJD7,JMJD7-PLA2G4B,PLA2G4B,SPTBN5,EHD4,PLA2G4E	TRUE	FALSE	TYRO3	splice_region_variant	TYRO3	4	2	1	2	1	3	3	1
META	TYRO3	ENSG00000092445	TYRO3	Q06418	15	41305239	41709454	rs181337989	T	C	0.011	0	0.9155	0.13	1.89e-12	3	2	2	++	0	0.7362	0	7.66e-07	9.48e-07	TRUE	intron_variant	MGA,ENSG00000174197,ENST00000219905,protein_coding,1|MGA,ENSG00000174197,ENST00000545763,protein_coding,0|MGA,ENSG00000174197,ENST00000563576,protein_coding,0|MGA,ENSG00000174197,ENST00000566586,protein_coding,0|MGA,ENSG00000174197,ENST00000566718,protein_coding,0|MGA,ENSG00000174197,ENST00000570161,protein_coding,0	EXD1,CHP1,AC087721.2,OIP5,NUSAP1,NDUFAF1,RTF1,ITPKA,LTK,RPAP1,TYRO3,MGA,MGA,MAPKBP1,JMJD7,JMJD7-PLA2G4B,PLA2G4B,SPTBN5,EHD4,PLA2G4E,PLA2G4D,PLA2G4F,VPS39	FALSE	FALSE	TYRO3	no_consequence_for_gene	TYRO3	5	2	1	2	2	3	3	2
META	TYRO3	ENSG00000092445	TYRO3	Q06418	9	133266900	133266900	rs8176671	A	C	0.9082	0.007	-0.3242	0.0474	7.86e-12	3	1	1	--	53.3	0.1432	10	0.000557165	2.62e-09	FALSE	intron_variant	ABO,ENSG00000175164,ENST00000453660,processed_transcript,0|ABO,ENSG00000175164,ENST00000538324,protein_coding,1|ABO,ENSG00000175164,ENST00000611156,protein_coding,0|ABO,ENSG00000175164,ENST00000647353,processed_transcript,0|ABO,ENSG00000175164,ENST00000651471,processed_transcript,0	AK8,SPACA9,TSC1,GFI1B,GTF3C5,CEL,RALGDS,AL162417.1,GBGT1,OBP2B,ABO,ABO,SURF6,MED22,RPL7A,SURF1,SURF2,SURF4,STKLD1,REXO4,ADAMTS13,CACFD1,SLC2A6,MYMK,ADAMTSL2,FAM163B,DBH,SARDH,VAV2	FALSE	TRUE	ABO	intron_variant	ABO	5	3	1	5	1	3	3	4
META	VCAN	ENSG00000038427	VCAN	P13611	5	83546398	83546398	rs622134	A	G	0.5102	0.0144	-0.2513	0.0273	3.94e-20	3	1	1	--	0	0.6759	0	2.45e-10	2.58e-10	TRUE	intron_variant	VCAN,ENSG00000038427,ENST00000265077,protein_coding,1|VCAN,ENSG00000038427,ENST00000342785,protein_coding,0|VCAN,ENSG00000038427,ENST00000343200,protein_coding,0|VCAN,ENSG00000038427,ENST00000502527,protein_coding,0|VCAN,ENSG00000038427,ENST00000507162,processed_transcript,0|VCAN-AS1,ENSG00000249835,ENST00000512090,lncRNA,0|VCAN,ENSG00000038427,ENST00000512590,protein_coding,0|VCAN,ENSG0000003842…	TMEM167A,XRCC4,VCAN,VCAN,HAPLN1,EDIL3	TRUE	FALSE	VCAN	intron_variant	VCAN	5	2	5	3	2	3	3	1

## Sheet: legend
Column name	Coding	Meaning
Drug Targets	1	proteins targeted by drugs according to OpenTargets and DrugBank databases.
	2	proteins targeted by drugs according to OpenTargets database.
	3	proteins targeted by drugs according to DrugBank database.
	4	proteins not present as a target in either database.
Mouse Models	1	reported KO experiments having significant phenotype associations reported in both IMPC and OpenTargets
	2	reported KO experiments having significant phenotype associations reported in IMPC only
	3	reported KO experiments having significant phenotype associations reported in OpenTargets only
	4	no reported KO experiments for the cis gene in either database.
MR	1	significant causal protein-disease associations identified through MR with at least one CM-relevant trait (at least one with coherent disease-risk and protein effects)
	2	significant causal protein-disease associations identified through MR with at least one CM-relevant trait (opposing disease-risk and protein effects)
	3	significant causal protein-disease associations identified through MR with other traits than CM (at least one with coherent disease-risk and protein effects)
	4	significant causal protein-disease associations identified through MR with other traits than CM (opposing disease-risk and protein effects)
	5	no significant MR association
eQTL	1	cis-pQTLs coloc with an eQTL in blood for the cis gene
	2	cis-pQTLs coloc with an eQTL for the cis gene in other tissue than blood
	3	concordance of effect between eQTL and pQTL for cis
	4	trans-pQTLs coloc with an eQTL in blood
	5	trans-pQTLs coloc with an eQTL for a gene in other tissue than blood
	6	no significant eQTL colocalisation
pheWAS	1	signals co-localised with CM-relevant trait
	2	signals co-localised with non-CM traits
	3	no co-localising signals
Significance	1	genome-wide sig in both cohorts with same direction
	2	genome wide sig in one, nominally associated in the other cohort, same direction
	3	nominally sig (But not genome wide) in both, same direction
	4	genome wide sig in one, not nominally associated in the other cohort, same direction
	5	genome wide sig in one, not present in the other cohort
cis/trans	1	cis-associated variants that are located within the boundaries of the respective gene
	2	cis-associated variants that are located outside the boundaries of the respective gene
	3	trans not located within highly pleiotropic genes.
	4	trans not located within pleiotropic genes
coding consequence	1	severe consequence on the gene indicated by the "protein coding gene" column
	2	a proxy of the variant has severe consequence on the gene indicated by the "protein coding gene" column. If this gene differs from the one for which the variant has "severe protein coding" consequence, it is indicated by a star.
	3	moderate consequence on the gene indicated by the "protein coding gene" column
	4	low consequence on the gene indicated by the "protein coding gene" column
	5	modifier consequence on the gene indicated by the "protein coding gene" column
regulatory consequence	1	is a regulatory variant (please note this column is not gene specific)
	2	tagging variant is a regulatory variant
	3	is not a regulatory variant
Novelty	1	novel variant at novel locus
	2	novel variant at known locus
	3	known
Previously reported	1	unreported variant at novel locus
	2	unreported variant at known locus
	3	previously reported
Other annotation columns
consequence string	This formatted string reports transcript info for protein-coding genes for which the variant has a consequence equal to the most severe consequence reported in Ensembl
mapped gene	For cis, this is the cis gene. For trans, this column contains the gene likely to be affected given prior empirical evidence (e.g. receptor/ligand pair, members of protein complexes, pleiotropic genes, etc)
severe protein coding	For cis, this is the consequence for the cis gene. For trans, it is the most severe consequence across all protein coding genes. For example, if most severe consequence = stop gained but this only happens in lncRNA, this column will say "no consequence"
protein coding gene	The protein-coding gene for which the variant has the consequence mentioned in the above column
