# Supplementary material for: Identifying causal serum protein–cardiometabolic trait relationships using whole genome sequencing
Source: Hum Mol Genet. 2022 Nov 9;32(8):1266–75. doi: 10.1093/hmg/ddac275 (PMC10077504; doi:10.1093/hmg/ddac275)
Supplement: Supplementary_Table_3_ddac275 [file supplementary_table_3_ddac275.xlsx]

## Sheet: Sheet1
Supplementary Table 3. Protein QTL studies included in the novelty analysis.
First author	Year	PMID/DOI
Ahola-Olli	2017	27989323
Ahsan	2017	28915241
Benson	2018	29258991
Bretherick	2020	32628676
Folkersen	2020	33067605
Mirauta	2020	32773033
Ruffieux	2020	32492067
Carayol	2017	29234017
Deming	2016	10.1038/srep18092
Di Narzo	2017	28129359
Enroth	2014	25147954
Enroth	2018	29615742
Folkersen	2017	28369058
Hillary	2019	31320639
Emilsson	2018	30072576
Johansson	2013	23487758
Kauwe	2014	25340798
Kim	2013	23894628
Liu	2015	25652787
Melzer	2008	18464913
Lourdusamy	2012	22595970
Sasayama	2017	28031287	CSF
Sliz	2019	31217265
Solomon	2016	27329291
Solomon	2018	30562114
Suhre	2017	28240269
Sun	2016	27532455
Sun	2018	29875488
Yao	2018	30111768
Zhernakova	2018	30250126
Gudjonsson	2022	35078996
Emilsson	2022	35079000
