# Supplementary material for: Identifying causal serum protein–cardiometabolic trait relationships using whole genome sequencing
Source: Hum Mol Genet. 2022 Nov 9;32(8):1266–75. doi: 10.1093/hmg/ddac275 (PMC10077504; doi:10.1093/hmg/ddac275)
Supplement: Supplementary_Table_4_ddac275 [file supplementary_table_4_ddac275.xlsx]

## Sheet: Sheet1
Supplementary Table 4. Comparison of minor allele frequencies in HELIC versus non-Finnish Europeans in the Genome Aggregation Database (gnomAD) and 1000 Genomes, queried using Ensembl’s REST API. In the direction column, “--” or “++” indicate that the variant is present in both MANOLIS and Pomak; “-?” and “+?” indicate a MANOLIS-private variant; and “?-” and “?+” are Pomak-private variants.
panel	protein	Uniprot_ID	chr	pos	rsID	a1	a2	direction	helic_maf	gnomAD_NFE	gnomAD_ALL	1kG_EUR	1kG_ALL
CVDII	ACE2	Q9BYF1	12	120979733	rs3830659	G	GACTC	++	0.3181	NA	NA	NA	NA
META	ACP6	Q9NPH0	1	120491758	rs1213380672	CCT	C	++	0.0331	NA	NA	NA	NA
META	ACP6	Q9NPH0	1	120562489	novel	A	T	?-	0.012	NA	NA	NA	NA
META	ACP6	Q9NPH0	1	120654010	novel	T	C	+?	0.012	NA	NA	NA	NA
META	ACP6	Q9NPH0	1	121470180	rs114127018	A	T	?-	0.009	0.0001	0.0042	0	0.00399361
META	ACP6	Q9NPH0	1	147609390	rs613089	A	G	--	0.3433	0.3078	0.2714	NA	NA
META	ACP6	Q9NPH0	1	147652861	rs1174372632	T	C	?+	0.009	0.0002499	0.0001252	NA	NA
META	ACP6	Q9NPH0	1	147654322	rs140566115	A	G	--	0.0211	0.01722	0.01047	0.0119284	0.00459265
META	ACP6	Q9NPH0	1	147656613	rs75583687	T	C	++	0.0108	0.0255	0.0162	0.027833	0.00778754
CVDII	ADAMTS13	Q76LX8	3	186677324	rs2228243	A	G	++	0.2153	0.2038	0.1704	0.181909	0.204872
CVDII	ADAMTS13	Q76LX8	4	186240347	rs35984397	A	G	++	0.4702	0.4894	0.4413	0.478131	0.42492
CVDII	ADAMTS13	Q76LX8	9	133392016	rs28502181	T	G	++	0.0651	0.0917	0.1186	0.0914513	0.0992412
META	ADGRE2	Q9UHX3	19	14388656	rs8108408	T	G	--	0.0401	0.0212	0.1212	0.0248509	0.13758
CVDII	AGRP	O00253	16	66475748	rs58689256	A	G	--	0.0054	0.0006	0.007	0.00298211	0.0163738
CVDII	AMBP	P02760	9	114069709	rs147941577	A	G	++	0.0242	0.0037	0.0024	0.00298211	0.000798722
CVDII	AMBP	P02760	17	28391573	rs9913833	T	C	--	0.4914	0.4797	0.4213	0.5	0.388379
META	ANGPTL1	O95841	1	178557947	rs35716224	A	AT	++	0.4718	NA	NA	NA	NA
META	ANGPTL1	O95841	1	178902082	rs2275100	A	G	--	0.1189	0.1014	0.2	0.102386	0.202676
META	ANGPTL7	O43827	1	11205728	rs2253213	A	G	--	0.2797	0.2699	0.2532	0.271372	0.191893
META	APEX1	P27695	14	20456995	rs1130409	T	G	++	0.4066	0.4796	0.428	0.492048	0.375599
META	APLP1	P51693	19	35871901	rs767668877	A	G	?-	0.01	1.47e-05	6.571e-06	NA	NA
CVDIII	APN	P15144	15	89785074	rs1042499	T	C	--	0.0838	0.0615	0.0521	0.0586481	0.0447284
CVDIII	APN	P15144	15	89819043	rs8030349	A	G	++	0.3506	0.3536	0.2722	0.326044	0.234625
CVDIII	AXL	P30530	19	41233275	rs66841352	C	G	--	0.3759	0.3916	0.3762	0.387674	0.33766
CVDIII	AZU1	P20160	1	196735074	rs10801559	A	G	--	0.4381	0.4081	0.4397	0.425447	0.482428
CVDIII	BLMHYDROLASE	Q13867	3	53238635	novel	C	G	?-	0.007	NA	NA	NA	NA
CVDIII	BLMHYDROLASE	Q13867	17	30265427	rs73268099	C	G	--	0.2832	0.3312	0.2889	0.329026	0.252396
CVDII	BMP6	P22004	3	186742138	rs710446	T	C	++	0.4967	0.4119	0.4375	0.417495	0.415335
CVDII	BMP6	P22004	4	186235350	rs57182850	T	TTTTCTAACTTCATCACC	++	0.4662	NA	NA	NA	NA
CVDII	BMP6	P22004	5	177409531	rs1801020	A	G	++	0.2382	0.2492	0.3354	0.224652	0.472444
CVDII	CA5A	P35218	16	87893616	rs55870502	T	C	--	0.1771	0.1897	0.2219	0.178926	0.228235
CVDIII	CASP3	P42574	4	184671440	rs141634593	CATT	C	--	0.143	NA	NA	NA	NA
META	CCDC80	Q76M96	4	186243195	rs4253281	A	G	--	0.4719	0.4884	0.4125	0.477137	0.396965
CVDIII	CCL15	Q16663	17	36002489	rs854626	A	C	--	0.058	0.0771	0.2106	0.0656064	0.296126
CVDIII	CCL16	O15467	17	35283223	rs961393125	T	G	-?	0.01	8.819e-05	0.0001314	NA	NA
CVDIII	CCL16	O15467	17	35980421	rs112689088	T	C	++	0.0772	0.0924	0.1459	0.100398	0.190296
CVDII	CCL17	Q92583	1	159205564	rs12075	A	G	++	0.4194	0.4212	0.3581	0.397614	0.459465
CVDII	CCL17	Q92583	3	16898659	rs115792481	T	G	--	0.0438	0.04535	0.0475	0.0427435	0.0555112
CVDII	CCL17	Q92583	3	16913449	rs142289859	T	C	++	0.0211	0.0329	0.022	0.0367793	0.0133786
CVDII	CCL17	Q92583	3	42854959	rs9872440	T	C	++	0.4371	0.3763	0.395	0.398608	0.488818
CVDII	CCL17	Q92583	3	42864624	rs2228467	T	C	--	0.0523	NA	NA	NA	NA
CVDII	CCL17	Q92583	10	119250744	rs10886430	A	G	++	0.091	0.1277	0.0875	0.128231	0.0501198
CVDII	CCL17	Q92583	16	57379053	rs1787786	A	C	++	0.2611	0.2657	0.2937	0.255467	0.342452
CVDII	CCL17	Q92583	16	57408279	rs4396523	T	C	--	0.1411	0.0847	0.2205	0.0775348	0.227436
CVDIII	CCL24	O00175	7	75815066	rs873973	T	C	++	0.1342	0.1688	0.1267	0.172962	0.0776757
CVDIII	CCL24	O00175	7	75840133	rs6467885	T	C	++	0.1269	0.1042	0.06743	0.100398	0.0359425
CVDII	CCL3	P10147	3	46236086	rs79815064	A	G	--	0.0746	0.1134	0.0769	0.119284	0.0361422
CVDII	CCL3	P10147	17	36150851	rs12600678	T	C	++	0.1272	0.1262	0.1283	0.116302	0.168131
CVDII	CCL3	P10147	17	36463756	rs11316723	T	TC	--	0.1941	NA	NA	NA	NA
CVDIII	CD163	Q86VB7	2	134208991	rs62165726	A	C	--	0.0407	0.04006	0.02916	0.0467197	0.014976
CVDIII	CD163	Q86VB7	17	7170428	rs72837687	A	G	++	0.1417	0.1916	0.1674	0.195825	0.174321
META	CD164	Q04900	1	202143157	rs4363479	A	G	++	0.1036	0.06416	0.0422	0.0616302	0.0213658
META	CD164	Q04900	6	109423238	rs11153180	T	C	--	0.3296	0.3346	0.3103	0.352883	0.313299
META	CD1C	P29017	1	158292108	rs201448758	T	C	--	0.0121	0.0001323	9.202e-05	NA	NA
META	CD2AP	Q9Y5K6	6	47469961	novel	A	AC	++	0.2496	NA	NA	NA	NA
CVDII	CD4	P01730	12	6787380	rs73053728	A	G	++	0.4059	0.3093	0.2381	0.315109	0.140775
CVDIII	CD93	Q9NPY3	1	3888781	rs912070506	A	C	?-	0.002	0.0001323	6.579e-05	NA	NA
CVDIII	CD93	Q9NPY3	2	207672303	rs942471010	C	G	?+	0.004	0.0001	0.0001	NA	NA
CVDIII	CD93	Q9NPY3	2	227266736	rs1396628045	T	G	?-	0.004	8.821e-05	5.259e-05	NA	NA
CVDIII	CD93	Q9NPY3	11	112478030	novel	T	C	?+	0.002	NA	NA	NA	NA
CVDIII	CD93	Q9NPY3	20	23085249	rs747115137	G	GC	-?	0.003	NA	NA	NA	NA
CVDIII	CD93	Q9NPY3	20	23085700	novel	A	T	?+	0.005	NA	NA	NA	NA
CVDIII	CDH5	P33151	9	133253728	rs10793962	A	T	--	0.0924	0.0797	0.1087	0.084493	0.144968
CVDIII	CDH5	P33151	9	133279294	rs495828	T	G	--	0.2928	0.2186	0.1907	0.213718	0.160343
CVDIII	CDH5	P33151	16	66398520	rs1049970	T	C	--	0.2816	0.3098	0.2837	0.313121	0.255591
META	CDHR5	Q9HBB8	11	437335	rs373359555	A	G	+?	0.012	0.0006176	0.001775	NA	0.00139776
META	CDHR5	Q9HBB8	11	567256	rs7936401	A	G	++	0.4815	0.4104	0.4926	0.406561	0.485224
META	CDHR5	Q9HBB8	11	624400	rs117610069	T	C	--	0.0512	0.03791	0.0276	0.0457256	0.0327476
CVDII	CEACAM8	P31997	1	196733680	rs1329428	T	C	--	0.4378	0.4083	0.4398	0.425447	0.482428
CVDIII	CHI3L1	P36222	1	203186575	rs7515776	A	T	--	0.1921	0.1295	0.2344	0.137177	0.286142
CVDIII	CHI3L1	P36222	1	203186754	rs4950928	C	G	++	0.1535	0.21	0.234	0.180915	0.214457
CVDIII	CHI3L1	P36222	8	125469835	rs2954021	A	G	++	0.457	0.4904	0.46	0.499006	0.452077
CVDIII	CHIT1	Q13231	1	203215638	rs872583	T	C	++	0.194	0.1983	0.1884	0.185885	0.29393
CVDIII	CHIT1	Q13231	1	203229953	rs73068228	T	G	--	0.0603	0.0621	0.0776	0.0596421	0.0567093
META	CHRDL2	Q6WN34	4	186239096	rs12509937	T	C	-?	0.47	0.469	0.4649	0.477137	0.39996
META	CHRDL2	Q6WN34	11	74917698	rs117042741	T	C	--	0.0463	0.04376	0.02886	0.0308151	0.0127796
META	CLEC5A	Q9NY25	7	141941379	rs1285971	C	G	++	0.0702	0.02904	0.1134	0.028827	0.157548
META	CLMP	Q9H6B4	11	123195374	rs4554898	A	T	++	0.4566	0.4221	0.4836	0.383698	0.474042
META	CLSTN2	Q9H4D0	3	139767054	rs9863263	A	G	++	0.1167	0.06688	0.136	0.0705765	0.123802
META	CLSTN2	Q9H4D0	3	139900568	rs982074	T	C	--	0.2253	0.2179	0.1869	0.203777	0.19349
META	CLSTN2	Q9H4D0	3	140448648	rs41265459	A	T	++	0.0043	0.005674	0.003582	0.00596421	0.00239617
META	CLUL1	Q15846	18	590003	rs515354	C	G	--	0.1054	0.124	0.1002	0.117296	0.117013
META	CLUL1	Q15846	18	591690	rs12957470	C	G	++	0.4102	0.3051	0.2476	0.272366	0.171326
META	CLUL1	Q15846	18	597095	rs530344109	C	G	++	0.0008	0.0009407	0.0004795	0.00198807	0.000399361
META	CLUL1	Q15846	18	609954	rs505171	A	G	--	0.2432	0.2758	0.2679	0.291252	0.341254
META	CLUL1	Q15846	18	626518	rs509836	A	C	--	0.2679	0.2105	0.2757	0.229622	0.278754
META	CLUL1	Q15846	18	627530	rs201193638	A	G	?-	0.008	0.0002793	0.0001315	NA	NA
CVDIII	CNTN1	Q12860	12	40667419	rs10878998	T	C	++	0.1751	0.1281	0.1525	0.132207	0.235224
CVDIII	CNTN1	Q12860	16	364608	rs3848368	T	G	++	0.4968	0.4703	0.3957	0.486083	0.394569
CVDIII	CPA1	P15085	7	130384628	rs781910756	A	T	?-	0.008	NA	NA	NA	NA
CVDIII	CPA1	P15085	16	75200974	rs72802342	A	C	--	0.0826	0.07949	0.06266	0.0805169	0.0615016
CVDIII	CPB1	P15086	16	75200974	rs72802342	A	C	--	0.0827	0.07949	0.06266	0.0805169	0.0615016
CVDIII	CSTB	P04080	21	43776442	novel	CGCGCGGGGCGGG	C	?+	0.308	NA	NA	NA	NA
CVDII	CTRC	Q99895	1	15440540	rs497078	T	C	--	0.1507	0.107	0.114	0.0864811	0.0828674
CVDII	CTRC	Q99895	9	133257567	rs75179845	T	C	--	0.0891	0.0755	0.069	0.0775348	0.105032
CVDIII	CTSD	P07339	11	1754094	novel	T	TCA	-?	0.006	NA	NA	NA	NA
CVDIII	CTSD	P07339	11	1761176	rs72850960	C	G	--	0.1592	0.08466	0.08323	0.0795229	0.0760783
CVDIII	CTSD	P07339	12	101948954	novel	A	AC	?+	0.009	NA	NA	NA	NA
META	CTSH	P09668	15	78938395	rs62013200	T	G	++	0.1154	0.09932	0.1451	0.109344	0.176318
META	CTSH	P09668	15	78944951	rs2289702	T	C	--	0.0757	0.1044	0.07926	0.105368	0.076877
META	CTSO	P43234	4	156006379	novel	A	T	?-	0.032	NA	NA	NA	NA
META	CTSO	P43234	6	160029565	rs1225485459	T	C	?+	0.028	NA	NA	NA	NA
CVDIII	CTSZ	Q9UBR2	12	101825121	rs10745925	T	C	++	0.3335	0.2943	0.2819	0.279324	0.346046
CVDIII	CTSZ	Q9UBR2	12	101948954	novel	A	AC	?+	0.009	NA	NA	NA	NA
CVDIII	CTSZ	Q9UBR2	20	59027157	rs148370779	T	C	?-	0.012	0.009349	0.006487	0.0119284	0.00359425
CVDII	CXCL1	P09341	1	159205564	rs12075	A	G	++	0.4149	0.4212	0.3581	0.397614	0.459465
CVDII	CXCL1	P09341	1	159205704	rs34599082	T	C	++	0.0678	0.01626	0.009933	0.0129225	0.00459265
CVDII	CXCL1	P09341	4	73868964	rs74544699	A	G	--	0.0488	0.045	0.0677	0.0447316	0.0884585
CVDIII	CXCL16	Q9H2A7	3	45899714	rs1327099112	A	G	+?	0.009	7.349e-05	3.286e-05	NA	NA
CVDIII	CXCL16	Q9H2A7	17	4666816	rs5818977	CA	C	?+	0.234	NA	NA	NA	NA
CVDIII	CXCL16	Q9H2A7	17	4734036	rs200241400	CG	C	++	0.1323	NA	NA	NA	NA
META	DDC	P20711	7	50463171	rs11575543	A	G	--	0.0422	0.0167	0.05047	0.0159046	0.0509185
CVDIII	DLK1	P80370	14	100659952	rs17576123	T	C	--	0.1406	0.1316	0.1118	0.135189	0.0816693
CVDIII	DLK1	P80370	14	100709875	rs12881545	C	G	++	0.2856	0.333	0.4456	0.348907	0.260383
META	DPP7	Q9UHL4	9	137109777	rs6560658	C	G	--	0.2151	0.2489	0.201	0.248509	0.198283
META	DPP7	Q9UHL4	9	137113991	rs150267769	A	G	--	0.0084	0.01489	0.01131	0.0188867	0.00399361
META	ENO2	P09104	12	6862641	rs184861396	A	G	--	0.0045	0.002	0.0019	NA	NA
META	ENPP7	Q6UWV6	17	79722727	rs36069406	G	GC	++	0.3463	NA	NA	NA	NA
META	ENTPD5	O75356	1	109275536	novel	CT	C	?+	0.261	NA	NA	NA	NA
META	ENTPD5	O75356	14	73976343	rs140111715	A	G	-?	0.037	8.819e-05	4.6e-05	NA	NA
META	ENTPD5	O75356	14	74000519	rs146086623	A	G	--	0.0786	0.0585	0.06233	0.0775348	0.121206
CVDIII	EPCAM	P16422	13	103049340	rs56398830	A	G	--	0.063	0.01245	0.008741	0.0198807	0.00738818
CVDIII	EPCAM	P16422	19	48705286	rs507766	T	C	++	0.4446	0.4982	0.4689	0.468191	0.334265
CVDIII	EPHB4	P54760	9	133279427	rs635634	T	C	--	0.2664	0.1958	0.1682	0.184891	0.139776
CVDII	FABP2	P12104	4	119349548	rs6534133	T	C	++	0.2226	0.2633	0.2639	0.26839	0.257987
CVDIII	FAS	P25445	10	88979722	rs1210794263	A	G	?-	0.007	4.41e-05	4.607e-05	NA	NA
CVDIII	FAS	P25445	10	89006456	rs7901656	T	C	--	0.3871	0.3373	0.3114	0.342942	0.352636
META	FCRL1	Q96LA6	1	157802090	rs4971154	T	C	--	0.4256	0.4811	0.4097	0.493042	0.389577
CVDII	FGF21	Q9NSA1	2	27508073	rs1260326	T	C	++	0.4897	0.4102	0.33	0.410537	0.293331
CVDII	FGF21	Q9NSA1	19	48759809	rs4801773	A	C	--	0.3884	0.4389	0.4746	0.457256	0.422724
META	GAL	P22466	2	60272726	rs11384422	A	AG	--	0.4532	NA	NA	NA	NA
CVDIII	GAL3	P17931	14	55112993	novel	CAA	C	--	0.07	NA	NA	NA	NA
CVDIII	GAL3	P17931	14	55257674	rs3084446	TTG	TTGTGTG	++	0.2059	NA	NA	NA	NA
CVDIII	GAL4	P56470	9	133274414	rs532436	A	G	--	0.2654	0.1958	0.1684	0.185885	0.141374
CVDII	GAL9	O00182	17	27561246	rs539331992	T	C	?+	0.005	0.0001	0	0.000994036	0.000199681
CVDII	GAL9	O00182	17	27643697	rs4794974	A	C	--	0.2442	0.2464	0.2265	0.242545	0.227636
CVDII	GDF2	Q9UK05	14	94446552	novel	C	G	?-	0.014	NA	NA	NA	NA
CVDII	GIF	P27352	6	119644095	rs807309	T	C	--	0.2545	0.2706	0.2121	0.299205	0.202476
CVDII	GIF	P27352	11	61202738	rs182411787	A	G	++	0.4	0.3404	0.2706	0.327038	0.166334
CVDII	GLO1	Q04760	6	38682852	rs4746	T	G	++	0.4167	0.4454	0.3811	0.418489	0.28734
CVDIII	GRN	P28799	1	109275908	rs646776	T	C	++	0.248	0.2216	0.2523	0.212724	0.238419
CVDIII	GRN	P28799	10	71819125	rs4747203	T	C	++	0.2499	0.2733	0.3444	0.279324	0.409944
CVDIII	GRN	P28799	17	44375697	rs5911	A	C	++	0.3598	0.3849	0.3894	0.388668	0.400359
CVDII	HBEGF	Q99075	10	63267383	rs7098181	T	G	++	0.4048	0.4256	0.3851	0.432406	0.367412
CVDII	HO1	P09601	4	186239096	rs12509937	T	C	-?	0.476	0.469	0.4649	0.477137	0.39996
CVDII	HO1	P09601	5	177409531	rs1801020	A	G	++	0.2349	0.2492	0.3354	0.224652	0.472444
CVDII	HOSCAR	Q8IYS5	19	54050443	rs10500316	T	C	++	0.4422	0.4569	0.4842	0.483101	0.408546
CVDII	HOSCAR	Q8IYS5	19	54095964	rs61742142	T	C	--	0.1062	0.04265	0.05666	0.0536779	0.066893
CVDII	HOSCAR	Q8IYS5	19	54096049	rs142964852	C	G	++	0.0096	0.0082	0.0047	0.00695825	0.00199681
CVDII	HOSCAR	Q8IYS5	19	54100109	rs10410214	T	G	++	0.4499	0.4727	0.4713	0.468191	0.446685
CVDII	HSP27	P04792	7	76294901	rs2908203	T	G	--	0.2869	0.2491	0.2339	0.263419	0.308706
CVDII	HSP27	P04792	11	65169248	rs12292693	A	C	--	0.219	0.2536	0.1943	0.239563	0.137979
CVDIII	ICAM2	P13598	3	98698056	novel	T	G	--	0.4648	NA	NA	NA	NA
CVDIII	ICAM2	P13598	9	133279427	rs635634	T	C	--	0.2669	0.1958	0.1682	0.184891	0.139776
CVDIII	IGFBP7	Q16270	4	46732375	novel	T	C	?-	0.014	NA	NA	NA	NA
CVDIII	IGFBP7	Q16270	4	56636449	novel	A	G	?+	0.008	NA	NA	NA	NA
CVDIII	IGFBP7	Q16270	4	57085581	rs10570209	T	TTGTA	--	0.1205	NA	NA	NA	NA
CVDIII	IGFBP7	Q16270	4	67658568	rs539585543	A	G	?+	0.007	0.0002206	0.0002171	NA	0.000399361
CVDIII	IGFBP7	Q16270	4	73468743	rs1289184022	A	G	?+	0.006	NA	NA	NA	NA
META	IGFBPL1	Q8WX77	9	38381311	rs10973772	T	G	--	0.4392	0.4009	0.4173	0.379722	0.48143
META	IGFBPL1	Q8WX77	9	38425041	rs10973797	C	G	--	0.4555	0.4116	0.3687	0.449304	0.411741
META	IGFBPL1	Q8WX77	9	38440325	rs11388692	A	AT	--	0.4155	NA	NA	NA	NA
CVDII	IGGFCRECEPTORIIB	P31994	1	161499264	rs6658353	C	G	++	0.3549	0.4911	0.4908	0.488072	0.419129
CVDII	IGGFCRECEPTORIIB	P31994	1	161531106	rs115613642	A	C	++	0.0264	0.0334	0.0212	0.0377734	0.0117812
CVDII	IGGFCRECEPTORIIB	P31994	1	161602563	rs67775399	T	C	--	0.1247	0.2047	0.1437	0.204771	0.0988419
CVDII	IL16	Q14005	15	81308110	rs4778639	T	G	++	0.0624	0.0757	0.061	0.0695825	0.0836661
CVDII	IL17D	Q8TAD2	13	20666392	rs7998230	C	G	--	0.2771	0.274	0.3356	0.279324	0.273962
CVDII	IL17D	Q8TAD2	13	20704282	rs972366120	A	G	--	0.0067	NA	1.389e-05	NA	NA
CVDIII	IL17RA	Q96F46	4	49515999	rs377252166	T	C	--	0.0285	0.04701	0.02987	0.0407555	0.0103834
CVDIII	IL17RA	Q96F46	4	49516377	rs35851822	A	T	++	0.0175	0.0141	0.0087	0.00695825	0.00319489
CVDIII	IL17RA	Q96F46	22	17100948	rs2241044	A	C	++	0.4685	0.4869	0.466	0.481113	0.422724
CVDIII	IL17RA	Q96F46	22	17105693	rs2241047	C	G	--	0.4793	0.4973	0.493	0.473161	0.44389
CVDIII	IL17RA	Q96F46	22	17111130	rs141573482	A	G	--	0.005	0.0049	0.0033	0.00298211	0.00159744
CVDIII	IL17RA	Q96F46	22	17125573	rs143736525	A	G	--	0.1959	0.2065	0.2219	0.197813	0.183906
CVDII	IL18	Q14116	2	32264782	rs385076	T	C	--	0.3912	0.3609	0.3556	0.352883	0.402556
CVDII	IL18	Q14116	11	112214593	rs2250417	T	C	++	0.4377	0.4676	0.4336	0.488072	0.304113
CVDII	IL1RA	P18510	2	113078588	rs11123160	A	T	++	0.2682	0.2783	0.1797	0.235586	0.0914537
CVDII	IL1RA	P18510	2	113109711	rs55709272	T	C	++	0.4858	0.4327	0.4163	0.437376	0.356829
CVDII	IL1RL2	Q9HB29	2	89009162	rs543843028	A	G	?-	0.02	0.001319	0.0007304	NA	NA
CVDII	IL1RL2	Q9HB29	2	101665356	rs186065530	T	C	--	0.0171	0.001088	0.0006966	0.000994036	0.000199681
CVDII	IL1RL2	Q9HB29	2	102179965	rs3917330	T	G	--	0.0442	0.07644	0.09669	0.084493	0.0810703
CVDII	IL1RL2	Q9HB29	2	102206236	rs182045756	T	C	++	0.0067	0.0019	0.0019	0.00198807	0.00199681
CVDII	IL1RL2	Q9HB29	2	102212357	rs1922291	A	G	++	0.4388	0.3918	0.3728	0.400596	0.367612
CVDIII	IL1RT1	P14778	3	98688089	rs12496730	C	G	--	0.4751	0.4501	0.37	0.450298	0.358626
CVDIII	IL1RT2	P27930	2	101850167	rs536615483	A	G	--	0.0044	0.0002353	0.0001776	NA	NA
CVDIII	IL1RT2	P27930	2	102000516	rs7561191	A	T	--	0.4305	0.4036	0.4382	0.434394	0.465655
CVDIII	IL1RT2	P27930	2	102283274	rs532601074	A	G	?-	0.005	4.41e-05	6.573e-05	0.000994036	0.000399361
CVDII	IL27	Q8NEV9,Q14213	10	100049236	rs111563092	T	C	--	0.064	0.04944	0.053	0.0477137	0.0499201
CVDII	IL27	Q8NEV9,Q14213	19	4236999	rs4740	A	G	--	0.3191	0.2898	0.3866	0.305169	0.448482
CVDIII	IL2RA	P01589	10	6018470	rs12722588	T	C	--	0.1383	0.1827	0.1812	0.167992	0.166134
CVDIII	IL2RA	P01589	10	6053965	rs12722497	A	C	++	0.1158	0.09675	0.06862	0.144135	0.0445288
CVDIII	IL2RA	P01589	10	6080706	rs2182410	T	C	--	0.3166	0.3853	0.4936	0.345924	0.440296
CVDII	IL4RA	P24394	16	27315521	rs8052962	T	G	--	0.3427	0.3789	0.3714	0.370775	0.413538
CVDIII	IL6RA	P08887	1	154422736	rs4133213	A	C	++	0.3979	0.4278	0.364	0.392644	0.334065
CVDIII	IL6RA	P08887	1	154532630	rs77994623	T	C	--	0.2108	0.1636	0.1457	0.136183	0.192692
META	ITGB7	P26010	12	53519700	rs541150953	T	C	--	0.0153	0.0018	0.0009	0.00198807	0.000399361
CVDII	KIM1	Q96D42	5	157042315	rs12520634	A	G	--	0.2806	0.2764	0.2296	0.295229	0.190495
CVDII	KIM1	Q96D42	5	157056182	rs4073552	A	C	--	0.385	0.3712	0.3248	NA	NA
META	KLK10	O43240	19	50977726	rs1654527	T	G	--	0.0816	0.0591	0.113	0.0506958	0.113618
META	KLK10	O43240	19	51019947	rs2569454	T	C	--	0.4695	0.4372	0.3361	0.444334	0.34385
META	KLK10	O43240	19	51024785	rs3745539	T	C	++	0.1294	0.07607	0.06409	0.0666004	0.0593051
META	KYAT1	Q16773	9	126833282	rs746374838	T	C	?+	0.006	0	0	NA	NA
CVDIII	LDLRECEPTOR	P01130	19	44909976	rs1065853	T	G	++	0.081	NA	NA	0.0626243	0.0766773
META	LILRA5	A6NI73	1	196705584	rs2019727	A	T	++	0.2692	0.1961	0.2356	0.187873	0.249201
META	LILRA5	A6NI73	19	54302450	rs34464703	T	TG	++	0.2139	NA	NA	NA	NA
CVDII	LPL	P06858	4	186235350	rs57182850	T	TTTTCTAACTTCATCACC	++	0.473	NA	NA	NA	NA
CVDII	LPL	P06858	5	177409531	rs1801020	A	G	++	0.2355	0.2492	0.3354	0.224652	0.472444
CVDII	LPL	P06858	8	19909196	rs150799387	A	G	--	0.0328	0.01582	0.009926	0.0109344	0.00439297
META	LRIG1	Q96JA1	3	65385258	rs527819972	A	G	--	0.0263	0.0011	0.0008	NA	NA
META	LRIG1	Q96JA1	3	66384219	rs2306272	T	C	++	0.3037	0.2833	0.2618	0.292247	0.36222
META	LRP11	Q86VZ4	6	149227229	rs190421361	A	T	?+	0.001	0.0029	0.0016	0.00198807	0.000399361
META	LRP11	Q86VZ4	6	149594518	rs9765961	T	C	--	0.0277	0.0083	0.1152	0.00994036	0.155351
META	LRP11	Q86VZ4	6	149777465	rs3039620	T	TAAATG	--	0.372	NA	NA	NA	NA
CVDIII	LTBR	P36941	12	6410671	rs7300170	A	G	++	0.2791	0.283	0.2327	0.292247	0.194888
CVDII	MARCO	Q9UEW3	2	113525009	rs545613564	T	C	-?	0.031	0.01678	0.01174	0.0119284	0.00778754
CVDII	MARCO	Q9UEW3	2	118431825	rs1339184156	A	G	-?	0.016	1.47e-05	6.57e-06	NA	NA
CVDII	MARCO	Q9UEW3	2	118983428	rs6751745	T	C	--	0.273	0.1737	0.3071	0.164016	0.405351
META	MCFD2	Q8NI22	2	46914826	rs62140549	A	G	--	0.2159	0.275	0.217	0.274354	0.187899
CVDIII	MCP1	P13500	1	159205564	rs12075	A	G	++	0.4155	0.4212	0.3581	0.397614	0.459465
CVDIII	MCP1	P13500	3	46420583	novel	A	G	--	0.1675	NA	NA	NA	NA
META	MEP1B	Q16820	18	31913063	rs763953724	A	G	?+	0.01	NA	6.584e-06	NA	NA
META	MEP1B	Q16820	18	32113622	rs1410442909	T	TA	?+	0.002	NA	NA	NA	NA
META	MEP1B	Q16820	18	32217995	rs680321	T	C	++	0.3733	0.4663	0.4729	0.44334	0.490415
CVDIII	MEPE	Q9NQ76	4	186230988	rs4241815	T	C	--	0.4506	0.4891	0.439	0.479125	0.419529
CVDIII	MEPE	Q9NQ76	5	177415473	rs2731672	T	C	++	0.2462	0.2502	0.3427	0.22664	0.484026
CVDII	MERTK	Q12866	2	111990076	rs11123073	A	G	--	0.4914	0.3823	0.3815	0.375746	0.439097
META	METRNL	Q641Q3	17	83085299	rs72854240	T	G	?-	0.061	0.1042	0.06787	0.0954274	0.0299521
CVDII	MMP12	P39900	11	102853480	rs72981684	T	C	--	0.1179	0.129	0.09329	0.127237	0.0593051
CVDII	MMP12	P39900	11	102867320	novel	A	AG	?+	0.012	NA	NA	NA	NA
CVDIII	MMP2	P08253	16	55489814	novel	A	C	?-	0.007	NA	NA	NA	NA
CVDIII	MMP2	P08253	16	55496937	rs144755357	A	G	?+	0.013	7.35e-05	3.942e-05	NA	NA
CVDIII	MMP3	P08254	11	102845216	rs35068180	G	GA	--	0.4766	NA	NA	NA	NA
CVDII	MMP7	P09237	11	102530902	rs11568819	A	G	++	0.0418	0.06363	0.05405	0.0666004	0.0395367
CVDII	MMP7	P09237	11	102536460	rs1943779	T	C	++	0.3579	0.2962	0.2941	0.296223	0.264976
CVDII	MMP7	P09237	11	102998578	rs1044251682	T	G	++	0.0197	0.0001	0	NA	NA
CVDIII	MPO	P05164	1	196662985	rs113439691	T	TA	++	0.2132	NA	NA	NA	NA
META	NECTIN2	Q92692	19	44878419	rs148423386	A	G	?-	0.013	0.003559	0.002328	0.000994036	0.000599042
META	NECTIN2	Q92692	19	45015617	novel	C	G	?+	0.009	NA	NA	NA	NA
META	NOMO1	Q15155	16	16214818	rs2007413	T	C	--	0.237	0.1994	0.1547	0.202783	0.122204
META	NOMO1	Q15155	16	16264840	rs538778325	A	G	--	0.09	0.06675	0.05215	0.0467197	0.0245607
META	NPTXR	O95502	22	38826622	rs34637063	A	G	--	0.0056	0.006907	0.003862	0.00596421	0.00159744
META	NPTXR	O95502	22	38830584	rs117773903	T	C	++	0.0427	0.02104	0.03661	0.027833	0.0599042
CVDIII	OPG	O00300	8	119067509	rs2465383	A	G	--	0.4565	0.4441	0.3844	0.425447	0.341054
CVDIII	PAI	P05121	7	101139179	rs1050955	A	G	--	0.3494	0.2117	0.2506	0.208748	0.341653
CVDII	PAPPA	Q13219	11	57389932	rs490358	A	G	--	0.2415	0.2735	0.2822	0.259443	0.247804
CVDII	PAPPA	Q13219	11	57473113	rs538010026	T	C	--	0.0257	0.0002057	0.000276	0.000994036	0.000599042
CVDII	PAR1	P25116	5	76732299	rs168753	A	T	++	0.1541	0.1688	0.1421	0.178926	0.177716
CVDIII	PCSK9	Q8NBP7	1	55062245	rs643257	T	C	++	0.1735	0.1699	0.1717	0.178926	0.134784
CVDIII	PDGFSUBUNITA	P04085	7	623399	rs149525923	A	C	-?	0.006	0.0002205	0.02399	NA	0.0225639
CVDII	PDL2	Q9BQ51	3	98687950	rs12493830	T	C	++	0.4707	0.45	0.3701	0.450298	0.357628
CVDII	PDL2	Q9BQ51	4	186242458	rs4253271	T	G	++	0.471	0.4895	0.4418	0.478131	0.424321
CVDII	PDL2	Q9BQ51	9	5510544	rs116579314	A	G	?-	0.038	0.0003381	0.002656	NA	0.00299521
CVDII	PDL2	Q9BQ51	9	5514839	rs2381282	T	C	--	0.4269	0.4467	0.4566	0.450298	0.385982
CVDIII	PECAM1	P16284	9	133254260	rs8176759	A	G	++	0.0917	0.07966	0.1152	0.084493	0.152955
CVDII	PGF	P49763	14	74993858	rs12588981	A	G	++	0.4222	0.47	0.4669	0.462227	0.483626
CVDIII	PI3	P19957	20	45165428	rs2868235	T	C	--	0.1466	0.1742	0.1528	0.161034	0.10643
CVDII	PIGR	P01833	19	48703998	rs485073	A	G	--	0.4344	0.4949	0.4655	0.469185	0.332268
META	PILRB	Q9UKJ0	7	100334426	rs7384878	T	C	++	0.3312	0.3144	0.2868	0.326044	0.340855
CVDIII	PLC	P98160	1	22489665	rs903601537	A	G	?+	0.004	0.0002	0.0001	NA	NA
CVDIII	PON3	Q15166	7	95328877	rs577750230	T	C	+?	0.019	0.0001	0.0001	0	0.000599042
CVDIII	PON3	Q15166	7	95354042	rs10953142	T	C	--	0.4406	0.4162	0.2947	0.387674	0.17512
CVDIII	PON3	Q15166	7	95360067	rs139856535	T	C	--	0.007	0.002898	0.002298	0.00695825	0.00159744
CVDIII	PON3	Q15166	7	95396432	rs149867961	T	C	++	0.0273	0.0285	0.0189	0.026839	0.00758786
CVDII	PRELP	P51888	1	203462838	rs140917941	T	C	--	0.0107	0.01088	0.01257	0.00795229	0.0207668
CVDII	PRELP	P51888	1	203673075	novel	T	C	?-	0.016	NA	NA	NA	NA
CVDII	PRELP	P51888	4	186248013	rs1973612	T	C	--	0.4724	0.4887	0.4523	0.477137	0.451677
CVDII	PRSS27	Q9BQR3	16	2661821	rs11646366	A	G	++	0.1639	0.1323	0.1756	0.144135	0.159345
CVDII	PRSS27	Q9BQR3	16	2717893	rs71386687	T	G	++	0.0369	0.07839	0.05297	0.0596421	0.0185703
CVDII	PRSS27	Q9BQR3	16	2717894	rs141111264	T	C	--	0.0563	0.0432	0.0297	0.0526839	0.0245607
CVDII	PRSS27	Q9BQR3	19	48703417	rs601338	A	G	++	0.4528	0.4776	0.4415	0.441352	0.321685
CVDIII	PRTN3	P24158	1	196733680	rs1329428	T	C	--	0.4377	0.4083	0.4398	0.425447	0.482428
CVDIII	PRTN3	P24158	19	845535	rs6510982	C	G	--	0.2109	0.2396	0.2004	0.220676	0.209465
CVDII	PSGL1	Q14242	12	97893711	rs185338771	T	C	?+	0.004	0	0.0001	0	0.000199681
CVDII	PSGL1	Q14242	12	108623488	rs7300972	T	C	++	0.0263	0.0168	0.0923	0.027833	0.110623
CVDII	PSGL1	Q14242	12	109408221	rs919721402	T	C	?-	0.006	7.35e-05	3.945e-05	NA	NA
CVDIII	PSPD	P35247	6	31365326	rs140949683	A	G	--	0.0154	0.0571	0.0405	0.0506958	0.0395367
CVDIII	PSPD	P35247	10	79934597	rs12262739	T	C	++	0.0701	0.08064	0.1228	0.0815109	0.0994409
CVDIII	PSPD	P35247	10	79946568	rs721917	A	G	++	0.3878	0.4256	0.4293	0.420477	0.495407
CVDIII	PSPD	P35247	10	80002884	rs10887331	A	G	--	0.1824	0.1627	0.1877	0.172962	0.264776
CVDIII	PSPD	P35247	16	84369955	rs9927461	A	C	--	0.1364	0.1441	0.2625	0.162028	0.351038
META	QDPR	P09417	4	17525059	rs10020773	A	C	++	0.2277	0.2415	0.275	0.235586	0.242013
CVDII	RAGE	Q15109	6	32285670	rs371552471	T	C	--	0.0144	0.0006	0.001	0	0.00319489
CVDIII	RARRES2	Q99969	7	150197525	rs1249982494	T	C	?+	0.003	0.0001	0	NA	NA
CVDIII	RARRES2	Q99969	7	150342466	rs3735167	T	C	++	0.2383	0.2622	0.2189	0.257455	0.191693
CVDIII	RETN	Q9HD89	1	196733680	rs1329428	T	C	--	0.4377	0.4083	0.4398	0.425447	0.482428
CVDIII	RETN	Q9HD89	19	7668689	rs34861192	A	G	++	0.0127	0.008326	0.03214	0.00994036	0.0621006
CVDIII	RETN	Q9HD89	19	7677916	rs10401670	T	C	++	0.3758	0.4309	0.4955	0.411531	0.481629
META	RNASE3	P12724	1	196727803	rs1410996	A	G	--	0.4344	0.4083	0.459	0.425447	0.495008
META	RNASE3	P12724	14	20887148	rs145837285	CTATA	C	++	0.0808	NA	NA	NA	NA
META	ROR1	Q01973	1	64147962	rs6686041	T	C	++	0.1728	0.1711	0.2953	0.215706	0.40655
META	RTN4R	Q9BZR6	22	20185296	rs10212004	T	C	++	0.1702	0.1557	0.2246	0.138171	0.190895
META	RTN4R	Q9BZR6	22	20247677	rs696880	A	G	--	0.4998	0.3937	0.3883	0.406561	0.445088
CVDII	SCF	P21583	16	66577847	rs183455943	A	G	-?	0.008	0.003322	0.00228	0.00397614	0.00299521
CVDII	SCF	P21583	20	45916409	rs4810479	T	C	--	0.2791	0.2523	0.3284	0.28827	0.454073
META	SDC4	P31431	20	45345679	rs2741454	T	C	--	0.4558	0.4891	0.4359	0.488072	0.486222
CVDIII	SELE	P16581	9	133266456	rs2519093	T	C	--	0.2667	0.1955	0.168	0.184891	0.141374
CVDIII	SELP	P16109	1	169593666	rs6128	T	C	--	0.1931	0.1595	0.2824	0.166004	0.378794
CVDIII	SELP	P16109	1	169594713	rs6136	T	G	++	0.0788	0.1064	0.0738	0.0884692	0.0359425
CVDIII	SELP	P16109	1	169636217	rs34974236	T	TA	--	0.197	NA	NA	NA	NA
CVDIII	SELP	P16109	9	133263362	rs8176685	G	GCGCCCACCACTA	--	0.2543	NA	NA	NA	NA
CVDII	SERPINA12	Q8IW75	14	94499100	rs77822037	T	G	++	0.0274	0.0135	0.04265	0.0129225	0.0706869
CVDII	SERPINA12	Q8IW75	14	94502621	rs7159117	T	C	++	0.4168	0.324	0.3953	0.309145	0.403754
CVDII	SERPINA12	Q8IW75	14	94522070	rs17091005	T	C	--	0.2589	0.2247	0.2083	0.233598	0.210463
META	SERPINB6	P35237	6	2973872	rs12526360	A	G	--	0.1196	0.0963	0.1494	0.0854871	0.139776
META	SERPINB8	P50452	18	63970130	rs113130158	AGCGGCGGCG	AGCGGCGGCGGCGGCG	++	0.193	NA	NA	NA	NA
META	SERPINB8	P50452	18	63987229	rs3826616	A	G	++	0.4335	0.4258	0.4656	0.457256	0.451478
CVDIII	SHPS1	P78324	20	1571784	rs2253427	T	C	++	0.1911	0.2156	0.1873	0.210736	0.175919
CVDIII	SHPS1	P78324	20	1903644	rs6081096	C	G	--	0.3829	0.4547	0.4691	0.446322	0.479832
META	SIGLEC7	Q9Y286	19	51139527	rs12983058	T	G	++	0.3364	0.3093	0.2932	0.285288	0.300519
META	SIGLEC7	Q9Y286	19	51140740	rs77067043	T	C	++	0.045	0.01452	0.008594	0.00994036	0.00399361
META	SIGLEC7	Q9Y286	19	51142883	rs140185670	C	G	--	0.0664	0.07009	0.05334	0.0675944	0.0315495
CVDII	SLAMF7	Q9NQ25	1	160750284	rs11581248	T	C	--	0.1053	0.1312	0.08478	0.127237	0.0403355
CVDII	SORT1	Q99523	1	109334263	rs7550401	T	C	--	0.181	0.2242	0.1905	0.230616	0.155751
META	SOST	Q9BQB4	12	479206	rs35451048	CT	C	--	0.3545	NA	NA	NA	NA
CVDIII	SPON1	Q9HCB6	11	14017074	rs1969539	A	G	++	0.4801	0.4906	0.479	0.49503	0.489417
CVDIII	SPON1	Q9HCB6	11	14436274	rs748563872	A	C	?+	0.003	0.0004	0.0002	NA	NA
CVDIII	SPON1	Q9HCB6	11	24110198	novel	T	C	?+	0.003	NA	NA	NA	NA
CVDII	SPON2	Q9BUD6	4	602722	rs1247668555	A	G	?-	0.004	4.41e-05	1.971e-05	NA	NA
CVDII	SPON2	Q9BUD6	4	1184808	rs28856334	T	G	++	0.1265	0.1239	0.172	0.130219	0.151558
META	SSC4D	Q8WTU2	7	76408266	rs17149199	A	G	--	0.1135	0.0617	0.079	0.0735586	0.0658946
CVDIII	ST2	Q01638	2	102316102	rs950880	A	C	--	0.3839	0.3807	0.3063	0.34493	0.302915
CVDIII	ST2	Q01638	2	102371859	rs34318712	G	GA	--	0.0267	NA	NA	NA	NA
CVDIII	ST2	Q01638	2	102409510	rs115715837	T	C	--	0.0208	0.001852	0.002011	0.00298211	0.00459265
META	SUMF2	Q8NBJ7	7	56078132	rs35384521	A	G	--	0.0189	0.0214	0.01257	0.0188867	0.00599042
META	SUMF2	Q8NBJ7	7	71973324	rs568788425	T	C	-?	0.008	0.0004116	0.0003288	NA	NA
META	SUMF2	Q8NBJ7	8	9329732	rs1461729	A	G	++	0.0688	0.09778	0.1177	0.084493	0.103834
CVDIII	TFPI	P10646	2	187487335	rs8176503	G	GTACA	--	0.435	NA	NA	NA	NA
CVDII	THBS2	P35442	6	169217794	rs73043837	A	G	?+	0.082	0.09668	0.06969	0.0974155	0.0523163
META	THOP1	P52888	19	2786399	rs1736194	C	G	--	0.3055	0.3003	0.3201	0.292247	0.349241
CVDII	THPO	P40225	4	186248013	rs1973612	T	C	--	0.4725	0.4887	0.4523	0.477137	0.451677
CVDII	TIE2	Q02763	9	26845961	novel	G	GA	?-	0.048	NA	NA	NA	NA
CVDII	TIE2	Q02763	9	27183465	rs682632	A	C	++	0.026	0.03876	0.02378	0.0337972	0.0101837
CVDII	TIE2	Q02763	9	27212065	rs118155010	A	T	++	0.046	0.04722	0.03652	0.0487078	0.0391374
CVDII	TIE2	Q02763	9	133254328	rs1137827	T	C	++	0.092	0.07965	0.1153	0.084493	0.152955
CVDIII	TIMP4	Q99727	3	12099453	rs453131	C	G	--	0.126	0.1688	0.2328	0.151093	0.208666
CVDIII	TIMP4	Q99727	3	12114388	rs11707641	T	C	--	0.1586	0.1543	0.1558	0.166998	0.269768
CVDIII	TLT2	Q5T2D2	6	41199359	rs11759347	A	C	++	0.3034	0.2362	0.2094	0.265408	0.210463
CVDII	TM	P07204	20	23048087	rs1042579	A	G	++	0.1255	0.1867	0.1532	0.192843	0.164537
CVDII	TNFRSF10A	O00220	8	23195947	rs11992367	T	G	++	0.4202	0.3765	0.4566	0.393638	0.444888
CVDII	TNFRSF10A	O00220	8	23210773	rs13255997	A	G	++	0.451	0.4785	0.3894	0.474155	0.246805
CVDII	TNFRSF10A	O00220	8	23225458	rs13278062	T	G	--	0.3924	0.4881	0.4166	0.497018	0.400759
CVDIII	TNFRSF10C	O14798	8	23108277	rs35465395	T	TG	++	0.0419	NA	NA	NA	NA
CVDIII	TNFRSF10C	O14798	19	43648948	rs4760	A	G	++	0.1539	0.1579	0.1078	0.149105	0.0684904
CVDII	TNFRSF11A	Q9Y6Q6	18	62354041	rs80067526	A	G	++	0.1841	0.1849	0.1208	0.173956	0.0573083
CVDII	TNFRSF11A	Q9Y6Q6	18	62383966	rs9646629	C	G	++	0.3625	0.3632	0.3309	0.371769	0.352835
CVDII	TNFRSF13B	O14836	13	108308032	rs200748895	T	TGCTG	++	0.0629	NA	NA	NA	NA
CVDIII	TNFRSF14	Q92956	1	2535830	rs745842848	T	C	?-	0.013	0.0001323	0.0001117	NA	NA
CVDIII	TNFRSF14	Q92956	22	32768723	rs4821101	T	C	++	0.2847	0.2715	0.2162	0.27833	0.263578
CVDIII	TNFSF13B	Q9Y275	13	108308032	rs200748895	T	TGCTG	++	0.0634	NA	NA	NA	NA
CVDIII	TR	P02786	3	196073940	rs3817672	T	C	--	0.4122	0.4484	0.425	0.457256	0.30631
CVDII	TRAILR2	O14763	8	23027818	rs2293400	A	T	--	0.3617	0.3286	0.2567	0.318091	0.25
CVDII	TRAILR2	O14763	8	23028617	rs2293399	A	G	--	0.0966	0.105	0.1427	0.10338	0.13778
CVDIII	TRAP	P13686	19	11577385	rs2071485	A	G	++	0.1697	0.1239	0.1239	0.12326	0.100639
CVDIII	TRAP	P13686	19	11580994	rs79525531	A	G	--	0.1221	0.1242	0.09475	0.130219	0.0756789
META	TXNDC5	Q8NBS9	6	7881919	rs34795283	CCTAT	C	++	0.1483	NA	NA	NA	NA
META	TXNDC5	Q8NBS9	6	7883235	rs111331197	T	C	++	0.013	0.01086	0.006784	0.00994036	0.00359425
META	TYMP	P19971	4	186243195	rs4253281	A	G	--	0.4719	0.4884	0.4125	0.477137	0.396965
META	TYMP	P19971	22	50525724	rs131805	T	C	?-	0.244	0.2214	0.1686	0.224652	0.116014
META	TYRO3	Q06418	9	133266900	rs8176671	A	C	--	0.0918	0.0815	0.0896	0.082505	0.122204
META	TYRO3	Q06418	15	41305239	rs1132639	A	T	++	0.3055	0.2999	0.3012	0.312127	0.254193
META	TYRO3	Q06418	15	41565018	rs11639399	A	G	--	0.2893	0.2943	0.2289	0.308151	0.159744
META	TYRO3	Q06418	15	41709454	rs181337989	T	C	++	0.011	0.01232	0.009169	0.0109344	0.00279553
CVDIII	UPA	P00749	19	43670289	rs4251805	T	C	--	0.0431	0.03541	0.04248	0.0238569	0.0289537
META	VCAN	P13611	5	83546398	rs622134	A	G	--	0.4898	0.4773	0.4579	0.487078	0.420527
CVDII	VSIG2	Q96IQ7	11	124706898	rs959226701	A	C	?+	0.006	0.0015	0.0009	NA	NA
CVDII	VSIG2	Q96IQ7	11	124749511	rs11604175	T	C	++	0.2536	0.2514	0.3721	0.274354	0.365216
CVDII	VSIG2	Q96IQ7	19	5840608	rs708686	T	C	++	0.3604	0.2909	0.4554	0.28827	0.491414
CVDIII	VWF	P04275	9	133274084	rs529565	T	C	--	0.429	0.3434	0.366	0.367793	0.368211
CVDII	XCL1	P47992	1	168494349	rs7417366	A	G	--	0.3851	0.3501	0.3098	0.362823	0.363019
CVDII	XCL1	P47992	1	168542087	rs4301615	C	G	++	0.254	0.179	0.164	0.0636183	0.120407
CVDII	XCL1	P47992	4	186239096	rs12509937	T	C	-?	0.476	0.469	0.4649	0.477137	0.39996
