# Supplementary material for: Identifying causal serum protein–cardiometabolic trait relationships using whole genome sequencing
Source: Hum Mol Genet. 2022 Nov 9;32(8):1266–75. doi: 10.1093/hmg/ddac275 (PMC10077504; doi:10.1093/hmg/ddac275)
Supplement: Supplementary_Table_5_ddac275 [file supplementary_table_5_ddac275.xlsx]

## Sheet: A
Supplementary Data 5. (A) Rare, novel pQTLs that have drifted up in frequency in at least Pomak or MANOLIS. The most severe consequences and the corresponding SIFT and PolyPhen-2 scores are from Ensembl’s variant effect predictor (VEP). The genotype counts and p-values from the Hardy-Weinberg equilibrium test are also provided.
Protein	Chr	Pos	rsID	Cohorts	cis_or_trans	HELIC_MAF	gnomAD-NFE_MAF	most_severe_consequence	SIFT	Polyphen-2	a1	a2	MANOLIS_genotypes [11/12/22]	MANOLIS_hwe_pval	Pomak_genotypes [11/12/22]	Pomak_hwe_pval
SUMF2	7	71973324	rs568788425	MANOLIS	cis	0.008	0.0004	intron_variant			T	C	NA	NA	0/13/1604	1
CD1C	1	158292108	rs201448758	MANOLIS+Pomak	cis	0.0121	0.0001	missense_variant	tolerated(0.12)	benign(0.033)	T	C	0/12/1445	1	0/15/1602	1
ENO2	12	6862641	rs184861396	MANOLIS+Pomak	cis	0.0045	0.002	intron_variant			G	A	NA	NA	0/64/1553	1
ITGB7	12	53519700	rs541150953	MANOLIS+Pomak	cis	0.0153	0.0018	intron_variant			C	T	NA	NA	0/18/1599	1
ACP6	1	121470180	rs114127018	Pomak	cis	0.009	0.0001	intergenic_variant			T	A	1/21/1435	0.08378	2/42/1573	0.03925
APLP1	19	35871901	rs767668877	Pomak	cis	0.01	0	missense_variant	tolerated(0.61)	benign(0.01)	A	G	NA	NA	0/19/1598	1
CD93	1	3888781	rs912070506	Pomak	trans	0.002	0.0001	intergenic_variant			A	C	1/22/1434	0.09107	NA	NA
CD93	2	207672303	rs942471010	Pomak	trans	0.004	0.0001	intergenic_variant			G	C	NA	NA	0/30/1587	1
CD93	2	227266736	rs1396628045	Pomak	trans	0.004	0.0001	non_coding_transcript_exon_variant			T	G	NA	NA	0/31/1586	1
IGFBP7	4	67658568	rs539585543	Pomak	cis	0.007	0.0002	intron_variant			A	G	NA	NA	0/7/1610	1
IL1RL2	2	89009162	rs543843028	Pomak	cis	0.02	0.0013	intergenic_variant			A	G	0/2/1455	1	0/39/1578	1
KYAT1	9	126833282	rs746374838	Pomak	cis	0.006	0	missense_variant	tolerated(0.21)	benign(0.001)	C	T	NA	NA	0/13/1604	1
MMP2	16	55496937	rs144755357	Pomak	cis	0.013	0.0001	missense_variant	deleterious(0)	probably_damaging(0.999)	A	G	NA	NA	0/12/1605	1
PSGL1	12	97893711	rs185338771	Pomak	cis	0.004	0	intergenic_variant			C	T	NA	NA	0/40/1577	1
VSIG2	11	124706898	rs959226701	Pomak	cis	0.006	0.0015	intergenic_variant			C	A	NA	NA	1/20/1596	0.06938

## Sheet: B
Supplementary Table 5. (B) Full VEP results for 15 rare, novel pQTLs drifted up in HELIC cohorts.
#Uploaded_variation	Location	Allele	Consequence	IMPACT	SYMBOL	Gene	Feature_type	Feature	BIOTYPE	cDNA_position	CDS_position	Protein_position	Amino_acids	Codons	Existing_variation	DISTANCE	STRAND	FLAGS	SYMBOL_SOURCE	HGNC_ID	CANONICAL	TSL	ENSP	SWISSPROT	TREMBL	UNIPARC	UNIPROT_ISOFORM	SIFT	PolyPhen	AF	AFR_AF	AMR_AF	EAS_AF	EUR_AF	SAS_AF	gnomADe_AF	gnomADe_AFR_AF	gnomADe_AMR_AF	gnomADe_ASJ_AF	gnomADe_EAS_AF	gnomADe_FIN_AF	gnomADe_NFE_AF	gnomADe_OTH_AF	gnomADe_SAS_AF	gnomADg_AF	gnomADg_AFR_AF	gnomADg_AMI_AF	gnomADg_AMR_AF	gnomADg_ASJ_AF
1_121470180_A/T	1:121470180-121470180	T	intergenic_variant	MODIFIER	-	-	-	-	-	-	-	-	-	-	rs114127018	-	-	-	-	-	-	-	-	-	-	-	-	-	-	0.004	0.0129	0.0043	0	0	0	-	-	-	-	-	-	-	-	-	0.004169	0.01403	0	0.002228	0
1_158292108_C/T	1:158292108-158292108	T	missense_variant	MODERATE	CD1C	ENSG00000158481	Transcript	ENST00000443761.1	protein_coding	156	158	53	A/V	gCg/gTg	rs201448758,COSV63806987	-	1	cds_start_NF	HGNC	HGNC:1636	-	3	ENSP00000408755	-	H0Y6Y6.54	UPI000059D057	-	tolerated(0.14)	benign(0.051)	-	-	-	-	-	-	0.0001038	0	0.0001447	0	0	0.0003702	0.0001058	0.0001641	0	9.202e-05	0	0	6.55e-05	0
1_158292108_C/T	1:158292108-158292108	T	missense_variant	MODERATE	CD1C	ENSG00000158481	Transcript	ENST00000368170.8	protein_coding	495	353	118	A/V	gCg/gTg	rs201448758,COSV63806987	-	1	-	HGNC	HGNC:1636	YES	1	ENSP00000357152	P29017.186	-	UPI000013DF78	-	tolerated(0.12)	benign(0.033)	-	-	-	-	-	-	0.0001038	0	0.0001447	0	0	0.0003702	0.0001058	0.0001641	0	9.202e-05	0	0	6.55e-05	0
1_3888781_C/A	1:3888781-3888781	A	downstream_gene_variant	MODIFIER	C1orf174	ENSG00000198912	Transcript	ENST00000361605.4	protein_coding	-	-	-	-	-	rs912070506	352	-1	-	HGNC	HGNC:27915	YES	1	ENSP00000355306	Q8IYL3.130	-	UPI00001C1D98	-	-	-	-	-	-	-	-	-	-	-	-	-	-	-	-	-	-	6.579e-05	2.418e-05	0	0	0
1_3888781_C/A	1:3888781-3888781	A	downstream_gene_variant	MODIFIER	C1orf174	ENSG00000198912	Transcript	ENST00000474140.1	retained_intron	-	-	-	-	-	rs912070506	344	-1	-	HGNC	HGNC:27915	-	5	-	-	-	-	-	-	-	-	-	-	-	-	-	-	-	-	-	-	-	-	-	-	6.579e-05	2.418e-05	0	0	0
1_3888781_C/A	1:3888781-3888781	A	downstream_gene_variant	MODIFIER	C1orf174	ENSG00000198912	Transcript	ENST00000486765.5	processed_transcript	-	-	-	-	-	rs912070506	344	-1	-	HGNC	HGNC:27915	-	5	-	-	-	-	-	-	-	-	-	-	-	-	-	-	-	-	-	-	-	-	-	-	6.579e-05	2.418e-05	0	0	0
1_3888781_C/A	1:3888781-3888781	A	downstream_gene_variant	MODIFIER	C1orf174	ENSG00000198912	Transcript	ENST00000679703.1	nonsense_mediated_decay	-	-	-	-	-	rs912070506	372	-1	-	HGNC	HGNC:27915	-	-	ENSP00000506677	-	A0A7P0TAV4.2	UPI0001EEB7F3	-	-	-	-	-	-	-	-	-	-	-	-	-	-	-	-	-	-	6.579e-05	2.418e-05	0	0	0
1_3888781_C/A	1:3888781-3888781	A	downstream_gene_variant	MODIFIER	C1orf174	ENSG00000198912	Transcript	ENST00000679929.1	processed_transcript	-	-	-	-	-	rs912070506	2038	-1	-	HGNC	HGNC:27915	-	-	-	-	-	-	-	-	-	-	-	-	-	-	-	-	-	-	-	-	-	-	-	-	6.579e-05	2.418e-05	0	0	0
1_3888781_C/A	1:3888781-3888781	A	downstream_gene_variant	MODIFIER	C1orf174	ENSG00000198912	Transcript	ENST00000679946.1	nonsense_mediated_decay	-	-	-	-	-	rs912070506	372	-1	-	HGNC	HGNC:27915	-	-	ENSP00000505220	-	A0A7P0T8M5.2	UPI00194BF7C3	-	-	-	-	-	-	-	-	-	-	-	-	-	-	-	-	-	-	6.579e-05	2.418e-05	0	0	0
1_3888781_C/A	1:3888781-3888781	A	downstream_gene_variant	MODIFIER	C1orf174	ENSG00000198912	Transcript	ENST00000680054.1	nonsense_mediated_decay	-	-	-	-	-	rs912070506	372	-1	-	HGNC	HGNC:27915	-	-	ENSP00000506027	-	A0A7P0TAC3.2	UPI0005D02B54	-	-	-	-	-	-	-	-	-	-	-	-	-	-	-	-	-	-	6.579e-05	2.418e-05	0	0	0
1_3888781_C/A	1:3888781-3888781	A	downstream_gene_variant	MODIFIER	C1orf174	ENSG00000198912	Transcript	ENST00000680169.1	protein_coding	-	-	-	-	-	rs912070506	372	-1	-	HGNC	HGNC:27915	-	-	ENSP00000506016	-	A0A7P0Z4H8.2	UPI00024CC12A	-	-	-	-	-	-	-	-	-	-	-	-	-	-	-	-	-	-	6.579e-05	2.418e-05	0	0	0
1_3888781_C/A	1:3888781-3888781	A	downstream_gene_variant	MODIFIER	C1orf174	ENSG00000198912	Transcript	ENST00000680279.1	nonsense_mediated_decay	-	-	-	-	-	rs912070506	372	-1	-	HGNC	HGNC:27915	-	-	ENSP00000505210	-	A0A7P0T8I3.2	UPI00194C909E	-	-	-	-	-	-	-	-	-	-	-	-	-	-	-	-	-	-	6.579e-05	2.418e-05	0	0	0
1_3888781_C/A	1:3888781-3888781	A	downstream_gene_variant	MODIFIER	C1orf174	ENSG00000198912	Transcript	ENST00000680535.1	protein_coding	-	-	-	-	-	rs912070506	966	-1	-	HGNC	HGNC:27915	-	-	ENSP00000504980	-	A0A7P0T887.2	UPI00194B531B	-	-	-	-	-	-	-	-	-	-	-	-	-	-	-	-	-	-	6.579e-05	2.418e-05	0	0	0
1_3888781_C/A	1:3888781-3888781	A	downstream_gene_variant	MODIFIER	C1orf174	ENSG00000198912	Transcript	ENST00000681823.1	nonsense_mediated_decay	-	-	-	-	-	rs912070506	372	-1	-	HGNC	HGNC:27915	-	-	ENSP00000506191	-	A0A7P0TAV4.2	UPI0001EEB7F3	-	-	-	-	-	-	-	-	-	-	-	-	-	-	-	-	-	-	6.579e-05	2.418e-05	0	0	0
1_3888781_C/A	1:3888781-3888781	A	downstream_gene_variant	MODIFIER	DFFB	ENSG00000169598	Transcript	ENST00000338895.7	protein_coding	-	-	-	-	-	rs912070506	3361	1	-	HGNC	HGNC:2773	-	2	ENSP00000339524	-	B4DZS0.89	UPI00017A851D	-	-	-	-	-	-	-	-	-	-	-	-	-	-	-	-	-	-	6.579e-05	2.418e-05	0	0	0
1_3888781_C/A	1:3888781-3888781	A	downstream_gene_variant	MODIFIER	DFFB	ENSG00000169598	Transcript	ENST00000339350.7	nonsense_mediated_decay	-	-	-	-	-	rs912070506	3352	1	-	HGNC	HGNC:2773	-	1	ENSP00000343218	O76075.183	-	UPI000002A7D8	O76075-3	-	-	-	-	-	-	-	-	-	-	-	-	-	-	-	-	-	6.579e-05	2.418e-05	0	0	0
1_3888781_C/A	1:3888781-3888781	A	downstream_gene_variant	MODIFIER	DFFB	ENSG00000169598	Transcript	ENST00000378206.5	nonsense_mediated_decay	-	-	-	-	-	rs912070506	3352	1	-	HGNC	HGNC:2773	-	1	ENSP00000367448	-	Q96P72.118	UPI000006EED3	-	-	-	-	-	-	-	-	-	-	-	-	-	-	-	-	-	-	6.579e-05	2.418e-05	0	0	0
1_3888781_C/A	1:3888781-3888781	A	downstream_gene_variant	MODIFIER	DFFB	ENSG00000169598	Transcript	ENST00000378209.8	protein_coding	-	-	-	-	-	rs912070506	3352	1	-	HGNC	HGNC:2773	YES	1	ENSP00000367454	O76075.183	-	UPI000006230F	O76075-1	-	-	-	-	-	-	-	-	-	-	-	-	-	-	-	-	-	6.579e-05	2.418e-05	0	0	0
1_3888781_C/A	1:3888781-3888781	A	downstream_gene_variant	MODIFIER	DFFB	ENSG00000169598	Transcript	ENST00000461150.1	nonsense_mediated_decay	-	-	-	-	-	rs912070506	3352	1	cds_start_NF	HGNC	HGNC:2773	-	2	ENSP00000462770	-	J3KT26.42	UPI000268AE1C	-	-	-	-	-	-	-	-	-	-	-	-	-	-	-	-	-	-	6.579e-05	2.418e-05	0	0	0
1_3888781_C/A	1:3888781-3888781	A	downstream_gene_variant	MODIFIER	DFFB	ENSG00000169598	Transcript	ENST00000468793.5	nonsense_mediated_decay	-	-	-	-	-	rs912070506	3352	1	-	HGNC	HGNC:2773	-	1	ENSP00000463688	-	Q96P73.123	UPI000006DA14	-	-	-	-	-	-	-	-	-	-	-	-	-	-	-	-	-	-	6.579e-05	2.418e-05	0	0	0
1_3888781_C/A	1:3888781-3888781	A	downstream_gene_variant	MODIFIER	DFFB	ENSG00000169598	Transcript	ENST00000475969.5	nonsense_mediated_decay	-	-	-	-	-	rs912070506	3352	1	-	HGNC	HGNC:2773	-	1	ENSP00000463704	-	Q96P73.123	UPI000006DA14	-	-	-	-	-	-	-	-	-	-	-	-	-	-	-	-	-	-	6.579e-05	2.418e-05	0	0	0
1_3888781_C/A	1:3888781-3888781	A	downstream_gene_variant	MODIFIER	DFFB	ENSG00000169598	Transcript	ENST00000477548.5	nonsense_mediated_decay	-	-	-	-	-	rs912070506	3352	1	-	HGNC	HGNC:2773	-	1	ENSP00000462175	-	G3XAD0.78	UPI00003664BE	-	-	-	-	-	-	-	-	-	-	-	-	-	-	-	-	-	-	6.579e-05	2.418e-05	0	0	0
1_3888781_C/A	1:3888781-3888781	A	downstream_gene_variant	MODIFIER	DFFB	ENSG00000169598	Transcript	ENST00000491998.5	nonsense_mediated_decay	-	-	-	-	-	rs912070506	3352	1	-	HGNC	HGNC:2773	-	1	ENSP00000436775	O76075.183	-	UPI000002A7D7	O76075-2	-	-	-	-	-	-	-	-	-	-	-	-	-	-	-	-	-	6.579e-05	2.418e-05	0	0	0
11_124706898_A/C	11:124706898-124706898	C	intergenic_variant	MODIFIER	-	-	-	-	-	-	-	-	-	-	rs959226701	-	-	-	-	-	-	-	-	-	-	-	-	-	-	-	-	-	-	-	-	-	-	-	-	-	-	-	-	-	0.000894	2.44e-05	0	0	0
12_53519700_T/C	12:53519700-53519700	C	downstream_gene_variant	MODIFIER	-	ENSG00000257550	Transcript	ENST00000548347.2	lncRNA	-	-	-	-	-	rs541150953	2092	1	-	-	-	YES	1	-	-	-	-	-	-	-	0.0004	0	0	0	0.002	0	-	-	-	-	-	-	-	-	-	0.0008934	0.0003618	0	0	0
12_53519700_T/C	12:53519700-53519700	C	intron_variant	MODIFIER	ATF7	ENSG00000170653	Transcript	ENST00000420353.7	protein_coding	-	-	-	-	-	rs541150953	-	-1	-	HGNC	HGNC:792	YES	1	ENSP00000399465	P17544.212	-	UPI0000161877	P17544-6	-	-	0.0004	0	0	0	0.002	0	-	-	-	-	-	-	-	-	-	0.0008934	0.0003618	0	0	0
12_53519700_T/C	12:53519700-53519700	C	intron_variant	MODIFIER	ATF7	ENSG00000170653	Transcript	ENST00000456903.8	protein_coding	-	-	-	-	-	rs541150953	-	-1	-	HGNC	HGNC:792	-	5	ENSP00000387406	P17544.212	-	UPI0000161877	P17544-6	-	-	0.0004	0	0	0	0.002	0	-	-	-	-	-	-	-	-	-	0.0008934	0.0003618	0	0	0
12_53519700_T/C	12:53519700-53519700	C	intron_variant	MODIFIER	ATF7	ENSG00000170653	Transcript	ENST00000548446.6	protein_coding	-	-	-	-	-	rs541150953	-	-1	-	HGNC	HGNC:792	-	2	ENSP00000449938	P17544.212	-	UPI0000126230	P17544-1	-	-	0.0004	0	0	0	0.002	0	-	-	-	-	-	-	-	-	-	0.0008934	0.0003618	0	0	0
12_53519700_T/C	12:53519700-53519700	C	intron_variant,non_coding_transcript_variant	MODIFIER	ATF7	ENSG00000170653	Transcript	ENST00000546661.1	processed_transcript	-	-	-	-	-	rs541150953	-	-1	-	HGNC	HGNC:792	-	1	-	-	-	-	-	-	-	0.0004	0	0	0	0.002	0	-	-	-	-	-	-	-	-	-	0.0008934	0.0003618	0	0	0
12_53519700_T/C	12:53519700-53519700	C	intron_variant,non_coding_transcript_variant	MODIFIER	ATF7	ENSG00000170653	Transcript	ENST00000551087.1	processed_transcript	-	-	-	-	-	rs541150953	-	-1	-	HGNC	HGNC:792	-	4	-	-	-	-	-	-	-	0.0004	0	0	0	0.002	0	-	-	-	-	-	-	-	-	-	0.0008934	0.0003618	0	0	0
12_6862641_A/G	12:6862641-6862641	G	downstream_gene_variant	MODIFIER	USP5	ENSG00000111667	Transcript	ENST00000535080.1	retained_intron	-	-	-	-	-	rs184861396	3815	1	-	HGNC	HGNC:12628	-	2	-	-	-	-	-	-	-	0.0004	0	0.0014	0	0	0.001	-	-	-	-	-	-	-	-	-	0.001163	0.0002654	0	0.0009818	0
12_6862641_A/G	12:6862641-6862641	G	downstream_gene_variant	MODIFIER	USP5	ENSG00000111667	Transcript	ENST00000542087.1	protein_coding	-	-	-	-	-	rs184861396	1551	1	cds_end_NF	HGNC	HGNC:12628	-	3	ENSP00000444668	-	F5H571.65	UPI000204A9FF	-	-	-	0.0004	0	0.0014	0	0	0.001	-	-	-	-	-	-	-	-	-	0.001163	0.0002654	0	0.0009818	0
12_6862641_A/G	12:6862641-6862641	G	intron_variant	MODIFIER	USP5	ENSG00000111667	Transcript	ENST00000229268.13	protein_coding	-	-	-	-	-	rs184861396	-	1	-	HGNC	HGNC:12628	YES	1	ENSP00000229268	P45974.211	A0A140VJZ1.38	UPI00001379E1	P45974-1	-	-	0.0004	0	0.0014	0	0	0.001	-	-	-	-	-	-	-	-	-	0.001163	0.0002654	0	0.0009818	0
12_6862641_A/G	12:6862641-6862641	G	intron_variant	MODIFIER	USP5	ENSG00000111667	Transcript	ENST00000389231.9	protein_coding	-	-	-	-	-	rs184861396	-	1	-	HGNC	HGNC:12628	-	1	ENSP00000373883	P45974.211	-	UPI000002B67B	P45974-2	-	-	0.0004	0	0.0014	0	0	0.001	-	-	-	-	-	-	-	-	-	0.001163	0.0002654	0	0.0009818	0
12_6862641_A/G	12:6862641-6862641	G	intron_variant,non_coding_transcript_variant	MODIFIER	USP5	ENSG00000111667	Transcript	ENST00000537267.5	retained_intron	-	-	-	-	-	rs184861396	-	1	-	HGNC	HGNC:12628	-	5	-	-	-	-	-	-	-	0.0004	0	0.0014	0	0	0.001	-	-	-	-	-	-	-	-	-	0.001163	0.0002654	0	0.0009818	0
12_6862641_A/G	12:6862641-6862641	G	intron_variant,non_coding_transcript_variant	MODIFIER	USP5	ENSG00000111667	Transcript	ENST00000541969.1	processed_transcript	-	-	-	-	-	rs184861396	-	1	-	HGNC	HGNC:12628	-	3	-	-	-	-	-	-	-	0.0004	0	0.0014	0	0	0.001	-	-	-	-	-	-	-	-	-	0.001163	0.0002654	0	0.0009818	0
12_6862641_A/G	12:6862641-6862641	G	upstream_gene_variant	MODIFIER	TPI1	ENSG00000111669	Transcript	ENST00000229270.8	protein_coding	-	-	-	-	-	rs184861396	4478	1	-	HGNC	HGNC:12009	-	1	ENSP00000229270	P60174.190	-	UPI00001FBF2A	P60174-3	-	-	0.0004	0	0.0014	0	0	0.001	-	-	-	-	-	-	-	-	-	0.001163	0.0002654	0	0.0009818	0
12_6862641_A/G	12:6862641-6862641	G	upstream_gene_variant	MODIFIER	TPI1	ENSG00000111669	Transcript	ENST00000396705.10	protein_coding	-	-	-	-	-	rs184861396	4890	1	-	HGNC	HGNC:12009	YES	1	ENSP00000379933	P60174.190	V9HWK1.48	UPI000002F08E	P60174-1	-	-	0.0004	0	0.0014	0	0	0.001	-	-	-	-	-	-	-	-	-	0.001163	0.0002654	0	0.0009818	0
12_6862641_A/G	12:6862641-6862641	G	upstream_gene_variant	MODIFIER	TPI1	ENSG00000111669	Transcript	ENST00000613953.4	protein_coding	-	-	-	-	-	rs184861396	4779	1	-	HGNC	HGNC:12009	-	1	ENSP00000484435	P60174.190	-	UPI00001FBF2A	P60174-3	-	-	0.0004	0	0.0014	0	0	0.001	-	-	-	-	-	-	-	-	-	0.001163	0.0002654	0	0.0009818	0
12_6862641_A/G	12:6862641-6862641	G	upstream_gene_variant	MODIFIER	USP5	ENSG00000111667	Transcript	ENST00000542371.1	retained_intron	-	-	-	-	-	rs184861396	695	1	-	HGNC	HGNC:12628	-	2	-	-	-	-	-	-	-	0.0004	0	0.0014	0	0	0.001	-	-	-	-	-	-	-	-	-	0.001163	0.0002654	0	0.0009818	0
12_97893711_T/C	12:97893711-97893711	C	intergenic_variant	MODIFIER	-	-	-	-	-	-	-	-	-	-	rs185338771	-	-	-	-	-	-	-	-	-	-	-	-	-	-	0.0002	0.0008	0	0	0	0	-	-	-	-	-	-	-	-	-	0.0001314	0.0004824	0	0	0
16_55496937_G/A	16:55496937-55496937	A	missense_variant	MODERATE	MMP2	ENSG00000087245	Transcript	ENST00000570283.1	protein_coding	359	359	120	R/Q	cGg/cAg	rs144755357	-	1	cds_start_NF,cds_end_NF	HGNC	HGNC:7166	-	5	ENSP00000456518	-	H3BS34.71	UPI0003F47EF4	-	deleterious(0)	probably_damaging(0.999)	-	-	-	-	-	-	5.972e-05	6.157e-05	2.891e-05	0	0	0	9.678e-05	0.0001629	3.266e-05	3.942e-05	2.412e-05	0	0	0
16_55496937_G/A	16:55496937-55496937	A	missense_variant	MODERATE	MMP2	ENSG00000087245	Transcript	ENST00000219070.9	protein_coding	1766	1484	495	R/Q	cGg/cAg	rs144755357	-	1	-	HGNC	HGNC:7166	YES	1	ENSP00000219070	P08253.246	A0A024R6R4.64	UPI00000422C4	P08253-1	deleterious(0.04)	possibly_damaging(0.633)	-	-	-	-	-	-	5.972e-05	6.157e-05	2.891e-05	0	0	0	9.678e-05	0.0001629	3.266e-05	3.942e-05	2.412e-05	0	0	0
16_55496937_G/A	16:55496937-55496937	A	missense_variant	MODERATE	MMP2	ENSG00000087245	Transcript	ENST00000437642.6	protein_coding	1653	1334	445	R/Q	cGg/cAg	rs144755357	-	1	-	HGNC	HGNC:7166	-	1	ENSP00000394237	P08253.246	-	UPI0001756A92	P08253-3	deleterious(0.03)	possibly_damaging(0.822)	-	-	-	-	-	-	5.972e-05	6.157e-05	2.891e-05	0	0	0	9.678e-05	0.0001629	3.266e-05	3.942e-05	2.412e-05	0	0	0
16_55496937_G/A	16:55496937-55496937	A	missense_variant	MODERATE	MMP2	ENSG00000087245	Transcript	ENST00000543485.5	protein_coding	1396	1256	419	R/Q	cGg/cAg	rs144755357	-	1	-	HGNC	HGNC:7166	-	2	ENSP00000444143	P08253.246	-	UPI000153CBE2	P08253-2	deleterious(0.03)	possibly_damaging(0.633)	-	-	-	-	-	-	5.972e-05	6.157e-05	2.891e-05	0	0	0	9.678e-05	0.0001629	3.266e-05	3.942e-05	2.412e-05	0	0	0
16_55496937_G/A	16:55496937-55496937	A	missense_variant	MODERATE	MMP2	ENSG00000087245	Transcript	ENST00000570308.5	protein_coding	1941	1256	419	R/Q	cGg/cAg	rs144755357	-	1	-	HGNC	HGNC:7166	-	1	ENSP00000461421	P08253.246	-	UPI000153CBE2	P08253-2	deleterious(0.03)	possibly_damaging(0.633)	-	-	-	-	-	-	5.972e-05	6.157e-05	2.891e-05	0	0	0	9.678e-05	0.0001629	3.266e-05	3.942e-05	2.412e-05	0	0	0
16_55496937_G/A	16:55496937-55496937	A	regulatory_region_variant	MODIFIER	-	-	RegulatoryFeature	ENSR00001209190	enhancer	-	-	-	-	-	rs144755357	-	-	-	-	-	-	-	-	-	-	-	-	-	-	-	-	-	-	-	-	5.972e-05	6.157e-05	2.891e-05	0	0	0	9.678e-05	0.0001629	3.266e-05	3.942e-05	2.412e-05	0	0	0
19_35871901_G/A	19:35871901-35871901	A	3_prime_UTR_variant,NMD_transcript_variant	MODIFIER	APLP1	ENSG00000105290	Transcript	ENST00000590561.5	nonsense_mediated_decay	707	-	-	-	-	rs767668877	-	1	-	HGNC	HGNC:597	-	2	ENSP00000466623	-	K7EMS1.35	UPI0002840D75	-	-	-	-	-	-	-	-	-	1.592e-05	0	0	0	0	0	3.521e-05	0	0	6.571e-06	0	0	0	0
19_35871901_G/A	19:35871901-35871901	A	downstream_gene_variant	MODIFIER	KIRREL2	ENSG00000126259	Transcript	ENST00000360202.10	protein_coding	-	-	-	-	-	rs767668877	4765	1	-	HGNC	HGNC:18816	YES	1	ENSP00000353331	Q6UWL6.155	-	UPI0000048F5B	-	-	-	-	-	-	-	-	-	1.592e-05	0	0	0	0	0	3.521e-05	0	0	6.571e-06	0	0	0	0
19_35871901_G/A	19:35871901-35871901	A	missense_variant	MODERATE	APLP1	ENSG00000105290	Transcript	ENST00000652533.1	protein_coding	756	715	239	G/R	Ggg/Agg	rs767668877	-	1	-	HGNC	HGNC:597	-	-	ENSP00000498366	P51693.192	-	UPI0000125CAD	P51693-1	tolerated(0.62)	benign(0)	-	-	-	-	-	-	1.592e-05	0	0	0	0	0	3.521e-05	0	0	6.571e-06	0	0	0	0
19_35871901_G/A	19:35871901-35871901	A	missense_variant	MODERATE	APLP1	ENSG00000105290	Transcript	ENST00000221891.9	protein_coding	778	715	239	G/R	Ggg/Agg	rs767668877	-	1	-	HGNC	HGNC:597	YES	1	ENSP00000221891	P51693.192	-	UPI000020215E	P51693-2	tolerated(0.61)	benign(0.01)	-	-	-	-	-	-	1.592e-05	0	0	0	0	0	3.521e-05	0	0	6.571e-06	0	0	0	0
19_35871901_G/A	19:35871901-35871901	A	missense_variant	MODERATE	APLP1	ENSG00000105290	Transcript	ENST00000592316.1	protein_coding	866	424	142	G/R	Ggg/Agg	rs767668877	-	1	cds_end_NF	HGNC	HGNC:597	-	5	ENSP00000467854	-	K7EQJ4.49	UPI0002840D77	-	tolerated(0.6)	benign(0)	-	-	-	-	-	-	1.592e-05	0	0	0	0	0	3.521e-05	0	0	6.571e-06	0	0	0	0
19_35871901_G/A	19:35871901-35871901	A	missense_variant	MODERATE	APLP1	ENSG00000105290	Transcript	ENST00000537454.6	protein_coding	943	598	200	G/R	Ggg/Agg	rs767668877	-	1	-	HGNC	HGNC:597	-	2	ENSP00000441501	-	F5GZ08.68	UPI0002065052	-	tolerated(0.59)	benign(0.003)	-	-	-	-	-	-	1.592e-05	0	0	0	0	0	3.521e-05	0	0	6.571e-06	0	0	0	0
19_35871901_G/A	19:35871901-35871901	A	missense_variant	MODERATE	APLP1	ENSG00000105290	Transcript	ENST00000586861.5	protein_coding	762	697	233	G/R	Ggg/Agg	rs767668877	-	1	-	HGNC	HGNC:597	-	2	ENSP00000465694	-	B7Z4G8.82	UPI0001914E20	-	tolerated(0.58)	benign(0)	-	-	-	-	-	-	1.592e-05	0	0	0	0	0	3.521e-05	0	0	6.571e-06	0	0	0	0
19_35871901_G/A	19:35871901-35871901	A	missense_variant	MODERATE	APLP1	ENSG00000105290	Transcript	ENST00000589743.5	protein_coding	491	424	142	G/R	Ggg/Agg	rs767668877	-	1	cds_end_NF	HGNC	HGNC:597	-	4	ENSP00000466116	-	K7ELK0.50	UPI0002840D76	-	tolerated(0.29)	benign(0)	-	-	-	-	-	-	1.592e-05	0	0	0	0	0	3.521e-05	0	0	6.571e-06	0	0	0	0
19_35871901_G/A	19:35871901-35871901	A	upstream_gene_variant	MODIFIER	APLP1	ENSG00000105290	Transcript	ENST00000587274.1	protein_coding	-	-	-	-	-	rs767668877	2607	1	cds_start_NF	HGNC	HGNC:597	-	5	ENSP00000474762	-	S4R3U6.44	UPI0003335038	-	-	-	-	-	-	-	-	-	1.592e-05	0	0	0	0	0	3.521e-05	0	0	6.571e-06	0	0	0	0
19_35871901_G/A	19:35871901-35871901	A	upstream_gene_variant	MODIFIER	APLP1	ENSG00000105290	Transcript	ENST00000588808.5	protein_coding	-	-	-	-	-	rs767668877	1745	1	cds_start_NF,cds_end_NF	HGNC	HGNC:597	-	3	ENSP00000466576	-	K7EMN4.51	UPI0003F47D12	-	-	-	-	-	-	-	-	-	1.592e-05	0	0	0	0	0	3.521e-05	0	0	6.571e-06	0	0	0	0
19_35871901_G/A	19:35871901-35871901	A	upstream_gene_variant	MODIFIER	APLP1	ENSG00000105290	Transcript	ENST00000589298.2	processed_transcript	-	-	-	-	-	rs767668877	2603	1	-	HGNC	HGNC:597	-	5	-	-	-	-	-	-	-	-	-	-	-	-	-	1.592e-05	0	0	0	0	0	3.521e-05	0	0	6.571e-06	0	0	0	0
19_35871901_G/A	19:35871901-35871901	A	upstream_gene_variant	MODIFIER	NPHS1	ENSG00000161270	Transcript	ENST00000591817.1	processed_transcript	-	-	-	-	-	rs767668877	2614	-1	-	HGNC	HGNC:7908	-	5	-	-	-	-	-	-	-	-	-	-	-	-	-	1.592e-05	0	0	0	0	0	3.521e-05	0	0	6.571e-06	0	0	0	0
2_207672303_C/G	2:207672303-207672303	G	downstream_gene_variant	MODIFIER	LINC01857	ENSG00000224137	Transcript	ENST00000429730.2	lncRNA	-	-	-	-	-	rs942471010	4970	1	-	HGNC	HGNC:52673	-	2	-	-	-	-	-	-	-	-	-	-	-	-	-	-	-	-	-	-	-	-	-	-	6.596e-06	0	0	0	0
2_207672303_C/G	2:207672303-207672303	G	intron_variant,non_coding_transcript_variant	MODIFIER	LINC01857	ENSG00000224137	Transcript	ENST00000691648.1	lncRNA	-	-	-	-	-	rs942471010	-	1	-	HGNC	HGNC:52673	YES	-	-	-	-	-	-	-	-	-	-	-	-	-	-	-	-	-	-	-	-	-	-	-	6.596e-06	0	0	0	0
2_227266736_G/T	2:227266736-227266736	T	intron_variant	MODIFIER	COL4A3	ENSG00000169031	Transcript	ENST00000396578.8	protein_coding	-	-	-	-	-	rs1396628045	-	1	-	HGNC	HGNC:2204	YES	1	ENSP00000379823	Q01955.228	-	UPI000013E9F3	Q01955-1	-	-	-	-	-	-	-	-	-	-	-	-	-	-	-	-	-	5.259e-05	0	0	0.0001309	0
2_227266736_G/T	2:227266736-227266736	T	intron_variant,non_coding_transcript_variant	MODIFIER	MFF-DT	ENSG00000236432	Transcript	ENST00000396588.6	lncRNA	-	-	-	-	-	rs1396628045	-	-1	-	HGNC	HGNC:41067	-	2	-	-	-	-	-	-	-	-	-	-	-	-	-	-	-	-	-	-	-	-	-	-	5.259e-05	0	0	0.0001309	0
2_227266736_G/T	2:227266736-227266736	T	intron_variant,non_coding_transcript_variant	MODIFIER	MFF-DT	ENSG00000236432	Transcript	ENST00000437673.6	lncRNA	-	-	-	-	-	rs1396628045	-	-1	-	HGNC	HGNC:41067	-	3	-	-	-	-	-	-	-	-	-	-	-	-	-	-	-	-	-	-	-	-	-	-	5.259e-05	0	0	0.0001309	0
2_227266736_G/T	2:227266736-227266736	T	intron_variant,non_coding_transcript_variant	MODIFIER	MFF-DT	ENSG00000236432	Transcript	ENST00000439598.6	lncRNA	-	-	-	-	-	rs1396628045	-	-1	-	HGNC	HGNC:41067	YES	1	-	-	-	-	-	-	-	-	-	-	-	-	-	-	-	-	-	-	-	-	-	-	5.259e-05	0	0	0.0001309	0
2_227266736_G/T	2:227266736-227266736	T	intron_variant,non_coding_transcript_variant	MODIFIER	MFF-DT	ENSG00000236432	Transcript	ENST00000606119.2	lncRNA	-	-	-	-	-	rs1396628045	-	-1	-	HGNC	HGNC:41067	-	3	-	-	-	-	-	-	-	-	-	-	-	-	-	-	-	-	-	-	-	-	-	-	5.259e-05	0	0	0.0001309	0
2_227266736_G/T	2:227266736-227266736	T	intron_variant,non_coding_transcript_variant	MODIFIER	MFF-DT	ENSG00000236432	Transcript	ENST00000656540.1	lncRNA	-	-	-	-	-	rs1396628045	-	-1	-	HGNC	HGNC:41067	-	-	-	-	-	-	-	-	-	-	-	-	-	-	-	-	-	-	-	-	-	-	-	-	5.259e-05	0	0	0.0001309	0
2_227266736_G/T	2:227266736-227266736	T	intron_variant,non_coding_transcript_variant	MODIFIER	MFF-DT	ENSG00000236432	Transcript	ENST00000656707.1	lncRNA	-	-	-	-	-	rs1396628045	-	-1	-	HGNC	HGNC:41067	-	-	-	-	-	-	-	-	-	-	-	-	-	-	-	-	-	-	-	-	-	-	-	-	5.259e-05	0	0	0.0001309	0
2_227266736_G/T	2:227266736-227266736	T	intron_variant,non_coding_transcript_variant	MODIFIER	MFF-DT	ENSG00000236432	Transcript	ENST00000656771.1	lncRNA	-	-	-	-	-	rs1396628045	-	-1	-	HGNC	HGNC:41067	-	-	-	-	-	-	-	-	-	-	-	-	-	-	-	-	-	-	-	-	-	-	-	-	5.259e-05	0	0	0.0001309	0
2_227266736_G/T	2:227266736-227266736	T	intron_variant,non_coding_transcript_variant	MODIFIER	MFF-DT	ENSG00000236432	Transcript	ENST00000657158.1	lncRNA	-	-	-	-	-	rs1396628045	-	-1	-	HGNC	HGNC:41067	-	-	-	-	-	-	-	-	-	-	-	-	-	-	-	-	-	-	-	-	-	-	-	-	5.259e-05	0	0	0.0001309	0
2_227266736_G/T	2:227266736-227266736	T	intron_variant,non_coding_transcript_variant	MODIFIER	MFF-DT	ENSG00000236432	Transcript	ENST00000657873.1	lncRNA	-	-	-	-	-	rs1396628045	-	-1	-	HGNC	HGNC:41067	-	-	-	-	-	-	-	-	-	-	-	-	-	-	-	-	-	-	-	-	-	-	-	-	5.259e-05	0	0	0.0001309	0
2_227266736_G/T	2:227266736-227266736	T	intron_variant,non_coding_transcript_variant	MODIFIER	MFF-DT	ENSG00000236432	Transcript	ENST00000658093.1	lncRNA	-	-	-	-	-	rs1396628045	-	-1	-	HGNC	HGNC:41067	-	-	-	-	-	-	-	-	-	-	-	-	-	-	-	-	-	-	-	-	-	-	-	-	5.259e-05	0	0	0.0001309	0
2_227266736_G/T	2:227266736-227266736	T	intron_variant,non_coding_transcript_variant	MODIFIER	MFF-DT	ENSG00000236432	Transcript	ENST00000658632.1	lncRNA	-	-	-	-	-	rs1396628045	-	-1	-	HGNC	HGNC:41067	-	-	-	-	-	-	-	-	-	-	-	-	-	-	-	-	-	-	-	-	-	-	-	-	5.259e-05	0	0	0.0001309	0
2_227266736_G/T	2:227266736-227266736	T	intron_variant,non_coding_transcript_variant	MODIFIER	MFF-DT	ENSG00000236432	Transcript	ENST00000660803.1	lncRNA	-	-	-	-	-	rs1396628045	-	-1	-	HGNC	HGNC:41067	-	-	-	-	-	-	-	-	-	-	-	-	-	-	-	-	-	-	-	-	-	-	-	-	5.259e-05	0	0	0.0001309	0
2_227266736_G/T	2:227266736-227266736	T	intron_variant,non_coding_transcript_variant	MODIFIER	MFF-DT	ENSG00000236432	Transcript	ENST00000662009.1	lncRNA	-	-	-	-	-	rs1396628045	-	-1	-	HGNC	HGNC:41067	-	-	-	-	-	-	-	-	-	-	-	-	-	-	-	-	-	-	-	-	-	-	-	-	5.259e-05	0	0	0.0001309	0
2_227266736_G/T	2:227266736-227266736	T	intron_variant,non_coding_transcript_variant	MODIFIER	MFF-DT	ENSG00000236432	Transcript	ENST00000665165.1	lncRNA	-	-	-	-	-	rs1396628045	-	-1	-	HGNC	HGNC:41067	-	-	-	-	-	-	-	-	-	-	-	-	-	-	-	-	-	-	-	-	-	-	-	-	5.259e-05	0	0	0.0001309	0
2_227266736_G/T	2:227266736-227266736	T	intron_variant,non_coding_transcript_variant	MODIFIER	MFF-DT	ENSG00000236432	Transcript	ENST00000665988.1	lncRNA	-	-	-	-	-	rs1396628045	-	-1	-	HGNC	HGNC:41067	-	-	-	-	-	-	-	-	-	-	-	-	-	-	-	-	-	-	-	-	-	-	-	-	5.259e-05	0	0	0.0001309	0
2_227266736_G/T	2:227266736-227266736	T	intron_variant,non_coding_transcript_variant	MODIFIER	MFF-DT	ENSG00000236432	Transcript	ENST00000666788.1	lncRNA	-	-	-	-	-	rs1396628045	-	-1	-	HGNC	HGNC:41067	-	-	-	-	-	-	-	-	-	-	-	-	-	-	-	-	-	-	-	-	-	-	-	-	5.259e-05	0	0	0.0001309	0
2_227266736_G/T	2:227266736-227266736	T	intron_variant,non_coding_transcript_variant	MODIFIER	MFF-DT	ENSG00000236432	Transcript	ENST00000670070.1	lncRNA	-	-	-	-	-	rs1396628045	-	-1	-	HGNC	HGNC:41067	-	-	-	-	-	-	-	-	-	-	-	-	-	-	-	-	-	-	-	-	-	-	-	-	5.259e-05	0	0	0.0001309	0
2_227266736_G/T	2:227266736-227266736	T	intron_variant,non_coding_transcript_variant	MODIFIER	MFF-DT	ENSG00000236432	Transcript	ENST00000671563.1	lncRNA	-	-	-	-	-	rs1396628045	-	-1	-	HGNC	HGNC:41067	-	-	-	-	-	-	-	-	-	-	-	-	-	-	-	-	-	-	-	-	-	-	-	-	5.259e-05	0	0	0.0001309	0
2_227266736_G/T	2:227266736-227266736	T	non_coding_transcript_exon_variant	MODIFIER	MFF-DT	ENSG00000236432	Transcript	ENST00000433324.2	lncRNA	2433	-	-	-	-	rs1396628045	-	-1	-	HGNC	HGNC:41067	-	5	-	-	-	-	-	-	-	-	-	-	-	-	-	-	-	-	-	-	-	-	-	-	5.259e-05	0	0	0.0001309	0
2_227266736_G/T	2:227266736-227266736	T	non_coding_transcript_exon_variant	MODIFIER	MFF-DT	ENSG00000236432	Transcript	ENST00000668704.1	lncRNA	2430	-	-	-	-	rs1396628045	-	-1	-	HGNC	HGNC:41067	-	-	-	-	-	-	-	-	-	-	-	-	-	-	-	-	-	-	-	-	-	-	-	-	5.259e-05	0	0	0.0001309	0
2_89009162_G/A	2:89009162-89009162	A	downstream_gene_variant	MODIFIER	IGKV1-9	ENSG00000241755	Transcript	ENST00000493819.1	IG_V_gene	-	-	-	-	-	rs543843028	820	-1	cds_end_NF	HGNC	HGNC:5744	YES	-	ENSP00000419598	A0A0C4DH69.40	-	UPI00001148ED	-	-	-	-	-	-	-	-	-	-	-	-	-	-	-	-	-	-	0.0007304	0.0002986	0	0.0003531	0
4_67658568_G/A	4:67658568-67658568	A	downstream_gene_variant	MODIFIER	UBA6	ENSG00000033178	Transcript	ENST00000420827.2	protein_coding	-	-	-	-	-	rs539585543	3095	-1	-	HGNC	HGNC:25581	-	1	ENSP00000399234	A0AVT1.141	-	UPI000006F405	A0AVT1-3	-	-	0.0004	0	0	0	0	0.002	-	-	-	-	-	-	-	-	-	0.0002171	7.247e-05	0	0.0001967	0
4_67658568_G/A	4:67658568-67658568	A	downstream_gene_variant	MODIFIER	UBA6	ENSG00000033178	Transcript	ENST00000429659.7	retained_intron	-	-	-	-	-	rs539585543	3919	-1	-	HGNC	HGNC:25581	-	2	-	-	-	-	-	-	-	0.0004	0	0	0	0	0.002	-	-	-	-	-	-	-	-	-	0.0002171	7.247e-05	0	0.0001967	0
4_67658568_G/A	4:67658568-67658568	A	intron_variant	MODIFIER	UBA6	ENSG00000033178	Transcript	ENST00000322244.10	protein_coding	-	-	-	-	-	rs539585543	-	-1	-	HGNC	HGNC:25581	YES	1	ENSP00000313454	A0AVT1.141	A1LT96.9	UPI000004A4F7	A0AVT1-1	-	-	0.0004	0	0	0	0	0.002	-	-	-	-	-	-	-	-	-	0.0002171	7.247e-05	0	0.0001967	0
7_71973324_C/T	7:71973324-71973324	T	intron_variant	MODIFIER	CALN1	ENSG00000183166	Transcript	ENST00000329008.9	protein_coding	-	-	-	-	-	rs568788425	-	-1	-	HGNC	HGNC:13248	-	1	ENSP00000332498	Q9BXU9.160	A4D1Z1.123	UPI0000127AD6	Q9BXU9-1	-	-	-	-	-	-	-	-	-	-	-	-	-	-	-	-	-	0.0003288	9.656e-05	0	0.0005245	0.001728
7_71973324_C/T	7:71973324-71973324	T	intron_variant	MODIFIER	CALN1	ENSG00000183166	Transcript	ENST00000395275.7	protein_coding	-	-	-	-	-	rs568788425	-	-1	-	HGNC	HGNC:13248	YES	5	ENSP00000378690	Q9BXU9.160	-	UPI0000D4B903	Q9BXU9-2	-	-	-	-	-	-	-	-	-	-	-	-	-	-	-	-	-	0.0003288	9.656e-05	0	0.0005245	0.001728
7_71973324_C/T	7:71973324-71973324	T	intron_variant	MODIFIER	CALN1	ENSG00000183166	Transcript	ENST00000395276.6	protein_coding	-	-	-	-	-	rs568788425	-	-1	-	HGNC	HGNC:13248	-	1	ENSP00000378691	Q9BXU9.160	A4D1Z1.123	UPI0000127AD6	Q9BXU9-1	-	-	-	-	-	-	-	-	-	-	-	-	-	-	-	-	-	0.0003288	9.656e-05	0	0.0005245	0.001728
7_71973324_C/T	7:71973324-71973324	T	intron_variant	MODIFIER	CALN1	ENSG00000183166	Transcript	ENST00000431984.5	protein_coding	-	-	-	-	-	rs568788425	-	-1	-	HGNC	HGNC:13248	-	1	ENSP00000410704	Q9BXU9.160	A4D1Z1.123	UPI0000127AD6	Q9BXU9-1	-	-	-	-	-	-	-	-	-	-	-	-	-	-	-	-	-	0.0003288	9.656e-05	0	0.0005245	0.001728
9_126833282_T/C	9:126833282-126833282	C	downstream_gene_variant	MODIFIER	ZBTB43	ENSG00000169155	Transcript	ENST00000450858.1	protein_coding	-	-	-	-	-	rs746374838	186	1	cds_end_NF	HGNC	HGNC:17908	-	3	ENSP00000412145	-	Q5JU97.106	UPI0003F483C9	-	-	-	-	-	-	-	-	-	8.036e-06	0	0	0	0	0	1.781e-05	0	0	6.571e-06	0	0	0	0
9_126833282_T/C	9:126833282-126833282	C	missense_variant	MODERATE	ZBTB43	ENSG00000169155	Transcript	ENST00000373457.1	protein_coding	1874	773	258	M/T	aTg/aCg	rs746374838	-	1	-	HGNC	HGNC:17908	-	-	ENSP00000362556	O43298.186	-	UPI000013C34F	-	tolerated(0.21)	benign(0.001)	-	-	-	-	-	-	8.036e-06	0	0	0	0	0	1.781e-05	0	0	6.571e-06	0	0	0	0
9_126833282_T/C	9:126833282-126833282	C	missense_variant	MODERATE	ZBTB43	ENSG00000169155	Transcript	ENST00000373464.5	protein_coding	1012	773	258	M/T	aTg/aCg	rs746374838	-	1	-	HGNC	HGNC:17908	YES	1	ENSP00000362563	O43298.186	-	UPI000013C34F	-	tolerated(0.21)	benign(0.001)	-	-	-	-	-	-	8.036e-06	0	0	0	0	0	1.781e-05	0	0	6.571e-06	0	0	0	0
9_126833282_T/C	9:126833282-126833282	C	missense_variant	MODERATE	ZBTB43	ENSG00000169155	Transcript	ENST00000449886.5	protein_coding	923	773	258	M/T	aTg/aCg	rs746374838	-	1	-	HGNC	HGNC:17908	-	3	ENSP00000390344	O43298.186	-	UPI000013C34F	-	tolerated(0.21)	benign(0.001)	-	-	-	-	-	-	8.036e-06	0	0	0	0	0	1.781e-05	0	0	6.571e-06	0	0	0	0
9_126833282_T/C	9:126833282-126833282	C	upstream_gene_variant	MODIFIER	ZBTB43	ENSG00000169155	Transcript	ENST00000497064.1	processed_transcript	-	-	-	-	-	rs746374838	2938	1	-	HGNC	HGNC:17908	-	-	-	-	-	-	-	-	-	-	-	-	-	-	-	8.036e-06	0	0	0	0	0	1.781e-05	0	0	6.571e-06	0	0	0	0
[truncated: 18 more columns]
