# Supplementary material for: Identifying causal serum protein–cardiometabolic trait relationships using whole genome sequencing
Source: Hum Mol Genet. 2022 Nov 9;32(8):1266–75. doi: 10.1093/hmg/ddac275 (PMC10077504; doi:10.1093/hmg/ddac275)
Supplement: Supplementary_Table_6_ddac275 [file supplementary_table_6_ddac275.xlsx]

## Sheet: Sheet3
Supplementary Table 6. Output of TwoSampleMR. P-values were adjusted for multiple testing using the Benjamini-Hochberg method; the pBH column contains the adjusted p-values. Manually downloaded summary statistics are annotated in the local_sumstats column.
id.exposure	id.outcome	proper_outcome	exposure	method	nsnp	b	se	pval	pBH	cardiometabolic	significant(pBH<0.05)	local_sumstats
CVDII.ADAMTS13	893	18:2; linoleic acid (LA) || id:893	CVDII.ADAMTS13	Inverse variance weighted	3	0.0464071	0.0392591	0.237177	0.828846	no	FALSE
CVDII.ADAMTS13	852	22:6; docosahexaenoic acid || id:852	CVDII.ADAMTS13	Inverse variance weighted	3	0.0452577	0.0246763	0.0666461	0.59051	no	FALSE
CVDII.ADAMTS13	756	2hr glucose || id:756	CVDII.ADAMTS13	Inverse variance weighted	3	0.0355454	0.0356981	0.319384	0.881029	yes	FALSE
CVDII.ADAMTS13	846	3-hydroxybutyrate || id:846	CVDII.ADAMTS13	Inverse variance weighted	3	-0.0200726	0.0188643	0.287306	0.864502	no	FALSE
CVDII.ADAMTS13	839	Acetate || id:839	CVDII.ADAMTS13	Inverse variance weighted	3	0.0256451	0.0248676	0.302416	0.872486	no	FALSE
CVDII.ADAMTS13	838	Acetoacetate || id:838	CVDII.ADAMTS13	Inverse variance weighted	3	0.0070386	0.0324471	0.828267	0.998833	no	FALSE
CVDII.ADAMTS13	1	Adiponectin || id:1	CVDII.ADAMTS13	Inverse variance weighted	3	0.00134888	0.0114989	0.906618	1	yes	FALSE
CVDII.ADAMTS13	840	Alanine || id:840	CVDII.ADAMTS13	Inverse variance weighted	3	0.0450986	0.0314833	0.152012	0.740584	no	FALSE
CVDII.ADAMTS13	841	Albumin || id:841	CVDII.ADAMTS13	Inverse variance weighted	3	-0.0274087	0.0207321	0.186156	0.781126	no	FALSE
CVDII.ADAMTS13	ubvyQ4	Albuminuria (PMID:30220432)	CVDII.ADAMTS13	Inverse variance weighted	2	0.00604938	0.00448938	0.177824	0.775489	no	FALSE	TRUE
CVDII.ADAMTS13	hpIfJE	All DKD in T1D (PMID:27647854)	CVDII.ADAMTS13	Inverse variance weighted	2	0.0769672	0.10999	0.484073	0.940126	yes	FALSE	TRUE
CVDII.ADAMTS13	Vqyzqh	All DKD in T2D - Europeans (PMID:29703844)	CVDII.ADAMTS13	Inverse variance weighted	2	-0.172933	0.108754	0.111805	0.684728	yes	FALSE	TRUE
CVDII.ADAMTS13	ZwDoXO	All DKD in T2D - Multiethnic (PMID:29703844)	CVDII.ADAMTS13	Inverse variance weighted	2	-0.221256	0.10856	0.0415408	0.491653	yes	FALSE	TRUE
CVDII.ADAMTS13	842	Apolipoprotein A-I || id:842	CVDII.ADAMTS13	Inverse variance weighted	3	0.000858116	0.0258362	0.973504	1	yes	FALSE
CVDII.ADAMTS13	843	Apolipoprotein B || id:843	CVDII.ADAMTS13	Inverse variance weighted	3	0.0337713	0.0334103	0.31211	0.879415	yes	FALSE
CVDII.ADAMTS13	Vixnpt	Atrial fibrillation (PMID:29892015)	CVDII.ADAMTS13	Wald ratio	1	0.0993166	0.0323462	0.00213756	0.0896017	yes	FALSE	TRUE
CVDII.ADAMTS13	xs5IxV	Atrial fibrillation (PMID:30535219)	CVDII.ADAMTS13	Inverse variance weighted	2	-1.47485	26.8263	0.956156	1	yes	FALSE	TRUE
CVDII.ADAMTS13	851	Average number of double bonds in a fatty acid chain || id:851	CVDII.ADAMTS13	Inverse variance weighted	3	0.00337499	0.0249787	0.892521	1	no	FALSE
CVDII.ADAMTS13	848	Average number of methylene groups in a fatty acid chain || id:848	CVDII.ADAMTS13	Inverse variance weighted	3	0.0126935	0.0210069	0.545675	0.956237	no	FALSE
CVDII.ADAMTS13	847	Average number of methylene groups per double bond || id:847	CVDII.ADAMTS13	Inverse variance weighted	3	-0.00922494	0.0246341	0.708048	0.986423	no	FALSE
CVDII.ADAMTS13	LD5cGA	BMI (PMID:30124842)	CVDII.ADAMTS13	Inverse variance weighted	2	0.00427348	0.00708619	0.546461	0.956491	no	FALSE	TRUE
CVDII.ADAMTS13	1015	C-reactive protein || id:1015	CVDII.ADAMTS13	Inverse variance weighted	3	0.0636412	0.0264201	0.0160042	0.319027	no	FALSE
CVDII.ADAMTS13	1109	Cardioembolic stroke || id:1109	CVDII.ADAMTS13	Inverse variance weighted	3	0.00589925	0.108167	0.956506	1	yes	FALSE
CVDII.ADAMTS13	1058	Celiac disease || id:1058	CVDII.ADAMTS13	Wald ratio	1	-0.141078	0.0863387	0.102258	0.670892	no	FALSE
CVDII.ADAMTS13	1059	Celiac disease || id:1059	CVDII.ADAMTS13	Inverse variance weighted	3	-0.0266767	0.0757868	0.724841	0.989159	no	FALSE
CVDII.ADAMTS13	276	Celiac disease || id:276	CVDII.ADAMTS13	Inverse variance weighted	3	-0.0266767	0.0757868	0.724841	0.989159	no	FALSE
CVDII.ADAMTS13	278	Celiac disease || id:278	CVDII.ADAMTS13	Wald ratio	1	-0.141078	0.0863492	0.1023	0.670892	no	FALSE
CVDII.ADAMTS13	875	Cholesterol esters in large HDL || id:875	CVDII.ADAMTS13	Inverse variance weighted	3	0.00544375	0.0342434	0.873691	1	yes	FALSE
CVDII.ADAMTS13	881	Cholesterol esters in large LDL || id:881	CVDII.ADAMTS13	Inverse variance weighted	3	0.0322607	0.0378499	0.39403	0.91885	yes	FALSE
CVDII.ADAMTS13	887	Cholesterol esters in large VLDL || id:887	CVDII.ADAMTS13	Inverse variance weighted	3	0.0152493	0.020828	0.464076	0.935882	yes	FALSE
CVDII.ADAMTS13	899	Cholesterol esters in medium HDL || id:899	CVDII.ADAMTS13	Inverse variance weighted	3	-0.0106862	0.0231746	0.644713	0.97819	yes	FALSE
CVDII.ADAMTS13	905	Cholesterol esters in medium LDL || id:905	CVDII.ADAMTS13	Inverse variance weighted	3	0.0297881	0.0373983	0.425735	0.92799	yes	FALSE
CVDII.ADAMTS13	910	Cholesterol esters in medium VLDL || id:910	CVDII.ADAMTS13	Inverse variance weighted	3	0.0269935	0.0362015	0.455882	0.933813	yes	FALSE
CVDII.ADAMTS13	943	Cholesterol esters in very large HDL || id:943	CVDII.ADAMTS13	Inverse variance weighted	3	0.0245678	0.0228827	0.282986	0.862521	yes	FALSE
CVDII.ADAMTS13	1102	Chronic kidney disease || id:1102	CVDII.ADAMTS13	Inverse variance weighted	3	-0.0524537	0.0282051	0.0629249	0.582144	yes	FALSE
CVDII.ADAMTS13	849	Citrate || id:849	CVDII.ADAMTS13	Inverse variance weighted	3	0.00348798	0.018024	0.846553	1	no	FALSE
CVDII.ADAMTS13	LPDn53	CKD in T1D (PMID:27647854)	CVDII.ADAMTS13	Inverse variance weighted	2	0.143098	0.139104	0.303615	0.872988	yes	FALSE	TRUE
CVDII.ADAMTS13	xCvVaP	CKD in T1D (PMID:27647854)	CVDII.ADAMTS13	Inverse variance weighted	2	0.150935	0.130448	0.247249	0.838473	yes	FALSE	TRUE
CVDII.ADAMTS13	0uMROU	CKD in T1D/T2D - Europeans (PMID:29703844)	CVDII.ADAMTS13	Inverse variance weighted	2	0	NA	NA	NA	yes	FALSE	TRUE
CVDII.ADAMTS13	5vnhpf	CKD in T1D/T2D - Multiethnic (PMID:29703844)	CVDII.ADAMTS13	Inverse variance weighted	2	0	NA	NA	NA	yes	FALSE	TRUE
CVDII.ADAMTS13	gcRg4H	CKD in T2D - Europeans (PMID:29703844)	CVDII.ADAMTS13	Inverse variance weighted	2	-0.129045	0.117161	0.270709	0.853985	yes	FALSE	TRUE
CVDII.ADAMTS13	6epd1V	CKD in T2D - Multiethnic (PMID:29703844)	CVDII.ADAMTS13	Inverse variance weighted	2	-0.165928	0.116572	0.154624	0.743801	yes	FALSE	TRUE
CVDII.ADAMTS13	hqyBYV	CKD/DKD in T2D - Europeans (PMID:29703844)	CVDII.ADAMTS13	Inverse variance weighted	2	0.135649	0.171521	0.429029	0.92799	yes	FALSE	TRUE
CVDII.ADAMTS13	4Ddo8Z	CKD/DKD in T2D - Europeans (PMID:29703844)	CVDII.ADAMTS13	Inverse variance weighted	2	0.110205	0.111194	0.321634	0.881486	yes	FALSE	TRUE
CVDII.ADAMTS13	JcoyLk	CKD/DKD in T2D - Multiethnic (PMID:29703844)	CVDII.ADAMTS13	Inverse variance weighted	2	0.0982682	0.176863	0.578471	0.966443	yes	FALSE	TRUE
CVDII.ADAMTS13	HWkCKN	CKD/DKD in T2D - Multiethnic (PMID:29703844)	CVDII.ADAMTS13	Inverse variance weighted	2	0.110205	0.111194	0.321634	0.881486	yes	FALSE	TRUE
CVDII.ADAMTS13	958	Concentration of chylomicrons and largest VLDL particles || id:958	CVDII.ADAMTS13	Inverse variance weighted	3	0.0123037	0.0212005	0.561678	0.962182	yes	FALSE
CVDII.ADAMTS13	870	Concentration of IDL particles || id:870	CVDII.ADAMTS13	Inverse variance weighted	3	0.0356683	0.032817	0.277088	0.858142	yes	FALSE
CVDII.ADAMTS13	878	Concentration of large HDL particles || id:878	CVDII.ADAMTS13	Inverse variance weighted	3	0.0121103	0.0274946	0.659604	0.978736	yes	FALSE
CVDII.ADAMTS13	884	Concentration of large LDL particles || id:884	CVDII.ADAMTS13	Inverse variance weighted	3	0.0330848	0.0389025	0.395073	0.919011	yes	FALSE
CVDII.ADAMTS13	890	Concentration of large VLDL particles || id:890	CVDII.ADAMTS13	Inverse variance weighted	3	0.0100112	0.0217861	0.645859	0.978386	yes	FALSE
CVDII.ADAMTS13	902	Concentration of medium HDL particles || id:902	CVDII.ADAMTS13	Inverse variance weighted	3	0.00524714	0.020478	0.797771	0.997058	yes	FALSE
CVDII.ADAMTS13	907	Concentration of medium LDL particles || id:907	CVDII.ADAMTS13	Inverse variance weighted	3	0.0307214	0.0399798	0.442235	0.930876	yes	FALSE
CVDII.ADAMTS13	913	Concentration of medium VLDL particles || id:913	CVDII.ADAMTS13	Inverse variance weighted	3	0.0043899	0.0205082	0.830504	0.999645	yes	FALSE
CVDII.ADAMTS13	922	Concentration of small HDL particles || id:922	CVDII.ADAMTS13	Inverse variance weighted	3	-0.00337228	0.029708	0.909623	1	yes	FALSE
CVDII.ADAMTS13	926	Concentration of small LDL particles || id:926	CVDII.ADAMTS13	Inverse variance weighted	3	0.0303203	0.0405645	0.454786	0.933583	yes	FALSE
CVDII.ADAMTS13	930	Concentration of small VLDL particles || id:930	CVDII.ADAMTS13	Inverse variance weighted	3	0.0138365	0.0283093	0.625011	0.974662	yes	FALSE
CVDII.ADAMTS13	946	Concentration of very large HDL particles || id:946	CVDII.ADAMTS13	Inverse variance weighted	3	0.00877056	0.0368035	0.811642	0.997801	yes	FALSE
CVDII.ADAMTS13	950	Concentration of very large VLDL particles || id:950	CVDII.ADAMTS13	Inverse variance weighted	3	0.00254469	0.0207721	0.902499	1	yes	FALSE
CVDII.ADAMTS13	954	Concentration of very small VLDL particles || id:954	CVDII.ADAMTS13	Inverse variance weighted	3	0.0355219	0.0263766	0.178071	0.775614	yes	FALSE
CVDII.ADAMTS13	swao91	Coronary artery disease (PMID:28714975)	CVDII.ADAMTS13	Inverse variance weighted	2	-0.0379603	0.0413031	0.358061	0.903155	yes	FALSE	TRUE
CVDII.ADAMTS13	6	Coronary heart disease || id:6	CVDII.ADAMTS13	Inverse variance weighted	3	-0.0273324	0.033182	0.410103	0.924447	yes	FALSE
CVDII.ADAMTS13	7	Coronary heart disease || id:7	CVDII.ADAMTS13	Inverse variance weighted	3	-0.0180874	0.025144	0.471925	0.937826	yes	FALSE
CVDII.ADAMTS13	8	Coronary heart disease || id:8	CVDII.ADAMTS13	Inverse variance weighted	3	-0.0145771	0.0535664	0.78552	0.996082	yes	FALSE
CVDII.ADAMTS13	9	Coronary heart disease || id:9	CVDII.ADAMTS13	Wald ratio	1	0.011289	0.0421287	0.788727	0.996308	yes	FALSE
CVDII.ADAMTS13	850	Creatinine || id:850	CVDII.ADAMTS13	Inverse variance weighted	3	-0.0131725	0.0180559	0.465673	0.936188	no	FALSE
CVDII.ADAMTS13	12	Crohn's disease || id:12	CVDII.ADAMTS13	Wald ratio	1	-0.0547597	0.0576258	0.341979	0.893782	no	FALSE
CVDII.ADAMTS13	30	Crohn's disease || id:30	CVDII.ADAMTS13	Inverse variance weighted	3	-0.0445903	0.0427495	0.296921	0.868836	no	FALSE
CVDII.ADAMTS13	854	Description of average fatty acid chain length; not actual carbon number || id:854	CVDII.ADAMTS13	Inverse variance weighted	3	0.0136723	0.0246418	0.579004	0.966457	no	FALSE
CVDII.ADAMTS13	ukb-b-13391	Diagnoses - main ICD10: G45.9 Transient cerebral ischaemic attack; unspecified || id:ukb-b-13391	CVDII.ADAMTS13	Wald ratio	1	0.000249307	0.00051292	0.626929	0.975108	yes	FALSE
CVDII.ADAMTS13	ukb-b-12047	Diagnoses - main ICD10: I20.0 Unstable angina || id:ukb-b-12047	CVDII.ADAMTS13	Inverse variance weighted	3	-0.000467426	0.000363719	0.198746	0.793137	yes	FALSE
CVDII.ADAMTS13	ukb-b-14206	Diagnoses - main ICD10: I20.9 Angina pectoris; unspecified || id:ukb-b-14206	CVDII.ADAMTS13	Inverse variance weighted	3	-0.000266616	0.000583378	0.647656	0.978672	yes	FALSE
CVDII.ADAMTS13	ukb-b-453	Diagnoses - main ICD10: I21.0 Acute transmural myocardial infarction of anterior wall || id:ukb-b-453	CVDII.ADAMTS13	Wald ratio	1	0.000379769	0.000499321	0.446914	0.930876	yes	FALSE
CVDII.ADAMTS13	ukb-b-5126	Diagnoses - main ICD10: I21.1 Acute transmural myocardial infarction of inferior wall || id:ukb-b-5126	CVDII.ADAMTS13	Wald ratio	1	-0.000516301	0.00056733	0.362795	0.905119	yes	FALSE
CVDII.ADAMTS13	ukb-b-3469	Diagnoses - main ICD10: I21.9 Acute myocardial infarction; unspecified || id:ukb-b-3469	CVDII.ADAMTS13	Inverse variance weighted	2	7.09084e-05	0.000326706	0.828177	0.998833	yes	FALSE
CVDII.ADAMTS13	ukb-b-1668	Diagnoses - main ICD10: I25.1 Atherosclerotic heart disease || id:ukb-b-1668	CVDII.ADAMTS13	Inverse variance weighted	3	-0.000825813	0.000826702	0.317831	0.881029	yes	FALSE
CVDII.ADAMTS13	ukb-b-3983	Diagnoses - main ICD10: I25.9 Chronic ischaemic heart disease; unspecified || id:ukb-b-3983	CVDII.ADAMTS13	Wald ratio	1	0.000371433	0.000480118	0.439151	0.930634	yes	FALSE
CVDII.ADAMTS13	ukb-b-18366	Diagnoses - main ICD10: I26.9 Pulmonary embolism without mention of acute cor pulmonale || id:ukb-b-18366	CVDII.ADAMTS13	Inverse variance weighted	2	0.000593123	0.00130962	0.650624	0.978709	no	FALSE
CVDII.ADAMTS13	ukb-b-11748	Diagnoses - main ICD10: I47.1 Supraventricular tachycardia || id:ukb-b-11748	CVDII.ADAMTS13	Wald ratio	1	2.46553e-06	0.000501973	0.996081	1	yes	FALSE
CVDII.ADAMTS13	ukb-b-964	Diagnoses - main ICD10: I48 Atrial fibrillation and flutter || id:ukb-b-964	CVDII.ADAMTS13	Inverse variance weighted	3	-0.000250538	0.000465807	0.590675	0.969514	yes	FALSE
CVDII.ADAMTS13	ukb-b-19350	Diagnoses - main ICD10: I63.9 Cerebral infarction; unspecified || id:ukb-b-19350	CVDII.ADAMTS13	Wald ratio	1	-0.000637048	0.000523262	0.223431	0.817334	yes	FALSE
CVDII.ADAMTS13	ukb-b-12267	Diagnoses - main ICD10: I80.2 Phlebitis and thrombophlebitis of other deep vessels of lower extremities || id:ukb-b-12267	CVDII.ADAMTS13	Inverse variance weighted	2	0.000606982	0.00132182	0.64609	0.978386	no	FALSE
CVDII.ADAMTS13	ukb-b-6720	Diagnoses - main ICD10: I83.9 Varicose veins of lower extremities without ulcer or inflammation || id:ukb-b-6720	CVDII.ADAMTS13	Inverse variance weighted	3	0.000407068	0.000560698	0.467838	0.936882	no	FALSE
CVDII.ADAMTS13	ukb-b-19388	Diagnoses - main ICD10: K85 Acute pancreatitis || id:ukb-b-19388	CVDII.ADAMTS13	Wald ratio	1	0.000208271	0.000484228	0.667117	0.979199	no	FALSE
CVDII.ADAMTS13	ukb-b-7844	Diagnoses - secondary ICD10: D50.9 Iron deficiency anaemia; unspecified || id:ukb-b-7844	CVDII.ADAMTS13	Inverse variance weighted	2	0.000213493	0.000293593	0.467119	0.93664	no	FALSE
CVDII.ADAMTS13	ukb-b-15790	Diagnoses - secondary ICD10: D64.9 Anaemia; unspecified || id:ukb-b-15790	CVDII.ADAMTS13	Inverse variance weighted	3	-0.000665936	0.000408607	0.10315	0.671194	no	FALSE
CVDII.ADAMTS13	ukb-b-3229	Diagnoses - secondary ICD10: D70 Agranulocytosis || id:ukb-b-3229	CVDII.ADAMTS13	Wald ratio	1	-6.71544e-05	0.000462465	0.884545	1	no	FALSE
CVDII.ADAMTS13	ukb-b-4226	Diagnoses - secondary ICD10: E03.9 Hypothyroidism; unspecified || id:ukb-b-4226	CVDII.ADAMTS13	Inverse variance weighted	3	0.000541228	0.00095179	0.569599	0.964687	yes	FALSE
CVDII.ADAMTS13	ukb-b-10694	Diagnoses - secondary ICD10: E10.9 Without complications || id:ukb-b-10694	CVDII.ADAMTS13	Inverse variance weighted	2	0.00012541	0.000309336	0.685171	0.984058	no	FALSE
CVDII.ADAMTS13	ukb-b-970	Diagnoses - secondary ICD10: E11.9 Without complications || id:ukb-b-970	CVDII.ADAMTS13	Inverse variance weighted	3	0.000195278	0.000612114	0.74971	0.991215	no	FALSE
CVDII.ADAMTS13	ukb-b-15541	Diagnoses - secondary ICD10: E66.9 Obesity; unspecified || id:ukb-b-15541	CVDII.ADAMTS13	Inverse variance weighted	3	-0.000467421	0.00058331	0.422943	0.927021	yes	FALSE
CVDII.ADAMTS13	ukb-b-12651	Diagnoses - secondary ICD10: E78.0 Pure hypercholesterolaemia || id:ukb-b-12651	CVDII.ADAMTS13	Inverse variance weighted	3	-0.000734312	0.000915405	0.422454	0.927021	yes	FALSE
CVDII.ADAMTS13	ukb-b-17462	Diagnoses - secondary ICD10: E78.5 Hyperlipidaemia; unspecified || id:ukb-b-17462	CVDII.ADAMTS13	Inverse variance weighted	3	0.000196604	0.000350755	0.575128	0.965622	yes	FALSE
CVDII.ADAMTS13	ukb-b-12493	Diagnoses - secondary ICD10: I10 Essential (primary) hypertension || id:ukb-b-12493	CVDII.ADAMTS13	Inverse variance weighted	3	-0.000921214	0.00123397	0.455338	0.933583	yes	FALSE
CVDII.ADAMTS13	ukb-b-19955	Diagnoses - secondary ICD10: I12.0 Hypertensive renal disease with renal failure || id:ukb-b-19955	CVDII.ADAMTS13	Wald ratio	1	0.000441612	0.000470241	0.347671	0.897154	yes	FALSE
CVDII.ADAMTS13	ukb-b-10756	Diagnoses - secondary ICD10: I20.0 Unstable angina || id:ukb-b-10756	CVDII.ADAMTS13	Wald ratio	1	-0.000241731	0.000545185	0.657481	0.978736	yes	FALSE
CVDII.ADAMTS13	ukb-b-15686	Diagnoses - secondary ICD10: I20.9 Angina pectoris; unspecified || id:ukb-b-15686	CVDII.ADAMTS13	Inverse variance weighted	3	-0.000773436	0.000561122	0.168087	0.761892	yes	FALSE
CVDII.ADAMTS13	ukb-b-7436	Diagnoses - secondary ICD10: I25.1 Atherosclerotic heart disease || id:ukb-b-7436	CVDII.ADAMTS13	Inverse variance weighted	3	-3.27657e-05	0.000426581	0.938775	1	yes	FALSE
CVDII.ADAMTS13	ukb-b-16662	Diagnoses - secondary ICD10: I25.2 Old myocardial infarction || id:ukb-b-16662	CVDII.ADAMTS13	Inverse variance weighted	3	-5.40004e-05	0.000345377	0.875756	1	yes	FALSE
CVDII.ADAMTS13	ukb-b-16606	Diagnoses - secondary ICD10: I25.8 Other forms of chronic ischaemic heart disease || id:ukb-b-16606	CVDII.ADAMTS13	Inverse variance weighted	3	-0.000399637	0.000425192	0.347271	0.896841	yes	FALSE
CVDII.ADAMTS13	ukb-b-8184	Diagnoses - secondary ICD10: I25.9 Chronic ischaemic heart disease; unspecified || id:ukb-b-8184	CVDII.ADAMTS13	Inverse variance weighted	3	-0.000315673	0.000430226	0.463108	0.935882	yes	FALSE
CVDII.ADAMTS13	ukb-b-13525	Diagnoses - secondary ICD10: I34.0 Mitral (valve) insufficiency || id:ukb-b-13525	CVDII.ADAMTS13	Wald ratio	1	0.00077528	0.00044393	0.0807413	0.624514	yes	FALSE
CVDII.ADAMTS13	ukb-b-6217	Diagnoses - secondary ICD10: I48 Atrial fibrillation and flutter || id:ukb-b-6217	CVDII.ADAMTS13	Inverse variance weighted	3	0.000576186	0.000595361	0.333148	0.88892	yes	FALSE
CVDII.ADAMTS13	ukb-b-10555	Diagnoses - secondary ICD10: I50.1 Left ventricular failure || id:ukb-b-10555	CVDII.ADAMTS13	Inverse variance weighted	2	0.000403487	0.000306862	0.18855	0.783472	yes	FALSE
CVDII.ADAMTS13	ukb-b-16292	Diagnoses - secondary ICD10: I51.7 Cardiomegaly || id:ukb-b-16292	CVDII.ADAMTS13	Wald ratio	1	0.00138955	0.000505636	0.00599358	0.18501	yes	FALSE
CVDII.ADAMTS13	ukb-b-4929	Diagnoses - secondary ICD10: I73.9 Peripheral vascular disease; unspecified || id:ukb-b-4929	CVDII.ADAMTS13	Wald ratio	1	-0.000710415	0.000529608	0.179792	0.776554	no	FALSE
CVDII.ADAMTS13	ukb-b-8855	Diagnoses - secondary ICD10: I95.9 Hypotension; unspecified || id:ukb-b-8855	CVDII.ADAMTS13	Wald ratio	1	0.000929809	0.000566743	0.100877	0.670045	yes	FALSE
CVDII.ADAMTS13	ukb-b-16751	Diagnoses - secondary ICD10: J44.9 Chronic obstructive pulmonary disease; unspecified || id:ukb-b-16751	CVDII.ADAMTS13	Inverse variance weighted	3	-0.000652384	0.000371851	0.0793579	0.619338	no	FALSE
CVDII.ADAMTS13	ukb-b-12191	Diagnoses - secondary ICD10: K29.5 Chronic gastritis; unspecified || id:ukb-b-12191	CVDII.ADAMTS13	Wald ratio	1	-0.000357475	0.000452776	0.429809	0.92799	no	FALSE
CVDII.ADAMTS13	ukb-b-15340	Diagnoses - secondary ICD10: K29.7 Gastritis; unspecified || id:ukb-b-15340	CVDII.ADAMTS13	Inverse variance weighted	3	0.000169244	0.000864409	0.844773	1	no	FALSE
CVDII.ADAMTS13	ukb-b-20017	Diagnoses - secondary ICD10: K29.8 Duodenitis || id:ukb-b-20017	CVDII.ADAMTS13	Inverse variance weighted	3	3.92211e-05	0.00038379	0.918603	1	no	FALSE
CVDII.ADAMTS13	ukb-b-12556	Diagnoses - secondary ICD10: K30 Dyspepsia || id:ukb-b-12556	CVDII.ADAMTS13	Inverse variance weighted	2	-0.000491545	0.000305471	0.107586	0.679907	no	FALSE
CVDII.ADAMTS13	ukb-b-7421	Diagnoses - secondary ICD10: K51.9 Ulcerative colitis; unspecified || id:ukb-b-7421	CVDII.ADAMTS13	Wald ratio	1	-0.000184224	0.000494642	0.709566	0.98667	no	FALSE
CVDII.ADAMTS13	ukb-b-707	Diagnoses - secondary ICD10: K58.9 Irritable bowel syndrome without diarrhoea || id:ukb-b-707	CVDII.ADAMTS13	Inverse variance weighted	2	3.03257e-05	0.000356299	0.932171	1	no	FALSE
CVDII.ADAMTS13	ukb-b-11874	Diagnoses - secondary ICD10: M06.99 Rheumatoid arthritis; unspecified (Site unspecified) || id:ukb-b-11874	CVDII.ADAMTS13	Wald ratio	1	-1.54553e-05	0.000541909	0.977247	1	no	FALSE
CVDII.ADAMTS13	ukb-b-12765	Diagnoses - secondary ICD10: M10.99 Gout; unspecified (Site unspecified) || id:ukb-b-12765	CVDII.ADAMTS13	Wald ratio	1	0.000166864	0.00044812	0.709622	0.986705	no	FALSE
CVDII.ADAMTS13	ukb-b-11045	Diagnoses - secondary ICD10: M13.9 Arthritis; unspecified || id:ukb-b-11045	CVDII.ADAMTS13	Wald ratio	1	0.000904569	0.000533695	0.0900908	0.645303	no	FALSE
CVDII.ADAMTS13	ukb-b-15026	Diagnoses - secondary ICD10: M13.99 Arthritis; unspecified (Site unspecified) || id:ukb-b-15026	CVDII.ADAMTS13	Inverse variance weighted	2	-0.000206212	0.0006774	0.76081	0.9928	no	FALSE
CVDII.ADAMTS13	ukb-b-6998	Diagnoses - secondary ICD10: M15.9 Polyarthrosis; unspecified || id:ukb-b-6998	CVDII.ADAMTS13	Wald ratio	1	-0.000117174	0.000474109	0.804796	0.997274	no	FALSE
CVDII.ADAMTS13	ukb-b-20414	Diagnoses - secondary ICD10: M17.9 Gonarthrosis; unspecified || id:ukb-b-20414	CVDII.ADAMTS13	Inverse variance weighted	3	0.000162944	0.000366883	0.656949	0.978736	no	FALSE
CVDII.ADAMTS13	ukb-b-9493	Diagnoses - secondary ICD10: M19.9 Arthrosis; unspecified || id:ukb-b-9493	CVDII.ADAMTS13	Inverse variance weighted	2	0.000620994	0.000287899	0.0310064	0.426839	no	FALSE
CVDII.ADAMTS13	ukb-b-20233	Diagnoses - secondary ICD10: M19.99 Arthrosis; unspecified (Site unspecified) || id:ukb-b-20233	CVDII.ADAMTS13	Inverse variance weighted	3	-0.00015497	0.000335041	0.643694	0.97819	no	FALSE
CVDII.ADAMTS13	ukb-b-17796	Diagnoses - secondary ICD10: M81.99 Osteoporosis; unspecified (Site unspecified) || id:ukb-b-17796	CVDII.ADAMTS13	Inverse variance weighted	2	0.000152201	0.000366767	0.678156	0.981644	no	FALSE
CVDII.ADAMTS13	ukb-b-4963	Diagnoses - secondary ICD10: N17.9 Acute renal failure; unspecified || id:ukb-b-4963	CVDII.ADAMTS13	Wald ratio	1	-0.000821294	0.00052231	0.115852	0.690645	no	FALSE
CVDII.ADAMTS13	ukb-b-17309	Diagnoses - secondary ICD10: R00.0 Tachycardia; unspecified || id:ukb-b-17309	CVDII.ADAMTS13	Wald ratio	1	0.000538241	0.000440483	0.221732	0.815107	yes	FALSE
CVDII.ADAMTS13	ukb-b-11664	Diagnoses - secondary ICD10: R00.1 Bradycardia; unspecified || id:ukb-b-11664	CVDII.ADAMTS13	Wald ratio	1	0.000531285	0.000491772	0.279988	0.859861	yes	FALSE
CVDII.ADAMTS13	J9a9XX	DKD in T1D/T2D - Europeans (PMID:29703844)	CVDII.ADAMTS13	Inverse variance weighted	2	-0.0347176	0.078345	0.657666	0.978736	yes	FALSE	TRUE
CVDII.ADAMTS13	E3trxT	DKD in T1D/T2D - Multiethnic (PMID:29703844)	CVDII.ADAMTS13	Inverse variance weighted	2	-0.0347176	0.078345	0.657666	0.978736	yes	FALSE	TRUE
CVDII.ADAMTS13	l6nUcR	Early DKD in T1D (PMID:27647854)	CVDII.ADAMTS13	Inverse variance weighted	2	-0.110727	0.158785	0.485592	0.940583	yes	FALSE	TRUE
CVDII.ADAMTS13	996	Eczema || id:996	CVDII.ADAMTS13	Inverse variance weighted	3	-0.00949426	0.065796	0.885265	1	no	FALSE
CVDII.ADAMTS13	alGQrY	eGFR (cystatin C) (PMID:28452372)	CVDII.ADAMTS13	Inverse variance weighted	3	0.00446717	0.00410072	0.275994	0.857152	yes	FALSE	TRUE
CVDII.ADAMTS13	rtfuon	eGFR (serum creatinine) (PMID:28452372)	CVDII.ADAMTS13	Inverse variance weighted	3	0.00276854	0.00187427	0.139641	0.725129	yes	FALSE	TRUE
CVDII.ADAMTS13	jGiYpS	eGFR in T1D/T2D - Europeans (PMID: 29703844)	CVDII.ADAMTS13	Inverse variance weighted	3	1.47429	0.769812	0.0554753	0.55736	yes	FALSE	TRUE
CVDII.ADAMTS13	VVbPzl	eGFR in T1D/T2D - Multiethnic (PMID: 29703844)	CVDII.ADAMTS13	Inverse variance weighted	3	1.47429	0.769812	0.0554753	0.55736	yes	FALSE	TRUE
CVDII.ADAMTS13	aGMluW	eGFR in T2D - Europeans (PMID: 29703844)	CVDII.ADAMTS13	Inverse variance weighted	3	1.62505	0.961517	0.0910116	0.647198	yes	FALSE	TRUE
CVDII.ADAMTS13	jAEcgS	eGFR in T2D - Multiethnic (PMID: 29703844)	CVDII.ADAMTS13	Inverse variance weighted	3	1.62505	0.961517	0.0910116	0.647198	yes	FALSE	TRUE
CVDII.ADAMTS13	LfdvzT	ESRD vs controls in T1D (PMID:27647854)	CVDII.ADAMTS13	Inverse variance weighted	2	0.0529834	0.159945	0.740449	0.990329	yes	FALSE	TRUE
CVDII.ADAMTS13	BWsXsU	ESRD vs controls in T1D/T2D - Europeans (PMID:29703844)	CVDII.ADAMTS13	Inverse variance weighted	2	-0.135399	0.131317	0.302502	0.872486	yes	FALSE	TRUE
CVDII.ADAMTS13	zVC1K4	ESRD vs controls in T1D/T2D - Multiethnic (PMID:29703844)	CVDII.ADAMTS13	Inverse variance weighted	2	-0.12355	0.131285	0.346666	0.896607	yes	FALSE	TRUE
CVDII.ADAMTS13	gsCJex	ESRD vs controls in T2D - Europeans (PMID:29703844)	CVDII.ADAMTS13	Inverse variance weighted	2	-0.403167	0.229101	0.0784451	0.616446	yes	FALSE	TRUE
CVDII.ADAMTS13	dMG4W0	ESRD vs controls in T2D - Multiethnic (PMID:29703844)	CVDII.ADAMTS13	Inverse variance weighted	2	-0.415466	0.229106	0.0697672	0.597143	yes	FALSE	TRUE
CVDII.ADAMTS13	HYpoto	ESRD vs non-ESRD in T1D (PMID:27647854)	CVDII.ADAMTS13	Inverse variance weighted	2	0.00283011	0.1527	0.985213	1	yes	FALSE	TRUE
CVDII.ADAMTS13	757	Fasting glucose || id:757	CVDII.ADAMTS13	Inverse variance weighted	3	0.00439415	0.00748595	0.557213	0.959239	yes	FALSE
CVDII.ADAMTS13	772	Fasting glucose || id:772	CVDII.ADAMTS13	Inverse variance weighted	3	-0.00149193	0.00126185	0.23707	0.828846	yes	FALSE
CVDII.ADAMTS13	773	Fasting glucose || id:773	CVDII.ADAMTS13	Inverse variance weighted	3	0.00515402	0.00621551	0.406981	0.923638	yes	FALSE
CVDII.ADAMTS13	768	Fasting insulin || id:768	CVDII.ADAMTS13	Inverse variance weighted	3	0.0212543	0.00782341	0.00659256	0.192649	yes	FALSE
CVDII.ADAMTS13	774	Fasting insulin || id:774	CVDII.ADAMTS13	Inverse variance weighted	3	0.00066	0.00156634	0.673489	0.980054	yes	FALSE
CVDII.ADAMTS13	775	Fasting insulin || id:775	CVDII.ADAMTS13	Inverse variance weighted	3	0.0162835	0.00619162	0.00854026	0.225336	yes	FALSE
CVDII.ADAMTS13	769	Fasting proinsulin || id:769	CVDII.ADAMTS13	Inverse variance weighted	3	0.00640897	0.013584	0.637068	0.977575	yes	FALSE
CVDII.ADAMTS13	46	Femoral neck bone mineral density || id:46	CVDII.ADAMTS13	Inverse variance weighted	3	-0.0100716	1.3525	0.994059	1	no	FALSE
CVDII.ADAMTS13	980	Femoral neck bone mineral density || id:980	CVDII.ADAMTS13	Inverse variance weighted	3	0.0115857	0.0137894	0.400801	0.921462	no	FALSE
CVDII.ADAMTS13	1050	Ferritin || id:1050	CVDII.ADAMTS13	Inverse variance weighted	3	-0.000119616	0.017577	0.99457	1	no	FALSE
CVDII.ADAMTS13	858	Free cholesterol || id:858	CVDII.ADAMTS13	Inverse variance weighted	3	0.048251	0.0492824	0.327545	0.885547	yes	FALSE
CVDII.ADAMTS13	868	Free cholesterol in IDL || id:868	CVDII.ADAMTS13	Inverse variance weighted	3	0.0257668	0.02836	0.36358	0.905157	yes	FALSE
CVDII.ADAMTS13	876	Free cholesterol in large HDL || id:876	CVDII.ADAMTS13	Inverse variance weighted	3	0.000948403	0.0227362	0.966727	1	yes	FALSE
CVDII.ADAMTS13	882	Free cholesterol in large LDL || id:882	CVDII.ADAMTS13	Inverse variance weighted	3	0.0200865	0.037457	0.591781	0.96961	yes	FALSE
CVDII.ADAMTS13	888	Free cholesterol in large VLDL || id:888	CVDII.ADAMTS13	Inverse variance weighted	3	0.0168914	0.026933	0.530552	0.952369	yes	FALSE
CVDII.ADAMTS13	900	Free cholesterol in medium HDL || id:900	CVDII.ADAMTS13	Inverse variance weighted	3	-0.0087191	0.0194008	0.653129	0.978709	yes	FALSE
CVDII.ADAMTS13	911	Free cholesterol in medium VLDL || id:911	CVDII.ADAMTS13	Inverse variance weighted	3	0.00925147	0.0285233	0.745675	0.990329	yes	FALSE
CVDII.ADAMTS13	928	Free cholesterol in small VLDL || id:928	CVDII.ADAMTS13	Inverse variance weighted	3	0.0259652	0.0318863	0.415469	0.925735	yes	FALSE
CVDII.ADAMTS13	944	Free cholesterol in very large HDL || id:944	CVDII.ADAMTS13	Inverse variance weighted	3	0.0200012	0.0223763	0.3714	0.908959	yes	FALSE
CVDII.ADAMTS13	853	Free cholesterol to esterified cholesterol ratio || id:853	CVDII.ADAMTS13	Inverse variance weighted	3	0.0411208	0.0400063	0.304017	0.872994	yes	FALSE
CVDII.ADAMTS13	859	Glucose || id:859	CVDII.ADAMTS13	Inverse variance weighted	3	-0.0181738	0.0183385	0.321677	0.881486	yes	FALSE
CVDII.ADAMTS13	860	Glutamine || id:860	CVDII.ADAMTS13	Inverse variance weighted	3	-0.0109672	0.0181731	0.546187	0.95641	no	FALSE
CVDII.ADAMTS13	861	Glycerol || id:861	CVDII.ADAMTS13	Inverse variance weighted	3	0.00624679	0.0245407	0.799072	0.997082	no	FALSE
CVDII.ADAMTS13	863	Glycoprotein acetyls || id:863	CVDII.ADAMTS13	Inverse variance weighted	3	0.0129329	0.038199	0.734937	0.990329	no	FALSE
CVDII.ADAMTS13	862	Glycoproteins || id:862	CVDII.ADAMTS13	Inverse variance weighted	3	0.0169942	0.0270376	0.52965	0.952369	no	FALSE
CVDII.ADAMTS13	758	HbA1C || id:758	CVDII.ADAMTS13	Inverse variance weighted	3	0.00211294	0.00695317	0.761218	0.9928	no	FALSE
CVDII.ADAMTS13	JlRXu8	HDL cholesterol (PMID:29083408)	CVDII.ADAMTS13	Inverse variance weighted	2	0.00189768	0.00955742	0.84261	1	yes	FALSE	TRUE
CVDII.ADAMTS13	299	HDL cholesterol || id:299	CVDII.ADAMTS13	Inverse variance weighted	3	0.0110389	0.00908298	0.224237	0.818171	yes	FALSE
CVDII.ADAMTS13	780	HDL cholesterol || id:780	CVDII.ADAMTS13	Wald ratio	1	0.0176332	0.0170455	0.300911	0.872138	yes	FALSE
CVDII.ADAMTS13	1056	Heart rate || id:1056	CVDII.ADAMTS13	Inverse variance weighted	3	0.00111409	0.156177	0.994308	1	yes	FALSE
CVDII.ADAMTS13	inAok4	Height (PMID:30124842)	CVDII.ADAMTS13	Inverse variance weighted	2	0.00349913	0.00399767	0.381415	0.91376	no	FALSE	TRUE
CVDII.ADAMTS13	1169	Hip osteoarthritis || id:1169	CVDII.ADAMTS13	Inverse variance weighted	3	-0.0211039	0.0538361	0.695056	0.985281	no	FALSE
CVDII.ADAMTS13	866	Histidine || id:866	CVDII.ADAMTS13	Inverse variance weighted	3	0.106725	0.0857034	0.213028	0.807285	no	FALSE
CVDII.ADAMTS13	770	HOMA-B || id:770	CVDII.ADAMTS13	Inverse variance weighted	3	0.014194	0.00686278	0.0386154	0.475139	no	FALSE
CVDII.ADAMTS13	771	HOMA-IR || id:771	CVDII.ADAMTS13	Inverse variance weighted	3	0.0231861	0.00817125	0.00454646	0.155909	no	FALSE
CVDII.ADAMTS13	294	Inflammatory bowel disease || id:294	CVDII.ADAMTS13	Wald ratio	1	-0.0687528	0.0476904	0.149402	0.737922	no	FALSE
CVDII.ADAMTS13	31	Inflammatory bowel disease || id:31	CVDII.ADAMTS13	Inverse variance weighted	3	-0.0805926	0.0311838	0.00975384	0.242406	no	FALSE
CVDII.ADAMTS13	1049	Iron || id:1049	CVDII.ADAMTS13	Inverse variance weighted	3	-0.00592521	0.0257363	0.817915	0.99868	no	FALSE
CVDII.ADAMTS13	1108	Ischemic stroke || id:1108	CVDII.ADAMTS13	Inverse variance weighted	3	0.00603395	0.0299208	0.840179	0.999992	yes	FALSE
CVDII.ADAMTS13	873	Isoleucine || id:873	CVDII.ADAMTS13	Inverse variance weighted	3	0.0233476	0.0232176	0.314609	0.880692	no	FALSE
CVDII.ADAMTS13	279	Juvenile idiopathic arthritis || id:279	CVDII.ADAMTS13	Wald ratio	1	-0.172347	0.248319	0.487649	0.940725	no	FALSE
CVDII.ADAMTS13	1170	Knee and hip osteoarthritis || id:1170	CVDII.ADAMTS13	Inverse variance weighted	3	-0.017621	0.0660223	0.78955	0.996308	no	FALSE
CVDII.ADAMTS13	1171	Knee osteoarthritis || id:1171	CVDII.ADAMTS13	Inverse variance weighted	3	0.000952695	0.0965018	0.992123	1	no	FALSE
CVDII.ADAMTS13	894	Lactate || id:894	CVDII.ADAMTS13	Inverse variance weighted	3	0.0293711	0.0247674	0.235671	0.827614	no	FALSE
CVDII.ADAMTS13	1110	Large vessel disease || id:1110	CVDII.ADAMTS13	Inverse variance weighted	3	-0.0260941	0.130674	0.841725	1	no	FALSE
CVDII.ADAMTS13	4020o7	Late DKD in T1D (PMID:27647854)	CVDII.ADAMTS13	Inverse variance weighted	2	0.142797	0.121624	0.240361	0.833218	yes	FALSE	TRUE
CVDII.ADAMTS13	DyWGZO	Late DKD in T1D/T2D - Europeans (PMID:29703844)	CVDII.ADAMTS13	Inverse variance weighted	2	-0.0174312	0.0956258	0.855358	1	yes	FALSE	TRUE
CVDII.ADAMTS13	jb1tBL	Late DKD in T1D/T2D - Multiethnic (PMID:29703844)	CVDII.ADAMTS13	Inverse variance weighted	2	-0.0172224	0.094999	0.856139	1	yes	FALSE	TRUE
CVDII.ADAMTS13	SPT0az	Late DKD in T2D - Europeans (PMID:29703844)	CVDII.ADAMTS13	Inverse variance weighted	2	-0.214568	0.14451	0.137598	0.722168	yes	FALSE	TRUE
CVDII.ADAMTS13	bRlMlw	Late DKD in T2D - Multiethnic (PMID:29703844)	CVDII.ADAMTS13	Inverse variance weighted	2	-0.203555	0.144247	0.158198	0.749609	yes	FALSE	TRUE
CVDII.ADAMTS13	5gp40d	LDL cholesterol (PMID:29083408)	CVDII.ADAMTS13	Inverse variance weighted	2	0.0108226	0.00978185	0.268555	0.851955	yes	FALSE	TRUE
CVDII.ADAMTS13	300	LDL cholesterol || id:300	CVDII.ADAMTS13	Inverse variance weighted	3	0.00710175	0.0189237	0.70745	0.986423	yes	FALSE
CVDII.ADAMTS13	781	LDL cholesterol || id:781	CVDII.ADAMTS13	Wald ratio	1	0.0378135	0.0180251	0.0359205	0.459568	yes	FALSE
CVDII.ADAMTS13	1002	Leptin || id:1002	CVDII.ADAMTS13	Inverse variance weighted	3	-0.00596724	0.00966322	0.536891	0.953771	no	FALSE
CVDII.ADAMTS13	1003	Leptin || id:1003	CVDII.ADAMTS13	Inverse variance weighted	3	0.00374194	0.0125711	0.76596	0.993328	no	FALSE
CVDII.ADAMTS13	897	Leucine || id:897	CVDII.ADAMTS13	Inverse variance weighted	3	0.0445309	0.0327964	0.174528	0.772497	no	FALSE
CVDII.ADAMTS13	47	Lumbar spine bone mineral density || id:47	CVDII.ADAMTS13	Inverse variance weighted	3	-0.0464677	1.3525	0.972593	1	no	FALSE
CVDII.ADAMTS13	982	Lumbar spine bone mineral density || id:982	CVDII.ADAMTS13	Inverse variance weighted	3	-0.00338722	0.0160341	0.832691	0.999924	no	FALSE
CVDII.ADAMTS13	965	Lung adenocarcinoma || id:965	CVDII.ADAMTS13	Inverse variance weighted	3	-0.0146701	0.0583536	0.801505	0.997162	no	FALSE
CVDII.ADAMTS13	865	Mean diameter for HDL particles || id:865	CVDII.ADAMTS13	Inverse variance weighted	3	0.0130075	0.0341214	0.703045	0.98635	yes	FALSE
CVDII.ADAMTS13	896	Mean diameter for LDL particles || id:896	CVDII.ADAMTS13	Inverse variance weighted	3	0.00751797	0.0205004	0.713826	0.987163	yes	FALSE
CVDII.ADAMTS13	941	Mean diameter for VLDL particles || id:941	CVDII.ADAMTS13	Inverse variance weighted	3	0.00143043	0.020449	0.944232	1	yes	FALSE
CVDII.ADAMTS13	pNSrq8	Microalbuminuria - Europeans (PMID:29703844)	CVDII.ADAMTS13	Inverse variance weighted	2	-0.122261	0.123153	0.32083	0.881153	yes	FALSE	TRUE
CVDII.ADAMTS13	ApFx3x	Microalbuminuria - Multiethnic (PMID:29703844)	CVDII.ADAMTS13	Inverse variance weighted	2	-0.102224	0.135523	0.450672	0.932477	yes	FALSE	TRUE
CVDII.ADAMTS13	1097	Microalbuminuria || id:1097	CVDII.ADAMTS13	Inverse variance weighted	3	-0.0838434	0.0616139	0.173581	0.772069	no	FALSE
CVDII.ADAMTS13	z8wTF6	Microalbuminuria in T1D/T2D - Europeans (PMID:29703844)	CVDII.ADAMTS13	Inverse variance weighted	2	-0.118677	0.0994929	0.232939	0.825321	yes	FALSE	TRUE
CVDII.ADAMTS13	d8laHB	Microalbuminuria in T1D/T2D - Multiethnic (PMID:29703844)	CVDII.ADAMTS13	Inverse variance weighted	2	-0.0898282	0.113676	0.429403	0.92799	yes	FALSE	TRUE
CVDII.ADAMTS13	916	Mono-unsaturated fatty acids || id:916	CVDII.ADAMTS13	Inverse variance weighted	3	0.0397106	0.0246581	0.1073	0.679075	no	FALSE
CVDII.ADAMTS13	1024	Multiple sclerosis || id:1024	CVDII.ADAMTS13	Inverse variance weighted	3	-0.012612	0.0330577	0.702822	0.986265	no	FALSE
CVDII.ADAMTS13	1025	Multiple sclerosis || id:1025	CVDII.ADAMTS13	Wald ratio	1	0.0505543	0.0769085	0.510969	0.947663	no	FALSE
CVDII.ADAMTS13	280	Multiple sclerosis || id:280	CVDII.ADAMTS13	Wald ratio	1	0.0506462	0.103825	0.625688	0.974662	no	FALSE
CVDII.ADAMTS13	286	Multiple sclerosis || id:286	CVDII.ADAMTS13	Inverse variance weighted	3	-0.0126587	0.18184	0.944501	1	no	FALSE
CVDII.ADAMTS13	798	Myocardial infarction || id:798	CVDII.ADAMTS13	Inverse variance weighted	3	-0.00951875	0.0298446	0.749769	0.991215	yes	FALSE
CVDII.ADAMTS13	1098	Narcolepsy || id:1098	CVDII.ADAMTS13	Wald ratio	1	0.097604	0.163045	0.549419	0.957947	no	FALSE
CVDII.ADAMTS13	ukb-b-8650	Non-cancer illness code; self-reported: angina || id:ukb-b-8650	CVDII.ADAMTS13	Inverse variance weighted	3	-0.00120961	0.00145742	0.40656	0.923638	yes	FALSE
CVDII.ADAMTS13	ukb-b-11550	Non-cancer illness code; self-reported: atrial fibrillation || id:ukb-b-11550	CVDII.ADAMTS13	Inverse variance weighted	3	-0.00014959	0.000483174	0.756866	0.991867	yes	FALSE
CVDII.ADAMTS13	ukb-b-14356	Non-cancer illness code; self-reported: bone disorder || id:ukb-b-14356	CVDII.ADAMTS13	Wald ratio	1	-2.54798e-05	0.000450027	0.954849	1	no	FALSE
CVDII.ADAMTS13	ukb-b-12040	Non-cancer illness code; self-reported: deep venous thrombosis (dvt) || id:ukb-b-12040	CVDII.ADAMTS13	Inverse variance weighted	3	0.00252855	0.00280128	0.366716	0.907043	no	FALSE
CVDII.ADAMTS13	ukb-b-12948	Non-cancer illness code; self-reported: diabetes || id:ukb-b-12948	CVDII.ADAMTS13	Inverse variance weighted	3	0.000175055	0.000746238	0.814532	0.99845	no	FALSE
CVDII.ADAMTS13	ukb-b-7582	Non-cancer illness code; self-reported: essential hypertension || id:ukb-b-7582	CVDII.ADAMTS13	Inverse variance weighted	2	-1.55055e-06	0.000310811	0.99602	1	yes	FALSE
CVDII.ADAMTS13	ukb-b-3703	Non-cancer illness code; self-reported: heart arrhythmia || id:ukb-b-3703	CVDII.ADAMTS13	Inverse variance weighted	2	9.35469e-05	0.00034237	0.784674	0.996082	yes	FALSE
CVDII.ADAMTS13	ukb-b-15829	Non-cancer illness code; self-reported: heart attack/myocardial infarction || id:ukb-b-15829	CVDII.ADAMTS13	Inverse variance weighted	3	-0.000180763	0.000573533	0.752629	0.991215	yes	FALSE
CVDII.ADAMTS13	ukb-b-18578	Non-cancer illness code; self-reported: heart valve problem/heart murmur || id:ukb-b-18578	CVDII.ADAMTS13	Inverse variance weighted	3	0.000148092	0.000449324	0.741712	0.990329	yes	FALSE
CVDII.ADAMTS13	ukb-b-8315	Non-cancer illness code; self-reported: heart/cardiac problem || id:ukb-b-8315	CVDII.ADAMTS13	Wald ratio	1	0.000601444	0.00053539	0.261277	0.847697	yes	FALSE
CVDII.ADAMTS13	ukb-b-10912	Non-cancer illness code; self-reported: high cholesterol || id:ukb-b-10912	CVDII.ADAMTS13	Inverse variance weighted	3	-0.00016409	0.00197213	0.933689	1	yes	FALSE
CVDII.ADAMTS13	ukb-b-14057	Non-cancer illness code; self-reported: hypertension || id:ukb-b-14057	CVDII.ADAMTS13	Inverse variance weighted	3	-0.0019925	0.00166272	0.230785	0.823363	yes	FALSE
CVDII.ADAMTS13	ukb-b-20289	Non-cancer illness code; self-reported: hyperthyroidism/thyrotoxicosis || id:ukb-b-20289	CVDII.ADAMTS13	Inverse variance weighted	3	-0.000198513	0.000424128	0.63975	0.978085	no	FALSE
CVDII.ADAMTS13	ukb-b-19732	Non-cancer illness code; self-reported: hypothyroidism/myxoedema || id:ukb-b-19732	CVDII.ADAMTS13	Inverse variance weighted	3	0.000106967	0.0014762	0.942235	1	no	FALSE
CVDII.ADAMTS13	ukb-b-10098	Non-cancer illness code; self-reported: iron deficiency anaemia || id:ukb-b-10098	CVDII.ADAMTS13	Inverse variance weighted	2	-0.000603286	0.000511703	0.238407	0.830979	no	FALSE
CVDII.ADAMTS13	ukb-b-14486	Non-cancer illness code; self-reported: osteoarthritis || id:ukb-b-14486	CVDII.ADAMTS13	Inverse variance weighted	3	-0.000700244	0.00106112	0.50931	0.947663	no	FALSE
CVDII.ADAMTS13	ukb-b-19381	Non-cancer illness code; self-reported: osteopenia || id:ukb-b-19381	CVDII.ADAMTS13	Wald ratio	1	-0.000488415	0.000469872	0.29859	0.869663	no	FALSE
CVDII.ADAMTS13	ukb-b-12141	Non-cancer illness code; self-reported: osteoporosis || id:ukb-b-12141	CVDII.ADAMTS13	Inverse variance weighted	3	0.000580133	0.000486187	0.232779	0.825321	no	FALSE
CVDII.ADAMTS13	ukb-b-6633	Non-cancer illness code; self-reported: other renal/kidney problem || id:ukb-b-6633	CVDII.ADAMTS13	Inverse variance weighted	2	0.000228663	0.000299443	0.445088	0.930876	no	FALSE
CVDII.ADAMTS13	ukb-b-131	Non-cancer illness code; self-reported: pancreatitis || id:ukb-b-131	CVDII.ADAMTS13	Wald ratio	1	0.000556743	0.000440722	0.206499	0.80039	no	FALSE
CVDII.ADAMTS13	ukb-b-8720	Non-cancer illness code; self-reported: pernicious anaemia || id:ukb-b-8720	CVDII.ADAMTS13	Wald ratio	1	0.000493554	0.000519845	0.342405	0.893964	no	FALSE
CVDII.ADAMTS13	ukb-b-16048	Non-cancer illness code; self-reported: pulmonary embolism +/- dvt || id:ukb-b-16048	CVDII.ADAMTS13	Inverse variance weighted	3	0.00137326	0.00164858	0.404844	0.922993	yes	FALSE
CVDII.ADAMTS13	ukb-b-6358	Non-cancer illness code; self-reported: stroke || id:ukb-b-6358	CVDII.ADAMTS13	Inverse variance weighted	3	-0.000242613	0.000439871	0.581253	0.966881	yes	FALSE
CVDII.ADAMTS13	ukb-b-13532	Non-cancer illness code; self-reported: thyroid problem (not cancer) || id:ukb-b-13532	CVDII.ADAMTS13	Wald ratio	1	-0.00107335	0.000483084	0.0262917	0.396512	no	FALSE
CVDII.ADAMTS13	ukb-b-15749	Non-cancer illness code; self-reported: transient ischaemic attack (tia) || id:ukb-b-15749	CVDII.ADAMTS13	Wald ratio	1	0.000653563	0.000572492	0.253616	0.842901	yes	FALSE
CVDII.ADAMTS13	ukb-b-13806	Non-cancer illness code; self-reported: type 2 diabetes || id:ukb-b-13806	CVDII.ADAMTS13	Inverse variance weighted	3	-5.72524e-05	0.000338861	0.865832	1	yes	FALSE
CVDII.ADAMTS13	ukb-b-13038	Non-cancer illness code; self-reported: varicose veins || id:ukb-b-13038	CVDII.ADAMTS13	Wald ratio	1	-0.000401738	0.000564428	0.476613	0.938391	no	FALSE
CVDII.ADAMTS13	855	Omega-3 fatty acids || id:855	CVDII.ADAMTS13	Inverse variance weighted	3	0.0491874	0.0249525	0.0486964	0.525606	no	FALSE
CVDII.ADAMTS13	856	Omega-6 fatty acids || id:856	CVDII.ADAMTS13	Inverse variance weighted	3	0.0453635	0.0432386	0.294112	0.866293	no	FALSE
CVDII.ADAMTS13	857	Omega-7; omega-9 and saturated fatty acids || id:857	CVDII.ADAMTS13	Inverse variance weighted	3	0.043655	0.0260961	0.0943553	0.655784	no	FALSE
CVDII.ADAMTS13	917	Other polyunsaturated fatty acids than 18:2 || id:917	CVDII.ADAMTS13	Inverse variance weighted	3	0.0398321	0.0246403	0.105978	0.677355	no	FALSE
CVDII.ADAMTS13	919	Phenylalanine || id:919	CVDII.ADAMTS13	Inverse variance weighted	3	0.098117	0.05961	0.0997672	0.669492	no	FALSE
CVDII.ADAMTS13	918	Phosphatidylcholine and other cholines || id:918	CVDII.ADAMTS13	Inverse variance weighted	3	0.0589701	0.0245937	0.0164949	0.323161	no	FALSE
CVDII.ADAMTS13	959	Phospholipids in chylomicrons and largest VLDL particles || id:959	CVDII.ADAMTS13	Inverse variance weighted	3	0.00849565	0.019458	0.66239	0.978781	yes	FALSE
CVDII.ADAMTS13	871	Phospholipids in IDL || id:871	CVDII.ADAMTS13	Inverse variance weighted	3	0.0314048	0.0301667	0.297856	0.869517	yes	FALSE
CVDII.ADAMTS13	879	Phospholipids in large HDL || id:879	CVDII.ADAMTS13	Inverse variance weighted	3	0.0113384	0.0244549	0.642903	0.97819	yes	FALSE
CVDII.ADAMTS13	885	Phospholipids in large LDL || id:885	CVDII.ADAMTS13	Inverse variance weighted	3	0.0212151	0.0402493	0.59813	0.96961	yes	FALSE
CVDII.ADAMTS13	891	Phospholipids in large VLDL || id:891	CVDII.ADAMTS13	Inverse variance weighted	3	0.0143096	0.0195422	0.46402	0.935882	yes	FALSE
CVDII.ADAMTS13	903	Phospholipids in medium HDL || id:903	CVDII.ADAMTS13	Inverse variance weighted	3	-0.00194437	0.0194103	0.920208	1	yes	FALSE
CVDII.ADAMTS13	908	Phospholipids in medium LDL || id:908	CVDII.ADAMTS13	Inverse variance weighted	3	0.0318543	0.0391528	0.415881	0.925735	yes	FALSE
CVDII.ADAMTS13	914	Phospholipids in medium VLDL || id:914	CVDII.ADAMTS13	Inverse variance weighted	3	0.0117911	0.0263367	0.654366	0.978709	yes	FALSE
CVDII.ADAMTS13	931	Phospholipids in small VLDL || id:931	CVDII.ADAMTS13	Inverse variance weighted	3	0.0151897	0.0356859	0.670363	0.979199	yes	FALSE
CVDII.ADAMTS13	947	Phospholipids in very large HDL || id:947	CVDII.ADAMTS13	Inverse variance weighted	3	0.0250994	0.0291977	0.389989	0.917194	yes	FALSE
CVDII.ADAMTS13	951	Phospholipids in very large VLDL || id:951	CVDII.ADAMTS13	Inverse variance weighted	3	0.0145872	0.0208653	0.484483	0.940363	yes	FALSE
CVDII.ADAMTS13	955	Phospholipids in very small VLDL || id:955	CVDII.ADAMTS13	Inverse variance weighted	3	0.034967	0.0289777	0.227553	0.820121	yes	FALSE
CVDII.ADAMTS13	1012	Plasma cortisol || id:1012	CVDII.ADAMTS13	Inverse variance weighted	3	0.0347946	0.0333123	0.296255	0.868051	no	FALSE
CVDII.ADAMTS13	287	Primary biliary cirrhosis || id:287	CVDII.ADAMTS13	Inverse variance weighted	3	0.0357245	0.0625666	0.56801	0.964258	no	FALSE
CVDII.ADAMTS13	1112	Primary sclerosing cholangitis || id:1112	CVDII.ADAMTS13	Inverse variance weighted	2	-0.090461	0.203559	0.656756	0.978709	no	FALSE
CVDII.ADAMTS13	920	Pyruvate || id:920	CVDII.ADAMTS13	Inverse variance weighted	3	0.0423245	0.0347173	0.222799	0.816536	no	FALSE
CVDII.ADAMTS13	844	Ratio of bisallylic groups to double bonds || id:844	CVDII.ADAMTS13	Inverse variance weighted	3	-0.0215856	0.0246543	0.381285	0.91376	no	FALSE
CVDII.ADAMTS13	845	Ratio of bisallylic groups to total fatty acids || id:845	CVDII.ADAMTS13	Inverse variance weighted	3	-0.00623221	0.0249442	0.802706	0.997162	no	FALSE
CVDII.ADAMTS13	831	Rheumatoid arthritis || id:831	CVDII.ADAMTS13	Inverse variance weighted	3	0.0932848	0.0479622	0.051779	0.53915	no	FALSE
CVDII.ADAMTS13	832	Rheumatoid arthritis || id:832	CVDII.ADAMTS13	Inverse variance weighted	3	-0.000347153	0.0288514	0.9904	1	no	FALSE
CVDII.ADAMTS13	833	Rheumatoid arthritis || id:833	CVDII.ADAMTS13	Inverse variance weighted	3	0.0277846	0.0294373	0.345243	0.895141	no	FALSE
CVDII.ADAMTS13	834	Rheumatoid arthritis || id:834	CVDII.ADAMTS13	Inverse variance weighted	2	0.0290966	0.0607793	0.632134	0.976468	no	FALSE
CVDII.ADAMTS13	1099	Serum creatinine (eGFRcrea) || id:1099	CVDII.ADAMTS13	Inverse variance weighted	3	-0.00771945	0.00649349	0.234519	0.826558	yes	FALSE
CVDII.ADAMTS13	1103	Serum creatinine (eGFRcrea) || id:1103	CVDII.ADAMTS13	Inverse variance weighted	3	0.00204011	0.0121889	0.867076	1	yes	FALSE
CVDII.ADAMTS13	1104	Serum creatinine (eGFRcrea) || id:1104	CVDII.ADAMTS13	Inverse variance weighted	3	0.00393654	0.00167831	0.0189995	0.345171	yes	FALSE
CVDII.ADAMTS13	1105	Serum creatinine (eGFRcrea) || id:1105	CVDII.ADAMTS13	Inverse variance weighted	3	0.00392917	0.0016462	0.0169954	0.328156	yes	FALSE
CVDII.ADAMTS13	1106	Serum cystatin C (eGFRcys) || id:1106	CVDII.ADAMTS13	Inverse variance weighted	3	-0.000535835	0.00364606	0.883161	1	yes	FALSE
CVDII.ADAMTS13	933	Serum total cholesterol || id:933	CVDII.ADAMTS13	Inverse variance weighted	3	0.0304906	0.0342958	0.373978	0.909689	yes	FALSE
CVDII.ADAMTS13	934	Serum total triglycerides || id:934	CVDII.ADAMTS13	Inverse variance weighted	3	0.0145939	0.0218361	0.503919	0.947068	yes	FALSE
CVDII.ADAMTS13	1111	Small vessel disease || id:1111	CVDII.ADAMTS13	Inverse variance weighted	3	0.059007	0.0846013	0.485508	0.940583	yes	FALSE
CVDII.ADAMTS13	935	Sphingomyelins || id:935	CVDII.ADAMTS13	Inverse variance weighted	3	0.0370716	0.0516389	0.472818	0.937826	no	FALSE
CVDII.ADAMTS13	288	Systemic lupus erythematosus || id:288	CVDII.ADAMTS13	Inverse variance weighted	3	0.00110069	0.0919732	0.990452	1	no	FALSE
CVDII.ADAMTS13	WkKTmT	Total cholesterol (PMID:29083408)	CVDII.ADAMTS13	Inverse variance weighted	2	0.0119533	0.00949602	0.208113	0.802704	yes	FALSE	TRUE
CVDII.ADAMTS13	301	Total cholesterol || id:301	CVDII.ADAMTS13	Inverse variance weighted	3	0.00384601	0.0181979	0.832619	0.999924	yes	FALSE
CVDII.ADAMTS13	782	Total cholesterol || id:782	CVDII.ADAMTS13	Wald ratio	1	0.0331113	0.0172414	0.0548005	0.554328	yes	FALSE
CVDII.ADAMTS13	864	Total cholesterol in HDL || id:864	CVDII.ADAMTS13	Inverse variance weighted	3	8.10175e-05	0.0212723	0.996961	1	yes	FALSE
CVDII.ADAMTS13	867	Total cholesterol in IDL || id:867	CVDII.ADAMTS13	Inverse variance weighted	3	0.0358772	0.0346398	0.300332	0.871185	yes	FALSE
CVDII.ADAMTS13	874	Total cholesterol in large HDL || id:874	CVDII.ADAMTS13	Inverse variance weighted	3	-0.00306746	0.030637	0.920247	1	yes	FALSE
CVDII.ADAMTS13	880	Total cholesterol in large LDL || id:880	CVDII.ADAMTS13	Inverse variance weighted	3	0.0219004	0.0381846	0.566279	0.963844	yes	FALSE
CVDII.ADAMTS13	886	Total cholesterol in large VLDL || id:886	CVDII.ADAMTS13	Inverse variance weighted	3	0.0178714	0.0234812	0.446601	0.930876	yes	FALSE
CVDII.ADAMTS13	895	Total cholesterol in LDL || id:895	CVDII.ADAMTS13	Inverse variance weighted	3	0.0351227	0.0337756	0.298395	0.869517	yes	FALSE
CVDII.ADAMTS13	898	Total cholesterol in medium HDL || id:898	CVDII.ADAMTS13	Inverse variance weighted	3	-0.0163176	0.0193998	0.400282	0.921111	yes	FALSE
CVDII.ADAMTS13	904	Total cholesterol in medium LDL || id:904	CVDII.ADAMTS13	Inverse variance weighted	3	0.0269009	0.0394649	0.495467	0.944426	yes	FALSE
CVDII.ADAMTS13	909	Total cholesterol in medium VLDL || id:909	CVDII.ADAMTS13	Inverse variance weighted	3	0.0183968	0.0317488	0.562286	0.962486	yes	FALSE
CVDII.ADAMTS13	924	Total cholesterol in small LDL || id:924	CVDII.ADAMTS13	Inverse variance weighted	3	0.0426395	0.0354331	0.228829	0.821406	yes	FALSE
CVDII.ADAMTS13	927	Total cholesterol in small VLDL || id:927	CVDII.ADAMTS13	Inverse variance weighted	3	0.0206697	0.0386551	0.592843	0.96961	yes	FALSE
CVDII.ADAMTS13	942	Total cholesterol in very large HDL || id:942	CVDII.ADAMTS13	Inverse variance weighted	3	0.0205293	0.0231358	0.374898	0.909995	yes	FALSE
CVDII.ADAMTS13	936	Total fatty acids || id:936	CVDII.ADAMTS13	Inverse variance weighted	3	0.0464412	0.0327904	0.156687	0.747122	yes	FALSE
CVDII.ADAMTS13	957	Total lipids in chylomicrons and largest VLDL particles || id:957	CVDII.ADAMTS13	Inverse variance weighted	3	0.0166858	0.0226488	0.461294	0.935725	yes	FALSE
CVDII.ADAMTS13	869	Total lipids in IDL || id:869	CVDII.ADAMTS13	Inverse variance weighted	3	0.0354017	0.0335426	0.291232	0.864788	yes	FALSE
CVDII.ADAMTS13	877	Total lipids in large HDL || id:877	CVDII.ADAMTS13	Inverse variance weighted	3	0.0100557	0.028139	0.720823	0.988139	yes	FALSE
CVDII.ADAMTS13	883	Total lipids in large LDL || id:883	CVDII.ADAMTS13	Inverse variance weighted	3	0.0321507	0.0386323	0.405283	0.923368	yes	FALSE
CVDII.ADAMTS13	889	Total lipids in large VLDL || id:889	CVDII.ADAMTS13	Inverse variance weighted	3	0.0056172	0.0206168	0.785271	0.996082	yes	FALSE
CVDII.ADAMTS13	901	Total lipids in medium HDL || id:901	CVDII.ADAMTS13	Inverse variance weighted	3	0.00113949	0.020471	0.95561	1	yes	FALSE
CVDII.ADAMTS13	906	Total lipids in medium LDL || id:906	CVDII.ADAMTS13	Inverse variance weighted	3	0.0296716	0.0397147	0.454991	0.933583	yes	FALSE
CVDII.ADAMTS13	912	Total lipids in medium VLDL || id:912	CVDII.ADAMTS13	Inverse variance weighted	3	0.00761941	0.0226935	0.737057	0.990329	yes	FALSE
CVDII.ADAMTS13	921	Total lipids in small HDL || id:921	CVDII.ADAMTS13	Inverse variance weighted	3	-0.00260951	0.0364769	0.942969	1	yes	FALSE
CVDII.ADAMTS13	925	Total lipids in small LDL || id:925	CVDII.ADAMTS13	Inverse variance weighted	3	0.0273483	0.0411759	0.506573	0.947309	yes	FALSE
CVDII.ADAMTS13	929	Total lipids in small VLDL || id:929	CVDII.ADAMTS13	Inverse variance weighted	3	0.0171993	0.0311346	0.580662	0.966753	yes	FALSE
CVDII.ADAMTS13	945	Total lipids in very large HDL || id:945	CVDII.ADAMTS13	Inverse variance weighted	3	0.0311318	0.0254692	0.221583	0.815107	yes	FALSE
CVDII.ADAMTS13	949	Total lipids in very large VLDL || id:949	CVDII.ADAMTS13	Inverse variance weighted	3	0.0109546	0.0216054	0.612133	0.971947	yes	FALSE
CVDII.ADAMTS13	953	Total lipids in very small VLDL || id:953	CVDII.ADAMTS13	Inverse variance weighted	3	0.0355012	0.0281064	0.206553	0.80039	yes	FALSE
CVDII.ADAMTS13	937	Total phosphoglycerides || id:937	CVDII.ADAMTS13	Inverse variance weighted	3	0.0657378	0.0261735	0.0120181	0.271422	yes	FALSE
CVDII.ADAMTS13	1052	Transferrin || id:1052	CVDII.ADAMTS13	Inverse variance weighted	3	0.0157089	0.0191733	0.41261	0.925349	no	FALSE
CVDII.ADAMTS13	1051	Transferrin Saturation || id:1051	CVDII.ADAMTS13	Inverse variance weighted	3	-0.0191518	0.0232873	0.410842	0.92473	no	FALSE
CVDII.ADAMTS13	kg36a4	Triglycerides (PMID:29083408)	CVDII.ADAMTS13	Inverse variance weighted	2	0.00728701	w	0.448431	0.931454	yes	FALSE	TRUE
CVDII.ADAMTS13	302	Triglycerides || id:302	CVDII.ADAMTS13	Inverse variance weighted	3	-0.0184834	0.0126478	0.143907	0.730672	yes	FALSE
CVDII.ADAMTS13	783	Triglycerides || id:783	CVDII.ADAMTS13	Wald ratio	1	0.00783699	0.0164577	0.633939	0.97683	yes	FALSE
CVDII.ADAMTS13	960	Triglycerides in chylomicrons and largest VLDL particles || id:960	CVDII.ADAMTS13	Inverse variance weighted	3	0.0163124	0.0194114	0.400712	0.921462	yes	FALSE
CVDII.ADAMTS13	872	Triglycerides in IDL || id:872	CVDII.ADAMTS13	Inverse variance weighted	3	0.0370666	0.0320192	0.247012	0.838326	yes	FALSE
CVDII.ADAMTS13	892	Triglycerides in large VLDL || id:892	CVDII.ADAMTS13	Inverse variance weighted	3	0.00473058	0.0195418	0.808722	0.9973	yes	FALSE
CVDII.ADAMTS13	915	Triglycerides in medium VLDL || id:915	CVDII.ADAMTS13	Inverse variance weighted	3	0.000879652	0.0195542	0.964119	1	yes	FALSE
CVDII.ADAMTS13	923	Triglycerides in small HDL || id:923	CVDII.ADAMTS13	Inverse variance weighted	3	0.0146779	0.0255626	0.565837	0.963356	yes	FALSE
CVDII.ADAMTS13	932	Triglycerides in small VLDL || id:932	CVDII.ADAMTS13	Inverse variance weighted	3	0.0109119	0.0198215	0.581971	0.966981	yes	FALSE
CVDII.ADAMTS13	948	Triglycerides in very large HDL || id:948	CVDII.ADAMTS13	Inverse variance weighted	3	0.0251117	0.0311068	0.41951	0.925826	yes	FALSE
CVDII.ADAMTS13	952	Triglycerides in very large VLDL || id:952	CVDII.ADAMTS13	Inverse variance weighted	3	0.0120603	0.0194004	0.534171	0.953196	yes	FALSE
CVDII.ADAMTS13	956	Triglycerides in very small VLDL || id:956	CVDII.ADAMTS13	Inverse variance weighted	3	0.027678	0.0252608	0.273215	0.854357	yes	FALSE
CVDII.ADAMTS13	284	Type 1 diabetes || id:284	CVDII.ADAMTS13	Wald ratio	1	-0.00323362	0.0966592	0.973313	1	yes	FALSE
CVDII.ADAMTS13	285	Type 1 diabetes || id:285	CVDII.ADAMTS13	Wald ratio	1	-0.0322348	0.0874945	0.712559	0.986859	yes	FALSE
CVDII.ADAMTS13	290	Type 1 diabetes || id:290	CVDII.ADAMTS13	Inverse variance weighted	3	-0.166253	0.0719227	0.0208027	0.358951	yes	FALSE
CVDII.ADAMTS13	tGIrKc	Type 2 diabetes - Europeans (PMID:30297969)	CVDII.ADAMTS13	Inverse variance weighted	2	-0.0119568	0.0169482	0.480505	0.939164	yes	FALSE	TRUE
CVDII.ADAMTS13	7tb59E	Type 2 diabetes - Europeans (PMID:30297969)	CVDII.ADAMTS13	Inverse variance weighted	2	-0.0332733	0.0274347	0.2252	0.818824	yes	FALSE	TRUE
CVDII.ADAMTS13	1090	Type 2 diabetes || id:1090	CVDII.ADAMTS13	Inverse variance weighted	3	-0.0186379	0.0775078	0.80997	0.997325	yes	FALSE
CVDII.ADAMTS13	23	Type 2 diabetes || id:23	CVDII.ADAMTS13	Inverse variance weighted	3	-0.0195074	0.0322763	0.545587	0.956237	yes	FALSE
CVDII.ADAMTS13	24	Type 2 diabetes || id:24	CVDII.ADAMTS13	Wald ratio	1	-0.0501482	0.0525856	0.340262	0.893455	yes	FALSE
CVDII.ADAMTS13	26	Type 2 diabetes || id:26	CVDII.ADAMTS13	Inverse variance weighted	3	-0.0368516	0.0323238	0.254255	0.84315	yes	FALSE
CVDII.ADAMTS13	976	Type 2 diabetes || id:976	CVDII.ADAMTS13	Inverse variance weighted	3	-0.018476	0.045776	0.686494	0.984322	yes	FALSE
CVDII.ADAMTS13	sonZ10	Type 2 diabetes adjusted for BMI - Europeans (PMID:30297969)	CVDII.ADAMTS13	Inverse variance weighted	2	-0.0286054	0.0199868	0.152368	0.740838	yes	FALSE	TRUE
CVDII.ADAMTS13	O5REBR	Type 2 diabetes adjusted for BMI - Europeans (PMID:30297969)	CVDII.ADAMTS13	Inverse variance weighted	2	0.0057202	0.0221672	0.79637	0.996897	yes	FALSE	TRUE
CVDII.ADAMTS13	HwvI9f	Type 2 diabetes adjusted for BMI - Transethnic (PMID:30297969)	CVDII.ADAMTS13	Inverse variance weighted	2	0.00765136	0.0189611	0.686558	0.984322	yes	FALSE	TRUE
CVDII.ADAMTS13	UnYBHp	Type 2 diabetes adjusted for BMI - Transethnic (PMID:30297969)	CVDII.ADAMTS13	Inverse variance weighted	2	-0.00168471	0.0208976	0.935746	1	yes	FALSE	TRUE
CVDII.ADAMTS13	XVdAkf	Type 2 diabetes adjusted for BMI - Transethnic (PMID:30297969)	CVDII.ADAMTS13	Inverse variance weighted	2	-0.00305032	0.0193091	0.874478	1	yes	FALSE	TRUE
CVDII.ADAMTS13	938	Tyrosine || id:938	CVDII.ADAMTS13	Inverse variance weighted	3	0.0186682	0.0399997	0.640709	0.978157	no	FALSE
CVDII.ADAMTS13	32	Ulcerative colitis || id:32	CVDII.ADAMTS13	Inverse variance weighted	3	-0.0784746	0.0390748	0.0446097	0.508675	no	FALSE
CVDII.ADAMTS13	970	Ulcerative colitis || id:970	CVDII.ADAMTS13	Wald ratio	1	-0.102133	0.0595197	0.0861717	0.636803	no	FALSE
CVDII.ADAMTS13	973	Ulcerative colitis || id:973	CVDII.ADAMTS13	Inverse variance weighted	3	-0.0795183	0.0402844	0.0483904	0.525363	no	FALSE
CVDII.ADAMTS13	1055	Urate || id:1055	CVDII.ADAMTS13	Inverse variance weighted	3	-0.00687525	0.0103335	0.505837	0.947309	no	FALSE
CVDII.ADAMTS13	786	Urate || id:786	CVDII.ADAMTS13	Inverse variance weighted	3	-0.00303519	0.00330115	0.357869	0.903155	no	FALSE
CVDII.ADAMTS13	787	Urate || id:787	CVDII.ADAMTS13	Inverse variance weighted	3	-0.00779852	0.00553986	0.159216	0.751753	no	FALSE
CVDII.ADAMTS13	788	Urate || id:788	CVDII.ADAMTS13	Inverse variance weighted	3	0.00327359	0.00392123	0.403809	0.922973	no	FALSE
CVDII.ADAMTS13	789	Urate || id:789	CVDII.ADAMTS13	Inverse variance weighted	3	-0.0153027	0.0284409	0.59054	0.969484	no	FALSE
CVDII.ADAMTS13	792	Urate || id:792	CVDII.ADAMTS13	Inverse variance weighted	3	-0.0248083	0.0285818	0.385409	0.91505	no	FALSE
CVDII.ADAMTS13	793	Urate || id:793	CVDII.ADAMTS13	Inverse variance weighted	3	-0.114923	0.0402826	0.00433208	0.151051	no	FALSE
CVDII.ADAMTS13	939	Urea || id:939	CVDII.ADAMTS13	Inverse variance weighted	3	-0.00182084	0.0207061	0.929926	1	no	FALSE
CVDII.ADAMTS13	1101	Urinary albumin-to-creatinine ratio || id:1101	CVDII.ADAMTS13	Inverse variance weighted	3	-0.00574006	0.0120905	0.634959	0.977008	no	FALSE
CVDII.ADAMTS13	1107	Urinary albumin-to-creatinine ratio || id:1107	CVDII.ADAMTS13	Inverse variance weighted	3	-0.0071059	0.011964	0.552553	0.958262	no	FALSE
CVDII.ADAMTS13	940	Valine || id:940	CVDII.ADAMTS13	Inverse variance weighted	3	0.0216259	0.0393807	0.582903	0.966981	no	FALSE
CVDII.AGRP	893	18:2; linoleic acid (LA) || id:893	CVDII.AGRP	Wald ratio	1	0.0399706	0.0235136	0.0891518	0.643228	no	FALSE
CVDII.AGRP	852	22:6; docosahexaenoic acid || id:852	CVDII.AGRP	Wald ratio	1	-0.000422092	0.0234532	0.985641	1	no	FALSE
CVDII.AGRP	846	3-hydroxybutyrate || id:846	CVDII.AGRP	Wald ratio	1	0.00587022	0.0208253	0.778036	0.995492	no	FALSE
CVDII.AGRP	839	Acetate || id:839	CVDII.AGRP	Wald ratio	1	0.000321294	0.0205208	0.987508	1	no	FALSE
CVDII.AGRP	838	Acetoacetate || id:838	CVDII.AGRP	Wald ratio	1	0.00638933	0.0206384	0.756877	0.991867	no	FALSE
CVDII.AGRP	840	Alanine || id:840	CVDII.AGRP	Wald ratio	1	0.0361189	0.0203507	0.0759273	0.61084	no	FALSE
CVDII.AGRP	841	Albumin || id:841	CVDII.AGRP	Wald ratio	1	-0.00517934	0.0207627	0.80301	0.997162	no	FALSE
CVDII.AGRP	842	Apolipoprotein A-I || id:842	CVDII.AGRP	Wald ratio	1	0.0389433	0.0211184	0.0651769	0.587444	yes	FALSE
CVDII.AGRP	843	Apolipoprotein B || id:843	CVDII.AGRP	Wald ratio	1	0.0507728	0.0211126	0.0161786	0.320934	yes	FALSE
CVDII.AGRP	Vixnpt	Atrial fibrillation (PMID:29892015)	CVDII.AGRP	Wald ratio	1	0.00734985	0.0253255	0.771651	0.994353	yes	FALSE	TRUE
CVDII.AGRP	851	Average number of double bonds in a fatty acid chain || id:851	CVDII.AGRP	Wald ratio	1	-0.00338429	0.0231336	0.88369	1	no	FALSE
CVDII.AGRP	848	Average number of methylene groups in a fatty acid chain || id:848	CVDII.AGRP	Wald ratio	1	0.00337547	0.0234717	0.88565	1	no	FALSE
CVDII.AGRP	847	Average number of methylene groups per double bond || id:847	CVDII.AGRP	Wald ratio	1	0.00267787	0.0234561	0.909107	1	no	FALSE
CVDII.AGRP	1015	C-reactive protein || id:1015	CVDII.AGRP	Wald ratio	1	-0.00645231	0.0188192	0.731706	0.990254	no	FALSE
CVDII.AGRP	875	Cholesterol esters in large HDL || id:875	CVDII.AGRP	Wald ratio	1	0.00460479	0.0205598	0.822781	0.998833	yes	FALSE
CVDII.AGRP	881	Cholesterol esters in large LDL || id:881	CVDII.AGRP	Wald ratio	1	0.0497022	0.0205304	0.015482	0.314643	yes	FALSE
CVDII.AGRP	887	Cholesterol esters in large VLDL || id:887	CVDII.AGRP	Wald ratio	1	0.020979	0.0206728	0.310196	0.876841	yes	FALSE
CVDII.AGRP	899	Cholesterol esters in medium HDL || id:899	CVDII.AGRP	Wald ratio	1	-0.0069328	0.0205069	0.73531	0.990329	yes	FALSE
CVDII.AGRP	905	Cholesterol esters in medium LDL || id:905	CVDII.AGRP	Wald ratio	1	0.0507791	0.0205321	0.0133927	0.287723	yes	FALSE
CVDII.AGRP	910	Cholesterol esters in medium VLDL || id:910	CVDII.AGRP	Wald ratio	1	0.0358526	0.0205582	0.0811664	0.624514	yes	FALSE
CVDII.AGRP	943	Cholesterol esters in very large HDL || id:943	CVDII.AGRP	Wald ratio	1	0.0315313	0.0205657	0.125228	0.70309	yes	FALSE
CVDII.AGRP	849	Citrate || id:849	CVDII.AGRP	Wald ratio	1	0.0301945	0.0203872	0.138594	0.723933	no	FALSE
CVDII.AGRP	958	Concentration of chylomicrons and largest VLDL particles || id:958	CVDII.AGRP	Wald ratio	1	0.0328488	0.0207879	0.114064	0.687625	yes	FALSE
CVDII.AGRP	870	Concentration of IDL particles || id:870	CVDII.AGRP	Wald ratio	1	0.0493591	0.0205603	0.0163636	0.322055	yes	FALSE
CVDII.AGRP	878	Concentration of large HDL particles || id:878	CVDII.AGRP	Wald ratio	1	-0.000565309	0.0205384	0.978041	1	yes	FALSE
CVDII.AGRP	884	Concentration of large LDL particles || id:884	CVDII.AGRP	Wald ratio	1	0.0514817	0.0205435	0.0122109	0.27388	yes	FALSE
CVDII.AGRP	890	Concentration of large VLDL particles || id:890	CVDII.AGRP	Wald ratio	1	0.0328236	0.0206653	0.112208	0.685806	yes	FALSE
CVDII.AGRP	902	Concentration of medium HDL particles || id:902	CVDII.AGRP	Wald ratio	1	0.00143217	0.0205241	0.944369	1	yes	FALSE
CVDII.AGRP	907	Concentration of medium LDL particles || id:907	CVDII.AGRP	Wald ratio	1	0.0557329	0.0205233	0.00661579	0.192982	yes	FALSE
CVDII.AGRP	913	Concentration of medium VLDL particles || id:913	CVDII.AGRP	Wald ratio	1	0.0344826	0.0205464	0.093293	0.653592	yes	FALSE
CVDII.AGRP	922	Concentration of small HDL particles || id:922	CVDII.AGRP	Wald ratio	1	0.0201974	0.0205267	0.325136	0.884166	yes	FALSE
CVDII.AGRP	926	Concentration of small LDL particles || id:926	CVDII.AGRP	Wald ratio	1	0.0563835	0.0205258	0.00601521	0.185252	yes	FALSE
CVDII.AGRP	930	Concentration of small VLDL particles || id:930	CVDII.AGRP	Wald ratio	1	0.0426917	0.0205401	0.0376673	0.470654	yes	FALSE
CVDII.AGRP	946	Concentration of very large HDL particles || id:946	CVDII.AGRP	Wald ratio	1	0.0358614	0.0205468	0.080924	0.624514	yes	FALSE
CVDII.AGRP	950	Concentration of very large VLDL particles || id:950	CVDII.AGRP	Wald ratio	1	0.0179567	0.0206732	0.385067	0.91505	yes	FALSE
CVDII.AGRP	954	Concentration of very small VLDL particles || id:954	CVDII.AGRP	Wald ratio	1	0.0578513	0.022236	0.0092765	0.235383	yes	FALSE
CVDII.AGRP	swao91	Coronary artery disease (PMID:28714975)	CVDII.AGRP	Wald ratio	1	0.0990426	0.103039	0.336446	0.890516	yes	FALSE	TRUE
CVDII.AGRP	850	Creatinine || id:850	CVDII.AGRP	Wald ratio	1	0.0232864	0.0207761	0.262362	0.847697	no	FALSE
CVDII.AGRP	30	Crohn's disease || id:30	CVDII.AGRP	Wald ratio	1	-0.0389744	0.110374	0.724004	0.989159	no	FALSE
CVDII.AGRP	854	Description of average fatty acid chain length; not actual carbon number || id:854	CVDII.AGRP	Wald ratio	1	-0.00777194	0.0234263	0.740069	0.990329	no	FALSE
CVDII.AGRP	996	Eczema || id:996	CVDII.AGRP	Wald ratio	1	0.139374	0.0909172	0.125281	0.70309	no	FALSE
CVDII.AGRP	rtfuon	eGFR (serum creatinine) (PMID:28452372)	CVDII.AGRP	Wald ratio	1	0.000209996	0.00373793	0.955199	1	yes	FALSE	TRUE
CVDII.AGRP	858	Free cholesterol || id:858	CVDII.AGRP	Wald ratio	1	0.0310487	0.0234322	0.185156	0.779934	yes	FALSE
CVDII.AGRP	868	Free cholesterol in IDL || id:868	CVDII.AGRP	Wald ratio	1	0.0397522	0.0205615	0.0531957	0.5453	yes	FALSE
CVDII.AGRP	876	Free cholesterol in large HDL || id:876	CVDII.AGRP	Wald ratio	1	0.00390928	0.0205426	0.849073	1	yes	FALSE
CVDII.AGRP	882	Free cholesterol in large LDL || id:882	CVDII.AGRP	Wald ratio	1	0.0459076	0.0205401	0.0254159	0.390605	yes	FALSE
CVDII.AGRP	888	Free cholesterol in large VLDL || id:888	CVDII.AGRP	Wald ratio	1	0.0344981	0.0206636	0.0950159	0.657342	yes	FALSE
CVDII.AGRP	900	Free cholesterol in medium HDL || id:900	CVDII.AGRP	Wald ratio	1	0.000735405	0.0205057	0.971391	1	yes	FALSE
CVDII.AGRP	911	Free cholesterol in medium VLDL || id:911	CVDII.AGRP	Wald ratio	1	0.0389307	0.0206787	0.0597482	0.574349	yes	FALSE
CVDII.AGRP	928	Free cholesterol in small VLDL || id:928	CVDII.AGRP	Wald ratio	1	0.0505716	0.0205351	0.0137897	0.293162	yes	FALSE
CVDII.AGRP	944	Free cholesterol in very large HDL || id:944	CVDII.AGRP	Wald ratio	1	0.0295535	0.0205535	0.150468	0.739684	yes	FALSE
CVDII.AGRP	853	Free cholesterol to esterified cholesterol ratio || id:853	CVDII.AGRP	Wald ratio	1	0.0301852	0.023491	0.198802	0.793264	yes	FALSE
CVDII.AGRP	859	Glucose || id:859	CVDII.AGRP	Wald ratio	1	0.0415834	0.0204456	0.0419664	0.49444	yes	FALSE
CVDII.AGRP	860	Glutamine || id:860	CVDII.AGRP	Wald ratio	1	0.00812936	0.0209034	0.697349	0.985281	no	FALSE
CVDII.AGRP	861	Glycerol || id:861	CVDII.AGRP	Wald ratio	1	0.0424318	0.0219735	0.0534783	0.546891	no	FALSE
CVDII.AGRP	863	Glycoprotein acetyls || id:863	CVDII.AGRP	Wald ratio	1	0.015357	0.0205506	0.454897	0.933583	no	FALSE
CVDII.AGRP	862	Glycoproteins || id:862	CVDII.AGRP	Wald ratio	1	0.00922386	0.0215913	0.669233	0.979199	no	FALSE
CVDII.AGRP	JlRXu8	HDL cholesterol (PMID:29083408)	CVDII.AGRP	Wald ratio	1	0.0338918	0.0149505	0.0233943	0.378252	yes	FALSE	TRUE
CVDII.AGRP	866	Histidine || id:866	CVDII.AGRP	Wald ratio	1	0.00579882	0.0205855	0.778177	0.995492	no	FALSE
CVDII.AGRP	31	Inflammatory bowel disease || id:31	CVDII.AGRP	Wald ratio	1	0.053212	0.0746745	0.476102	0.938336	no	FALSE
CVDII.AGRP	873	Isoleucine || id:873	CVDII.AGRP	Wald ratio	1	0.0423717	0.0205918	0.0396189	0.479744	no	FALSE
CVDII.AGRP	894	Lactate || id:894	CVDII.AGRP	Wald ratio	1	0.0365321	0.0206312	0.0766075	0.613387	no	FALSE
CVDII.AGRP	5gp40d	LDL cholesterol (PMID:29083408)	CVDII.AGRP	Wald ratio	1	0.0246498	0.0158289	0.119407	0.696497	yes	FALSE	TRUE
CVDII.AGRP	897	Leucine || id:897	CVDII.AGRP	Wald ratio	1	0.044719	0.0204288	0.0285956	0.408838	no	FALSE
CVDII.AGRP	965	Lung adenocarcinoma || id:965	CVDII.AGRP	Wald ratio	1	0.0989736	0.095942	0.302261	0.872486	no	FALSE
CVDII.AGRP	865	Mean diameter for HDL particles || id:865	CVDII.AGRP	Wald ratio	1	0.0105094	0.0205451	0.60898	0.971371	yes	FALSE
CVDII.AGRP	896	Mean diameter for LDL particles || id:896	CVDII.AGRP	Wald ratio	1	-0.0171281	0.0205254	0.404009	0.922973	yes	FALSE
CVDII.AGRP	941	Mean diameter for VLDL particles || id:941	CVDII.AGRP	Wald ratio	1	0.0177715	0.0205002	0.386	0.91505	yes	FALSE
CVDII.AGRP	916	Mono-unsaturated fatty acids || id:916	CVDII.AGRP	Wald ratio	1	0.021848	0.0234893	0.352307	0.899871	no	FALSE
CVDII.AGRP	855	Omega-3 fatty acids || id:855	CVDII.AGRP	Wald ratio	1	0.0109773	0.0235094	0.640548	0.978157	no	FALSE
CVDII.AGRP	856	Omega-6 fatty acids || id:856	CVDII.AGRP	Wald ratio	1	0.0368001	0.0235435	0.118036	0.694748	no	FALSE
CVDII.AGRP	857	Omega-7; omega-9 and saturated fatty acids || id:857	CVDII.AGRP	Wald ratio	1	0.0320357	0.0234809	0.172464	0.769503	no	FALSE
CVDII.AGRP	917	Other polyunsaturated fatty acids than 18:2 || id:917	CVDII.AGRP	Wald ratio	1	0.0205275	0.0234876	0.382134	0.91414	no	FALSE
CVDII.AGRP	919	Phenylalanine || id:919	CVDII.AGRP	Wald ratio	1	0.0336703	0.0205775	0.101783	0.670892	no	FALSE
CVDII.AGRP	918	Phosphatidylcholine and other cholines || id:918	CVDII.AGRP	Wald ratio	1	0.026509	0.0234229	0.257737	0.844672	no	FALSE
CVDII.AGRP	959	Phospholipids in chylomicrons and largest VLDL particles || id:959	CVDII.AGRP	Wald ratio	1	0.0243158	0.0206035	0.237929	0.83041	yes	FALSE
CVDII.AGRP	871	Phospholipids in IDL || id:871	CVDII.AGRP	Wald ratio	1	0.0435145	0.0205682	0.0343776	0.450462	yes	FALSE
CVDII.AGRP	879	Phospholipids in large HDL || id:879	CVDII.AGRP	Wald ratio	1	-0.00249895	0.0205279	0.90311	1	yes	FALSE
CVDII.AGRP	885	Phospholipids in large LDL || id:885	CVDII.AGRP	Wald ratio	1	0.0501634	0.0205569	0.0146783	0.305092	yes	FALSE
CVDII.AGRP	891	Phospholipids in large VLDL || id:891	CVDII.AGRP	Wald ratio	1	0.0333755	0.0206695	0.106371	0.677663	yes	FALSE
CVDII.AGRP	903	Phospholipids in medium HDL || id:903	CVDII.AGRP	Wald ratio	1	0.00210416	0.020522	0.918335	1	yes	FALSE
CVDII.AGRP	908	Phospholipids in medium LDL || id:908	CVDII.AGRP	Wald ratio	1	0.0585351	0.0205397	0.00437396	0.15191	yes	FALSE
CVDII.AGRP	914	Phospholipids in medium VLDL || id:914	CVDII.AGRP	Wald ratio	1	0.0375094	0.0206972	0.0699403	0.597169	yes	FALSE
CVDII.AGRP	931	Phospholipids in small VLDL || id:931	CVDII.AGRP	Wald ratio	1	0.0466728	0.0205414	0.0230782	0.375562	yes	FALSE
CVDII.AGRP	947	Phospholipids in very large HDL || id:947	CVDII.AGRP	Wald ratio	1	0.0191294	0.0205556	0.352054	0.899737	yes	FALSE
CVDII.AGRP	951	Phospholipids in very large VLDL || id:951	CVDII.AGRP	Wald ratio	1	0.0283998	0.0206791	0.169641	0.764452	yes	FALSE
CVDII.AGRP	955	Phospholipids in very small VLDL || id:955	CVDII.AGRP	Wald ratio	1	0.0454683	0.0205754	0.0271164	0.400793	yes	FALSE
CVDII.AGRP	920	Pyruvate || id:920	CVDII.AGRP	Wald ratio	1	0.0245275	0.0204082	0.229424	0.822227	no	FALSE
CVDII.AGRP	844	Ratio of bisallylic groups to double bonds || id:844	CVDII.AGRP	Wald ratio	1	-0.0214679	0.0234712	0.360377	0.904145	no	FALSE
CVDII.AGRP	845	Ratio of bisallylic groups to total fatty acids || id:845	CVDII.AGRP	Wald ratio	1	-0.0132596	0.0236724	0.575393	0.965622	no	FALSE
CVDII.AGRP	831	Rheumatoid arthritis || id:831	CVDII.AGRP	Wald ratio	1	0	0.0277346	1	1	no	FALSE
CVDII.AGRP	833	Rheumatoid arthritis || id:833	CVDII.AGRP	Wald ratio	1	0	0.0286704	1	1	no	FALSE
CVDII.AGRP	933	Serum total cholesterol || id:933	CVDII.AGRP	Wald ratio	1	0.0556632	0.020559	0.00677955	0.196359	yes	FALSE
CVDII.AGRP	934	Serum total triglycerides || id:934	CVDII.AGRP	Wald ratio	1	0.0408681	0.0205493	0.0467256	0.519118	yes	FALSE
CVDII.AGRP	935	Sphingomyelins || id:935	CVDII.AGRP	Wald ratio	1	0.0181663	0.0234385	0.438302	0.930634	no	FALSE
CVDII.AGRP	WkKTmT	Total cholesterol (PMID:29083408)	CVDII.AGRP	Wald ratio	1	0.0260088	0.0149346	0.0815944	0.625615	yes	FALSE	TRUE
CVDII.AGRP	864	Total cholesterol in HDL || id:864	CVDII.AGRP	Wald ratio	1	0.0147984	0.0205279	0.470976	0.937603	yes	FALSE
CVDII.AGRP	867	Total cholesterol in IDL || id:867	CVDII.AGRP	Wald ratio	1	0.0469147	0.0205535	0.0224562	0.37137	yes	FALSE
CVDII.AGRP	874	Total cholesterol in large HDL || id:874	CVDII.AGRP	Wald ratio	1	0.00472491	0.0205573	0.818216	0.99868	yes	FALSE
CVDII.AGRP	880	Total cholesterol in large LDL || id:880	CVDII.AGRP	Wald ratio	1	0.0488837	0.020533	0.0172779	0.33047	yes	FALSE
CVDII.AGRP	886	Total cholesterol in large VLDL || id:886	CVDII.AGRP	Wald ratio	1	0.0275838	0.0206707	0.182061	0.778807	yes	FALSE
CVDII.AGRP	895	Total cholesterol in LDL || id:895	CVDII.AGRP	Wald ratio	1	0.051651	0.0205258	0.0118564	0.270468	yes	FALSE
CVDII.AGRP	898	Total cholesterol in medium HDL || id:898	CVDII.AGRP	Wald ratio	1	-0.0058425	0.0205082	0.775731	0.995017	yes	FALSE
CVDII.AGRP	904	Total cholesterol in medium LDL || id:904	CVDII.AGRP	Wald ratio	1	0.0508257	0.0205229	0.0132664	0.286033	yes	FALSE
CVDII.AGRP	909	Total cholesterol in medium VLDL || id:909	CVDII.AGRP	Wald ratio	1	0.0381688	0.0205493	0.063251	0.582339	yes	FALSE
CVDII.AGRP	924	Total cholesterol in small LDL || id:924	CVDII.AGRP	Wald ratio	1	0.0508702	0.0205124	0.0131391	0.284713	yes	FALSE
CVDII.AGRP	927	Total cholesterol in small VLDL || id:927	CVDII.AGRP	Wald ratio	1	0.0494943	0.0205401	0.0159681	0.318975	yes	FALSE
CVDII.AGRP	942	Total cholesterol in very large HDL || id:942	CVDII.AGRP	Wald ratio	1	0.0346997	0.0205502	0.0913086	0.647198	yes	FALSE
CVDII.AGRP	936	Total fatty acids || id:936	CVDII.AGRP	Wald ratio	1	0.0346384	0.0235086	0.140634	0.726149	yes	FALSE
CVDII.AGRP	957	Total lipids in chylomicrons and largest VLDL particles || id:957	CVDII.AGRP	Wald ratio	1	0.0259622	0.0207295	0.210415	0.804918	yes	FALSE
CVDII.AGRP	869	Total lipids in IDL || id:869	CVDII.AGRP	Wald ratio	1	0.0483062	0.0205615	0.0188064	0.344364	yes	FALSE
CVDII.AGRP	877	Total lipids in large HDL || id:877	CVDII.AGRP	Wald ratio	1	0.000894582	0.0205384	0.965258	1	yes	FALSE
CVDII.AGRP	883	Total lipids in large LDL || id:883	CVDII.AGRP	Wald ratio	1	0.0502436	0.0205418	0.0144483	0.302506	yes	FALSE
CVDII.AGRP	889	Total lipids in large VLDL || id:889	CVDII.AGRP	Wald ratio	1	0.0313994	0.0206611	0.128577	0.7073	yes	FALSE
CVDII.AGRP	901	Total lipids in medium HDL || id:901	CVDII.AGRP	Wald ratio	1	-0.00141159	0.0205191	0.945154	1	yes	FALSE
CVDII.AGRP	906	Total lipids in medium LDL || id:906	CVDII.AGRP	Wald ratio	1	0.0542482	0.0205241	0.00821409	0.221985	yes	FALSE
CVDII.AGRP	912	Total lipids in medium VLDL || id:912	CVDII.AGRP	Wald ratio	1	0.035173	0.0205451	0.086899	0.638451	yes	FALSE
CVDII.AGRP	921	Total lipids in small HDL || id:921	CVDII.AGRP	Wald ratio	1	0.0218564	0.0205338	0.287144	0.864502	yes	FALSE
CVDII.AGRP	925	Total lipids in small LDL || id:925	CVDII.AGRP	Wald ratio	1	0.0548828	0.0205115	0.00745726	0.208752	yes	FALSE
CVDII.AGRP	929	Total lipids in small VLDL || id:929	CVDII.AGRP	Wald ratio	1	0.044205	0.0205388	0.0313768	0.429581	yes	FALSE
CVDII.AGRP	945	Total lipids in very large HDL || id:945	CVDII.AGRP	Wald ratio	1	0.0303083	0.020543	0.140117	0.725129	yes	FALSE
CVDII.AGRP	949	Total lipids in very large VLDL || id:949	CVDII.AGRP	Wald ratio	1	0.0246993	0.0205271	0.228878	0.821413	yes	FALSE
CVDII.AGRP	953	Total lipids in very small VLDL || id:953	CVDII.AGRP	Wald ratio	1	0.0490701	0.0205737	0.017075	0.328718	yes	FALSE
CVDII.AGRP	937	Total phosphoglycerides || id:937	CVDII.AGRP	Wald ratio	1	0.0176153	0.0234229	0.452019	0.932477	yes	FALSE
CVDII.AGRP	kg36a4	Triglycerides (PMID:29083408)	CVDII.AGRP	Wald ratio	1	0.0113031	0.0156093	0.468989	0.937097	yes	FALSE	TRUE
CVDII.AGRP	960	Triglycerides in chylomicrons and largest VLDL particles || id:960	CVDII.AGRP	Wald ratio	1	0.0207829	0.0205607	0.312109	0.879415	yes	FALSE
CVDII.AGRP	872	Triglycerides in IDL || id:872	CVDII.AGRP	Wald ratio	1	0.0478593	0.0205565	0.0199023	0.351987	yes	FALSE
CVDII.AGRP	892	Triglycerides in large VLDL || id:892	CVDII.AGRP	Wald ratio	1	0.0312722	0.0206669	0.130242	0.710719	yes	FALSE
CVDII.AGRP	915	Triglycerides in medium VLDL || id:915	CVDII.AGRP	Wald ratio	1	0.0304754	0.0206821	0.140611	0.726145	yes	FALSE
CVDII.AGRP	923	Triglycerides in small HDL || id:923	CVDII.AGRP	Wald ratio	1	0.0363507	0.0205871	0.0774465	0.613437	yes	FALSE
CVDII.AGRP	932	Triglycerides in small VLDL || id:932	CVDII.AGRP	Wald ratio	1	0.036987	0.020546	0.0718284	0.601601	yes	FALSE
CVDII.AGRP	948	Triglycerides in very large HDL || id:948	CVDII.AGRP	Wald ratio	1	0.0268895	0.0205115	0.189876	0.784096	yes	FALSE
CVDII.AGRP	952	Triglycerides in very large VLDL || id:952	CVDII.AGRP	Wald ratio	1	0.0252041	0.0221688	0.255573	0.84379	yes	FALSE
CVDII.AGRP	956	Triglycerides in very small VLDL || id:956	CVDII.AGRP	Wald ratio	1	0.046858	0.0205796	0.0227911	0.374251	yes	FALSE
CVDII.AGRP	tGIrKc	Type 2 diabetes - Europeans (PMID:30297969)	CVDII.AGRP	Wald ratio	1	0.0461991	0.0545989	0.397467	0.92004	yes	FALSE	TRUE
CVDII.AGRP	23	Type 2 diabetes || id:23	CVDII.AGRP	Wald ratio	1	-0.0262341	0.0508028	0.605582	0.970779	yes	FALSE
CVDII.AGRP	sonZ10	Type 2 diabetes adjusted for BMI - Europeans (PMID:30297969)	CVDII.AGRP	Wald ratio	1	0.0671987	0.0587988	0.253098	0.84267	yes	FALSE	TRUE
CVDII.AGRP	O5REBR	Type 2 diabetes adjusted for BMI - Europeans (PMID:30297969)	CVDII.AGRP	Wald ratio	1	-0.0294968	0.0452231	0.514238	0.948428	yes	FALSE	TRUE
CVDII.AGRP	XVdAkf	Type 2 diabetes adjusted for BMI - Transethnic (PMID:30297969)	CVDII.AGRP	Wald ratio	1	-0.0251782	0.0396822	0.525757	0.951837	yes	FALSE	TRUE
CVDII.AGRP	HwvI9f	Type 2 diabetes adjusted for BMI - Transethnic (PMID:30297969)	CVDII.AGRP	Wald ratio	1	-0.0255857	0.0413526	0.536101	0.953724	yes	FALSE	TRUE
CVDII.AGRP	UnYBHp	Type 2 diabetes adjusted for BMI - Transethnic (PMID:30297969)	CVDII.AGRP	Wald ratio	1	-0.0242819	0.041923	0.562452	0.962585	yes	FALSE	TRUE
CVDII.AGRP	938	Tyrosine || id:938	CVDII.AGRP	Wald ratio	1	0.0232486	0.0250374	0.353119	0.90056	no	FALSE
CVDII.AGRP	32	Ulcerative colitis || id:32	CVDII.AGRP	Wald ratio	1	0.106468	0.0859303	0.215345	0.809362	no	FALSE
CVDII.AGRP	939	Urea || id:939	CVDII.AGRP	Wald ratio	1	0.012029	0.020643	0.560086	0.961701	no	FALSE
CVDII.AGRP	940	Valine || id:940	CVDII.AGRP	Wald ratio	1	0.0444553	0.0203679	0.0290643	0.411391	no	FALSE
CVDII.AMBP	893	18:2; linoleic acid (LA) || id:893	CVDII.AMBP	Wald ratio	1	0.0129333	0.0685556	0.850363	1	no	FALSE
CVDII.AMBP	852	22:6; docosahexaenoic acid || id:852	CVDII.AMBP	Wald ratio	1	0.0109389	0.0684833	0.873093	1	no	FALSE
CVDII.AMBP	756	2hr glucose || id:756	CVDII.AMBP	Wald ratio	1	-0.157343	0.110723	0.155301	0.745465	yes	FALSE
CVDII.AMBP	776	2hr glucose || id:776	CVDII.AMBP	Wald ratio	1	0.041958	0.0641026	0.51276	0.948141	yes	FALSE
CVDII.AMBP	846	3-hydroxybutyrate || id:846	CVDII.AMBP	Wald ratio	1	-0.0920111	0.0520722	0.0772299	0.613437	no	FALSE
CVDII.AMBP	839	Acetate || id:839	CVDII.AMBP	Wald ratio	1	-0.0707944	0.0516167	0.170206	0.765593	no	FALSE
CVDII.AMBP	838	Acetoacetate || id:838	CVDII.AMBP	Wald ratio	1	-0.0917056	0.0575778	0.111222	0.683211	no	FALSE
CVDII.AMBP	1	Adiponectin || id:1	CVDII.AMBP	Inverse variance weighted	2	0.0578209	0.0323724	0.0740799	0.604835	yes	FALSE
CVDII.AMBP	840	Alanine || id:840	CVDII.AMBP	Wald ratio	1	-0.0642778	0.0513278	0.210461	0.804918	no	FALSE
CVDII.AMBP	841	Albumin || id:841	CVDII.AMBP	Wald ratio	1	-0.0951556	0.0670944	0.156123	0.746877	no	FALSE
CVDII.AMBP	ubvyQ4	Albuminuria (PMID:30220432)	CVDII.AMBP	Inverse variance weighted	2	0.00892016	0.00727427	0.2201	0.813382	no	FALSE	TRUE
CVDII.AMBP	hpIfJE	All DKD in T1D (PMID:27647854)	CVDII.AMBP	Wald ratio	1	0.281934	0.211917	0.183386	0.779206	yes	FALSE	TRUE
CVDII.AMBP	Vqyzqh	All DKD in T2D - Europeans (PMID:29703844)	CVDII.AMBP	Wald ratio	1	0.446903	0.207406	0.0311831	0.428007	yes	FALSE	TRUE
CVDII.AMBP	ZwDoXO	All DKD in T2D - Multiethnic (PMID:29703844)	CVDII.AMBP	Wald ratio	1	0.463231	0.205556	0.0242241	0.382785	yes	FALSE	TRUE
CVDII.AMBP	842	Apolipoprotein A-I || id:842	CVDII.AMBP	Wald ratio	1	0.0508056	0.0587222	0.386938	0.915269	yes	FALSE
CVDII.AMBP	843	Apolipoprotein B || id:843	CVDII.AMBP	Wald ratio	1	-0.0562333	0.0560556	0.315778	0.880692	yes	FALSE
CVDII.AMBP	xs5IxV	Atrial fibrillation (PMID:30535219)	CVDII.AMBP	Wald ratio	1	59.0338	137.799	0.668356	0.979199	yes	FALSE	TRUE
CVDII.AMBP	851	Average number of double bonds in a fatty acid chain || id:851	CVDII.AMBP	Wald ratio	1	-0.0123444	0.0634611	0.845769	1	no	FALSE
CVDII.AMBP	848	Average number of methylene groups in a fatty acid chain || id:848	CVDII.AMBP	Wald ratio	1	-0.1287	0.0586722	0.0282683	0.407098	no	FALSE
CVDII.AMBP	847	Average number of methylene groups per double bond || id:847	CVDII.AMBP	Wald ratio	1	-0.0144833	0.0683944	0.832293	0.999924	no	FALSE
CVDII.AMBP	LD5cGA	BMI (PMID:30124842)	CVDII.AMBP	Wald ratio	1	-0.0262238	0.00932401	0.0049158	0.164932	no	FALSE	TRUE
CVDII.AMBP	1015	C-reactive protein || id:1015	CVDII.AMBP	Wald ratio	1	0.0641026	0.0932401	0.491768	0.942892	no	FALSE
CVDII.AMBP	1109	Cardioembolic stroke || id:1109	CVDII.AMBP	Wald ratio	1	-0.0361305	0.18648	0.846372	1	yes	FALSE
CVDII.AMBP	1059	Celiac disease || id:1059	CVDII.AMBP	Wald ratio	1	-0.0670707	0.158122	0.671441	0.979513	no	FALSE
CVDII.AMBP	1060	Celiac disease || id:1060	CVDII.AMBP	Wald ratio	1	-0.124871	0.165594	0.4508	0.932477	no	FALSE
CVDII.AMBP	276	Celiac disease || id:276	CVDII.AMBP	Wald ratio	1	-0.124871	0.165594	0.4508	0.932477	no	FALSE
CVDII.AMBP	875	Cholesterol esters in large HDL || id:875	CVDII.AMBP	Wald ratio	1	0.0505611	0.0574389	0.378719	0.912417	yes	FALSE
CVDII.AMBP	881	Cholesterol esters in large LDL || id:881	CVDII.AMBP	Wald ratio	1	-0.0747389	0.0573833	0.192763	0.787388	yes	FALSE
CVDII.AMBP	887	Cholesterol esters in large VLDL || id:887	CVDII.AMBP	Wald ratio	1	0.0768833	0.05785	0.183844	0.779206	yes	FALSE
CVDII.AMBP	899	Cholesterol esters in medium HDL || id:899	CVDII.AMBP	Wald ratio	1	0.0469444	0.0572833	0.412494	0.925349	yes	FALSE
CVDII.AMBP	905	Cholesterol esters in medium LDL || id:905	CVDII.AMBP	Wald ratio	1	-0.0746556	0.0573944	0.193346	0.788078	yes	FALSE
CVDII.AMBP	910	Cholesterol esters in medium VLDL || id:910	CVDII.AMBP	Wald ratio	1	0.0256611	0.0574056	0.654865	0.978709	yes	FALSE
CVDII.AMBP	943	Cholesterol esters in very large HDL || id:943	CVDII.AMBP	Wald ratio	1	0.0586778	0.0574278	0.306891	0.874779	yes	FALSE
CVDII.AMBP	1102	Chronic kidney disease || id:1102	CVDII.AMBP	Wald ratio	1	0.104895	0.0874126	0.230139	0.822882	yes	FALSE
CVDII.AMBP	849	Citrate || id:849	CVDII.AMBP	Wald ratio	1	-0.0406056	0.0514278	0.429782	0.92799	no	FALSE
CVDII.AMBP	LPDn53	CKD in T1D (PMID:27647854)	CVDII.AMBP	Wald ratio	1	0.314045	0.277294	0.257411	0.844452	yes	FALSE	TRUE
CVDII.AMBP	xCvVaP	CKD in T1D (PMID:27647854)	CVDII.AMBP	Wald ratio	1	0.529299	0.241583	0.0284549	0.40778	yes	FALSE	TRUE
CVDII.AMBP	0uMROU	CKD in T1D/T2D - Europeans (PMID:29703844)	CVDII.AMBP	Wald ratio	1	0.284963	0.172222	0.0980011	0.666252	yes	FALSE	TRUE
CVDII.AMBP	5vnhpf	CKD in T1D/T2D - Multiethnic (PMID:29703844)	CVDII.AMBP	Wald ratio	1	0.284963	0.172222	0.0980011	0.666252	yes	FALSE	TRUE
CVDII.AMBP	gcRg4H	CKD in T2D - Europeans (PMID:29703844)	CVDII.AMBP	Wald ratio	1	0.0453065	0.241178	0.85099	1	yes	FALSE	TRUE
CVDII.AMBP	6epd1V	CKD in T2D - Multiethnic (PMID:29703844)	CVDII.AMBP	Wald ratio	1	0.0558352	0.238889	0.815196	0.998654	yes	FALSE	TRUE
CVDII.AMBP	hqyBYV	CKD/DKD in T2D - Europeans (PMID:29703844)	CVDII.AMBP	Wald ratio	1	0.679619	0.34035	0.0458442	0.513594	yes	FALSE	TRUE
CVDII.AMBP	4Ddo8Z	CKD/DKD in T2D - Europeans (PMID:29703844)	CVDII.AMBP	Wald ratio	1	0.463231	0.216667	0.0325176	0.438036	yes	FALSE	TRUE
CVDII.AMBP	JcoyLk	CKD/DKD in T2D - Multiethnic (PMID:29703844)	CVDII.AMBP	Wald ratio	1	0.710185	0.338889	0.0361151	0.461277	yes	FALSE	TRUE
CVDII.AMBP	HWkCKN	CKD/DKD in T2D - Multiethnic (PMID:29703844)	CVDII.AMBP	Wald ratio	1	0.463231	0.216667	0.0325176	0.438036	yes	FALSE	TRUE
CVDII.AMBP	958	Concentration of chylomicrons and largest VLDL particles || id:958	CVDII.AMBP	Wald ratio	1	0.117156	0.0580722	0.0436526	0.502521	yes	FALSE
CVDII.AMBP	870	Concentration of IDL particles || id:870	CVDII.AMBP	Wald ratio	1	-0.00354444	0.0574556	0.95081	1	yes	FALSE
CVDII.AMBP	878	Concentration of large HDL particles || id:878	CVDII.AMBP	Wald ratio	1	0.0906889	0.0573889	0.114049	0.687625	yes	FALSE
CVDII.AMBP	884	Concentration of large LDL particles || id:884	CVDII.AMBP	Wald ratio	1	-0.04295	0.0574167	0.454436	0.933488	yes	FALSE
CVDII.AMBP	890	Concentration of large VLDL particles || id:890	CVDII.AMBP	Wald ratio	1	0.0452278	0.0578944	0.434678	0.930634	yes	FALSE
CVDII.AMBP	902	Concentration of medium HDL particles || id:902	CVDII.AMBP	Wald ratio	1	0.103817	0.0573167	0.0700972	0.597223	yes	FALSE
CVDII.AMBP	907	Concentration of medium LDL particles || id:907	CVDII.AMBP	Wald ratio	1	-0.04755	0.0573722	0.407219	0.923638	yes	FALSE
CVDII.AMBP	913	Concentration of medium VLDL particles || id:913	CVDII.AMBP	Wald ratio	1	0.04805	0.0574111	0.402623	0.922973	yes	FALSE
CVDII.AMBP	922	Concentration of small HDL particles || id:922	CVDII.AMBP	Wald ratio	1	0.0150889	0.0573222	0.792374	0.996308	yes	FALSE
CVDII.AMBP	926	Concentration of small LDL particles || id:926	CVDII.AMBP	Wald ratio	1	-0.0157833	0.0573778	0.783257	0.996082	yes	FALSE
CVDII.AMBP	930	Concentration of small VLDL particles || id:930	CVDII.AMBP	Wald ratio	1	0.0216667	0.0573667	0.705663	0.986423	yes	FALSE
CVDII.AMBP	946	Concentration of very large HDL particles || id:946	CVDII.AMBP	Wald ratio	1	0.0943056	0.0574833	0.100886	0.670045	yes	FALSE
CVDII.AMBP	950	Concentration of very large VLDL particles || id:950	CVDII.AMBP	Wald ratio	1	0.0360722	0.05785	0.532925	0.952586	yes	FALSE
CVDII.AMBP	954	Concentration of very small VLDL particles || id:954	CVDII.AMBP	Wald ratio	1	0.0344444	0.0574778	0.548996	0.957886	yes	FALSE
CVDII.AMBP	swao91	Coronary artery disease (PMID:28714975)	CVDII.AMBP	Inverse variance weighted	2	-0.0756421	0.045358	0.0953816	0.658981	yes	FALSE	TRUE
CVDII.AMBP	6	Coronary heart disease || id:6	CVDII.AMBP	Wald ratio	1	-0.181818	0.0979021	0.0632908	0.582339	yes	FALSE
CVDII.AMBP	7	Coronary heart disease || id:7	CVDII.AMBP	Wald ratio	1	-0.155394	0.0517794	0.00269021	0.108188	yes	FALSE
CVDII.AMBP	8	Coronary heart disease || id:8	CVDII.AMBP	Wald ratio	1	-0.0504207	0.080542	0.531303	0.952428	yes	FALSE
CVDII.AMBP	9	Coronary heart disease || id:9	CVDII.AMBP	Wald ratio	1	-0.108817	0.0766725	0.155828	0.746563	yes	FALSE
CVDII.AMBP	850	Creatinine || id:850	CVDII.AMBP	Wald ratio	1	-0.00470556	0.0513333	0.926963	1	no	FALSE
CVDII.AMBP	30	Crohn's disease || id:30	CVDII.AMBP	Inverse variance weighted	2	0.0603856	0.185487	0.744764	0.990329	no	FALSE
CVDII.AMBP	854	Description of average fatty acid chain length; not actual carbon number || id:854	CVDII.AMBP	Wald ratio	1	-0.0640889	0.0684889	0.349399	0.897773	no	FALSE
CVDII.AMBP	ukb-b-13391	Diagnoses - main ICD10: G45.9 Transient cerebral ischaemic attack; unspecified || id:ukb-b-13391	CVDII.AMBP	Wald ratio	1	-0.000731661	0.000626572	0.24292	0.834489	yes	FALSE
CVDII.AMBP	ukb-b-12047	Diagnoses - main ICD10: I20.0 Unstable angina || id:ukb-b-12047	CVDII.AMBP	Wald ratio	1	-0.00107124	0.00102883	0.297772	0.869517	yes	FALSE
CVDII.AMBP	ukb-b-14206	Diagnoses - main ICD10: I20.9 Angina pectoris; unspecified || id:ukb-b-14206	CVDII.AMBP	Wald ratio	1	-0.00190517	0.00110302	0.0841265	0.633508	yes	FALSE
CVDII.AMBP	ukb-b-453	Diagnoses - main ICD10: I21.0 Acute transmural myocardial infarction of anterior wall || id:ukb-b-453	CVDII.AMBP	Wald ratio	1	0.000562811	0.000609961	0.356164	0.902857	yes	FALSE
CVDII.AMBP	ukb-b-5126	Diagnoses - main ICD10: I21.1 Acute transmural myocardial infarction of inferior wall || id:ukb-b-5126	CVDII.AMBP	Wald ratio	1	0.000187813	0.000693039	0.786392	0.996082	yes	FALSE
CVDII.AMBP	ukb-b-3469	Diagnoses - main ICD10: I21.9 Acute myocardial infarction; unspecified || id:ukb-b-3469	CVDII.AMBP	Wald ratio	1	-0.000608806	0.000815756	0.455481	0.933583	yes	FALSE
CVDII.AMBP	ukb-b-1668	Diagnoses - main ICD10: I25.1 Atherosclerotic heart disease || id:ukb-b-1668	CVDII.AMBP	Wald ratio	1	0.00104066	0.00183784	0.571229	0.965245	yes	FALSE
CVDII.AMBP	ukb-b-3983	Diagnoses - main ICD10: I25.9 Chronic ischaemic heart disease; unspecified || id:ukb-b-3983	CVDII.AMBP	Wald ratio	1	0.000662217	0.0005865	0.258856	0.846212	yes	FALSE
CVDII.AMBP	ukb-b-18366	Diagnoses - main ICD10: I26.9 Pulmonary embolism without mention of acute cor pulmonale || id:ukb-b-18366	CVDII.AMBP	Wald ratio	1	0.000174487	0.000728667	0.810748	0.997425	no	FALSE
CVDII.AMBP	ukb-b-11748	Diagnoses - main ICD10: I47.1 Supraventricular tachycardia || id:ukb-b-11748	CVDII.AMBP	Wald ratio	1	-0.000132501	0.000613206	0.828926	0.998833	yes	FALSE
CVDII.AMBP	ukb-b-964	Diagnoses - main ICD10: I48 Atrial fibrillation and flutter || id:ukb-b-964	CVDII.AMBP	Wald ratio	1	-0.00128185	0.00126974	0.312717	0.880097	yes	FALSE
CVDII.AMBP	ukb-b-19350	Diagnoses - main ICD10: I63.9 Cerebral infarction; unspecified || id:ukb-b-19350	CVDII.AMBP	Wald ratio	1	0.000152891	0.000639211	0.81096	0.997475	yes	FALSE
CVDII.AMBP	ukb-b-12267	Diagnoses - main ICD10: I80.2 Phlebitis and thrombophlebitis of other deep vessels of lower extremities || id:ukb-b-12267	CVDII.AMBP	Wald ratio	1	-0.000488053	0.000725867	0.501346	0.946723	no	FALSE
CVDII.AMBP	ukb-b-6720	Diagnoses - main ICD10: I83.9 Varicose veins of lower extremities without ulcer or inflammation || id:ukb-b-6720	CVDII.AMBP	Wald ratio	1	-0.00243922	0.00168207	0.147021	0.734552	no	FALSE
CVDII.AMBP	ukb-b-19388	Diagnoses - main ICD10: K85 Acute pancreatitis || id:ukb-b-19388	CVDII.AMBP	Wald ratio	1	-0.000247191	0.000591517	0.676025	0.980846	no	FALSE
CVDII.AMBP	ukb-b-7844	Diagnoses - secondary ICD10: D50.9 Iron deficiency anaemia; unspecified || id:ukb-b-7844	CVDII.AMBP	Wald ratio	1	5.4902e-05	0.000733083	0.940301	1	no	FALSE
CVDII.AMBP	ukb-b-15790	Diagnoses - secondary ICD10: D64.9 Anaemia; unspecified || id:ukb-b-15790	CVDII.AMBP	Wald ratio	1	-0.000189381	0.00122571	0.87721	1	no	FALSE
CVDII.AMBP	ukb-b-3229	Diagnoses - secondary ICD10: D70 Agranulocytosis || id:ukb-b-3229	CVDII.AMBP	Wald ratio	1	9.33478e-05	0.000564939	0.868759	1	no	FALSE
CVDII.AMBP	ukb-b-4226	Diagnoses - secondary ICD10: E03.9 Hypothyroidism; unspecified || id:ukb-b-4226	CVDII.AMBP	Wald ratio	1	-0.000957878	0.00164699	0.560841	0.96193	yes	FALSE
CVDII.AMBP	ukb-b-10694	Diagnoses - secondary ICD10: E10.9 Without complications || id:ukb-b-10694	CVDII.AMBP	Wald ratio	1	-0.000985933	0.000772383	0.201785	0.795818	no	FALSE
CVDII.AMBP	ukb-b-970	Diagnoses - secondary ICD10: E11.9 Without complications || id:ukb-b-970	CVDII.AMBP	Wald ratio	1	-0.00157343	0.00183633	0.391537	0.917448	no	FALSE
CVDII.AMBP	ukb-b-15541	Diagnoses - secondary ICD10: E66.9 Obesity; unspecified || id:ukb-b-15541	CVDII.AMBP	Wald ratio	1	-0.00210309	0.00115743	0.0692128	0.595638	yes	FALSE
CVDII.AMBP	ukb-b-12651	Diagnoses - secondary ICD10: E78.0 Pure hypercholesterolaemia || id:ukb-b-12651	CVDII.AMBP	Wald ratio	1	0.000110664	0.00248412	0.964467	1	yes	FALSE
CVDII.AMBP	ukb-b-17462	Diagnoses - secondary ICD10: E78.5 Hyperlipidaemia; unspecified || id:ukb-b-17462	CVDII.AMBP	Wald ratio	1	-0.000115368	0.000992161	0.907431	1	yes	FALSE
CVDII.AMBP	ukb-b-12493	Diagnoses - secondary ICD10: I10 Essential (primary) hypertension || id:ukb-b-12493	CVDII.AMBP	Wald ratio	1	0.00620428	0.00370244	0.0937921	0.654698	yes	FALSE
CVDII.AMBP	ukb-b-19955	Diagnoses - secondary ICD10: I12.0 Hypertensive renal disease with renal failure || id:ukb-b-19955	CVDII.AMBP	Wald ratio	1	2.73444e-05	0.000574439	0.962034	1	yes	FALSE
CVDII.AMBP	ukb-b-10756	Diagnoses - secondary ICD10: I20.0 Unstable angina || id:ukb-b-10756	CVDII.AMBP	Wald ratio	1	-0.000227679	0.000665983	0.732449	0.990254	yes	FALSE
CVDII.AMBP	ukb-b-15686	Diagnoses - secondary ICD10: I20.9 Angina pectoris; unspecified || id:ukb-b-15686	CVDII.AMBP	Wald ratio	1	0.000363803	0.00168329	0.828889	0.998833	yes	FALSE
CVDII.AMBP	ukb-b-7436	Diagnoses - secondary ICD10: I25.1 Atherosclerotic heart disease || id:ukb-b-7436	CVDII.AMBP	Wald ratio	1	-0.000197112	0.00127966	0.877582	1	yes	FALSE
CVDII.AMBP	ukb-b-16662	Diagnoses - secondary ICD10: I25.2 Old myocardial infarction || id:ukb-b-16662	CVDII.AMBP	Wald ratio	1	-0.00104058	0.000976983	0.286831	0.864368	yes	FALSE
CVDII.AMBP	ukb-b-16606	Diagnoses - secondary ICD10: I25.8 Other forms of chronic ischaemic heart disease || id:ukb-b-16606	CVDII.AMBP	Wald ratio	1	-8.50333e-05	0.00127551	0.946847	1	yes	FALSE
CVDII.AMBP	ukb-b-8184	Diagnoses - secondary ICD10: I25.9 Chronic ischaemic heart disease; unspecified || id:ukb-b-8184	CVDII.AMBP	Wald ratio	1	0.00050087	0.00129057	0.697943	0.985722	yes	FALSE
CVDII.AMBP	ukb-b-13525	Diagnoses - secondary ICD10: I34.0 Mitral (valve) insufficiency || id:ukb-b-13525	CVDII.AMBP	Wald ratio	1	-0.00122553	0.000542293	0.0238269	0.381166	yes	FALSE
CVDII.AMBP	ukb-b-6217	Diagnoses - secondary ICD10: I48 Atrial fibrillation and flutter || id:ukb-b-6217	CVDII.AMBP	Wald ratio	1	-0.00138735	0.00139836	0.321136	0.88126	yes	FALSE
CVDII.AMBP	ukb-b-10555	Diagnoses - secondary ICD10: I50.1 Left ventricular failure || id:ukb-b-10555	CVDII.AMBP	Wald ratio	1	8.74517e-05	0.000766228	0.909133	1	yes	FALSE
CVDII.AMBP	ukb-b-16292	Diagnoses - secondary ICD10: I51.7 Cardiomegaly || id:ukb-b-16292	CVDII.AMBP	Wald ratio	1	-0.00054196	0.000617683	0.380265	0.913004	yes	FALSE
CVDII.AMBP	ukb-b-4929	Diagnoses - secondary ICD10: I73.9 Peripheral vascular disease; unspecified || id:ukb-b-4929	CVDII.AMBP	Wald ratio	1	1.19641e-05	0.000646956	0.985246	1	no	FALSE
CVDII.AMBP	ukb-b-8855	Diagnoses - secondary ICD10: I95.9 Hypotension; unspecified || id:ukb-b-8855	CVDII.AMBP	Wald ratio	1	0.000309611	0.000692322	0.654726	0.978709	yes	FALSE
CVDII.AMBP	ukb-b-16751	Diagnoses - secondary ICD10: J44.9 Chronic obstructive pulmonary disease; unspecified || id:ukb-b-16751	CVDII.AMBP	Wald ratio	1	-9.71883e-05	0.00105184	0.926381	1	no	FALSE
CVDII.AMBP	ukb-b-12191	Diagnoses - secondary ICD10: K29.5 Chronic gastritis; unspecified || id:ukb-b-12191	CVDII.AMBP	Wald ratio	1	7.00656e-05	0.000553103	0.899196	1	no	FALSE
CVDII.AMBP	ukb-b-15340	Diagnoses - secondary ICD10: K29.7 Gastritis; unspecified || id:ukb-b-15340	CVDII.AMBP	Wald ratio	1	0.0024858	0.00127705	0.0515926	0.539147	no	FALSE
CVDII.AMBP	ukb-b-20017	Diagnoses - secondary ICD10: K29.8 Duodenitis || id:ukb-b-20017	CVDII.AMBP	Wald ratio	1	0.00203993	0.00115127	0.0764106	0.6126	no	FALSE
CVDII.AMBP	ukb-b-12556	Diagnoses - secondary ICD10: K30 Dyspepsia || id:ukb-b-12556	CVDII.AMBP	Wald ratio	1	0.000261059	0.000762728	0.732147	0.990254	no	FALSE
CVDII.AMBP	ukb-b-7421	Diagnoses - secondary ICD10: K51.9 Ulcerative colitis; unspecified || id:ukb-b-7421	CVDII.AMBP	Wald ratio	1	1.96167e-05	0.00060425	0.974102	1	no	FALSE
CVDII.AMBP	ukb-b-707	Diagnoses - secondary ICD10: K58.9 Irritable bowel syndrome without diarrhoea || id:ukb-b-707	CVDII.AMBP	Wald ratio	1	0.00151102	0.000889661	0.0894277	0.6438	no	FALSE
CVDII.AMBP	ukb-b-11874	Diagnoses - secondary ICD10: M06.99 Rheumatoid arthritis; unspecified (Site unspecified) || id:ukb-b-11874	CVDII.AMBP	Wald ratio	1	-0.000551065	0.000661983	0.405158	0.923147	no	FALSE
CVDII.AMBP	ukb-b-12765	Diagnoses - secondary ICD10: M10.99 Gout; unspecified (Site unspecified) || id:ukb-b-12765	CVDII.AMBP	Wald ratio	1	0.000347114	0.000547414	0.526017	0.951837	no	FALSE
CVDII.AMBP	ukb-b-11045	Diagnoses - secondary ICD10: M13.9 Arthritis; unspecified || id:ukb-b-11045	CVDII.AMBP	Wald ratio	1	0.000124757	0.00065195	0.848244	1	no	FALSE
CVDII.AMBP	ukb-b-15026	Diagnoses - secondary ICD10: M13.99 Arthritis; unspecified (Site unspecified) || id:ukb-b-15026	CVDII.AMBP	Wald ratio	1	-0.000494227	0.000894028	0.580394	0.966691	no	FALSE
CVDII.AMBP	ukb-b-6998	Diagnoses - secondary ICD10: M15.9 Polyarthrosis; unspecified || id:ukb-b-6998	CVDII.AMBP	Wald ratio	1	8.24244e-06	0.000579161	0.988645	1	no	FALSE
CVDII.AMBP	ukb-b-20414	Diagnoses - secondary ICD10: M17.9 Gonarthrosis; unspecified || id:ukb-b-20414	CVDII.AMBP	Wald ratio	1	-0.00119876	0.00110056	0.276054	0.857152	no	FALSE
CVDII.AMBP	ukb-b-9493	Diagnoses - secondary ICD10: M19.9 Arthrosis; unspecified || id:ukb-b-9493	CVDII.AMBP	Wald ratio	1	-0.000318083	0.000718867	0.658143	0.978736	no	FALSE
CVDII.AMBP	ukb-b-20233	Diagnoses - secondary ICD10: M19.99 Arthrosis; unspecified (Site unspecified) || id:ukb-b-20233	CVDII.AMBP	Wald ratio	1	0.000123698	0.000912806	0.892206	1	no	FALSE
CVDII.AMBP	ukb-b-17796	Diagnoses - secondary ICD10: M81.99 Osteoporosis; unspecified (Site unspecified) || id:ukb-b-17796	CVDII.AMBP	Wald ratio	1	7.46317e-05	0.000753383	0.921089	1	no	FALSE
CVDII.AMBP	ukb-b-4963	Diagnoses - secondary ICD10: N17.9 Acute renal failure; unspecified || id:ukb-b-4963	CVDII.AMBP	Wald ratio	1	0.000904217	0.000638044	0.156434	0.746877	no	FALSE
CVDII.AMBP	ukb-b-17309	Diagnoses - secondary ICD10: R00.0 Tachycardia; unspecified || id:ukb-b-17309	CVDII.AMBP	Wald ratio	1	0.000839344	0.000538091	0.118794	0.695449	yes	FALSE
CVDII.AMBP	ukb-b-11664	Diagnoses - secondary ICD10: R00.1 Bradycardia; unspecified || id:ukb-b-11664	CVDII.AMBP	Wald ratio	1	0.000652078	0.000600728	0.277709	0.859021	yes	FALSE
CVDII.AMBP	J9a9XX	DKD in T1D/T2D - Europeans (PMID:29703844)	CVDII.AMBP	Wald ratio	1	0.343752	0.15	0.021924	0.367413	yes	FALSE	TRUE
CVDII.AMBP	E3trxT	DKD in T1D/T2D - Multiethnic (PMID:29703844)	CVDII.AMBP	Wald ratio	1	0.343752	0.15	0.021924	0.367413	yes	FALSE	TRUE
CVDII.AMBP	l6nUcR	Early DKD in T1D (PMID:27647854)	CVDII.AMBP	Wald ratio	1	0.350606	0.2959	0.236064	0.828053	yes	FALSE	TRUE
CVDII.AMBP	996	Eczema || id:996	CVDII.AMBP	Wald ratio	1	0.151845	0.0942167	0.107036	0.678457	no	FALSE
CVDII.AMBP	alGQrY	eGFR (cystatin C) (PMID:28452372)	CVDII.AMBP	Wald ratio	1	-0.0255556	0.0122222	0.0365362	0.46301	yes	FALSE	TRUE
CVDII.AMBP	rtfuon	eGFR (serum creatinine) (PMID:28452372)	CVDII.AMBP	Inverse variance weighted	2	-0.0101043	0.00545923	0.0641882	0.585271	yes	FALSE	TRUE
CVDII.AMBP	jGiYpS	eGFR in T1D/T2D - Europeans (PMID: 29703844)	CVDII.AMBP	Wald ratio	1	-2.83333	2.16667	0.190978	0.785294	yes	FALSE	TRUE
CVDII.AMBP	VVbPzl	eGFR in T1D/T2D - Multiethnic (PMID: 29703844)	CVDII.AMBP	Wald ratio	1	-2.83333	2.16667	0.190978	0.785294	yes	FALSE	TRUE
CVDII.AMBP	aGMluW	eGFR in T2D - Europeans (PMID: 29703844)	CVDII.AMBP	Wald ratio	1	-1.22222	2.88889	0.672239	0.979519	yes	FALSE	TRUE
CVDII.AMBP	jAEcgS	eGFR in T2D - Multiethnic (PMID: 29703844)	CVDII.AMBP	Wald ratio	1	-1.22222	2.88889	0.672239	0.979519	yes	FALSE	TRUE
CVDII.AMBP	LfdvzT	ESRD vs controls in T1D (PMID:27647854)	CVDII.AMBP	Wald ratio	1	0.509389	0.291972	0.0810463	0.624514	yes	FALSE	TRUE
CVDII.AMBP	BWsXsU	ESRD vs controls in T1D/T2D - Europeans (PMID:29703844)	CVDII.AMBP	Wald ratio	1	0.563398	0.2218	0.0110815	0.259982	yes	FALSE	TRUE
CVDII.AMBP	zVC1K4	ESRD vs controls in T1D/T2D - Multiethnic (PMID:29703844)	CVDII.AMBP	Wald ratio	1	0.585336	0.222222	0.00843823	0.224643	yes	FALSE	TRUE
CVDII.AMBP	gsCJex	ESRD vs controls in T2D - Europeans (PMID:29703844)	CVDII.AMBP	Wald ratio	1	0.708115	0.367206	0.0538068	0.549385	yes	FALSE	TRUE
CVDII.AMBP	dMG4W0	ESRD vs controls in T2D - Multiethnic (PMID:29703844)	CVDII.AMBP	Wald ratio	1	0.710185	0.366667	0.0527613	0.544263	yes	FALSE	TRUE
CVDII.AMBP	HYpoto	ESRD vs non-ESRD in T1D (PMID:27647854)	CVDII.AMBP	Wald ratio	1	0.49409	0.2705	0.0677631	0.591692	yes	FALSE	TRUE
CVDII.AMBP	757	Fasting glucose || id:757	CVDII.AMBP	Wald ratio	1	0.000582751	0.0215618	0.978438	1	yes	FALSE
CVDII.AMBP	772	Fasting glucose || id:772	CVDII.AMBP	Inverse variance weighted	2	-0.00324472	0.00387371	0.40224	0.922973	yes	FALSE
CVDII.AMBP	773	Fasting glucose || id:773	CVDII.AMBP	Inverse variance weighted	2	-0.0032726	0.0174773	0.851466	1	yes	FALSE
CVDII.AMBP	777	Fasting glucose || id:777	CVDII.AMBP	Wald ratio	1	0.00437063	0.0122378	0.720985	0.988139	yes	FALSE
CVDII.AMBP	768	Fasting insulin || id:768	CVDII.AMBP	Wald ratio	1	-0.016317	0.0227273	0.472789	0.937826	yes	FALSE
CVDII.AMBP	774	Fasting insulin || id:774	CVDII.AMBP	Inverse variance weighted	2	-0.00260483	0.00373369	0.485393	0.940561	yes	FALSE
CVDII.AMBP	775	Fasting insulin || id:775	CVDII.AMBP	Inverse variance weighted	2	-0.00781582	0.0179699	0.663606	0.978781	yes	FALSE
CVDII.AMBP	778	Fasting insulin || id:778	CVDII.AMBP	Wald ratio	1	0.00576923	0.0122378	0.637335	0.977575	yes	FALSE
CVDII.AMBP	779	Fasting insulin || id:779	CVDII.AMBP	Wald ratio	1	0.0174825	0.013986	0.2113	0.805347	yes	FALSE
CVDII.AMBP	769	Fasting proinsulin || id:769	CVDII.AMBP	Inverse variance weighted	2	-0.00959603	0.0370828	0.79581	0.996725	yes	FALSE
CVDII.AMBP	46	Femoral neck bone mineral density || id:46	CVDII.AMBP	Wald ratio	1	18.4135	5.82751	0.001579	0.0703475	no	FALSE
CVDII.AMBP	980	Femoral neck bone mineral density || id:980	CVDII.AMBP	Wald ratio	1	0.0392222	0.0419389	0.349673	0.897917	no	FALSE
CVDII.AMBP	1050	Ferritin || id:1050	CVDII.AMBP	Wald ratio	1	-0.0844988	0.0541958	0.118963	0.695773	no	FALSE
CVDII.AMBP	858	Free cholesterol || id:858	CVDII.AMBP	Wald ratio	1	-0.0380778	0.0684278	0.577892	0.966443	yes	FALSE
CVDII.AMBP	868	Free cholesterol in IDL || id:868	CVDII.AMBP	Wald ratio	1	-0.00435	0.0549722	0.936929	1	yes	FALSE
CVDII.AMBP	876	Free cholesterol in large HDL || id:876	CVDII.AMBP	Wald ratio	1	0.106917	0.0548889	0.05143	0.538265	yes	FALSE
CVDII.AMBP	882	Free cholesterol in large LDL || id:882	CVDII.AMBP	Wald ratio	1	-0.0183278	0.0549167	0.738577	0.990329	yes	FALSE
CVDII.AMBP	888	Free cholesterol in large VLDL || id:888	CVDII.AMBP	Wald ratio	1	0.0345889	0.0553611	0.532111	0.952474	yes	FALSE
CVDII.AMBP	900	Free cholesterol in medium HDL || id:900	CVDII.AMBP	Wald ratio	1	0.109906	0.0548556	0.0451189	0.511241	yes	FALSE
CVDII.AMBP	911	Free cholesterol in medium VLDL || id:911	CVDII.AMBP	Wald ratio	1	0.0603278	0.0553611	0.275839	0.856975	yes	FALSE
CVDII.AMBP	928	Free cholesterol in small VLDL || id:928	CVDII.AMBP	Wald ratio	1	-0.0264778	0.0548944	0.629565	0.975933	yes	FALSE
CVDII.AMBP	944	Free cholesterol in very large HDL || id:944	CVDII.AMBP	Wald ratio	1	0.0830778	0.0549944	0.130876	0.711198	yes	FALSE
CVDII.AMBP	853	Free cholesterol to esterified cholesterol ratio || id:853	CVDII.AMBP	Wald ratio	1	-0.000861111	0.0685778	0.989981	1	yes	FALSE
CVDII.AMBP	859	Glucose || id:859	CVDII.AMBP	Wald ratio	1	-0.0657833	0.0514056	0.200653	0.79491	yes	FALSE
CVDII.AMBP	860	Glutamine || id:860	CVDII.AMBP	Wald ratio	1	-0.0911444	0.0517833	0.0783889	0.616215	no	FALSE
CVDII.AMBP	861	Glycerol || id:861	CVDII.AMBP	Wald ratio	1	-0.109661	0.0569778	0.0542757	0.55193	no	FALSE
CVDII.AMBP	863	Glycoprotein acetyls || id:863	CVDII.AMBP	Wald ratio	1	-0.004	0.0573389	0.944384	1	no	FALSE
CVDII.AMBP	862	Glycoproteins || id:862	CVDII.AMBP	Wald ratio	1	0.00168333	0.0587722	0.97715	1	no	FALSE
CVDII.AMBP	758	HbA1C || id:758	CVDII.AMBP	Wald ratio	1	0.00582751	0.0198135	0.768668	0.993685	no	FALSE
CVDII.AMBP	JlRXu8	HDL cholesterol (PMID:29083408)	CVDII.AMBP	Inverse variance weighted	2	0.0327722	0.0343156	0.339567	0.893328	yes	FALSE	TRUE
CVDII.AMBP	299	HDL cholesterol || id:299	CVDII.AMBP	Wald ratio	1	0.0600233	0.0203963	0.00325198	0.123032	yes	FALSE
CVDII.AMBP	780	HDL cholesterol || id:780	CVDII.AMBP	Wald ratio	1	0.0670163	0.030303	0.0269986	0.400785	yes	FALSE
CVDII.AMBP	1056	Heart rate || id:1056	CVDII.AMBP	Wald ratio	1	0.0885781	0.296037	0.764778	0.993028	yes	FALSE
CVDII.AMBP	inAok4	Height (PMID:30124842)	CVDII.AMBP	Wald ratio	1	-0.0413753	0.00815851	3.9484e-07	4.07485e-05	no	TRUE	TRUE
CVDII.AMBP	1169	Hip osteoarthritis || id:1169	CVDII.AMBP	Inverse variance weighted	2	-0.0895895	0.157241	0.568842	0.964687	no	FALSE
CVDII.AMBP	866	Histidine || id:866	CVDII.AMBP	Wald ratio	1	-0.0564389	0.0574111	0.325575	0.884805	no	FALSE
CVDII.AMBP	770	HOMA-B || id:770	CVDII.AMBP	Wald ratio	1	-0.004662	0.0192308	0.808451	0.9973	no	FALSE
CVDII.AMBP	771	HOMA-IR || id:771	CVDII.AMBP	Wald ratio	1	-0.018648	0.02331	0.423711	0.927021	no	FALSE
CVDII.AMBP	31	Inflammatory bowel disease || id:31	CVDII.AMBP	Inverse variance weighted	2	0.119647	0.0927794	0.197194	0.792712	no	FALSE
CVDII.AMBP	1049	Iron || id:1049	CVDII.AMBP	Wald ratio	1	0.0646853	0.0576923	0.262198	0.847697	no	FALSE
CVDII.AMBP	1108	Ischemic stroke || id:1108	CVDII.AMBP	Wald ratio	1	-0.0203963	0.0938228	0.827903	0.998833	yes	FALSE
CVDII.AMBP	873	Isoleucine || id:873	CVDII.AMBP	Wald ratio	1	-0.0152333	0.0513	0.766508	0.993453	no	FALSE
CVDII.AMBP	1170	Knee and hip osteoarthritis || id:1170	CVDII.AMBP	Inverse variance weighted	2	-0.0751371	0.126592	0.552821	0.958262	no	FALSE
CVDII.AMBP	1171	Knee osteoarthritis || id:1171	CVDII.AMBP	Inverse variance weighted	2	-0.135203	0.157079	0.389384	0.917065	no	FALSE
CVDII.AMBP	894	Lactate || id:894	CVDII.AMBP	Wald ratio	1	0.0118833	0.0514333	0.817281	0.99868	no	FALSE
CVDII.AMBP	1110	Large vessel disease || id:1110	CVDII.AMBP	Wald ratio	1	-0.027972	0.201049	0.889347	1	no	FALSE
CVDII.AMBP	4020o7	Late DKD in T1D (PMID:27647854)	CVDII.AMBP	Wald ratio	1	0.239378	0.239344	0.317242	0.880692	yes	FALSE	TRUE
CVDII.AMBP	DyWGZO	Late DKD in T1D/T2D - Europeans (PMID:29703844)	CVDII.AMBP	Wald ratio	1	0.415927	0.178056	0.0194944	0.34895	yes	FALSE	TRUE
CVDII.AMBP	jb1tBL	Late DKD in T1D/T2D - Multiethnic (PMID:29703844)	CVDII.AMBP	Wald ratio	1	0.403171	0.177778	0.0233393	0.378199	yes	FALSE	TRUE
CVDII.AMBP	SPT0az	Late DKD in T2D - Europeans (PMID:29703844)	CVDII.AMBP	Wald ratio	1	0.656731	0.257333	0.0107087	0.254913	yes	FALSE	TRUE
CVDII.AMBP	bRlMlw	Late DKD in T2D - Multiethnic (PMID:29703844)	CVDII.AMBP	Wald ratio	1	0.64741	0.255556	0.011298	0.263327	yes	FALSE	TRUE
CVDII.AMBP	5gp40d	LDL cholesterol (PMID:29083408)	CVDII.AMBP	Inverse variance weighted	2	-0.0954656	0.0414901	0.0213958	0.363978	yes	FALSE	TRUE
CVDII.AMBP	300	LDL cholesterol || id:300	CVDII.AMBP	Wald ratio	1	-0.0582751	0.0221445	0.00849891	0.225336	yes	FALSE
CVDII.AMBP	781	LDL cholesterol || id:781	CVDII.AMBP	Wald ratio	1	-0.0460373	0.0320513	0.150899	0.739739	yes	FALSE
CVDII.AMBP	1002	Leptin || id:1002	CVDII.AMBP	Wald ratio	1	-0.0262238	0.027972	0.348501	0.897593	no	FALSE
CVDII.AMBP	1003	Leptin || id:1003	CVDII.AMBP	Wald ratio	1	-0.0192308	0.0361305	0.594547	0.96961	no	FALSE
CVDII.AMBP	897	Leucine || id:897	CVDII.AMBP	Wald ratio	1	-0.0250278	0.0513	0.625641	0.974662	no	FALSE
CVDII.AMBP	47	Lumbar spine bone mineral density || id:47	CVDII.AMBP	Wald ratio	1	15.1131	5.82751	0.009503	0.238761	no	FALSE
CVDII.AMBP	982	Lumbar spine bone mineral density || id:982	CVDII.AMBP	Wald ratio	1	0.0942111	0.04885	0.0537831	0.549318	no	FALSE
CVDII.AMBP	965	Lung adenocarcinoma || id:965	CVDII.AMBP	Inverse variance weighted	2	0.222123	0.144801	0.125032	0.70309	no	FALSE
CVDII.AMBP	865	Mean diameter for HDL particles || id:865	CVDII.AMBP	Wald ratio	1	0.11605	0.0573889	0.043159	0.5009	yes	FALSE
CVDII.AMBP	896	Mean diameter for LDL particles || id:896	CVDII.AMBP	Wald ratio	1	0.0187833	0.0574056	0.743514	0.990329	yes	FALSE
CVDII.AMBP	941	Mean diameter for VLDL particles || id:941	CVDII.AMBP	Wald ratio	1	0.0464556	0.0572611	0.417197	0.925799	yes	FALSE
CVDII.AMBP	pNSrq8	Microalbuminuria - Europeans (PMID:29703844)	CVDII.AMBP	Wald ratio	1	0.371724	0.243106	0.126248	0.70418	yes	FALSE	TRUE
CVDII.AMBP	ApFx3x	Microalbuminuria - Multiethnic (PMID:29703844)	CVDII.AMBP	Wald ratio	1	0.343752	0.244444	0.159647	0.75195	yes	FALSE	TRUE
CVDII.AMBP	1097	Microalbuminuria || id:1097	CVDII.AMBP	Wald ratio	1	0.0448718	0.11655	0.700237	0.986017	no	FALSE
CVDII.AMBP	z8wTF6	Microalbuminuria in T1D/T2D - Europeans (PMID:29703844)	CVDII.AMBP	Wald ratio	1	0.363284	0.190667	0.0567363	0.562055	yes	FALSE	TRUE
CVDII.AMBP	d8laHB	Microalbuminuria in T1D/T2D - Multiethnic (PMID:29703844)	CVDII.AMBP	Wald ratio	1	0.343752	0.188889	0.0687796	0.594183	yes	FALSE	TRUE
CVDII.AMBP	916	Mono-unsaturated fatty acids || id:916	CVDII.AMBP	Wald ratio	1	-0.0199667	0.0684278	0.770446	0.994187	no	FALSE
CVDII.AMBP	1024	Multiple sclerosis || id:1024	CVDII.AMBP	Wald ratio	1	-0.00294872	0.10676	0.977965	1	no	FALSE
CVDII.AMBP	286	Multiple sclerosis || id:286	CVDII.AMBP	Wald ratio	1	-0.00291448	0.586509	0.996035	1	no	FALSE
CVDII.AMBP	798	Myocardial infarction || id:798	CVDII.AMBP	Wald ratio	1	-0.177486	0.0571029	0.00188242	0.0810958	yes	FALSE
CVDII.AMBP	ukb-b-8650	Non-cancer illness code; self-reported: angina || id:ukb-b-8650	CVDII.AMBP	Wald ratio	1	-0.00446675	0.00202472	0.0273762	0.402159	yes	FALSE
CVDII.AMBP	ukb-b-11550	Non-cancer illness code; self-reported: atrial fibrillation || id:ukb-b-11550	CVDII.AMBP	Wald ratio	1	-0.000166072	0.00100343	0.868547	1	yes	FALSE
CVDII.AMBP	ukb-b-14356	Non-cancer illness code; self-reported: bone disorder || id:ukb-b-14356	CVDII.AMBP	Wald ratio	1	0.000708117	0.000549734	0.197708	0.792712	no	FALSE
CVDII.AMBP	ukb-b-12040	Non-cancer illness code; self-reported: deep venous thrombosis (dvt) || id:ukb-b-12040	CVDII.AMBP	Wald ratio	1	-0.00410938	0.00161739	0.0110614	0.259896	no	FALSE
CVDII.AMBP	ukb-b-12948	Non-cancer illness code; self-reported: diabetes || id:ukb-b-12948	CVDII.AMBP	Wald ratio	1	0.00302113	0.00223888	0.177211	0.774898	no	FALSE
CVDII.AMBP	ukb-b-7582	Non-cancer illness code; self-reported: essential hypertension || id:ukb-b-7582	CVDII.AMBP	Wald ratio	1	-0.000512877	0.000776072	0.5087	0.947663	yes	FALSE
CVDII.AMBP	ukb-b-3703	Non-cancer illness code; self-reported: heart arrhythmia || id:ukb-b-3703	CVDII.AMBP	Wald ratio	1	-0.000777483	0.000854878	0.363104	0.905119	yes	FALSE
CVDII.AMBP	ukb-b-15829	Non-cancer illness code; self-reported: heart attack/myocardial infarction || id:ukb-b-15829	CVDII.AMBP	Wald ratio	1	-0.000945344	0.0017205	0.58269	0.966981	yes	FALSE
CVDII.AMBP	ukb-b-18578	Non-cancer illness code; self-reported: heart valve problem/heart murmur || id:ukb-b-18578	CVDII.AMBP	Wald ratio	1	-0.000101708	0.000952289	0.914944	1	yes	FALSE
CVDII.AMBP	ukb-b-8315	Non-cancer illness code; self-reported: heart/cardiac problem || id:ukb-b-8315	CVDII.AMBP	Wald ratio	1	-0.000528036	0.000654011	0.419448	0.925826	yes	FALSE
CVDII.AMBP	ukb-b-10912	Non-cancer illness code; self-reported: high cholesterol || id:ukb-b-10912	CVDII.AMBP	Wald ratio	1	-0.00846172	0.00376869	0.024751	0.384924	yes	FALSE
CVDII.AMBP	ukb-b-14057	Non-cancer illness code; self-reported: hypertension || id:ukb-b-14057	CVDII.AMBP	Inverse variance weighted	2	0.00592734	0.00390497	0.12904	0.708382	yes	FALSE
CVDII.AMBP	ukb-b-20289	Non-cancer illness code; self-reported: hyperthyroidism/thyrotoxicosis || id:ukb-b-20289	CVDII.AMBP	Wald ratio	1	0.00162913	0.00100689	0.105665	0.677355	no	FALSE
CVDII.AMBP	ukb-b-19732	Non-cancer illness code; self-reported: hypothyroidism/myxoedema || id:ukb-b-19732	CVDII.AMBP	Wald ratio	1	-0.00282767	0.00246289	0.250924	0.840871	no	FALSE
CVDII.AMBP	ukb-b-10098	Non-cancer illness code; self-reported: iron deficiency anaemia || id:ukb-b-10098	CVDII.AMBP	Wald ratio	1	0.000486071	0.000859694	0.571802	0.965245	no	FALSE
CVDII.AMBP	ukb-b-14486	Non-cancer illness code; self-reported: osteoarthritis || id:ukb-b-14486	CVDII.AMBP	Wald ratio	1	0.00336413	0.00318327	0.290596	0.864788	no	FALSE
CVDII.AMBP	ukb-b-19381	Non-cancer illness code; self-reported: osteopenia || id:ukb-b-19381	CVDII.AMBP	Wald ratio	1	-0.000612694	0.000573978	0.285767	0.863629	no	FALSE
CVDII.AMBP	ukb-b-12141	Non-cancer illness code; self-reported: osteoporosis || id:ukb-b-12141	CVDII.AMBP	Wald ratio	1	-0.00077095	0.00145847	0.597082	0.96961	no	FALSE
CVDII.AMBP	ukb-b-6633	Non-cancer illness code; self-reported: other renal/kidney problem || id:ukb-b-6633	CVDII.AMBP	Wald ratio	1	-0.00047787	0.000747683	0.522736	0.951463	no	FALSE
CVDII.AMBP	ukb-b-131	Non-cancer illness code; self-reported: pancreatitis || id:ukb-b-131	CVDII.AMBP	Wald ratio	1	-5.22611e-06	0.00053837	0.992255	1	no	FALSE
CVDII.AMBP	ukb-b-8720	Non-cancer illness code; self-reported: pernicious anaemia || id:ukb-b-8720	CVDII.AMBP	Wald ratio	1	0.000198226	0.000635028	0.754924	0.991565	no	FALSE
CVDII.AMBP	ukb-b-16048	Non-cancer illness code; self-reported: pulmonary embolism +/- dvt || id:ukb-b-16048	CVDII.AMBP	Wald ratio	1	-0.00128289	0.0010466	0.220286	0.81377	yes	FALSE
CVDII.AMBP	ukb-b-6358	Non-cancer illness code; self-reported: stroke || id:ukb-b-6358	CVDII.AMBP	Wald ratio	1	-0.00198977	0.0013195	0.131561	0.712865	yes	FALSE
CVDII.AMBP	ukb-b-13532	Non-cancer illness code; self-reported: thyroid problem (not cancer) || id:ukb-b-13532	CVDII.AMBP	Wald ratio	1	-0.000224841	0.000590111	0.703192	0.986423	no	FALSE
CVDII.AMBP	ukb-b-15749	Non-cancer illness code; self-reported: transient ischaemic attack (tia) || id:ukb-b-15749	CVDII.AMBP	Wald ratio	1	-0.00182863	0.000699344	0.00892844	0.230724	yes	FALSE
CVDII.AMBP	ukb-b-13806	Non-cancer illness code; self-reported: type 2 diabetes || id:ukb-b-13806	CVDII.AMBP	Wald ratio	1	-0.000917544	0.000923217	0.320293	0.881029	yes	FALSE
CVDII.AMBP	ukb-b-13038	Non-cancer illness code; self-reported: varicose veins || id:ukb-b-13038	CVDII.AMBP	Wald ratio	1	-0.000137222	0.000689489	0.842247	1	no	FALSE
CVDII.AMBP	855	Omega-3 fatty acids || id:855	CVDII.AMBP	Wald ratio	1	0.0765111	0.0685222	0.26417	0.848258	no	FALSE
CVDII.AMBP	856	Omega-6 fatty acids || id:856	CVDII.AMBP	Wald ratio	1	0.05315	0.0686556	0.438839	0.930634	no	FALSE
CVDII.AMBP	857	Omega-7; omega-9 and saturated fatty acids || id:857	CVDII.AMBP	Wald ratio	1	0.0151944	0.06855	0.824583	0.998833	no	FALSE
CVDII.AMBP	917	Other polyunsaturated fatty acids than 18:2 || id:917	CVDII.AMBP	Wald ratio	1	0.0693444	0.0684	0.310675	0.877433	no	FALSE
CVDII.AMBP	919	Phenylalanine || id:919	CVDII.AMBP	Wald ratio	1	-0.0330722	0.0532167	0.534295	0.953196	no	FALSE
CVDII.AMBP	918	Phosphatidylcholine and other cholines || id:918	CVDII.AMBP	Wald ratio	1	0.0833056	0.0683056	0.222616	0.816485	no	FALSE
CVDII.AMBP	959	Phospholipids in chylomicrons and largest VLDL particles || id:959	CVDII.AMBP	Wald ratio	1	0.0627833	0.0550222	0.253847	0.84315	yes	FALSE
CVDII.AMBP	871	Phospholipids in IDL || id:871	CVDII.AMBP	Wald ratio	1	0.00263333	0.0549889	0.961805	1	yes	FALSE
CVDII.AMBP	879	Phospholipids in large HDL || id:879	CVDII.AMBP	Wald ratio	1	0.0988111	0.0573556	0.084928	0.634699	yes	FALSE
CVDII.AMBP	885	Phospholipids in large LDL || id:885	CVDII.AMBP	Wald ratio	1	-0.000566667	0.0549444	0.991771	1	yes	FALSE
CVDII.AMBP	891	Phospholipids in large VLDL || id:891	CVDII.AMBP	Wald ratio	1	0.0321667	0.0553556	0.561178	0.962182	yes	FALSE
CVDII.AMBP	903	Phospholipids in medium HDL || id:903	CVDII.AMBP	Wald ratio	1	0.136633	0.0548722	0.0127733	0.280384	yes	FALSE
CVDII.AMBP	908	Phospholipids in medium LDL || id:908	CVDII.AMBP	Wald ratio	1	-0.0258111	0.0548667	0.638045	0.977633	yes	FALSE
CVDII.AMBP	914	Phospholipids in medium VLDL || id:914	CVDII.AMBP	Wald ratio	1	0.0483278	0.0554333	0.383308	0.914942	yes	FALSE
CVDII.AMBP	931	Phospholipids in small VLDL || id:931	CVDII.AMBP	Wald ratio	1	0.0172333	0.0549389	0.753763	0.991215	yes	FALSE
CVDII.AMBP	947	Phospholipids in very large HDL || id:947	CVDII.AMBP	Wald ratio	1	0.0882389	0.0574222	0.124375	0.702376	yes	FALSE
CVDII.AMBP	951	Phospholipids in very large VLDL || id:951	CVDII.AMBP	Wald ratio	1	0.0244278	0.0553833	0.659164	0.978736	yes	FALSE
CVDII.AMBP	955	Phospholipids in very small VLDL || id:955	CVDII.AMBP	Wald ratio	1	0.0305778	0.06385	0.63201	0.976468	yes	FALSE
CVDII.AMBP	1012	Plasma cortisol || id:1012	CVDII.AMBP	Wald ratio	1	0.0251186	0.26657	0.924928	1	no	FALSE
CVDII.AMBP	287	Primary biliary cirrhosis || id:287	CVDII.AMBP	Wald ratio	1	-0.403579	0.173315	0.0198811	0.351987	no	FALSE
CVDII.AMBP	1112	Primary sclerosing cholangitis || id:1112	CVDII.AMBP	Wald ratio	1	0.164216	0.172222	0.340332	0.893455	no	FALSE
CVDII.AMBP	920	Pyruvate || id:920	CVDII.AMBP	Wald ratio	1	-0.0180833	0.05125	0.724204	0.989159	no	FALSE
CVDII.AMBP	844	Ratio of bisallylic groups to double bonds || id:844	CVDII.AMBP	Wald ratio	1	0.104894	0.0722833	0.146736	0.734289	no	FALSE
CVDII.AMBP	845	Ratio of bisallylic groups to total fatty acids || id:845	CVDII.AMBP	Wald ratio	1	0.0372944	0.06945	0.59127	0.969543	no	FALSE
CVDII.AMBP	831	Rheumatoid arthritis || id:831	CVDII.AMBP	Inverse variance weighted	2	-0.0809771	0.138005	0.55736	0.95934	no	FALSE
CVDII.AMBP	832	Rheumatoid arthritis || id:832	CVDII.AMBP	Wald ratio	1	-0.0552796	0.12566	0.66	0.978736	no	FALSE
CVDII.AMBP	833	Rheumatoid arthritis || id:833	CVDII.AMBP	Inverse variance weighted	2	-0.0505361	0.0912987	0.579904	0.966555	no	FALSE
CVDII.AMBP	834	Rheumatoid arthritis || id:834	CVDII.AMBP	Wald ratio	1	-0.117731	0.151827	0.438084	0.930634	no	FALSE
CVDII.AMBP	1099	Serum creatinine (eGFRcrea) || id:1099	CVDII.AMBP	Inverse variance weighted	2	0.0200864	0.00930642	0.0309015	0.425934	yes	FALSE
CVDII.AMBP	1103	Serum creatinine (eGFRcrea) || id:1103	CVDII.AMBP	Wald ratio	1	0.00524476	0.020979	0.802587	0.997162	yes	FALSE
CVDII.AMBP	1104	Serum creatinine (eGFRcrea) || id:1104	CVDII.AMBP	Wald ratio	1	-0.011655	0.00536131	0.0297117	0.416418	yes	FALSE
CVDII.AMBP	1105	Serum creatinine (eGFRcrea) || id:1105	CVDII.AMBP	Wald ratio	1	-0.0104895	0.00536131	0.0504037	0.534814	yes	FALSE
CVDII.AMBP	1106	Serum cystatin C (eGFRcys) || id:1106	CVDII.AMBP	Wald ratio	1	-0.025641	0.0104895	0.0145075	0.302506	yes	FALSE
CVDII.AMBP	933	Serum total cholesterol || id:933	CVDII.AMBP	Wald ratio	1	-0.0447444	0.0550056	0.415958	0.925735	yes	FALSE
CVDII.AMBP	934	Serum total triglycerides || id:934	CVDII.AMBP	Wald ratio	1	0.0335167	0.0549333	0.541773	0.954703	yes	FALSE
CVDII.AMBP	1111	Small vessel disease || id:1111	CVDII.AMBP	Wald ratio	1	-0.288462	0.205128	0.15965	0.75195	yes	FALSE
CVDII.AMBP	935	Sphingomyelins || id:935	CVDII.AMBP	Wald ratio	1	-0.0501667	0.0684944	0.463913	0.935882	no	FALSE
CVDII.AMBP	288	Systemic lupus erythematosus || id:288	CVDII.AMBP	Wald ratio	1	0.0552796	0.168583	0.742981	0.990329	no	FALSE
CVDII.AMBP	WkKTmT	Total cholesterol (PMID:29083408)	CVDII.AMBP	Inverse variance weighted	2	-0.0711946	0.0201277	0.000404475	0.0229804	yes	TRUE	TRUE
CVDII.AMBP	301	Total cholesterol || id:301	CVDII.AMBP	Wald ratio	1	-0.0384615	0.0215618	0.0744588	0.60503	yes	FALSE
CVDII.AMBP	782	Total cholesterol || id:782	CVDII.AMBP	Wald ratio	1	-0.041958	0.0308858	0.174308	0.772497	yes	FALSE
CVDII.AMBP	864	Total cholesterol in HDL || id:864	CVDII.AMBP	Wald ratio	1	0.0846	0.0549111	0.123397	0.701082	yes	FALSE
CVDII.AMBP	867	Total cholesterol in IDL || id:867	CVDII.AMBP	Wald ratio	1	-0.043	0.0574333	0.454042	0.93317	yes	FALSE
CVDII.AMBP	874	Total cholesterol in large HDL || id:874	CVDII.AMBP	Wald ratio	1	0.0836222	0.0549333	0.127947	0.706872	yes	FALSE
CVDII.AMBP	880	Total cholesterol in large LDL || id:880	CVDII.AMBP	Wald ratio	1	-0.0382889	0.0548889	0.485446	0.940567	yes	FALSE
CVDII.AMBP	886	Total cholesterol in large VLDL || id:886	CVDII.AMBP	Wald ratio	1	0.0444278	0.0553833	0.422445	0.927021	yes	FALSE
CVDII.AMBP	895	Total cholesterol in LDL || id:895	CVDII.AMBP	Wald ratio	1	-0.0597222	0.0548167	0.275938	0.857118	yes	FALSE
CVDII.AMBP	898	Total cholesterol in medium HDL || id:898	CVDII.AMBP	Wald ratio	1	0.0782278	0.0548556	0.153849	0.743534	yes	FALSE
CVDII.AMBP	904	Total cholesterol in medium LDL || id:904	CVDII.AMBP	Wald ratio	1	-0.0468778	0.0548556	0.392791	0.918096	yes	FALSE
CVDII.AMBP	909	Total cholesterol in medium VLDL || id:909	CVDII.AMBP	Wald ratio	1	0.0383944	0.0549611	0.484818	0.940396	yes	FALSE
CVDII.AMBP	924	Total cholesterol in small LDL || id:924	CVDII.AMBP	Wald ratio	1	-0.0724278	0.0548444	0.186634	0.781622	yes	FALSE
CVDII.AMBP	927	Total cholesterol in small VLDL || id:927	CVDII.AMBP	Wald ratio	1	-0.0328444	0.0549444	0.54999	0.95812	yes	FALSE
CVDII.AMBP	942	Total cholesterol in very large HDL || id:942	CVDII.AMBP	Wald ratio	1	0.0802222	0.05495	0.144314	0.730717	yes	FALSE
CVDII.AMBP	936	Total fatty acids || id:936	CVDII.AMBP	Wald ratio	1	0.0341	0.0685722	0.618987	0.97359	yes	FALSE
CVDII.AMBP	957	Total lipids in chylomicrons and largest VLDL particles || id:957	CVDII.AMBP	Wald ratio	1	0.0855333	0.05795	0.139948	0.725129	yes	FALSE
CVDII.AMBP	869	Total lipids in IDL || id:869	CVDII.AMBP	Wald ratio	1	-0.0151833	0.0574611	0.791598	0.996308	yes	FALSE
CVDII.AMBP	877	Total lipids in large HDL || id:877	CVDII.AMBP	Wald ratio	1	0.0838111	0.0573944	0.144217	0.730717	yes	FALSE
CVDII.AMBP	883	Total lipids in large LDL || id:883	CVDII.AMBP	Wald ratio	1	-0.0528389	0.0574111	0.357385	0.903155	yes	FALSE
CVDII.AMBP	889	Total lipids in large VLDL || id:889	CVDII.AMBP	Wald ratio	1	0.0541667	0.0578111	0.348779	0.89769	yes	FALSE
CVDII.AMBP	901	Total lipids in medium HDL || id:901	CVDII.AMBP	Wald ratio	1	0.0923944	0.0573056	0.106894	0.678348	yes	FALSE
CVDII.AMBP	906	Total lipids in medium LDL || id:906	CVDII.AMBP	Wald ratio	1	-0.0572944	0.0573778	0.318014	0.881029	yes	FALSE
CVDII.AMBP	912	Total lipids in medium VLDL || id:912	CVDII.AMBP	Wald ratio	1	0.0629278	0.05735	0.272528	0.854175	yes	FALSE
CVDII.AMBP	921	Total lipids in small HDL || id:921	CVDII.AMBP	Wald ratio	1	-0.0117667	0.0573333	0.83739	0.999924	yes	FALSE
CVDII.AMBP	925	Total lipids in small LDL || id:925	CVDII.AMBP	Wald ratio	1	-0.0259056	0.05735	0.651478	0.978709	yes	FALSE
CVDII.AMBP	929	Total lipids in small VLDL || id:929	CVDII.AMBP	Wald ratio	1	0.00507222	0.0573722	0.929552	1	yes	FALSE
CVDII.AMBP	945	Total lipids in very large HDL || id:945	CVDII.AMBP	Wald ratio	1	0.0849611	0.0573778	0.138678	0.723933	yes	FALSE
CVDII.AMBP	949	Total lipids in very large VLDL || id:949	CVDII.AMBP	Wald ratio	1	0.0600556	0.0573111	0.294691	0.867035	yes	FALSE
CVDII.AMBP	953	Total lipids in very small VLDL || id:953	CVDII.AMBP	Wald ratio	1	0.0288278	0.0574889	0.616055	0.971947	yes	FALSE
CVDII.AMBP	937	Total phosphoglycerides || id:937	CVDII.AMBP	Wald ratio	1	0.0926778	0.0683833	0.175332	0.772978	yes	FALSE
CVDII.AMBP	1052	Transferrin || id:1052	CVDII.AMBP	Wald ratio	1	0.0984848	0.0594406	0.0975472	0.665383	no	FALSE
CVDII.AMBP	1051	Transferrin Saturation || id:1051	CVDII.AMBP	Wald ratio	1	0.004662	0.0576923	0.935595	1	no	FALSE
CVDII.AMBP	kg36a4	Triglycerides (PMID:29083408)	CVDII.AMBP	Inverse variance weighted	2	0.0221044	0.0196729	0.261184	0.847697	yes	FALSE	TRUE
CVDII.AMBP	302	Triglycerides || id:302	CVDII.AMBP	Wald ratio	1	0.0565268	0.0198135	0.00433166	0.151051	yes	FALSE
CVDII.AMBP	783	Triglycerides || id:783	CVDII.AMBP	Wald ratio	1	0.0553613	0.0291375	0.0574331	0.563142	yes	FALSE
CVDII.AMBP	960	Triglycerides in chylomicrons and largest VLDL particles || id:960	CVDII.AMBP	Wald ratio	1	0.0433722	0.0549111	0.429608	0.92799	yes	FALSE
CVDII.AMBP	872	Triglycerides in IDL || id:872	CVDII.AMBP	Wald ratio	1	0.0337778	0.0574389	0.556489	0.959154	yes	FALSE
CVDII.AMBP	892	Triglycerides in large VLDL || id:892	CVDII.AMBP	Wald ratio	1	0.0191444	0.0553444	0.729407	0.990254	yes	FALSE
CVDII.AMBP	915	Triglycerides in medium VLDL || id:915	CVDII.AMBP	Wald ratio	1	0.0451889	0.0553833	0.414541	0.92553	yes	FALSE
CVDII.AMBP	923	Triglycerides in small HDL || id:923	CVDII.AMBP	Wald ratio	1	0.0338222	0.0550778	0.539162	0.954195	yes	FALSE
CVDII.AMBP	932	Triglycerides in small VLDL || id:932	CVDII.AMBP	Wald ratio	1	0.0310667	0.0549278	0.571672	0.965245	yes	FALSE
CVDII.AMBP	948	Triglycerides in very large HDL || id:948	CVDII.AMBP	Wald ratio	1	0.103128	0.0549556	0.0605775	0.57569	yes	FALSE
CVDII.AMBP	952	Triglycerides in very large VLDL || id:952	CVDII.AMBP	Wald ratio	1	0.0257611	0.0548556	0.638629	0.977745	yes	FALSE
CVDII.AMBP	956	Triglycerides in very small VLDL || id:956	CVDII.AMBP	Wald ratio	1	0.0481778	0.0574778	0.401919	0.922776	yes	FALSE
CVDII.AMBP	290	Type 1 diabetes || id:290	CVDII.AMBP	Wald ratio	1	-0.00233147	0.127302	0.985388	1	yes	FALSE
CVDII.AMBP	tGIrKc	Type 2 diabetes - Europeans (PMID:30297969)	CVDII.AMBP	Inverse variance weighted	2	-0.0135074	0.0282064	0.632026	0.976468	yes	FALSE	TRUE
CVDII.AMBP	7tb59E	Type 2 diabetes - Europeans (PMID:30297969)	CVDII.AMBP	Inverse variance weighted	2	0.0335712	0.0439505	0.444962	0.930876	yes	FALSE	TRUE
CVDII.AMBP	1090	Type 2 diabetes || id:1090	CVDII.AMBP	Wald ratio	1	-0.226789	0.183333	0.216076	0.810233	yes	FALSE
CVDII.AMBP	23	Type 2 diabetes || id:23	CVDII.AMBP	Inverse variance weighted	2	0.0480663	0.122182	0.694025	0.985281	yes	FALSE
CVDII.AMBP	24	Type 2 diabetes || id:24	CVDII.AMBP	Wald ratio	1	-0.0855846	0.0703788	0.223963	0.817722	yes	FALSE
CVDII.AMBP	26	Type 2 diabetes || id:26	CVDII.AMBP	Wald ratio	1	-0.0579856	0.102565	0.571834	0.965245	yes	FALSE
CVDII.AMBP	976	Type 2 diabetes || id:976	CVDII.AMBP	Wald ratio	1	-0.205236	0.130876	0.116842	0.691971	yes	FALSE
CVDII.AMBP	sonZ10	Type 2 diabetes adjusted for BMI - Europeans (PMID:30297969)	CVDII.AMBP	Inverse variance weighted	2	0.00780508	0.0333108	0.814744	0.99845	yes	FALSE	TRUE
CVDII.AMBP	O5REBR	Type 2 diabetes adjusted for BMI - Europeans (PMID:30297969)	CVDII.AMBP	Wald ratio	1	0.0127304	0.0563886	0.821387	0.998833	yes	FALSE	TRUE
CVDII.AMBP	HwvI9f	Type 2 diabetes adjusted for BMI - Transethnic (PMID:30297969)	CVDII.AMBP	Wald ratio	1	0.0262418	0.0529522	0.620194	0.97408	yes	FALSE	TRUE
CVDII.AMBP	UnYBHp	Type 2 diabetes adjusted for BMI - Transethnic (PMID:30297969)	CVDII.AMBP	Wald ratio	1	-0.0210872	0.0536551	0.69431	0.985281	yes	FALSE	TRUE
CVDII.AMBP	XVdAkf	Type 2 diabetes adjusted for BMI - Transethnic (PMID:30297969)	CVDII.AMBP	Wald ratio	1	-0.00859107	0.0517807	0.868226	1	yes	FALSE	TRUE
CVDII.AMBP	938	Tyrosine || id:938	CVDII.AMBP	Wald ratio	1	-0.0476222	0.0510722	0.351105	0.899044	no	FALSE
CVDII.AMBP	32	Ulcerative colitis || id:32	CVDII.AMBP	Inverse variance weighted	2	0.160318	0.116636	0.16928	0.764009	no	FALSE
CVDII.AMBP	973	Ulcerative colitis || id:973	CVDII.AMBP	Wald ratio	1	0.22684	0.127149	0.0744158	0.604897	no	FALSE
CVDII.AMBP	1055	Urate || id:1055	CVDII.AMBP	Wald ratio	1	0.0355478	0.0314685	0.258632	0.846038	no	FALSE
CVDII.AMBP	786	Urate || id:786	CVDII.AMBP	Wald ratio	1	-0.0106257	0.010254	0.300087	0.871143	no	FALSE
CVDII.AMBP	787	Urate || id:787	CVDII.AMBP	Wald ratio	1	-0.0208513	0.0165074	0.206536	0.80039	no	FALSE
CVDII.AMBP	788	Urate || id:788	CVDII.AMBP	Wald ratio	1	-0.00142087	0.0121895	0.907204	1	no	FALSE
CVDII.AMBP	789	Urate || id:789	CVDII.AMBP	Wald ratio	1	0.0180837	0.0675381	0.788888	0.996308	no	FALSE
CVDII.AMBP	792	Urate || id:792	CVDII.AMBP	Wald ratio	1	-0.0708955	0.0853779	0.406328	0.923638	no	FALSE
CVDII.AMBP	793	Urate || id:793	CVDII.AMBP	Wald ratio	1	-0.0936914	0.121655	0.441218	0.930876	no	FALSE
CVDII.AMBP	939	Urea || id:939	CVDII.AMBP	Wald ratio	1	-0.0156722	0.058	0.786998	0.996082	no	FALSE
CVDII.AMBP	1101	Urinary albumin-to-creatinine ratio || id:1101	CVDII.AMBP	Wald ratio	1	0.0273893	0.0355478	0.441008	0.930876	no	FALSE
CVDII.AMBP	1107	Urinary albumin-to-creatinine ratio || id:1107	CVDII.AMBP	Wald ratio	1	0.0582751	0.0343823	0.0900915	0.645303	no	FALSE
CVDII.AMBP	940	Valine || id:940	CVDII.AMBP	Wald ratio	1	-0.0332111	0.0510444	0.515285	0.948728	no	FALSE
CVDII.BMP6	893	18:2; linoleic acid (LA) || id:893	CVDII.BMP6	Wald ratio	1	-0.0485574	0.0559172	0.385186	0.91505	no	FALSE
CVDII.BMP6	852	22:6; docosahexaenoic acid || id:852	CVDII.BMP6	Wald ratio	1	-0.0656679	0.0559484	0.240506	0.833218	no	FALSE
CVDII.BMP6	756	2hr glucose || id:756	CVDII.BMP6	Wald ratio	1	-0.0307213	0.0845948	0.716487	0.98786	yes	FALSE
CVDII.BMP6	846	3-hydroxybutyrate || id:846	CVDII.BMP6	Wald ratio	1	4.00712e-05	0.0483704	0.999339	1	no	FALSE
CVDII.BMP6	839	Acetate || id:839	CVDII.BMP6	Wald ratio	1	-0.107017	0.0442075	0.0154869	0.314643	no	FALSE
CVDII.BMP6	838	Acetoacetate || id:838	CVDII.BMP6	Wald ratio	1	-0.0133126	0.0469056	0.776552	0.995121	no	FALSE
CVDII.BMP6	1	Adiponectin || id:1	CVDII.BMP6	Wald ratio	1	-0.14354	0.0197373	3.5289e-13	7.72379e-11	yes	TRUE
CVDII.BMP6	840	Alanine || id:840	CVDII.BMP6	Wald ratio	1	0.0213224	0.0439092	0.62725	0.975204	no	FALSE
CVDII.BMP6	841	Albumin || id:841	CVDII.BMP6	Wald ratio	1	-0.0359751	0.0472573	0.446503	0.930876	no	FALSE
CVDII.BMP6	842	Apolipoprotein A-I || id:842	CVDII.BMP6	Wald ratio	1	-0.0441318	0.0486821	0.364655	0.90557	yes	FALSE
CVDII.BMP6	843	Apolipoprotein B || id:843	CVDII.BMP6	Wald ratio	1	-0.00808103	0.045837	0.860059	1	yes	FALSE
CVDII.BMP6	851	Average number of double bonds in a fatty acid chain || id:851	CVDII.BMP6	Wald ratio	1	-0.0187044	0.0557881	0.737417	0.990329	no	FALSE
CVDII.BMP6	848	Average number of methylene groups in a fatty acid chain || id:848	CVDII.BMP6	Wald ratio	1	0.00735975	0.0510374	0.88534	1	no	FALSE
CVDII.BMP6	847	Average number of methylene groups per double bond || id:847	CVDII.BMP6	Wald ratio	1	0.00809884	0.0557836	0.884566	1	no	FALSE
CVDII.BMP6	1015	C-reactive protein || id:1015	CVDII.BMP6	Wald ratio	1	-0.048976	0.0667854	0.463355	0.935882	no	FALSE
CVDII.BMP6	1109	Cardioembolic stroke || id:1109	CVDII.BMP6	Wald ratio	1	-0.143366	0.144256	0.320307	0.881029	yes	FALSE
CVDII.BMP6	1059	Celiac disease || id:1059	CVDII.BMP6	Wald ratio	1	0	0.116318	1	1	no	FALSE
CVDII.BMP6	276	Celiac disease || id:276	CVDII.BMP6	Wald ratio	1	0	0.116318	1	1	no	FALSE
CVDII.BMP6	875	Cholesterol esters in large HDL || id:875	CVDII.BMP6	Wald ratio	1	0.0306322	0.0467943	0.512716	0.948141	yes	FALSE
CVDII.BMP6	881	Cholesterol esters in large LDL || id:881	CVDII.BMP6	Wald ratio	1	-0.0575646	0.0466874	0.217584	0.811048	yes	FALSE
CVDII.BMP6	887	Cholesterol esters in large VLDL || id:887	CVDII.BMP6	Wald ratio	1	-0.00809884	0.0470882	0.863443	1	yes	FALSE
CVDII.BMP6	899	Cholesterol esters in medium HDL || id:899	CVDII.BMP6	Wald ratio	1	-0.10667	0.0466696	0.0222758	0.370075	yes	FALSE
CVDII.BMP6	905	Cholesterol esters in medium LDL || id:905	CVDII.BMP6	Wald ratio	1	-0.0473954	0.0466696	0.309844	0.87677	yes	FALSE
CVDII.BMP6	910	Cholesterol esters in medium VLDL || id:910	CVDII.BMP6	Wald ratio	1	-0.0385752	0.0467008	0.408799	0.923638	yes	FALSE
CVDII.BMP6	943	Cholesterol esters in very large HDL || id:943	CVDII.BMP6	Wald ratio	1	0.0815183	0.0467097	0.0809483	0.624514	yes	FALSE
CVDII.BMP6	1102	Chronic kidney disease || id:1102	CVDII.BMP6	Wald ratio	1	-0.0311665	0.0667854	0.640738	0.978157	yes	FALSE
CVDII.BMP6	849	Citrate || id:849	CVDII.BMP6	Wald ratio	1	0.0762645	0.0440606	0.0834694	0.632018	no	FALSE
CVDII.BMP6	958	Concentration of chylomicrons and largest VLDL particles || id:958	CVDII.BMP6	Wald ratio	1	-0.0221995	0.0473286	0.639034	0.97796	yes	FALSE
CVDII.BMP6	870	Concentration of IDL particles || id:870	CVDII.BMP6	Wald ratio	1	-0.0765939	0.0467498	0.101342	0.670892	yes	FALSE
CVDII.BMP6	878	Concentration of large HDL particles || id:878	CVDII.BMP6	Wald ratio	1	-0.00118433	0.0467587	0.979793	1	yes	FALSE
CVDII.BMP6	884	Concentration of large LDL particles || id:884	CVDII.BMP6	Wald ratio	1	-0.0619457	0.0467008	0.184695	0.779934	yes	FALSE
CVDII.BMP6	890	Concentration of large VLDL particles || id:890	CVDII.BMP6	Wald ratio	1	-0.0102538	0.047106	0.827682	0.998833	yes	FALSE
CVDII.BMP6	902	Concentration of medium HDL particles || id:902	CVDII.BMP6	Wald ratio	1	-0.151144	0.0467008	0.00121031	0.057204	yes	FALSE
CVDII.BMP6	907	Concentration of medium LDL particles || id:907	CVDII.BMP6	Wald ratio	1	-0.05374	0.046683	0.249663	0.839998	yes	FALSE
CVDII.BMP6	913	Concentration of medium VLDL particles || id:913	CVDII.BMP6	Wald ratio	1	-0.0549154	0.0467364	0.239994	0.833218	yes	FALSE
CVDII.BMP6	922	Concentration of small HDL particles || id:922	CVDII.BMP6	Wald ratio	1	-0.133762	0.046634	0.00412631	0.14607	yes	FALSE
CVDII.BMP6	926	Concentration of small LDL particles || id:926	CVDII.BMP6	Wald ratio	1	-0.0547952	0.0466874	0.240531	0.833218	yes	FALSE
CVDII.BMP6	930	Concentration of small VLDL particles || id:930	CVDII.BMP6	Wald ratio	1	-0.0513847	0.0466919	0.271112	0.853985	yes	FALSE
CVDII.BMP6	946	Concentration of very large HDL particles || id:946	CVDII.BMP6	Wald ratio	1	0.0904586	0.0467854	0.0531772	0.5453	yes	FALSE
CVDII.BMP6	950	Concentration of very large VLDL particles || id:950	CVDII.BMP6	Wald ratio	1	-0.0170793	0.0470392	0.716541	0.98786	yes	FALSE
CVDII.BMP6	954	Concentration of very small VLDL particles || id:954	CVDII.BMP6	Wald ratio	1	-0.0865361	0.0467854	0.0643657	0.585521	yes	FALSE
CVDII.BMP6	6	Coronary heart disease || id:6	CVDII.BMP6	Wald ratio	1	-0.086821	0.0761354	0.25414	0.84315	yes	FALSE
CVDII.BMP6	7	Coronary heart disease || id:7	CVDII.BMP6	Wald ratio	1	0.0243633	0.0418166	0.560147	0.961701	yes	FALSE
CVDII.BMP6	8	Coronary heart disease || id:8	CVDII.BMP6	Wald ratio	1	0.125292	0.0661732	0.0583061	0.566832	yes	FALSE
CVDII.BMP6	850	Creatinine || id:850	CVDII.BMP6	Wald ratio	1	-0.0167453	0.0441006	0.704163	0.986423	no	FALSE
CVDII.BMP6	30	Crohn's disease || id:30	CVDII.BMP6	Wald ratio	1	0.171413	0.102404	0.0941537	0.655454	no	FALSE
CVDII.BMP6	854	Description of average fatty acid chain length; not actual carbon number || id:854	CVDII.BMP6	Wald ratio	1	-0.0586821	0.0557302	0.292356	0.865579	no	FALSE
CVDII.BMP6	ukb-b-13391	Diagnoses - main ICD10: G45.9 Transient cerebral ischaemic attack; unspecified || id:ukb-b-13391	CVDII.BMP6	Wald ratio	1	-0.00181714	0.000510223	0.000368787	0.0212659	yes	TRUE
CVDII.BMP6	ukb-b-12047	Diagnoses - main ICD10: I20.0 Unstable angina || id:ukb-b-12047	CVDII.BMP6	Wald ratio	1	-0.000277315	0.000837787	0.740638	0.990329	yes	FALSE
CVDII.BMP6	ukb-b-14206	Diagnoses - main ICD10: I20.9 Angina pectoris; unspecified || id:ukb-b-14206	CVDII.BMP6	Wald ratio	1	0.000540583	0.000898192	0.547269	0.957076	yes	FALSE
CVDII.BMP6	ukb-b-453	Diagnoses - main ICD10: I21.0 Acute transmural myocardial infarction of anterior wall || id:ukb-b-453	CVDII.BMP6	Wald ratio	1	-5.48602e-05	0.000496692	0.912052	1	yes	FALSE
CVDII.BMP6	ukb-b-5126	Diagnoses - main ICD10: I21.1 Acute transmural myocardial infarction of inferior wall || id:ukb-b-5126	CVDII.BMP6	Wald ratio	1	9.93994e-06	0.000564346	0.985947	1	yes	FALSE
CVDII.BMP6	ukb-b-3469	Diagnoses - main ICD10: I21.9 Acute myocardial infarction; unspecified || id:ukb-b-3469	CVDII.BMP6	Wald ratio	1	0.000256804	0.00066427	0.699055	0.985799	yes	FALSE
CVDII.BMP6	ukb-b-1668	Diagnoses - main ICD10: I25.1 Atherosclerotic heart disease || id:ukb-b-1668	CVDII.BMP6	Wald ratio	1	0.000756073	0.00149645	0.613386	0.971947	yes	FALSE
CVDII.BMP6	ukb-b-3983	Diagnoses - main ICD10: I25.9 Chronic ischaemic heart disease; unspecified || id:ukb-b-3983	CVDII.BMP6	Wald ratio	1	-0.000856104	0.000477587	0.0730429	0.603039	yes	FALSE
CVDII.BMP6	ukb-b-18366	Diagnoses - main ICD10: I26.9 Pulmonary embolism without mention of acute cor pulmonale || id:ukb-b-18366	CVDII.BMP6	Wald ratio	1	-0.000920877	0.000593344	0.120659	0.697931	no	FALSE
CVDII.BMP6	ukb-b-11748	Diagnoses - main ICD10: I47.1 Supraventricular tachycardia || id:ukb-b-11748	CVDII.BMP6	Wald ratio	1	0.000859372	0.000499332	0.085243	0.635666	yes	FALSE
CVDII.BMP6	ukb-b-964	Diagnoses - main ICD10: I48 Atrial fibrillation and flutter || id:ukb-b-964	CVDII.BMP6	Wald ratio	1	0.000803486	0.00103392	0.437084	0.930634	yes	FALSE
CVDII.BMP6	ukb-b-19350	Diagnoses - main ICD10: I63.9 Cerebral infarction; unspecified || id:ukb-b-19350	CVDII.BMP6	Wald ratio	1	-0.000495895	0.000520508	0.340735	0.893504	yes	FALSE
CVDII.BMP6	ukb-b-12267	Diagnoses - main ICD10: I80.2 Phlebitis and thrombophlebitis of other deep vessels of lower extremities || id:ukb-b-12267	CVDII.BMP6	Wald ratio	1	-0.000904622	0.000591069	0.125897	0.70418	no	FALSE
CVDII.BMP6	ukb-b-6720	Diagnoses - main ICD10: I83.9 Varicose veins of lower extremities without ulcer or inflammation || id:ukb-b-6720	CVDII.BMP6	Wald ratio	1	-0.00109328	0.00136958	0.424722	0.927777	no	FALSE
CVDII.BMP6	ukb-b-19388	Diagnoses - main ICD10: K85 Acute pancreatitis || id:ukb-b-19388	CVDII.BMP6	Wald ratio	1	-0.00040417	0.000481679	0.401421	0.922136	no	FALSE
CVDII.BMP6	ukb-b-7844	Diagnoses - secondary ICD10: D50.9 Iron deficiency anaemia; unspecified || id:ukb-b-7844	CVDII.BMP6	Wald ratio	1	0.000765191	0.00059695	0.199901	0.794639	no	FALSE
CVDII.BMP6	ukb-b-15790	Diagnoses - secondary ICD10: D64.9 Anaemia; unspecified || id:ukb-b-15790	CVDII.BMP6	Wald ratio	1	0.00306569	0.000998099	0.00212962	0.0893837	no	FALSE
CVDII.BMP6	ukb-b-3229	Diagnoses - secondary ICD10: D70 Agranulocytosis || id:ukb-b-3229	CVDII.BMP6	Wald ratio	1	-0.000377508	0.000460031	0.411867	0.925145	no	FALSE
CVDII.BMP6	ukb-b-4226	Diagnoses - secondary ICD10: E03.9 Hypothyroidism; unspecified || id:ukb-b-4226	CVDII.BMP6	Wald ratio	1	-0.00118334	0.00134102	0.377551	0.911596	yes	FALSE
CVDII.BMP6	ukb-b-10694	Diagnoses - secondary ICD10: E10.9 Without complications || id:ukb-b-10694	CVDII.BMP6	Wald ratio	1	-0.000174714	0.000628963	0.781181	0.995843	no	FALSE
CVDII.BMP6	ukb-b-970	Diagnoses - secondary ICD10: E11.9 Without complications || id:ukb-b-970	CVDII.BMP6	Wald ratio	1	0.000448032	0.00149517	0.764442	0.99295	no	FALSE
CVDII.BMP6	ukb-b-15541	Diagnoses - secondary ICD10: E66.9 Obesity; unspecified || id:ukb-b-15541	CVDII.BMP6	Wald ratio	1	-0.00129981	0.000942458	0.167841	0.761708	yes	FALSE
CVDII.BMP6	ukb-b-12651	Diagnoses - secondary ICD10: E78.0 Pure hypercholesterolaemia || id:ukb-b-12651	CVDII.BMP6	Wald ratio	1	0.000129261	0.00202276	0.949047	1	yes	FALSE
CVDII.BMP6	ukb-b-17462	Diagnoses - secondary ICD10: E78.5 Hyperlipidaemia; unspecified || id:ukb-b-17462	CVDII.BMP6	Wald ratio	1	0.000235116	0.000807925	0.771042	0.994187	yes	FALSE
CVDII.BMP6	ukb-b-12493	Diagnoses - secondary ICD10: I10 Essential (primary) hypertension || id:ukb-b-12493	CVDII.BMP6	Wald ratio	1	0.00268906	0.003014	0.372292	0.909637	yes	FALSE
CVDII.BMP6	ukb-b-19955	Diagnoses - secondary ICD10: I12.0 Hypertensive renal disease with renal failure || id:ukb-b-19955	CVDII.BMP6	Wald ratio	1	-1.9424e-05	0.000467765	0.966877	1	yes	FALSE
CVDII.BMP6	ukb-b-10756	Diagnoses - secondary ICD10: I20.0 Unstable angina || id:ukb-b-10756	CVDII.BMP6	Wald ratio	1	-0.000951354	0.000542311	0.0793862	0.619364	yes	FALSE
CVDII.BMP6	ukb-b-15686	Diagnoses - secondary ICD10: I20.9 Angina pectoris; unspecified || id:ukb-b-15686	CVDII.BMP6	Wald ratio	1	0.000528054	0.00137065	0.700046	0.985979	yes	FALSE
CVDII.BMP6	ukb-b-7436	Diagnoses - secondary ICD10: I25.1 Atherosclerotic heart disease || id:ukb-b-7436	CVDII.BMP6	Wald ratio	1	-0.000123387	0.001042	0.90574	1	yes	FALSE
CVDII.BMP6	ukb-b-16662	Diagnoses - secondary ICD10: I25.2 Old myocardial infarction || id:ukb-b-16662	CVDII.BMP6	Wald ratio	1	-0.000423939	0.00079553	0.594102	0.96961	yes	FALSE
CVDII.BMP6	ukb-b-16606	Diagnoses - secondary ICD10: I25.8 Other forms of chronic ischaemic heart disease || id:ukb-b-16606	CVDII.BMP6	Wald ratio	1	0.000133266	0.00103861	0.897902	1	yes	FALSE
CVDII.BMP6	ukb-b-8184	Diagnoses - secondary ICD10: I25.9 Chronic ischaemic heart disease; unspecified || id:ukb-b-8184	CVDII.BMP6	Wald ratio	1	0.000641456	0.0010509	0.541607	0.954703	yes	FALSE
CVDII.BMP6	ukb-b-13525	Diagnoses - secondary ICD10: I34.0 Mitral (valve) insufficiency || id:ukb-b-13525	CVDII.BMP6	Wald ratio	1	-6.17841e-05	0.000441591	0.888729	1	yes	FALSE
CVDII.BMP6	ukb-b-6217	Diagnoses - secondary ICD10: I48 Atrial fibrillation and flutter || id:ukb-b-6217	CVDII.BMP6	Wald ratio	1	0.00213397	0.00113864	0.0609105	0.576088	yes	FALSE
CVDII.BMP6	ukb-b-10555	Diagnoses - secondary ICD10: I50.1 Left ventricular failure || id:ukb-b-10555	CVDII.BMP6	Wald ratio	1	0.00023022	0.000623923	0.712137	0.986859	yes	FALSE
CVDII.BMP6	ukb-b-16292	Diagnoses - secondary ICD10: I51.7 Cardiomegaly || id:ukb-b-16292	CVDII.BMP6	Wald ratio	1	-0.000770708	0.000502974	0.125448	0.703666	yes	FALSE
CVDII.BMP6	ukb-b-4929	Diagnoses - secondary ICD10: I73.9 Peripheral vascular disease; unspecified || id:ukb-b-4929	CVDII.BMP6	Wald ratio	1	0.000947952	0.000526821	0.0719584	0.601601	no	FALSE
CVDII.BMP6	ukb-b-8855	Diagnoses - secondary ICD10: I95.9 Hypotension; unspecified || id:ukb-b-8855	CVDII.BMP6	Wald ratio	1	-9.07507e-05	0.000563762	0.872114	1	yes	FALSE
CVDII.BMP6	ukb-b-16751	Diagnoses - secondary ICD10: J44.9 Chronic obstructive pulmonary disease; unspecified || id:ukb-b-16751	CVDII.BMP6	Wald ratio	1	0.00113189	0.000856509	0.186329	0.78145	no	FALSE
CVDII.BMP6	ukb-b-12191	Diagnoses - secondary ICD10: K29.5 Chronic gastritis; unspecified || id:ukb-b-12191	CVDII.BMP6	Wald ratio	1	0.000197422	0.000450392	0.661145	0.978781	no	FALSE
CVDII.BMP6	ukb-b-15340	Diagnoses - secondary ICD10: K29.7 Gastritis; unspecified || id:ukb-b-15340	CVDII.BMP6	Wald ratio	1	-1.23846e-06	0.00103989	0.99905	1	no	FALSE
CVDII.BMP6	ukb-b-20017	Diagnoses - secondary ICD10: K29.8 Duodenitis || id:ukb-b-20017	CVDII.BMP6	Wald ratio	1	-0.000614216	0.00093748	0.512353	0.948074	no	FALSE
CVDII.BMP6	ukb-b-12556	Diagnoses - secondary ICD10: K30 Dyspepsia || id:ukb-b-12556	CVDII.BMP6	Wald ratio	1	-1.15998e-05	0.0006211	0.985099	1	no	FALSE
CVDII.BMP6	ukb-b-7421	Diagnoses - secondary ICD10: K51.9 Ulcerative colitis; unspecified || id:ukb-b-7421	CVDII.BMP6	Wald ratio	1	-0.000202907	0.000492039	0.680062	0.982481	no	FALSE
CVDII.BMP6	ukb-b-707	Diagnoses - secondary ICD10: K58.9 Irritable bowel syndrome without diarrhoea || id:ukb-b-707	CVDII.BMP6	Wald ratio	1	-0.00190411	0.000724443	0.00857937	0.225368	no	FALSE
CVDII.BMP6	ukb-b-11874	Diagnoses - secondary ICD10: M06.99 Rheumatoid arthritis; unspecified (Site unspecified) || id:ukb-b-11874	CVDII.BMP6	Wald ratio	1	0.000166898	0.000539047	0.756852	0.991867	no	FALSE
CVDII.BMP6	ukb-b-12765	Diagnoses - secondary ICD10: M10.99 Gout; unspecified (Site unspecified) || id:ukb-b-12765	CVDII.BMP6	Wald ratio	1	-0.000684768	0.000445761	0.124495	0.702792	no	FALSE
CVDII.BMP6	ukb-b-11045	Diagnoses - secondary ICD10: M13.9 Arthritis; unspecified || id:ukb-b-11045	CVDII.BMP6	Wald ratio	1	0.00060394	0.000530882	0.25528	0.843591	no	FALSE
CVDII.BMP6	ukb-b-15026	Diagnoses - secondary ICD10: M13.99 Arthritis; unspecified (Site unspecified) || id:ukb-b-15026	CVDII.BMP6	Wald ratio	1	0.000399368	0.00072801	0.583297	0.967085	no	FALSE
CVDII.BMP6	ukb-b-6998	Diagnoses - secondary ICD10: M15.9 Polyarthrosis; unspecified || id:ukb-b-6998	CVDII.BMP6	Wald ratio	1	0.000104394	0.000471612	0.824815	0.998833	no	FALSE
CVDII.BMP6	ukb-b-20414	Diagnoses - secondary ICD10: M17.9 Gonarthrosis; unspecified || id:ukb-b-20414	CVDII.BMP6	Wald ratio	1	0.000239677	0.00089618	0.789128	0.996308	no	FALSE
CVDII.BMP6	ukb-b-9493	Diagnoses - secondary ICD10: M19.9 Arthrosis; unspecified || id:ukb-b-9493	CVDII.BMP6	Wald ratio	1	0.000617008	0.00058537	0.291861	0.865244	no	FALSE
CVDII.BMP6	ukb-b-20233	Diagnoses - secondary ICD10: M19.99 Arthrosis; unspecified (Site unspecified) || id:ukb-b-20233	CVDII.BMP6	Wald ratio	1	0.000427446	0.000743286	0.56524	0.963344	no	FALSE
CVDII.BMP6	ukb-b-17796	Diagnoses - secondary ICD10: M81.99 Osteoporosis; unspecified (Site unspecified) || id:ukb-b-17796	CVDII.BMP6	Wald ratio	1	-0.000283555	0.000613482	0.643933	0.97819	no	FALSE
CVDII.BMP6	ukb-b-4963	Diagnoses - secondary ICD10: N17.9 Acute renal failure; unspecified || id:ukb-b-4963	CVDII.BMP6	Wald ratio	1	0.000643491	0.000519559	0.215519	0.809586	no	FALSE
CVDII.BMP6	ukb-b-17309	Diagnoses - secondary ICD10: R00.0 Tachycardia; unspecified || id:ukb-b-17309	CVDII.BMP6	Wald ratio	1	2.25567e-05	0.000438167	0.958943	1	yes	FALSE
CVDII.BMP6	ukb-b-11664	Diagnoses - secondary ICD10: R00.1 Bradycardia; unspecified || id:ukb-b-11664	CVDII.BMP6	Wald ratio	1	-0.000147896	0.000489172	0.762394	0.992843	yes	FALSE
CVDII.BMP6	996	Eczema || id:996	CVDII.BMP6	Wald ratio	1	-0.136955	0.0755714	0.0699468	0.597169	no	FALSE
CVDII.BMP6	alGQrY	eGFR (cystatin C) (PMID:28452372)	CVDII.BMP6	Wald ratio	1	0.00311665	0.0102404	0.760863	0.9928	yes	FALSE	TRUE
CVDII.BMP6	rtfuon	eGFR (serum creatinine) (PMID:28452372)	CVDII.BMP6	Wald ratio	1	-0.00222618	0.00445236	0.617075	0.971947	yes	FALSE	TRUE
CVDII.BMP6	jGiYpS	eGFR in T1D/T2D - Europeans (PMID: 29703844)	CVDII.BMP6	Wald ratio	1	-2.40427	1.78094	0.177016	0.774738	yes	FALSE	TRUE
CVDII.BMP6	VVbPzl	eGFR in T1D/T2D - Multiethnic (PMID: 29703844)	CVDII.BMP6	Wald ratio	1	-2.40427	1.78094	0.177016	0.774738	yes	FALSE	TRUE
CVDII.BMP6	aGMluW	eGFR in T2D - Europeans (PMID: 29703844)	CVDII.BMP6	Wald ratio	1	1.42476	2.35975	0.545994	0.956282	yes	FALSE	TRUE
CVDII.BMP6	jAEcgS	eGFR in T2D - Multiethnic (PMID: 29703844)	CVDII.BMP6	Wald ratio	1	1.42476	2.35975	0.545994	0.956282	yes	FALSE	TRUE
CVDII.BMP6	757	Fasting glucose || id:757	CVDII.BMP6	Wald ratio	1	-0.0186999	0.0164737	0.256319	0.844265	yes	FALSE
CVDII.BMP6	772	Fasting glucose || id:772	CVDII.BMP6	Wald ratio	1	-0.00178094	0.00311665	0.567709	0.964027	yes	FALSE
CVDII.BMP6	773	Fasting glucose || id:773	CVDII.BMP6	Wald ratio	1	-0.00534283	0.0138023	0.698685	0.985722	yes	FALSE
CVDII.BMP6	768	Fasting insulin || id:768	CVDII.BMP6	Wald ratio	1	0.00979519	0.0173642	0.572684	0.965245	yes	FALSE
CVDII.BMP6	774	Fasting insulin || id:774	CVDII.BMP6	Wald ratio	1	-0.000890472	0.00311665	0.775097	0.994763	yes	FALSE
CVDII.BMP6	775	Fasting insulin || id:775	CVDII.BMP6	Wald ratio	1	0.0182547	0.0142476	0.200106	0.794878	yes	FALSE
CVDII.BMP6	769	Fasting proinsulin || id:769	CVDII.BMP6	Wald ratio	1	0.0182547	0.0325022	0.574359	0.965594	yes	FALSE
CVDII.BMP6	46	Femoral neck bone mineral density || id:46	CVDII.BMP6	Wald ratio	1	4.18017	4.45236	0.3478	0.897275	no	FALSE
CVDII.BMP6	980	Femoral neck bone mineral density || id:980	CVDII.BMP6	Wald ratio	1	0.0280208	0.0341667	0.412147	0.925145	no	FALSE
CVDII.BMP6	1050	Ferritin || id:1050	CVDII.BMP6	Wald ratio	1	-0.0819234	0.0418522	0.050295	0.534796	no	FALSE
CVDII.BMP6	858	Free cholesterol || id:858	CVDII.BMP6	Wald ratio	1	-0.0926803	0.0557391	0.096362	0.661115	yes	FALSE
CVDII.BMP6	868	Free cholesterol in IDL || id:868	CVDII.BMP6	Wald ratio	1	-0.043878	0.0496705	0.37703	0.911505	yes	FALSE
CVDII.BMP6	876	Free cholesterol in large HDL || id:876	CVDII.BMP6	Wald ratio	1	0.0379564	0.0449288	0.398216	0.920153	yes	FALSE
CVDII.BMP6	882	Free cholesterol in large LDL || id:882	CVDII.BMP6	Wald ratio	1	-0.0442386	0.0448887	0.324369	0.883431	yes	FALSE
CVDII.BMP6	888	Free cholesterol in large VLDL || id:888	CVDII.BMP6	Wald ratio	1	-0.00534728	0.045236	0.905902	1	yes	FALSE
CVDII.BMP6	900	Free cholesterol in medium HDL || id:900	CVDII.BMP6	Wald ratio	1	-0.112738	0.0448976	0.0120387	0.271564	yes	FALSE
CVDII.BMP6	911	Free cholesterol in medium VLDL || id:911	CVDII.BMP6	Wald ratio	1	-0.0424399	0.0452093	0.347863	0.897365	yes	FALSE
CVDII.BMP6	928	Free cholesterol in small VLDL || id:928	CVDII.BMP6	Wald ratio	1	-0.0491986	0.044862	0.272788	0.854357	yes	FALSE
CVDII.BMP6	944	Free cholesterol in very large HDL || id:944	CVDII.BMP6	Wald ratio	1	0.102622	0.0449199	0.0223382	0.370174	yes	FALSE
CVDII.BMP6	853	Free cholesterol to esterified cholesterol ratio || id:853	CVDII.BMP6	Wald ratio	1	-0.0689804	0.055837	0.216686	0.810238	yes	FALSE
CVDII.BMP6	859	Glucose || id:859	CVDII.BMP6	Wald ratio	1	-0.00130899	0.0440739	0.976306	1	yes	FALSE
CVDII.BMP6	860	Glutamine || id:860	CVDII.BMP6	Wald ratio	1	-0.0494167	0.0443277	0.264934	0.848309	no	FALSE
CVDII.BMP6	861	Glycerol || id:861	CVDII.BMP6	Wald ratio	1	0.0269234	0.0493767	0.585571	0.967702	no	FALSE
CVDII.BMP6	863	Glycoprotein acetyls || id:863	CVDII.BMP6	Wald ratio	1	-0.0359394	0.0466696	0.441251	0.930876	no	FALSE
CVDII.BMP6	862	Glycoproteins || id:862	CVDII.BMP6	Wald ratio	1	0.0453428	0.0508549	0.372601	0.909689	no	FALSE
CVDII.BMP6	758	HbA1C || id:758	CVDII.BMP6	Wald ratio	1	-0.00712378	0.0155833	0.647568	0.978672	no	FALSE
CVDII.BMP6	299	HDL cholesterol || id:299	CVDII.BMP6	Wald ratio	1	-0.0276046	0.0213713	0.196473	0.792062	yes	FALSE
CVDII.BMP6	1056	Heart rate || id:1056	CVDII.BMP6	Wald ratio	1	0.309439	0.231968	0.182213	0.778912	yes	FALSE
CVDII.BMP6	1169	Hip osteoarthritis || id:1169	CVDII.BMP6	Wald ratio	1	0.181754	0.11842	0.124827	0.703086	no	FALSE
CVDII.BMP6	866	Histidine || id:866	CVDII.BMP6	Wald ratio	1	-0.213166	0.0466563	4.90403e-06	0.000430413	no	TRUE
CVDII.BMP6	770	HOMA-B || id:770	CVDII.BMP6	Wald ratio	1	0.015138	0.0146928	0.302868	0.87267	no	FALSE
CVDII.BMP6	771	HOMA-IR || id:771	CVDII.BMP6	Wald ratio	1	0.00578807	0.0182547	0.751188	0.991215	no	FALSE
CVDII.BMP6	31	Inflammatory bowel disease || id:31	CVDII.BMP6	Wald ratio	1	0.0810477	0.0756901	0.284267	0.863257	no	FALSE
CVDII.BMP6	1049	Iron || id:1049	CVDII.BMP6	Wald ratio	1	-0.0409617	0.0445236	0.357573	0.903155	no	FALSE
CVDII.BMP6	1108	Ischemic stroke || id:1108	CVDII.BMP6	Wald ratio	1	-0.0837044	0.0725735	0.248757	0.839143	yes	FALSE
CVDII.BMP6	873	Isoleucine || id:873	CVDII.BMP6	Wald ratio	1	-0.0328005	0.0439047	0.455013	0.933583	no	FALSE
CVDII.BMP6	1170	Knee and hip osteoarthritis || id:1170	CVDII.BMP6	Wald ratio	1	0.135615	0.0937279	0.147923	0.735882	no	FALSE
CVDII.BMP6	1171	Knee osteoarthritis || id:1171	CVDII.BMP6	Wald ratio	1	0.0899497	0.126973	0.478688	0.938398	no	FALSE
CVDII.BMP6	894	Lactate || id:894	CVDII.BMP6	Wald ratio	1	-0.00255565	0.0439938	0.953676	1	no	FALSE
CVDII.BMP6	1110	Large vessel disease || id:1110	CVDII.BMP6	Wald ratio	1	0.0485307	0.155833	0.755475	0.991613	no	FALSE
CVDII.BMP6	300	LDL cholesterol || id:300	CVDII.BMP6	Wald ratio	1	0.0204809	0.0231523	0.376364	0.91114	yes	FALSE
CVDII.BMP6	1002	Leptin || id:1002	CVDII.BMP6	Wald ratio	1	0.00445236	0.0222618	0.841481	0.999992	no	FALSE
CVDII.BMP6	1003	Leptin || id:1003	CVDII.BMP6	Wald ratio	1	-0.00890472	0.0284951	0.754661	0.991484	no	FALSE
CVDII.BMP6	897	Leucine || id:897	CVDII.BMP6	Wald ratio	1	-0.0422351	0.0439047	0.336064	0.890434	no	FALSE
CVDII.BMP6	47	Lumbar spine bone mineral density || id:47	CVDII.BMP6	Wald ratio	1	4.84412	4.45236	0.2766	0.857754	no	FALSE
CVDII.BMP6	982	Lumbar spine bone mineral density || id:982	CVDII.BMP6	Wald ratio	1	0.0482156	0.0396966	0.224517	0.818462	no	FALSE
CVDII.BMP6	965	Lung adenocarcinoma || id:965	CVDII.BMP6	Wald ratio	1	-0.0529695	0.12419	0.669728	0.979199	no	FALSE
CVDII.BMP6	865	Mean diameter for HDL particles || id:865	CVDII.BMP6	Wald ratio	1	0.035089	0.0467631	0.45304	0.932755	yes	FALSE
CVDII.BMP6	896	Mean diameter for LDL particles || id:896	CVDII.BMP6	Wald ratio	1	-0.0154007	0.0467409	0.741784	0.990329	yes	FALSE
CVDII.BMP6	941	Mean diameter for VLDL particles || id:941	CVDII.BMP6	Wald ratio	1	-0.010276	0.0466162	0.825529	0.998833	yes	FALSE
CVDII.BMP6	1097	Microalbuminuria || id:1097	CVDII.BMP6	Wald ratio	1	0.120214	0.0934996	0.198543	0.793079	no	FALSE
CVDII.BMP6	916	Mono-unsaturated fatty acids || id:916	CVDII.BMP6	Wald ratio	1	-0.0698219	0.055837	0.211132	0.805347	no	FALSE
CVDII.BMP6	1024	Multiple sclerosis || id:1024	CVDII.BMP6	Wald ratio	1	-0.0251069	0.0833037	0.763117	0.992843	no	FALSE
CVDII.BMP6	286	Multiple sclerosis || id:286	CVDII.BMP6	Wald ratio	1	-0.0248637	0.457949	0.956701	1	no	FALSE
CVDII.BMP6	798	Myocardial infarction || id:798	CVDII.BMP6	Wald ratio	1	0.040923	0.0464856	0.378676	0.912417	yes	FALSE
CVDII.BMP6	ukb-b-8650	Non-cancer illness code; self-reported: angina || id:ukb-b-8650	CVDII.BMP6	Wald ratio	1	0.000349626	0.00164865	0.832054	0.999924	yes	FALSE
CVDII.BMP6	ukb-b-11550	Non-cancer illness code; self-reported: atrial fibrillation || id:ukb-b-11550	CVDII.BMP6	Wald ratio	1	0.000214618	0.000817075	0.792808	0.996308	yes	FALSE
CVDII.BMP6	ukb-b-14356	Non-cancer illness code; self-reported: bone disorder || id:ukb-b-14356	CVDII.BMP6	Wald ratio	1	-5.76621e-05	0.000447649	0.897507	1	no	FALSE
CVDII.BMP6	ukb-b-12040	Non-cancer illness code; self-reported: deep venous thrombosis (dvt) || id:ukb-b-12040	CVDII.BMP6	Wald ratio	1	-0.00314753	0.00131699	0.0168509	0.326525	no	FALSE
CVDII.BMP6	ukb-b-12948	Non-cancer illness code; self-reported: diabetes || id:ukb-b-12948	CVDII.BMP6	Wald ratio	1	-0.00128408	0.00182272	0.481131	0.939184	no	FALSE
CVDII.BMP6	ukb-b-7582	Non-cancer illness code; self-reported: essential hypertension || id:ukb-b-7582	CVDII.BMP6	Wald ratio	1	-4.55009e-05	0.000631955	0.942602	1	yes	FALSE
CVDII.BMP6	ukb-b-3703	Non-cancer illness code; self-reported: heart arrhythmia || id:ukb-b-3703	CVDII.BMP6	Wald ratio	1	0.000503789	0.000696122	0.469245	0.937097	yes	FALSE
CVDII.BMP6	ukb-b-15829	Non-cancer illness code; self-reported: heart attack/myocardial infarction || id:ukb-b-15829	CVDII.BMP6	Wald ratio	1	-0.000543838	0.00140092	0.697868	0.985722	yes	FALSE
CVDII.BMP6	ukb-b-18578	Non-cancer illness code; self-reported: heart valve problem/heart murmur || id:ukb-b-18578	CVDII.BMP6	Wald ratio	1	-0.00117887	0.000775445	0.128449	0.707118	yes	FALSE
CVDII.BMP6	ukb-b-8315	Non-cancer illness code; self-reported: heart/cardiac problem || id:ukb-b-8315	CVDII.BMP6	Wald ratio	1	-0.000230962	0.000532565	0.664522	0.978781	yes	FALSE
CVDII.BMP6	ukb-b-10912	Non-cancer illness code; self-reported: high cholesterol || id:ukb-b-10912	CVDII.BMP6	Wald ratio	1	0.00519702	0.00306848	0.0903267	0.645521	yes	FALSE
CVDII.BMP6	ukb-b-14057	Non-cancer illness code; self-reported: hypertension || id:ukb-b-14057	CVDII.BMP6	Wald ratio	1	0.0113374	0.0040606	0.00523753	0.1707	yes	FALSE
CVDII.BMP6	ukb-b-20289	Non-cancer illness code; self-reported: hyperthyroidism/thyrotoxicosis || id:ukb-b-20289	CVDII.BMP6	Wald ratio	1	0.000492039	0.000819889	0.54842	0.957741	no	FALSE
CVDII.BMP6	ukb-b-19732	Non-cancer illness code; self-reported: hypothyroidism/myxoedema || id:ukb-b-19732	CVDII.BMP6	Wald ratio	1	-0.00147251	0.00200458	0.4626	0.935882	no	FALSE
CVDII.BMP6	ukb-b-10098	Non-cancer illness code; self-reported: iron deficiency anaemia || id:ukb-b-10098	CVDII.BMP6	Wald ratio	1	0.000114808	0.00070004	0.86973	1	no	FALSE
CVDII.BMP6	ukb-b-14486	Non-cancer illness code; self-reported: osteoarthritis || id:ukb-b-14486	CVDII.BMP6	Wald ratio	1	0.00386046	0.00259186	0.136368	0.719958	no	FALSE
CVDII.BMP6	ukb-b-19381	Non-cancer illness code; self-reported: osteopenia || id:ukb-b-19381	CVDII.BMP6	Wald ratio	1	-0.00077252	0.000467386	0.0983613	0.667171	no	FALSE
CVDII.BMP6	ukb-b-12141	Non-cancer illness code; self-reported: osteoporosis || id:ukb-b-12141	CVDII.BMP6	Wald ratio	1	0.000125856	0.00118755	0.915599	1	no	FALSE
CVDII.BMP6	ukb-b-6633	Non-cancer illness code; self-reported: other renal/kidney problem || id:ukb-b-6633	CVDII.BMP6	Wald ratio	1	0.000189053	0.000608838	0.756169	0.991727	no	FALSE
CVDII.BMP6	ukb-b-131	Non-cancer illness code; self-reported: pancreatitis || id:ukb-b-131	CVDII.BMP6	Wald ratio	1	-0.000564239	0.000438392	0.198072	0.792943	no	FALSE
CVDII.BMP6	ukb-b-8720	Non-cancer illness code; self-reported: pernicious anaemia || id:ukb-b-8720	CVDII.BMP6	Wald ratio	1	0.00103558	0.000517102	0.0452137	0.511597	no	FALSE
CVDII.BMP6	ukb-b-16048	Non-cancer illness code; self-reported: pulmonary embolism +/- dvt || id:ukb-b-16048	CVDII.BMP6	Wald ratio	1	-0.00227272	0.00085224	0.0076587	0.212929	yes	FALSE
CVDII.BMP6	ukb-b-6358	Non-cancer illness code; self-reported: stroke || id:ukb-b-6358	CVDII.BMP6	Wald ratio	1	0.000474555	0.00107444	0.658723	0.978736	yes	FALSE
CVDII.BMP6	ukb-b-13532	Non-cancer illness code; self-reported: thyroid problem (not cancer) || id:ukb-b-13532	CVDII.BMP6	Wald ratio	1	-0.000543949	0.00048053	0.257644	0.844672	no	FALSE
CVDII.BMP6	ukb-b-15749	Non-cancer illness code; self-reported: transient ischaemic attack (tia) || id:ukb-b-15749	CVDII.BMP6	Wald ratio	1	-0.000182359	0.00056947	0.748797	0.991215	yes	FALSE
CVDII.BMP6	ukb-b-13806	Non-cancer illness code; self-reported: type 2 diabetes || id:ukb-b-13806	CVDII.BMP6	Wald ratio	1	-6.32533e-05	0.000751754	0.932944	1	yes	FALSE
CVDII.BMP6	ukb-b-13038	Non-cancer illness code; self-reported: varicose veins || id:ukb-b-13038	CVDII.BMP6	Wald ratio	1	-0.000578704	0.000561451	0.302668	0.872511	no	FALSE
CVDII.BMP6	855	Omega-3 fatty acids || id:855	CVDII.BMP6	Wald ratio	1	-0.0715272	0.0571327	0.210589	0.805273	no	FALSE
CVDII.BMP6	856	Omega-6 fatty acids || id:856	CVDII.BMP6	Wald ratio	1	-0.0250356	0.0560107	0.65489	0.978709	no	FALSE
CVDII.BMP6	857	Omega-7; omega-9 and saturated fatty acids || id:857	CVDII.BMP6	Wald ratio	1	-0.050472	0.0558459	0.366117	0.906616	no	FALSE
CVDII.BMP6	917	Other polyunsaturated fatty acids than 18:2 || id:917	CVDII.BMP6	Wald ratio	1	-0.0616385	0.055837	0.269637	0.853811	no	FALSE
CVDII.BMP6	919	Phenylalanine || id:919	CVDII.BMP6	Wald ratio	1	-0.122983	0.0454408	0.00680074	0.196793	no	FALSE
CVDII.BMP6	918	Phosphatidylcholine and other cholines || id:918	CVDII.BMP6	Wald ratio	1	-0.116496	0.0556901	0.0364509	0.46301	no	FALSE
CVDII.BMP6	959	Phospholipids in chylomicrons and largest VLDL particles || id:959	CVDII.BMP6	Wald ratio	1	0.0169368	0.0450401	0.706889	0.986423	yes	FALSE
CVDII.BMP6	871	Phospholipids in IDL || id:871	CVDII.BMP6	Wald ratio	1	-0.0671861	0.0449644	0.135121	0.719958	yes	FALSE
CVDII.BMP6	879	Phospholipids in large HDL || id:879	CVDII.BMP6	Wald ratio	1	-0.0184372	0.0467453	0.693272	0.985281	yes	FALSE
CVDII.BMP6	885	Phospholipids in large LDL || id:885	CVDII.BMP6	Wald ratio	1	-0.0609973	0.0449199	0.174491	0.772497	yes	FALSE
CVDII.BMP6	891	Phospholipids in large VLDL || id:891	CVDII.BMP6	Wald ratio	1	-0.0189626	0.0452315	0.675045	0.980561	yes	FALSE
CVDII.BMP6	903	Phospholipids in medium HDL || id:903	CVDII.BMP6	Wald ratio	1	-0.121264	0.0449065	0.0069261	0.198883	yes	FALSE
CVDII.BMP6	908	Phospholipids in medium LDL || id:908	CVDII.BMP6	Wald ratio	1	-0.048228	0.0448798	0.282552	0.862306	yes	FALSE
CVDII.BMP6	914	Phospholipids in medium VLDL || id:914	CVDII.BMP6	Wald ratio	1	-0.040935	0.0452671	0.365837	0.9065	yes	FALSE
CVDII.BMP6	931	Phospholipids in small VLDL || id:931	CVDII.BMP6	Wald ratio	1	-0.0559528	0.044902	0.212725	0.807141	yes	FALSE
CVDII.BMP6	947	Phospholipids in very large HDL || id:947	CVDII.BMP6	Wald ratio	1	0.0921238	0.0467453	0.0487514	0.525606	yes	FALSE
CVDII.BMP6	951	Phospholipids in very large VLDL || id:951	CVDII.BMP6	Wald ratio	1	0.0103028	0.045236	0.819836	0.99868	yes	FALSE
CVDII.BMP6	955	Phospholipids in very small VLDL || id:955	CVDII.BMP6	Wald ratio	1	-0.0845236	0.046821	0.0710357	0.600471	yes	FALSE
CVDII.BMP6	1012	Plasma cortisol || id:1012	CVDII.BMP6	Wald ratio	1	0.0158281	0.0577248	0.783931	0.996082	no	FALSE
CVDII.BMP6	287	Primary biliary cirrhosis || id:287	CVDII.BMP6	Wald ratio	1	0.132862	0.140647	0.344838	0.895022	no	FALSE
CVDII.BMP6	1112	Primary sclerosing cholangitis || id:1112	CVDII.BMP6	Wald ratio	1	-0.18588	0.165877	0.262462	0.847697	no	FALSE
CVDII.BMP6	920	Pyruvate || id:920	CVDII.BMP6	Wald ratio	1	-0.00526714	0.0463446	0.909514	1	no	FALSE
CVDII.BMP6	844	Ratio of bisallylic groups to double bonds || id:844	CVDII.BMP6	Wald ratio	1	0.0262066	0.0557836	0.638505	0.977745	no	FALSE
CVDII.BMP6	845	Ratio of bisallylic groups to total fatty acids || id:845	CVDII.BMP6	Wald ratio	1	-0.0119991	0.0564559	0.831686	0.999924	no	FALSE
CVDII.BMP6	831	Rheumatoid arthritis || id:831	CVDII.BMP6	Wald ratio	1	-0.181754	0.11842	0.124827	0.703086	no	FALSE
CVDII.BMP6	832	Rheumatoid arthritis || id:832	CVDII.BMP6	Wald ratio	1	-0.0447477	0.0619363	0.47	0.937097	no	FALSE
CVDII.BMP6	833	Rheumatoid arthritis || id:833	CVDII.BMP6	Wald ratio	1	-0.0899497	0.0815801	0.270204	0.853985	no	FALSE
CVDII.BMP6	834	Rheumatoid arthritis || id:834	CVDII.BMP6	Wald ratio	1	-0.131606	0.132477	0.320501	0.881029	no	FALSE
CVDII.BMP6	1099	Serum creatinine (eGFRcrea) || id:1099	CVDII.BMP6	Wald ratio	1	0.0160285	0.0155833	0.303681	0.872988	yes	FALSE
CVDII.BMP6	1103	Serum creatinine (eGFRcrea) || id:1103	CVDII.BMP6	Wald ratio	1	-0.00356189	0.0160285	0.824141	0.998833	yes	FALSE
CVDII.BMP6	1104	Serum creatinine (eGFRcrea) || id:1104	CVDII.BMP6	Wald ratio	1	0.00534283	0.00409617	0.192115	0.786904	yes	FALSE
CVDII.BMP6	1105	Serum creatinine (eGFRcrea) || id:1105	CVDII.BMP6	Wald ratio	1	0.0048976	0.00409617	0.231832	0.824921	yes	FALSE
CVDII.BMP6	1106	Serum cystatin C (eGFRcys) || id:1106	CVDII.BMP6	Wald ratio	1	-0.000445236	0.00845948	0.958025	1	yes	FALSE
CVDII.BMP6	933	Serum total cholesterol || id:933	CVDII.BMP6	Wald ratio	1	-0.0595459	0.0496572	0.230474	0.823151	yes	FALSE
CVDII.BMP6	934	Serum total triglycerides || id:934	CVDII.BMP6	Wald ratio	1	-0.0309929	0.0449733	0.490735	0.94229	yes	FALSE
CVDII.BMP6	1111	Small vessel disease || id:1111	CVDII.BMP6	Wald ratio	1	-0.295191	0.158059	0.0618171	0.578473	yes	FALSE
CVDII.BMP6	935	Sphingomyelins || id:935	CVDII.BMP6	Wald ratio	1	0.0164915	0.0558103	0.767618	0.993592	no	FALSE
CVDII.BMP6	288	Systemic lupus erythematosus || id:288	CVDII.BMP6	Wald ratio	1	0.0899497	0.139252	0.518314	0.950516	no	FALSE
CVDII.BMP6	301	Total cholesterol || id:301	CVDII.BMP6	Wald ratio	1	0.00578807	0.022707	0.798799	0.997082	yes	FALSE
CVDII.BMP6	864	Total cholesterol in HDL || id:864	CVDII.BMP6	Wald ratio	1	0.0224443	0.0511621	0.660885	0.978781	yes	FALSE
CVDII.BMP6	867	Total cholesterol in IDL || id:867	CVDII.BMP6	Wald ratio	1	-0.0663402	0.0467498	0.155885	0.746728	yes	FALSE
CVDII.BMP6	874	Total cholesterol in large HDL || id:874	CVDII.BMP6	Wald ratio	1	0.0906055	0.0510508	0.0759289	0.61084	yes	FALSE
CVDII.BMP6	880	Total cholesterol in large LDL || id:880	CVDII.BMP6	Wald ratio	1	-0.045935	0.0448664	0.305922	0.873925	yes	FALSE
CVDII.BMP6	886	Total cholesterol in large VLDL || id:886	CVDII.BMP6	Wald ratio	1	-0.00161621	0.0452716	0.971521	1	yes	FALSE
CVDII.BMP6	895	Total cholesterol in LDL || id:895	CVDII.BMP6	Wald ratio	1	-0.0338468	0.0448175	0.45012	0.932435	yes	FALSE
CVDII.BMP6	898	Total cholesterol in medium HDL || id:898	CVDII.BMP6	Wald ratio	1	-0.0906768	0.0448887	0.0433797	0.501844	yes	FALSE
CVDII.BMP6	904	Total cholesterol in medium LDL || id:904	CVDII.BMP6	Wald ratio	1	-0.0326269	0.0448353	0.466794	0.93664	yes	FALSE
CVDII.BMP6	909	Total cholesterol in medium VLDL || id:909	CVDII.BMP6	Wald ratio	1	-0.033081	0.044951	0.46177	0.935725	yes	FALSE
CVDII.BMP6	924	Total cholesterol in small LDL || id:924	CVDII.BMP6	Wald ratio	1	-0.0399644	0.0448264	0.372641	0.909689	yes	FALSE
CVDII.BMP6	927	Total cholesterol in small VLDL || id:927	CVDII.BMP6	Wald ratio	1	-0.0553473	0.044862	0.217306	0.811	yes	FALSE
CVDII.BMP6	942	Total cholesterol in very large HDL || id:942	CVDII.BMP6	Wald ratio	1	0.0948175	0.0448887	0.0346625	0.450984	yes	FALSE
CVDII.BMP6	936	Total fatty acids || id:936	CVDII.BMP6	Wald ratio	1	-0.0462778	0.0558771	0.407553	0.923638	yes	FALSE
CVDII.BMP6	957	Total lipids in chylomicrons and largest VLDL particles || id:957	CVDII.BMP6	Wald ratio	1	0.0311977	0.0471238	0.507947	0.947663	yes	FALSE
CVDII.BMP6	869	Total lipids in IDL || id:869	CVDII.BMP6	Wald ratio	1	-0.0735485	0.0467542	0.115698	0.690422	yes	FALSE
CVDII.BMP6	877	Total lipids in large HDL || id:877	CVDII.BMP6	Wald ratio	1	0.00627783	0.0467631	0.893207	1	yes	FALSE
CVDII.BMP6	883	Total lipids in large LDL || id:883	CVDII.BMP6	Wald ratio	1	-0.0603606	0.0467053	0.196228	0.791849	yes	FALSE
CVDII.BMP6	889	Total lipids in large VLDL || id:889	CVDII.BMP6	Wald ratio	1	-0.00418967	0.0470436	0.929035	1	yes	FALSE
CVDII.BMP6	901	Total lipids in medium HDL || id:901	CVDII.BMP6	Wald ratio	1	-0.140423	0.0466785	0.00262715	0.106035	yes	FALSE
CVDII.BMP6	906	Total lipids in medium LDL || id:906	CVDII.BMP6	Wald ratio	1	-0.0503473	0.046683	0.280814	0.860716	yes	FALSE
CVDII.BMP6	912	Total lipids in medium VLDL || id:912	CVDII.BMP6	Wald ratio	1	-0.0321728	0.0466696	0.490589	0.94229	yes	FALSE
CVDII.BMP6	921	Total lipids in small HDL || id:921	CVDII.BMP6	Wald ratio	1	-0.136915	0.0466028	0.00330444	0.124583	yes	FALSE
CVDII.BMP6	925	Total lipids in small LDL || id:925	CVDII.BMP6	Wald ratio	1	-0.0555031	0.0466652	0.234286	0.826183	yes	FALSE
CVDII.BMP6	929	Total lipids in small VLDL || id:929	CVDII.BMP6	Wald ratio	1	-0.0553028	0.0466785	0.236113	0.828053	yes	FALSE
CVDII.BMP6	945	Total lipids in very large HDL || id:945	CVDII.BMP6	Wald ratio	1	0.0911398	0.0466607	0.0507907	0.536916	yes	FALSE
CVDII.BMP6	949	Total lipids in very large VLDL || id:949	CVDII.BMP6	Wald ratio	1	0.028366	0.0466963	0.543548	0.955436	yes	FALSE
CVDII.BMP6	953	Total lipids in very small VLDL || id:953	CVDII.BMP6	Wald ratio	1	-0.0836331	0.0468166	0.0740345	0.604835	yes	FALSE
CVDII.BMP6	937	Total phosphoglycerides || id:937	CVDII.BMP6	Wald ratio	1	-0.0812021	0.0557346	0.145132	0.731575	yes	FALSE
CVDII.BMP6	1052	Transferrin || id:1052	CVDII.BMP6	Wald ratio	1	0.0529831	0.0458593	0.247951	0.83906	no	FALSE
CVDII.BMP6	1051	Transferrin Saturation || id:1051	CVDII.BMP6	Wald ratio	1	-0.0485307	0.0445236	0.275713	0.856747	no	FALSE
CVDII.BMP6	302	Triglycerides || id:302	CVDII.BMP6	Wald ratio	1	0.0298308	0.0209261	0.154004	0.743534	yes	FALSE
CVDII.BMP6	960	Triglycerides in chylomicrons and largest VLDL particles || id:960	CVDII.BMP6	Wald ratio	1	0.0137667	0.0449421	0.759361	0.992708	yes	FALSE
CVDII.BMP6	872	Triglycerides in IDL || id:872	CVDII.BMP6	Wald ratio	1	-0.0834239	0.0467943	0.0746224	0.605671	yes	FALSE
CVDII.BMP6	892	Triglycerides in large VLDL || id:892	CVDII.BMP6	Wald ratio	1	-0.00196349	0.045236	0.965378	1	yes	FALSE
CVDII.BMP6	915	Triglycerides in medium VLDL || id:915	CVDII.BMP6	Wald ratio	1	-0.0205165	0.0452582	0.650318	0.978709	yes	FALSE
CVDII.BMP6	923	Triglycerides in small HDL || id:923	CVDII.BMP6	Wald ratio	1	-0.0444034	0.0450312	0.324104	0.883044	yes	FALSE
CVDII.BMP6	932	Triglycerides in small VLDL || id:932	CVDII.BMP6	Wald ratio	1	-0.0279252	0.0449332	0.534282	0.953196	yes	FALSE
CVDII.BMP6	948	Triglycerides in very large HDL || id:948	CVDII.BMP6	Wald ratio	1	0.0426759	0.0449421	0.342329	0.893964	yes	FALSE
CVDII.BMP6	952	Triglycerides in very large VLDL || id:952	CVDII.BMP6	Wald ratio	1	0.0251291	0.044902	0.575723	0.965622	yes	FALSE
CVDII.BMP6	956	Triglycerides in very small VLDL || id:956	CVDII.BMP6	Wald ratio	1	-0.0806679	0.0468077	0.084818	0.634679	yes	FALSE
CVDII.BMP6	290	Type 1 diabetes || id:290	CVDII.BMP6	Wald ratio	1	0.0890412	0.182856	0.626296	0.974743	yes	FALSE
CVDII.BMP6	1090	Type 2 diabetes || id:1090	CVDII.BMP6	Wald ratio	1	0	0.146928	1	1	yes	FALSE
CVDII.BMP6	23	Type 2 diabetes || id:23	CVDII.BMP6	Wald ratio	1	0.0443025	0.0559624	0.428566	0.92799	yes	FALSE
CVDII.BMP6	26	Type 2 diabetes || id:26	CVDII.BMP6	Wald ratio	1	0	0.0791429	1	1	yes	FALSE
CVDII.BMP6	976	Type 2 diabetes || id:976	CVDII.BMP6	Wald ratio	1	-0.0221566	0.102041	0.828104	0.998833	yes	FALSE
CVDII.BMP6	938	Tyrosine || id:938	CVDII.BMP6	Wald ratio	1	-0.0505031	0.0436064	0.2468	0.838226	no	FALSE
CVDII.BMP6	32	Ulcerative colitis || id:32	CVDII.BMP6	Wald ratio	1	0.048092	0.0952805	0.613741	0.971947	no	FALSE
CVDII.BMP6	973	Ulcerative colitis || id:973	CVDII.BMP6	Wald ratio	1	0	0.101782	1	1	no	FALSE
CVDII.BMP6	1055	Urate || id:1055	CVDII.BMP6	Wald ratio	1	0.0235975	0.0240427	0.326355	0.885065	no	FALSE
CVDII.BMP6	786	Urate || id:786	CVDII.BMP6	Wald ratio	1	0.00794164	0.00819534	0.332523	0.88892	no	FALSE
CVDII.BMP6	787	Urate || id:787	CVDII.BMP6	Wald ratio	1	-0.0007421	0.0134333	0.955945	1	no	FALSE
CVDII.BMP6	788	Urate || id:788	CVDII.BMP6	Wald ratio	1	0.00150838	0.00966035	0.875922	1	no	FALSE
CVDII.BMP6	789	Urate || id:789	CVDII.BMP6	Wald ratio	1	-0.0469407	0.0524197	0.370531	0.908545	no	FALSE
CVDII.BMP6	792	Urate || id:792	CVDII.BMP6	Wald ratio	1	-0.0141754	0.0676523	0.834032	0.999924	no	FALSE
CVDII.BMP6	793	Urate || id:793	CVDII.BMP6	Wald ratio	1	-0.0698755	0.0970168	0.471377	0.93775	no	FALSE
CVDII.BMP6	939	Urea || id:939	CVDII.BMP6	Wald ratio	1	0.0100045	0.047195	0.832122	0.999924	no	FALSE
CVDII.BMP6	1101	Urinary albumin-to-creatinine ratio || id:1101	CVDII.BMP6	Wald ratio	1	0.0267142	0.030276	0.377586	0.911596	no	FALSE
CVDII.BMP6	1107	Urinary albumin-to-creatinine ratio || id:1107	CVDII.BMP6	Wald ratio	1	0.048976	0.0293856	0.0955807	0.658981	no	FALSE
CVDII.BMP6	940	Valine || id:940	CVDII.BMP6	Wald ratio	1	0.0202404	0.0436776	0.643074	0.97819	no	FALSE
CVDII.CA5A	893	18:2; linoleic acid (LA) || id:893	CVDII.CA5A	Wald ratio	1	0.0173047	0.0200386	0.387824	0.915506	no	FALSE
CVDII.CA5A	852	22:6; docosahexaenoic acid || id:852	CVDII.CA5A	Wald ratio	1	0.021975	0.0200058	0.272018	0.854088	no	FALSE
CVDII.CA5A	846	3-hydroxybutyrate || id:846	CVDII.CA5A	Wald ratio	1	0.00323784	0.0155987	0.835564	0.999924	no	FALSE
CVDII.CA5A	839	Acetate || id:839	CVDII.CA5A	Wald ratio	1	-0.00240529	0.0153789	0.875716	1	no	FALSE
CVDII.CA5A	838	Acetoacetate || id:838	CVDII.CA5A	Wald ratio	1	0.0124673	0.0167072	0.455534	0.933583	no	FALSE
CVDII.CA5A	1	Adiponectin || id:1	CVDII.CA5A	Wald ratio	1	0.0477145	0.0478363	0.318544	0.881029	yes	FALSE
CVDII.CA5A	840	Alanine || id:840	CVDII.CA5A	Wald ratio	1	-0.00285196	0.0152877	0.852011	1	no	FALSE
CVDII.CA5A	841	Albumin || id:841	CVDII.CA5A	Wald ratio	1	0.0015587	0.0168592	0.926337	1	no	FALSE
CVDII.CA5A	ubvyQ4	Albuminuria (PMID:30220432)	CVDII.CA5A	Wald ratio	1	-0.00270603	0.00247424	0.274094	0.855216	no	FALSE	TRUE
CVDII.CA5A	hpIfJE	All DKD in T1D (PMID:27647854)	CVDII.CA5A	Wald ratio	1	-0.0919091	0.0584588	0.115904	0.690645	yes	FALSE	TRUE
CVDII.CA5A	Vqyzqh	All DKD in T2D - Europeans (PMID:29703844)	CVDII.CA5A	Wald ratio	1	-0.0537714	0.0570954	0.346305	0.89604	yes	FALSE	TRUE
CVDII.CA5A	ZwDoXO	All DKD in T2D - Multiethnic (PMID:29703844)	CVDII.CA5A	Wald ratio	1	-0.0477339	0.0572965	0.404787	0.922993	yes	FALSE	TRUE
CVDII.CA5A	842	Apolipoprotein A-I || id:842	CVDII.CA5A	Wald ratio	1	0.0132355	0.0170989	0.438899	0.930634	yes	FALSE
CVDII.CA5A	843	Apolipoprotein B || id:843	CVDII.CA5A	Wald ratio	1	0.0152678	0.0165926	0.357492	0.903155	yes	FALSE
CVDII.CA5A	Vixnpt	Atrial fibrillation (PMID:29892015)	CVDII.CA5A	Wald ratio	1	-0.0134471	0.0111085	0.226077	0.819203	yes	FALSE	TRUE
CVDII.CA5A	xs5IxV	Atrial fibrillation (PMID:30535219)	CVDII.CA5A	Wald ratio	1	21.783	23.1077	0.34585	0.895736	yes	FALSE	TRUE
CVDII.CA5A	851	Average number of double bonds in a fatty acid chain || id:851	CVDII.CA5A	Wald ratio	1	0.00455449	0.0186623	0.807194	0.997274	no	FALSE
CVDII.CA5A	848	Average number of methylene groups in a fatty acid chain || id:848	CVDII.CA5A	Wald ratio	1	-0.0168452	0.0178391	0.345024	0.895051	no	FALSE
CVDII.CA5A	847	Average number of methylene groups per double bond || id:847	CVDII.CA5A	Wald ratio	1	-0.0190458	0.0199813	0.340497	0.893455	no	FALSE
CVDII.CA5A	875	Cholesterol esters in large HDL || id:875	CVDII.CA5A	Wald ratio	1	0.0110886	0.0166639	0.505777	0.947309	yes	FALSE
CVDII.CA5A	881	Cholesterol esters in large LDL || id:881	CVDII.CA5A	Wald ratio	1	0.0190634	0.0166487	0.252195	0.841489	yes	FALSE
CVDII.CA5A	887	Cholesterol esters in large VLDL || id:887	CVDII.CA5A	Wald ratio	1	-0.0105928	0.0167645	0.527477	0.952273	yes	FALSE
CVDII.CA5A	899	Cholesterol esters in medium HDL || id:899	CVDII.CA5A	Wald ratio	1	0.0108326	0.016623	0.51462	0.948556	yes	FALSE
CVDII.CA5A	905	Cholesterol esters in medium LDL || id:905	CVDII.CA5A	Wald ratio	1	0.0185138	0.0166522	0.266228	0.849723	yes	FALSE
CVDII.CA5A	910	Cholesterol esters in medium VLDL || id:910	CVDII.CA5A	Wald ratio	1	-0.0167446	0.0166581	0.314803	0.880692	yes	FALSE
CVDII.CA5A	943	Cholesterol esters in very large HDL || id:943	CVDII.CA5A	Wald ratio	1	0.00659027	0.0166616	0.692447	0.985281	yes	FALSE
CVDII.CA5A	849	Citrate || id:849	CVDII.CA5A	Wald ratio	1	-0.00433232	0.0153414	0.777642	0.995334	no	FALSE
CVDII.CA5A	LPDn53	CKD in T1D (PMID:27647854)	CVDII.CA5A	Wald ratio	1	-0.178517	0.0715938	0.0126502	0.278937	yes	FALSE	TRUE
CVDII.CA5A	xCvVaP	CKD in T1D (PMID:27647854)	CVDII.CA5A	Wald ratio	1	-0.124482	0.0680203	0.0672403	0.590604	yes	FALSE	TRUE
CVDII.CA5A	0uMROU	CKD in T1D/T2D - Europeans (PMID:29703844)	CVDII.CA5A	Wald ratio	1	-0.0477339	0.047942	0.319416	0.881029	yes	FALSE	TRUE
CVDII.CA5A	5vnhpf	CKD in T1D/T2D - Multiethnic (PMID:29703844)	CVDII.CA5A	Wald ratio	1	-0.0477339	0.047942	0.319416	0.881029	yes	FALSE	TRUE
CVDII.CA5A	gcRg4H	CKD in T2D - Europeans (PMID:29703844)	CVDII.CA5A	Wald ratio	1	0.0099227	0.0661413	0.880747	1	yes	FALSE	TRUE
CVDII.CA5A	6epd1V	CKD in T2D - Multiethnic (PMID:29703844)	CVDII.CA5A	Wald ratio	1	0	0.0666511	1	1	yes	FALSE	TRUE
CVDII.CA5A	hqyBYV	CKD/DKD in T2D - Europeans (PMID:29703844)	CVDII.CA5A	Wald ratio	1	-0.168986	0.088881	0.057267	0.563142	yes	FALSE	TRUE
CVDII.CA5A	4Ddo8Z	CKD/DKD in T2D - Europeans (PMID:29703844)	CVDII.CA5A	Wald ratio	1	-0.17636	0.0572965	0.00208382	0.0876872	yes	FALSE	TRUE
CVDII.CA5A	JcoyLk	CKD/DKD in T2D - Multiethnic (PMID:29703844)	CVDII.CA5A	Wald ratio	1	-0.162842	0.0888681	0.0668925	0.59051	yes	FALSE	TRUE
CVDII.CA5A	HWkCKN	CKD/DKD in T2D - Multiethnic (PMID:29703844)	CVDII.CA5A	Wald ratio	1	-0.17636	0.0572965	0.00208382	0.0876872	yes	FALSE	TRUE
CVDII.CA5A	958	Concentration of chylomicrons and largest VLDL particles || id:958	CVDII.CA5A	Wald ratio	1	-0.00970182	0.0168288	0.564277	0.962848	yes	FALSE
CVDII.CA5A	870	Concentration of IDL particles || id:870	CVDII.CA5A	Wald ratio	1	0.0169726	0.016671	0.308632	0.875855	yes	FALSE
CVDII.CA5A	878	Concentration of large HDL particles || id:878	CVDII.CA5A	Wald ratio	1	0.0157238	0.0166522	0.345044	0.895051	yes	FALSE
CVDII.CA5A	884	Concentration of large LDL particles || id:884	CVDII.CA5A	Wald ratio	1	0.020007	0.0166581	0.229736	0.8227	yes	FALSE
CVDII.CA5A	890	Concentration of large VLDL particles || id:890	CVDII.CA5A	Wald ratio	1	-0.0227783	0.0167809	0.174655	0.772497	yes	FALSE
CVDII.CA5A	902	Concentration of medium HDL particles || id:902	CVDII.CA5A	Wald ratio	1	0.0101918	0.0166359	0.540116	0.954508	yes	FALSE
CVDII.CA5A	907	Concentration of medium LDL particles || id:907	CVDII.CA5A	Wald ratio	1	0.0179888	0.0166464	0.279857	0.859858	yes	FALSE
CVDII.CA5A	913	Concentration of medium VLDL particles || id:913	CVDII.CA5A	Wald ratio	1	-0.0172755	0.0166616	0.299808	0.871033	yes	FALSE
CVDII.CA5A	922	Concentration of small HDL particles || id:922	CVDII.CA5A	Wald ratio	1	0.0119294	0.0166312	0.473196	0.937826	yes	FALSE
CVDII.CA5A	926	Concentration of small LDL particles || id:926	CVDII.CA5A	Wald ratio	1	0.0136038	0.0166476	0.413833	0.92553	yes	FALSE
CVDII.CA5A	930	Concentration of small VLDL particles || id:930	CVDII.CA5A	Wald ratio	1	-0.00938962	0.0166452	0.572684	0.965245	yes	FALSE
CVDII.CA5A	946	Concentration of very large HDL particles || id:946	CVDII.CA5A	Wald ratio	1	0.012735	0.0166838	0.445275	0.930876	yes	FALSE
CVDII.CA5A	950	Concentration of very large VLDL particles || id:950	CVDII.CA5A	Wald ratio	1	-0.0122743	0.0167622	0.464008	0.935882	yes	FALSE
CVDII.CA5A	954	Concentration of very small VLDL particles || id:954	CVDII.CA5A	Wald ratio	1	0.00676801	0.0177935	0.703675	0.986423	yes	FALSE
CVDII.CA5A	swao91	Coronary artery disease (PMID:28714975)	CVDII.CA5A	Wald ratio	1	-0.00825538	0.0130496	0.526984	0.95218	yes	FALSE	TRUE
CVDII.CA5A	7	Coronary heart disease || id:7	CVDII.CA5A	Wald ratio	1	-0.0119188	0.0154266	0.439748	0.930634	yes	FALSE
CVDII.CA5A	850	Creatinine || id:850	CVDII.CA5A	Wald ratio	1	0.00552152	0.0153391	0.718874	0.988139	no	FALSE
CVDII.CA5A	30	Crohn's disease || id:30	CVDII.CA5A	Wald ratio	1	0.0161422	0.0390552	0.679373	0.982144	no	FALSE
CVDII.CA5A	854	Description of average fatty acid chain length; not actual carbon number || id:854	CVDII.CA5A	Wald ratio	1	0.0243592	0.0200012	0.223266	0.817115	no	FALSE
CVDII.CA5A	ukb-b-12047	Diagnoses - main ICD10: I20.0 Unstable angina || id:ukb-b-12047	CVDII.CA5A	Wald ratio	1	0.000249381	0.000274675	0.363923	0.905157	yes	FALSE
CVDII.CA5A	ukb-b-14206	Diagnoses - main ICD10: I20.9 Angina pectoris; unspecified || id:ukb-b-14206	CVDII.CA5A	Wald ratio	1	-0.000325304	0.000294482	0.269305	0.852925	yes	FALSE
CVDII.CA5A	ukb-b-5126	Diagnoses - main ICD10: I21.1 Acute transmural myocardial infarction of inferior wall || id:ukb-b-5126	CVDII.CA5A	Wald ratio	1	0.000124286	0.000191553	0.516444	0.949342	yes	FALSE
CVDII.CA5A	ukb-b-3469	Diagnoses - main ICD10: I21.9 Acute myocardial infarction; unspecified || id:ukb-b-3469	CVDII.CA5A	Wald ratio	1	0.000232878	0.000217789	0.284943	0.863539	yes	FALSE
CVDII.CA5A	ukb-b-1668	Diagnoses - main ICD10: I25.1 Atherosclerotic heart disease || id:ukb-b-1668	CVDII.CA5A	Wald ratio	1	-9.22104e-05	0.000490662	0.850931	1	yes	FALSE
CVDII.CA5A	ukb-b-18366	Diagnoses - main ICD10: I26.9 Pulmonary embolism without mention of acute cor pulmonale || id:ukb-b-18366	CVDII.CA5A	Wald ratio	1	-1.0361e-05	0.000194533	0.957524	1	no	FALSE
CVDII.CA5A	ukb-b-964	Diagnoses - main ICD10: I48 Atrial fibrillation and flutter || id:ukb-b-964	CVDII.CA5A	Wald ratio	1	-0.000295078	0.000338982	0.384035	0.91505	yes	FALSE
CVDII.CA5A	ukb-b-12267	Diagnoses - main ICD10: I80.2 Phlebitis and thrombophlebitis of other deep vessels of lower extremities || id:ukb-b-12267	CVDII.CA5A	Wald ratio	1	0.000127152	0.000193787	0.511734	0.948074	no	FALSE
CVDII.CA5A	ukb-b-6720	Diagnoses - main ICD10: I83.9 Varicose veins of lower extremities without ulcer or inflammation || id:ukb-b-6720	CVDII.CA5A	Wald ratio	1	0.00107086	0.00044904	0.0170898	0.32881	no	FALSE
CVDII.CA5A	ukb-b-7844	Diagnoses - secondary ICD10: D50.9 Iron deficiency anaemia; unspecified || id:ukb-b-7844	CVDII.CA5A	Wald ratio	1	0.000155676	0.000195716	0.42637	0.92799	no	FALSE
CVDII.CA5A	ukb-b-15790	Diagnoses - secondary ICD10: D64.9 Anaemia; unspecified || id:ukb-b-15790	CVDII.CA5A	Wald ratio	1	-0.00012268	0.000327235	0.707735	0.986423	no	FALSE
CVDII.CA5A	ukb-b-4226	Diagnoses - secondary ICD10: E03.9 Hypothyroidism; unspecified || id:ukb-b-4226	CVDII.CA5A	Wald ratio	1	-0.000121008	0.000439703	0.78316	0.996082	yes	FALSE
CVDII.CA5A	ukb-b-10694	Diagnoses - secondary ICD10: E10.9 Without complications || id:ukb-b-10694	CVDII.CA5A	Wald ratio	1	-0.000287958	0.00020621	0.162585	0.754274	no	FALSE
CVDII.CA5A	ukb-b-970	Diagnoses - secondary ICD10: E11.9 Without complications || id:ukb-b-970	CVDII.CA5A	Wald ratio	1	-0.000652533	0.00049026	0.183191	0.779206	no	FALSE
CVDII.CA5A	ukb-b-15541	Diagnoses - secondary ICD10: E66.9 Obesity; unspecified || id:ukb-b-15541	CVDII.CA5A	Wald ratio	1	-0.000464989	0.000309003	0.132374	0.714938	yes	FALSE
CVDII.CA5A	ukb-b-12651	Diagnoses - secondary ICD10: E78.0 Pure hypercholesterolaemia || id:ukb-b-12651	CVDII.CA5A	Wald ratio	1	-0.00171359	0.000663214	0.00977296	0.242406	yes	FALSE
CVDII.CA5A	ukb-b-17462	Diagnoses - secondary ICD10: E78.5 Hyperlipidaemia; unspecified || id:ukb-b-17462	CVDII.CA5A	Wald ratio	1	-9.97321e-05	0.000264882	0.706534	0.986423	yes	FALSE
CVDII.CA5A	ukb-b-12493	Diagnoses - secondary ICD10: I10 Essential (primary) hypertension || id:ukb-b-12493	CVDII.CA5A	Wald ratio	1	-0.00174677	0.000988424	0.0771896	0.613437	yes	FALSE
CVDII.CA5A	ukb-b-10756	Diagnoses - secondary ICD10: I20.0 Unstable angina || id:ukb-b-10756	CVDII.CA5A	Wald ratio	1	0.000350808	0.000203375	0.08454	0.634289	yes	FALSE
CVDII.CA5A	ukb-b-15686	Diagnoses - secondary ICD10: I20.9 Angina pectoris; unspecified || id:ukb-b-15686	CVDII.CA5A	Wald ratio	1	-0.000554111	0.0004494	0.217575	0.811048	yes	FALSE
CVDII.CA5A	ukb-b-7436	Diagnoses - secondary ICD10: I25.1 Atherosclerotic heart disease || id:ukb-b-7436	CVDII.CA5A	Wald ratio	1	0.000138037	0.000341635	0.686178	0.984322	yes	FALSE
CVDII.CA5A	ukb-b-16662	Diagnoses - secondary ICD10: I25.2 Old myocardial infarction || id:ukb-b-16662	CVDII.CA5A	Wald ratio	1	0.000191314	0.000260826	0.463256	0.935882	yes	FALSE
CVDII.CA5A	ukb-b-16606	Diagnoses - secondary ICD10: I25.8 Other forms of chronic ischaemic heart disease || id:ukb-b-16606	CVDII.CA5A	Wald ratio	1	-0.000639552	0.000340529	0.0603653	0.575576	yes	FALSE
CVDII.CA5A	ukb-b-8184	Diagnoses - secondary ICD10: I25.9 Chronic ischaemic heart disease; unspecified || id:ukb-b-8184	CVDII.CA5A	Wald ratio	1	-0.000239116	0.000344551	0.487687	0.940725	yes	FALSE
CVDII.CA5A	ukb-b-6217	Diagnoses - secondary ICD10: I48 Atrial fibrillation and flutter || id:ukb-b-6217	CVDII.CA5A	Wald ratio	1	5.83005e-05	0.000373327	0.875903	1	yes	FALSE
CVDII.CA5A	ukb-b-10555	Diagnoses - secondary ICD10: I50.1 Left ventricular failure || id:ukb-b-10555	CVDII.CA5A	Wald ratio	1	0.000173748	0.000204564	0.395683	0.919143	yes	FALSE
CVDII.CA5A	ukb-b-4929	Diagnoses - secondary ICD10: I73.9 Peripheral vascular disease; unspecified || id:ukb-b-4929	CVDII.CA5A	Wald ratio	1	4.03464e-05	0.000195389	0.836406	0.999924	no	FALSE
CVDII.CA5A	ukb-b-8855	Diagnoses - secondary ICD10: I95.9 Hypotension; unspecified || id:ukb-b-8855	CVDII.CA5A	Wald ratio	1	-0.000186852	0.000191355	0.328833	0.886492	yes	FALSE
CVDII.CA5A	ukb-b-16751	Diagnoses - secondary ICD10: J44.9 Chronic obstructive pulmonary disease; unspecified || id:ukb-b-16751	CVDII.CA5A	Wald ratio	1	0.000133359	0.000280814	0.634856	0.977008	no	FALSE
CVDII.CA5A	ukb-b-15340	Diagnoses - secondary ICD10: K29.7 Gastritis; unspecified || id:ukb-b-15340	CVDII.CA5A	Wald ratio	1	-5.76552e-05	0.000340945	0.865715	1	no	FALSE
CVDII.CA5A	ukb-b-20017	Diagnoses - secondary ICD10: K29.8 Duodenitis || id:ukb-b-20017	CVDII.CA5A	Wald ratio	1	-0.000175815	0.000307362	0.567313	0.964027	no	FALSE
CVDII.CA5A	ukb-b-12556	Diagnoses - secondary ICD10: K30 Dyspepsia || id:ukb-b-12556	CVDII.CA5A	Wald ratio	1	3.10125e-06	0.000203631	0.987849	1	no	FALSE
CVDII.CA5A	ukb-b-707	Diagnoses - secondary ICD10: K58.9 Irritable bowel syndrome without diarrhoea || id:ukb-b-707	CVDII.CA5A	Wald ratio	1	0.000114476	0.000237516	0.629826	0.975935	no	FALSE
CVDII.CA5A	ukb-b-11874	Diagnoses - secondary ICD10: M06.99 Rheumatoid arthritis; unspecified (Site unspecified) || id:ukb-b-11874	CVDII.CA5A	Wald ratio	1	-0.000228394	0.000199928	0.253297	0.84267	no	FALSE
CVDII.CA5A	ukb-b-11045	Diagnoses - secondary ICD10: M13.9 Arthritis; unspecified || id:ukb-b-11045	CVDII.CA5A	Wald ratio	1	-0.000275469	0.000196898	0.161799	0.753584	no	FALSE
CVDII.CA5A	ukb-b-15026	Diagnoses - secondary ICD10: M13.99 Arthritis; unspecified (Site unspecified) || id:ukb-b-15026	CVDII.CA5A	Wald ratio	1	-0.000293606	0.000238686	0.218661	0.812509	no	FALSE
CVDII.CA5A	ukb-b-20414	Diagnoses - secondary ICD10: M17.9 Gonarthrosis; unspecified || id:ukb-b-20414	CVDII.CA5A	Wald ratio	1	-0.000201125	0.000293819	0.493647	0.943342	no	FALSE
CVDII.CA5A	ukb-b-9493	Diagnoses - secondary ICD10: M19.9 Arthrosis; unspecified || id:ukb-b-9493	CVDII.CA5A	Wald ratio	1	-0.000329352	0.000192857	0.087683	0.641158	no	FALSE
CVDII.CA5A	ukb-b-20233	Diagnoses - secondary ICD10: M19.99 Arthrosis; unspecified (Site unspecified) || id:ukb-b-20233	CVDII.CA5A	Wald ratio	1	0.000189032	0.000243695	0.437932	0.930634	no	FALSE
CVDII.CA5A	ukb-b-17796	Diagnoses - secondary ICD10: M81.99 Osteoporosis; unspecified (Site unspecified) || id:ukb-b-17796	CVDII.CA5A	Wald ratio	1	6.07543e-05	0.000201138	0.762611	0.992843	no	FALSE
CVDII.CA5A	J9a9XX	DKD in T1D/T2D - Europeans (PMID:29703844)	CVDII.CA5A	Wald ratio	1	-0.072352	0.0409261	0.0770829	0.613437	yes	FALSE	TRUE
CVDII.CA5A	E3trxT	DKD in T1D/T2D - Multiethnic (PMID:29703844)	CVDII.CA5A	Wald ratio	1	-0.072352	0.0409261	0.0770829	0.613437	yes	FALSE	TRUE
CVDII.CA5A	l6nUcR	Early DKD in T1D (PMID:27647854)	CVDII.CA5A	Wald ratio	1	-0.0692115	0.0841546	0.410831	0.92473	yes	FALSE	TRUE
CVDII.CA5A	996	Eczema || id:996	CVDII.CA5A	Wald ratio	1	0.0374935	0.0346275	0.278912	0.859858	no	FALSE
CVDII.CA5A	alGQrY	eGFR (cystatin C) (PMID:28452372)	CVDII.CA5A	Wald ratio	1	-0.00163704	0.00374181	0.661749	0.978781	yes	FALSE	TRUE
CVDII.CA5A	rtfuon	eGFR (serum creatinine) (PMID:28452372)	CVDII.CA5A	Wald ratio	1	-0.000818522	0.00175398	0.640738	0.978157	yes	FALSE	TRUE
CVDII.CA5A	jGiYpS	eGFR in T1D/T2D - Europeans (PMID: 29703844)	CVDII.CA5A	Wald ratio	1	1.12254	0.608045	0.0648699	0.587227	yes	FALSE	TRUE
CVDII.CA5A	VVbPzl	eGFR in T1D/T2D - Multiethnic (PMID: 29703844)	CVDII.CA5A	Wald ratio	1	1.12254	0.608045	0.0648699	0.587227	yes	FALSE	TRUE
CVDII.CA5A	aGMluW	eGFR in T2D - Europeans (PMID: 29703844)	CVDII.CA5A	Wald ratio	1	0.187091	0.795136	0.81398	0.99845	yes	FALSE	TRUE
CVDII.CA5A	jAEcgS	eGFR in T2D - Multiethnic (PMID: 29703844)	CVDII.CA5A	Wald ratio	1	0.187091	0.795136	0.81398	0.99845	yes	FALSE	TRUE
CVDII.CA5A	LfdvzT	ESRD vs controls in T1D (PMID:27647854)	CVDII.CA5A	Wald ratio	1	-0.163578	0.0790575	0.0385363	0.474602	yes	FALSE	TRUE
CVDII.CA5A	BWsXsU	ESRD vs controls in T1D/T2D - Europeans (PMID:29703844)	CVDII.CA5A	Wald ratio	1	-0.108072	0.0626427	0.084488	0.634136	yes	FALSE	TRUE
CVDII.CA5A	zVC1K4	ESRD vs controls in T1D/T2D - Multiethnic (PMID:29703844)	CVDII.CA5A	Wald ratio	1	-0.110279	0.0631431	0.0807251	0.624514	yes	FALSE	TRUE
CVDII.CA5A	gsCJex	ESRD vs controls in T2D - Europeans (PMID:29703844)	CVDII.CA5A	Wald ratio	1	-0.0478094	0.108855	0.660516	0.978781	yes	FALSE	TRUE
CVDII.CA5A	dMG4W0	ESRD vs controls in T2D - Multiethnic (PMID:29703844)	CVDII.CA5A	Wald ratio	1	-0.0477339	0.108746	0.660701	0.978781	yes	FALSE	TRUE
CVDII.CA5A	HYpoto	ESRD vs non-ESRD in T1D (PMID:27647854)	CVDII.CA5A	Wald ratio	1	-0.138686	0.0739231	0.060643	0.57569	yes	FALSE	TRUE
CVDII.CA5A	772	Fasting glucose || id:772	CVDII.CA5A	Wald ratio	1	0.00457957	0.0049612	0.355967	0.902799	yes	FALSE
CVDII.CA5A	773	Fasting glucose || id:773	CVDII.CA5A	Wald ratio	1	-0.0203536	0.0203536	0.317311	0.880692	yes	FALSE
CVDII.CA5A	774	Fasting insulin || id:774	CVDII.CA5A	Wald ratio	1	0.00254421	0.00432515	0.556374	0.959128	yes	FALSE
CVDII.CA5A	775	Fasting insulin || id:775	CVDII.CA5A	Wald ratio	1	0.000381631	0.0165373	0.981589	1	yes	FALSE
CVDII.CA5A	980	Femoral neck bone mineral density || id:980	CVDII.CA5A	Wald ratio	1	0.0139125	0.0123971	0.26176	0.847697	no	FALSE
CVDII.CA5A	858	Free cholesterol || id:858	CVDII.CA5A	Wald ratio	1	0.00237138	0.0200058	0.905644	1	yes	FALSE
CVDII.CA5A	868	Free cholesterol in IDL || id:868	CVDII.CA5A	Wald ratio	1	0.0193019	0.0162021	0.233526	0.825786	yes	FALSE
CVDII.CA5A	876	Free cholesterol in large HDL || id:876	CVDII.CA5A	Wald ratio	1	0.0193978	0.0161833	0.230673	0.823233	yes	FALSE
CVDII.CA5A	882	Free cholesterol in large LDL || id:882	CVDII.CA5A	Wald ratio	1	0.0278414	0.0161857	0.0854093	0.635849	yes	FALSE
CVDII.CA5A	888	Free cholesterol in large VLDL || id:888	CVDII.CA5A	Wald ratio	1	-0.0141031	0.0162944	0.386754	0.915178	yes	FALSE
CVDII.CA5A	900	Free cholesterol in medium HDL || id:900	CVDII.CA5A	Wald ratio	1	0.0215096	0.0161658	0.183334	0.779206	yes	FALSE
CVDII.CA5A	911	Free cholesterol in medium VLDL || id:911	CVDII.CA5A	Wald ratio	1	-0.0198293	0.0162979	0.223728	0.817447	yes	FALSE
CVDII.CA5A	928	Free cholesterol in small VLDL || id:928	CVDII.CA5A	Wald ratio	1	-0.00486085	0.016181	0.763868	0.992843	yes	FALSE
CVDII.CA5A	944	Free cholesterol in very large HDL || id:944	CVDII.CA5A	Wald ratio	1	0.0162418	0.0162021	0.316124	0.880692	yes	FALSE
CVDII.CA5A	853	Free cholesterol to esterified cholesterol ratio || id:853	CVDII.CA5A	Wald ratio	1	0.0178204	0.0200479	0.374063	0.909689	yes	FALSE
CVDII.CA5A	859	Glucose || id:859	CVDII.CA5A	Wald ratio	1	-0.00206384	0.015366	0.893156	1	yes	FALSE
CVDII.CA5A	860	Glutamine || id:860	CVDII.CA5A	Wald ratio	1	-0.0125479	0.0155168	0.418707	0.925826	no	FALSE
CVDII.CA5A	861	Glycerol || id:861	CVDII.CA5A	Wald ratio	1	0.0132226	0.0173351	0.445603	0.930876	no	FALSE
CVDII.CA5A	863	Glycoprotein acetyls || id:863	CVDII.CA5A	Wald ratio	1	-0.0124521	0.0166347	0.454123	0.93317	no	FALSE
CVDII.CA5A	862	Glycoproteins || id:862	CVDII.CA5A	Wald ratio	1	-0.00690949	0.0176742	0.695844	0.985281	no	FALSE
CVDII.CA5A	1169	Hip osteoarthritis || id:1169	CVDII.CA5A	Wald ratio	1	-0.0384343	0.04654	0.408898	0.923638	no	FALSE
CVDII.CA5A	866	Histidine || id:866	CVDII.CA5A	Wald ratio	1	-0.00800398	0.0166522	0.630762	0.976199	no	FALSE
CVDII.CA5A	31	Inflammatory bowel disease || id:31	CVDII.CA5A	Wald ratio	1	-0.0126303	0.0280636	0.652667	0.978709	no	FALSE
CVDII.CA5A	873	Isoleucine || id:873	CVDII.CA5A	Wald ratio	1	-0.00751637	0.0153169	0.623621	0.97458	no	FALSE
CVDII.CA5A	1170	Knee and hip osteoarthritis || id:1170	CVDII.CA5A	Wald ratio	1	-0.0384343	0.0332145	0.247209	0.838473	no	FALSE
CVDII.CA5A	1171	Knee osteoarthritis || id:1171	CVDII.CA5A	Wald ratio	1	-0.0515104	0.0434299	0.235599	0.827592	no	FALSE
CVDII.CA5A	894	Lactate || id:894	CVDII.CA5A	Wald ratio	1	-0.0284635	0.0152888	0.0626424	0.580863	no	FALSE
CVDII.CA5A	4020o7	Late DKD in T1D (PMID:27647854)	CVDII.CA5A	Wald ratio	1	-0.109833	0.0645755	0.0889712	0.643228	yes	FALSE	TRUE
CVDII.CA5A	DyWGZO	Late DKD in T1D/T2D - Europeans (PMID:29703844)	CVDII.CA5A	Wald ratio	1	-0.0948119	0.0491698	0.0538233	0.549385	yes	FALSE	TRUE
CVDII.CA5A	jb1tBL	Late DKD in T1D/T2D - Multiethnic (PMID:29703844)	CVDII.CA5A	Wald ratio	1	-0.0974995	0.0491113	0.0471137	0.519133	yes	FALSE	TRUE
CVDII.CA5A	SPT0az	Late DKD in T2D - Europeans (PMID:29703844)	CVDII.CA5A	Wald ratio	1	-0.0766677	0.0725678	0.290741	0.864788	yes	FALSE	TRUE
CVDII.CA5A	bRlMlw	Late DKD in T2D - Multiethnic (PMID:29703844)	CVDII.CA5A	Wald ratio	1	-0.072352	0.0724977	0.318284	0.881029	yes	FALSE	TRUE
CVDII.CA5A	897	Leucine || id:897	CVDII.CA5A	Wald ratio	1	-0.00785664	0.0153414	0.608568	0.971313	no	FALSE
CVDII.CA5A	982	Lumbar spine bone mineral density || id:982	CVDII.CA5A	Wald ratio	1	0.017355	0.0142423	0.223013	0.816905	no	FALSE
CVDII.CA5A	965	Lung adenocarcinoma || id:965	CVDII.CA5A	Wald ratio	1	0.0555747	0.0485734	0.252567	0.842152	no	FALSE
CVDII.CA5A	865	Mean diameter for HDL particles || id:865	CVDII.CA5A	Wald ratio	1	0.0108466	0.0166534	0.514844	0.948728	yes	FALSE
CVDII.CA5A	896	Mean diameter for LDL particles || id:896	CVDII.CA5A	Wald ratio	1	0.00429256	0.0166558	0.796621	0.996897	yes	FALSE
CVDII.CA5A	941	Mean diameter for VLDL particles || id:941	CVDII.CA5A	Wald ratio	1	-0.0348936	0.0166113	0.0356769	0.457888	yes	FALSE
CVDII.CA5A	pNSrq8	Microalbuminuria - Europeans (PMID:29703844)	CVDII.CA5A	Wald ratio	1	-0.0569087	0.0654385	0.384491	0.91505	yes	FALSE	TRUE
CVDII.CA5A	ApFx3x	Microalbuminuria - Multiethnic (PMID:29703844)	CVDII.CA5A	Wald ratio	1	-0.0599781	0.0654818	0.359692	0.903789	yes	FALSE	TRUE
CVDII.CA5A	z8wTF6	Microalbuminuria in T1D/T2D - Europeans (PMID:29703844)	CVDII.CA5A	Wald ratio	1	-0.0613735	0.0526684	0.243905	0.835001	yes	FALSE	TRUE
CVDII.CA5A	d8laHB	Microalbuminuria in T1D/T2D - Multiethnic (PMID:29703844)	CVDII.CA5A	Wald ratio	1	-0.0599781	0.0526193	0.254348	0.84315	yes	FALSE	TRUE
CVDII.CA5A	916	Mono-unsaturated fatty acids || id:916	CVDII.CA5A	Wald ratio	1	-0.0134577	0.020007	0.501172	0.946667	no	FALSE
CVDII.CA5A	798	Myocardial infarction || id:798	CVDII.CA5A	Wald ratio	1	0.000679833	0.0170594	0.968212	1	yes	FALSE
CVDII.CA5A	ukb-b-8650	Non-cancer illness code; self-reported: angina || id:ukb-b-8650	CVDII.CA5A	Wald ratio	1	-0.000781251	0.000540557	0.148382	0.737063	yes	FALSE
CVDII.CA5A	ukb-b-11550	Non-cancer illness code; self-reported: atrial fibrillation || id:ukb-b-11550	CVDII.CA5A	Wald ratio	1	-4.53755e-05	0.000267887	0.865496	1	yes	FALSE
CVDII.CA5A	ukb-b-12040	Non-cancer illness code; self-reported: deep venous thrombosis (dvt) || id:ukb-b-12040	CVDII.CA5A	Wald ratio	1	-0.000673793	0.000431798	0.118657	0.695109	no	FALSE
CVDII.CA5A	ukb-b-12948	Non-cancer illness code; self-reported: diabetes || id:ukb-b-12948	CVDII.CA5A	Wald ratio	1	0.000125181	0.000597716	0.834111	0.999924	no	FALSE
CVDII.CA5A	ukb-b-7582	Non-cancer illness code; self-reported: essential hypertension || id:ukb-b-7582	CVDII.CA5A	Wald ratio	1	-8.71804e-05	0.000207191	0.673921	0.980054	yes	FALSE
CVDII.CA5A	ukb-b-3703	Non-cancer illness code; self-reported: heart arrhythmia || id:ukb-b-3703	CVDII.CA5A	Wald ratio	1	-0.000259951	0.00022823	0.254708	0.84315	yes	FALSE
CVDII.CA5A	ukb-b-15829	Non-cancer illness code; self-reported: heart attack/myocardial infarction || id:ukb-b-15829	CVDII.CA5A	Wald ratio	1	9.87625e-05	0.000459322	0.829753	0.99924	yes	FALSE
CVDII.CA5A	ukb-b-18578	Non-cancer illness code; self-reported: heart valve problem/heart murmur || id:ukb-b-18578	CVDII.CA5A	Wald ratio	1	-1.59801e-05	0.000254235	0.949881	1	yes	FALSE
CVDII.CA5A	ukb-b-8315	Non-cancer illness code; self-reported: heart/cardiac problem || id:ukb-b-8315	CVDII.CA5A	Wald ratio	1	1.14309e-05	0.000197517	0.95385	1	yes	FALSE
CVDII.CA5A	ukb-b-10912	Non-cancer illness code; self-reported: high cholesterol || id:ukb-b-10912	CVDII.CA5A	Wald ratio	1	0.000204786	0.00100615	0.838717	0.999992	yes	FALSE
CVDII.CA5A	ukb-b-14057	Non-cancer illness code; self-reported: hypertension || id:ukb-b-14057	CVDII.CA5A	Wald ratio	1	0.000481591	0.00133244	0.717773	0.988139	yes	FALSE
CVDII.CA5A	ukb-b-20289	Non-cancer illness code; self-reported: hyperthyroidism/thyrotoxicosis || id:ukb-b-20289	CVDII.CA5A	Wald ratio	1	0.000337537	0.000268804	0.209224	0.80336	no	FALSE
CVDII.CA5A	ukb-b-19732	Non-cancer illness code; self-reported: hypothyroidism/myxoedema || id:ukb-b-19732	CVDII.CA5A	Wald ratio	1	0.000325216	0.000657488	0.620858	0.9741	no	FALSE
CVDII.CA5A	ukb-b-10098	Non-cancer illness code; self-reported: iron deficiency anaemia || id:ukb-b-10098	CVDII.CA5A	Wald ratio	1	-0.000121764	0.000229516	0.595746	0.96961	no	FALSE
CVDII.CA5A	ukb-b-14486	Non-cancer illness code; self-reported: osteoarthritis || id:ukb-b-14486	CVDII.CA5A	Wald ratio	1	-0.00166993	0.000849818	0.0494097	0.529874	no	FALSE
CVDII.CA5A	ukb-b-12141	Non-cancer illness code; self-reported: osteoporosis || id:ukb-b-12141	CVDII.CA5A	Wald ratio	1	-2.36517e-05	0.000389365	0.951563	1	no	FALSE
CVDII.CA5A	ukb-b-6633	Non-cancer illness code; self-reported: other renal/kidney problem || id:ukb-b-6633	CVDII.CA5A	Wald ratio	1	-0.000138992	0.000199613	0.486236	0.940725	no	FALSE
CVDII.CA5A	ukb-b-16048	Non-cancer illness code; self-reported: pulmonary embolism +/- dvt || id:ukb-b-16048	CVDII.CA5A	Wald ratio	1	4.88245e-05	0.000279414	0.861285	1	yes	FALSE
CVDII.CA5A	ukb-b-6358	Non-cancer illness code; self-reported: stroke || id:ukb-b-6358	CVDII.CA5A	Wald ratio	1	-0.000983529	0.000352274	0.0052393	0.1707	yes	FALSE
CVDII.CA5A	ukb-b-15749	Non-cancer illness code; self-reported: transient ischaemic attack (tia) || id:ukb-b-15749	CVDII.CA5A	Wald ratio	1	-0.000163886	0.000193293	0.396515	0.919403	yes	FALSE
CVDII.CA5A	ukb-b-13806	Non-cancer illness code; self-reported: type 2 diabetes || id:ukb-b-13806	CVDII.CA5A	Wald ratio	1	-0.000168842	0.000246477	0.493329	0.943342	yes	FALSE
CVDII.CA5A	ukb-b-13038	Non-cancer illness code; self-reported: varicose veins || id:ukb-b-13038	CVDII.CA5A	Wald ratio	1	-7.43044e-06	0.000190571	0.968898	1	no	FALSE
CVDII.CA5A	855	Omega-3 fatty acids || id:855	CVDII.CA5A	Wald ratio	1	0.0194715	0.0200222	0.330805	0.888327	no	FALSE
CVDII.CA5A	856	Omega-6 fatty acids || id:856	CVDII.CA5A	Wald ratio	1	0.029765	0.0200503	0.137672	0.722168	no	FALSE
CVDII.CA5A	857	Omega-7; omega-9 and saturated fatty acids || id:857	CVDII.CA5A	Wald ratio	1	-0.00301684	0.0200246	0.880246	1	no	FALSE
CVDII.CA5A	917	Other polyunsaturated fatty acids than 18:2 || id:917	CVDII.CA5A	Wald ratio	1	0.00732811	0.0199825	0.713823	0.987163	no	FALSE
CVDII.CA5A	919	Phenylalanine || id:919	CVDII.CA5A	Wald ratio	1	0.0188646	0.0156653	0.228503	0.82094	no	FALSE
CVDII.CA5A	918	Phosphatidylcholine and other cholines || id:918	CVDII.CA5A	Wald ratio	1	0.0122954	0.0199567	0.537828	0.953771	no	FALSE
CVDII.CA5A	959	Phospholipids in chylomicrons and largest VLDL particles || id:959	CVDII.CA5A	Wald ratio	1	-0.0128906	0.0162149	0.426625	0.92799	yes	FALSE
CVDII.CA5A	871	Phospholipids in IDL || id:871	CVDII.CA5A	Wald ratio	1	0.0178204	0.0162067	0.271521	0.854088	yes	FALSE
CVDII.CA5A	879	Phospholipids in large HDL || id:879	CVDII.CA5A	Wald ratio	1	0.0177841	0.0166441	0.285296	0.863599	yes	FALSE
CVDII.CA5A	885	Phospholipids in large LDL || id:885	CVDII.CA5A	Wald ratio	1	0.0232788	0.016195	0.150604	0.739739	yes	FALSE
CVDII.CA5A	891	Phospholipids in large VLDL || id:891	CVDII.CA5A	Wald ratio	1	-0.0251473	0.0162933	0.122729	0.70018	yes	FALSE
CVDII.CA5A	903	Phospholipids in medium HDL || id:903	CVDII.CA5A	Wald ratio	1	0.0177374	0.0161752	0.272825	0.854357	yes	FALSE
CVDII.CA5A	908	Phospholipids in medium LDL || id:908	CVDII.CA5A	Wald ratio	1	0.0223117	0.0161763	0.167808	0.761662	yes	FALSE
CVDII.CA5A	914	Phospholipids in medium VLDL || id:914	CVDII.CA5A	Wald ratio	1	-0.0206455	0.0163155	0.205731	0.80039	yes	FALSE
CVDII.CA5A	931	Phospholipids in small VLDL || id:931	CVDII.CA5A	Wald ratio	1	-0.00711763	0.0161904	0.660211	0.978736	yes	FALSE
CVDII.CA5A	947	Phospholipids in very large HDL || id:947	CVDII.CA5A	Wald ratio	1	0.0123211	0.0166593	0.459546	0.935622	yes	FALSE
CVDII.CA5A	951	Phospholipids in very large VLDL || id:951	CVDII.CA5A	Wald ratio	1	-0.00801918	0.0163014	0.622769	0.974228	yes	FALSE
CVDII.CA5A	955	Phospholipids in very small VLDL || id:955	CVDII.CA5A	Wald ratio	1	0.0142259	0.0166791	0.393706	0.918487	yes	FALSE
CVDII.CA5A	1012	Plasma cortisol || id:1012	CVDII.CA5A	Wald ratio	1	0.162384	0.102235	0.11221	0.685806	no	FALSE
CVDII.CA5A	1112	Primary sclerosing cholangitis || id:1112	CVDII.CA5A	Wald ratio	1	-0.00648997	0.0533507	0.903178	1	no	FALSE
CVDII.CA5A	920	Pyruvate || id:920	CVDII.CA5A	Wald ratio	1	-0.0110875	0.0153274	0.46945	0.937097	no	FALSE
CVDII.CA5A	844	Ratio of bisallylic groups to double bonds || id:844	CVDII.CA5A	Wald ratio	1	0.0181829	0.0200129	0.363583	0.905157	no	FALSE
CVDII.CA5A	845	Ratio of bisallylic groups to total fatty acids || id:845	CVDII.CA5A	Wald ratio	1	0.0139827	0.0202479	0.489833	0.941721	no	FALSE
CVDII.CA5A	832	Rheumatoid arthritis || id:832	CVDII.CA5A	Wald ratio	1	-0.0231556	0.0368715	0.53	0.952369	no	FALSE
CVDII.CA5A	833	Rheumatoid arthritis || id:833	CVDII.CA5A	Wald ratio	1	-0.0116351	0.0354828	0.742981	0.990329	no	FALSE
CVDII.CA5A	834	Rheumatoid arthritis || id:834	CVDII.CA5A	Wald ratio	1	0.074124	0.121594	0.542125	0.954703	no	FALSE
CVDII.CA5A	933	Serum total cholesterol || id:933	CVDII.CA5A	Wald ratio	1	0.0134892	0.0162009	0.405057	0.92307	yes	FALSE
CVDII.CA5A	934	Serum total triglycerides || id:934	CVDII.CA5A	Wald ratio	1	-0.0203438	0.016188	0.208856	0.803019	yes	FALSE
CVDII.CA5A	935	Sphingomyelins || id:935	CVDII.CA5A	Wald ratio	1	0.0212418	0.0200058	0.288335	0.864788	no	FALSE
CVDII.CA5A	288	Systemic lupus erythematosus || id:288	CVDII.CA5A	Wald ratio	1	-0.0599781	0.0469493	0.201423	0.795325	no	FALSE
CVDII.CA5A	864	Total cholesterol in HDL || id:864	CVDII.CA5A	Wald ratio	1	0.0241522	0.0161833	0.135591	0.719958	yes	FALSE
CVDII.CA5A	867	Total cholesterol in IDL || id:867	CVDII.CA5A	Wald ratio	1	0.0180905	0.0166639	0.277652	0.859011	yes	FALSE
CVDII.CA5A	874	Total cholesterol in large HDL || id:874	CVDII.CA5A	Wald ratio	1	0.0152385	0.0161962	0.346771	0.896607	yes	FALSE
CVDII.CA5A	880	Total cholesterol in large LDL || id:880	CVDII.CA5A	Wald ratio	1	0.0245486	0.0161798	0.129207	0.70878	yes	FALSE
CVDII.CA5A	886	Total cholesterol in large VLDL || id:886	CVDII.CA5A	Wald ratio	1	-0.0127865	0.0162991	0.432753	0.929772	yes	FALSE
CVDII.CA5A	895	Total cholesterol in LDL || id:895	CVDII.CA5A	Wald ratio	1	0.0239125	0.0161658	0.139086	0.724786	yes	FALSE
CVDII.CA5A	898	Total cholesterol in medium HDL || id:898	CVDII.CA5A	Wald ratio	1	0.0152187	0.0184203	0.408695	0.923638	yes	FALSE
CVDII.CA5A	904	Total cholesterol in medium LDL || id:904	CVDII.CA5A	Wald ratio	1	0.0257764	0.0161717	0.110953	0.68283	yes	FALSE
CVDII.CA5A	909	Total cholesterol in medium VLDL || id:909	CVDII.CA5A	Wald ratio	1	-0.0201333	0.0161939	0.21377	0.807672	yes	FALSE
CVDII.CA5A	924	Total cholesterol in small LDL || id:924	CVDII.CA5A	Wald ratio	1	0.0138658	0.0161658	0.391046	0.917448	yes	FALSE
CVDII.CA5A	927	Total cholesterol in small VLDL || id:927	CVDII.CA5A	Wald ratio	1	0.00066768	0.016195	0.967115	1	yes	FALSE
CVDII.CA5A	942	Total cholesterol in very large HDL || id:942	CVDII.CA5A	Wald ratio	1	0.00718662	0.0161915	0.657151	0.978736	yes	FALSE
CVDII.CA5A	936	Total fatty acids || id:936	CVDII.CA5A	Wald ratio	1	0.00902596	0.0200292	0.65225	0.978709	yes	FALSE
CVDII.CA5A	957	Total lipids in chylomicrons and largest VLDL particles || id:957	CVDII.CA5A	Wald ratio	1	-0.000467727	0.0167914	0.977778	1	yes	FALSE
CVDII.CA5A	869	Total lipids in IDL || id:869	CVDII.CA5A	Wald ratio	1	0.0177502	0.016671	0.286994	0.864489	yes	FALSE
CVDII.CA5A	877	Total lipids in large HDL || id:877	CVDII.CA5A	Wald ratio	1	0.0150129	0.0166546	0.367362	0.907419	yes	FALSE
CVDII.CA5A	883	Total lipids in large LDL || id:883	CVDII.CA5A	Wald ratio	1	0.020449	0.0166569	0.219575	0.813154	yes	FALSE
CVDII.CA5A	889	Total lipids in large VLDL || id:889	CVDII.CA5A	Wald ratio	1	-0.0186015	0.0167516	0.266814	0.85029	yes	FALSE
CVDII.CA5A	901	Total lipids in medium HDL || id:901	CVDII.CA5A	Wald ratio	1	0.0109682	0.0166312	0.509578	0.947663	yes	FALSE
CVDII.CA5A	906	Total lipids in medium LDL || id:906	CVDII.CA5A	Wald ratio	1	0.0184015	0.0166464	0.26897	0.8522	yes	FALSE
CVDII.CA5A	912	Total lipids in medium VLDL || id:912	CVDII.CA5A	Wald ratio	1	-0.023225	0.0166406	0.162809	0.75441	yes	FALSE
CVDII.CA5A	921	Total lipids in small HDL || id:921	CVDII.CA5A	Wald ratio	1	0.0147895	0.0166335	0.373928	0.909689	yes	FALSE
CVDII.CA5A	925	Total lipids in small LDL || id:925	CVDII.CA5A	Wald ratio	1	0.0152	0.0166406	0.361017	0.904145	yes	FALSE
CVDII.CA5A	929	Total lipids in small VLDL || id:929	CVDII.CA5A	Wald ratio	1	-0.0116721	0.0182858	0.523267	0.951463	yes	FALSE
CVDII.CA5A	945	Total lipids in very large HDL || id:945	CVDII.CA5A	Wald ratio	1	0.0092797	0.0166476	0.57724	0.966125	yes	FALSE
CVDII.CA5A	949	Total lipids in very large VLDL || id:949	CVDII.CA5A	Wald ratio	1	-0.0114289	0.0166312	0.491959	0.943029	yes	FALSE
CVDII.CA5A	953	Total lipids in very small VLDL || id:953	CVDII.CA5A	Wald ratio	1	0.0078964	0.0166815	0.635954	0.977427	yes	FALSE
CVDII.CA5A	937	Total phosphoglycerides || id:937	CVDII.CA5A	Wald ratio	1	0.0073398	0.019993	0.71353	0.987163	yes	FALSE
CVDII.CA5A	960	Triglycerides in chylomicrons and largest VLDL particles || id:960	CVDII.CA5A	Wald ratio	1	-0.0125503	0.0161798	0.437942	0.930634	yes	FALSE
CVDII.CA5A	872	Triglycerides in IDL || id:872	CVDII.CA5A	Wald ratio	1	0.00540692	0.0166651	0.745601	0.990329	yes	FALSE
CVDII.CA5A	892	Triglycerides in large VLDL || id:892	CVDII.CA5A	Wald ratio	1	-0.0287664	0.0162898	0.0774097	0.613437	yes	FALSE
CVDII.CA5A	915	Triglycerides in medium VLDL || id:915	CVDII.CA5A	Wald ratio	1	-0.0296504	0.0163003	0.0689099	0.594364	yes	FALSE
CVDII.CA5A	923	Triglycerides in small HDL || id:923	CVDII.CA5A	Wald ratio	1	-0.014945	0.0162254	0.357005	0.903034	yes	FALSE
CVDII.CA5A	932	Triglycerides in small VLDL || id:932	CVDII.CA5A	Wald ratio	1	-0.0189149	0.0161857	0.242558	0.834489	yes	FALSE
CVDII.CA5A	948	Triglycerides in very large HDL || id:948	CVDII.CA5A	Wald ratio	1	-0.00279467	0.0161833	0.862897	1	yes	FALSE
CVDII.CA5A	952	Triglycerides in very large VLDL || id:952	CVDII.CA5A	Wald ratio	1	-0.0175702	0.0171434	0.305412	0.873652	yes	FALSE
CVDII.CA5A	956	Triglycerides in very small VLDL || id:956	CVDII.CA5A	Wald ratio	1	-0.00410781	0.0166756	0.805422	0.997274	yes	FALSE
CVDII.CA5A	tGIrKc	Type 2 diabetes - Europeans (PMID:30297969)	CVDII.CA5A	Wald ratio	1	0.0187091	0.00982226	0.056811	0.562453	yes	FALSE	TRUE
CVDII.CA5A	7tb59E	Type 2 diabetes - Europeans (PMID:30297969)	CVDII.CA5A	Wald ratio	1	0.0104069	0.0152011	0.493587	0.943342	yes	FALSE	TRUE
CVDII.CA5A	1090	Type 2 diabetes || id:1090	CVDII.CA5A	Wald ratio	1	-0.0236234	0.0596352	0.692008	0.985281	yes	FALSE
CVDII.CA5A	23	Type 2 diabetes || id:23	CVDII.CA5A	Wald ratio	1	0.0372982	0.0592587	0.529079	0.952369	yes	FALSE
CVDII.CA5A	sonZ10	Type 2 diabetes adjusted for BMI - Europeans (PMID:30297969)	CVDII.CA5A	Wald ratio	1	0.0128625	0.0113424	0.256786	0.844281	yes	FALSE	TRUE
CVDII.CA5A	938	Tyrosine || id:938	CVDII.CA5A	Wald ratio	1	0.00341207	0.0171106	0.84194	1	no	FALSE
CVDII.CA5A	32	Ulcerative colitis || id:32	CVDII.CA5A	Wald ratio	1	-0.029934	0.0347287	0.388722	0.916217	no	FALSE
CVDII.CA5A	786	Urate || id:786	CVDII.CA5A	Wald ratio	1	0.0080254	0.00684142	0.240771	0.833218	no	FALSE
CVDII.CA5A	787	Urate || id:787	CVDII.CA5A	Wald ratio	1	0.00178153	0.0117568	0.879556	1	no	FALSE
CVDII.CA5A	788	Urate || id:788	CVDII.CA5A	Wald ratio	1	0.0138467	0.00892449	0.120772	0.698336	no	FALSE
CVDII.CA5A	789	Urate || id:789	CVDII.CA5A	Wald ratio	1	0.0113587	0.0471731	0.80972	0.997325	no	FALSE
CVDII.CA5A	792	Urate || id:792	CVDII.CA5A	Wald ratio	1	0.0558286	0.0740046	0.450612	0.932477	no	FALSE
CVDII.CA5A	793	Urate || id:793	CVDII.CA5A	Wald ratio	1	-0.0514819	0.101455	0.611848	0.971947	no	FALSE
CVDII.CA5A	939	Urea || id:939	CVDII.CA5A	Wald ratio	1	0.0133922	0.0168347	0.426315	0.92799	no	FALSE
CVDII.CA5A	940	Valine || id:940	CVDII.CA5A	Wald ratio	1	-0.00655987	0.0152888	0.667877	0.979199	no	FALSE
CVDII.CCL17	893	18:2; linoleic acid (LA) || id:893	CVDII.CCL17	Inverse variance weighted	8	-0.0110976	0.0164876	0.500892	0.946523	no	FALSE
CVDII.CCL17	852	22:6; docosahexaenoic acid || id:852	CVDII.CCL17	Inverse variance weighted	8	-0.0103096	0.0165449	0.5332	0.95267	no	FALSE
CVDII.CCL17	756	2hr glucose || id:756	CVDII.CCL17	Inverse variance weighted	8	0.0164876	0.0291704	0.571926	0.965245	yes	FALSE
CVDII.CCL17	776	2hr glucose || id:776	CVDII.CCL17	Inverse variance weighted	2	0.0622819	0.0409753	0.128515	0.707124	yes	FALSE
CVDII.CCL17	846	3-hydroxybutyrate || id:846	CVDII.CCL17	Inverse variance weighted	8	-0.004822	0.0174969	0.782861	0.996082	no	FALSE
CVDII.CCL17	839	Acetate || id:839	CVDII.CCL17	Inverse variance weighted	8	0.00142498	0.0127643	0.91111	1	no	FALSE
CVDII.CCL17	838	Acetoacetate || id:838	CVDII.CCL17	Inverse variance weighted	8	0.0188963	0.0147015	0.198677	0.793079	no	FALSE
CVDII.CCL17	1	Adiponectin || id:1	CVDII.CCL17	Inverse variance weighted	8	0.0104478	0.00717715	0.145474	0.732011	yes	FALSE
CVDII.CCL17	840	Alanine || id:840	CVDII.CCL17	Inverse variance weighted	8	-0.0375897	0.0126861	0.00304596	0.117556	no	FALSE
CVDII.CCL17	841	Albumin || id:841	CVDII.CCL17	Inverse variance weighted	8	-0.00554178	0.0140962	0.694215	0.985281	no	FALSE
CVDII.CCL17	ubvyQ4	Albuminuria (PMID:30220432)	CVDII.CCL17	Inverse variance weighted	2	-0.00383015	0.00379988	0.313471	0.880692	no	FALSE	TRUE
CVDII.CCL17	hpIfJE	All DKD in T1D (PMID:27647854)	CVDII.CCL17	Inverse variance weighted	2	-0.146776	0.10432	0.159432	0.751794	yes	FALSE	TRUE
CVDII.CCL17	Vqyzqh	All DKD in T2D - Europeans (PMID:29703844)	CVDII.CCL17	Inverse variance weighted	2	0.1108	0.0889695	0.212996	0.807285	yes	FALSE	TRUE
CVDII.CCL17	ZwDoXO	All DKD in T2D - Multiethnic (PMID:29703844)	CVDII.CCL17	Inverse variance weighted	2	0.0847865	0.0890583	0.34108	0.893504	yes	FALSE	TRUE
CVDII.CCL17	842	Apolipoprotein A-I || id:842	CVDII.CCL17	Inverse variance weighted	8	0.0119047	0.0174766	0.495757	0.944426	yes	FALSE
CVDII.CCL17	843	Apolipoprotein B || id:843	CVDII.CCL17	Inverse variance weighted	8	0.00142911	0.0136407	0.91656	1	yes	FALSE
CVDII.CCL17	Vixnpt	Atrial fibrillation (PMID:29892015)	CVDII.CCL17	Inverse variance weighted	2	0.0087137	0.0173761	0.616037	0.971947	yes	FALSE	TRUE
CVDII.CCL17	xs5IxV	Atrial fibrillation (PMID:30535219)	CVDII.CCL17	Inverse variance weighted	2	-1.36815	27.1284	0.959778	1	yes	FALSE	TRUE
CVDII.CCL17	851	Average number of double bonds in a fatty acid chain || id:851	CVDII.CCL17	Inverse variance weighted	8	-0.0100214	0.0179651	0.576963	0.966042	no	FALSE
CVDII.CCL17	848	Average number of methylene groups in a fatty acid chain || id:848	CVDII.CCL17	Inverse variance weighted	8	-0.0167359	0.0145753	0.250871	0.840871	no	FALSE
CVDII.CCL17	847	Average number of methylene groups per double bond || id:847	CVDII.CCL17	Inverse variance weighted	8	0.000958674	0.0164556	0.953543	1	no	FALSE
CVDII.CCL17	LD5cGA	BMI (PMID:30124842)	CVDII.CCL17	Inverse variance weighted	2	0.000103073	0.00717648	0.988541	1	no	FALSE	TRUE
CVDII.CCL17	1015	C-reactive protein || id:1015	CVDII.CCL17	Inverse variance weighted	4	0.0271049	0.0283738	0.339437	0.893223	no	FALSE
CVDII.CCL17	1109	Cardioembolic stroke || id:1109	CVDII.CCL17	Inverse variance weighted	7	-0.0504525	0.0468795	0.281831	0.862027	yes	FALSE
CVDII.CCL17	1058	Celiac disease || id:1058	CVDII.CCL17	Wald ratio	1	0.0387934	0.105245	0.712426	0.986859	no	FALSE
CVDII.CCL17	1059	Celiac disease || id:1059	CVDII.CCL17	Inverse variance weighted	6	0.0587758	0.0405444	0.147153	0.734552	no	FALSE
CVDII.CCL17	1060	Celiac disease || id:1060	CVDII.CCL17	Wald ratio	1	0.129375	0.141053	0.359035	0.90332	no	FALSE
CVDII.CCL17	276	Celiac disease || id:276	CVDII.CCL17	Inverse variance weighted	6	0.0587758	0.0405444	0.147153	0.734552	no	FALSE
CVDII.CCL17	278	Celiac disease || id:278	CVDII.CCL17	Wald ratio	1	0.0387934	0.105274	0.7125	0.986859	no	FALSE
CVDII.CCL17	875	Cholesterol esters in large HDL || id:875	CVDII.CCL17	Inverse variance weighted	8	0.00223399	0.0179804	0.901121	1	yes	FALSE
CVDII.CCL17	881	Cholesterol esters in large LDL || id:881	CVDII.CCL17	Inverse variance weighted	8	-0.00723627	0.0139071	0.602833	0.96981	yes	FALSE
CVDII.CCL17	887	Cholesterol esters in large VLDL || id:887	CVDII.CCL17	Inverse variance weighted	8	0.00998374	0.0145087	0.491376	0.942729	yes	FALSE
CVDII.CCL17	899	Cholesterol esters in medium HDL || id:899	CVDII.CCL17	Inverse variance weighted	8	0.00805237	0.0138923	0.562165	0.962358	yes	FALSE
CVDII.CCL17	905	Cholesterol esters in medium LDL || id:905	CVDII.CCL17	Inverse variance weighted	8	-0.00244977	0.0139062	0.860165	1	yes	FALSE
CVDII.CCL17	910	Cholesterol esters in medium VLDL || id:910	CVDII.CCL17	Inverse variance weighted	8	-0.00435832	0.0139116	0.754063	0.991279	yes	FALSE
CVDII.CCL17	943	Cholesterol esters in very large HDL || id:943	CVDII.CCL17	Inverse variance weighted	8	-0.00745366	0.0139162	0.592228	0.96961	yes	FALSE
CVDII.CCL17	1102	Chronic kidney disease || id:1102	CVDII.CCL17	Inverse variance weighted	6	-0.0163352	0.0286169	0.568119	0.96432	yes	FALSE
CVDII.CCL17	849	Citrate || id:849	CVDII.CCL17	Inverse variance weighted	8	-0.0191499	0.0177248	0.279966	0.859861	no	FALSE
CVDII.CCL17	LPDn53	CKD in T1D (PMID:27647854)	CVDII.CCL17	Inverse variance weighted	2	-0.175181	0.13826	0.205141	0.799862	yes	FALSE	TRUE
CVDII.CCL17	xCvVaP	CKD in T1D (PMID:27647854)	CVDII.CCL17	Inverse variance weighted	2	-0.010779	0.118207	0.927343	1	yes	FALSE	TRUE
CVDII.CCL17	0uMROU	CKD in T1D/T2D - Europeans (PMID:29703844)	CVDII.CCL17	Inverse variance weighted	2	0.0842796	0.0752472	0.262698	0.847697	yes	FALSE	TRUE
CVDII.CCL17	5vnhpf	CKD in T1D/T2D - Multiethnic (PMID:29703844)	CVDII.CCL17	Inverse variance weighted	2	0.0842796	0.0752472	0.262698	0.847697	yes	FALSE	TRUE
CVDII.CCL17	gcRg4H	CKD in T2D - Europeans (PMID:29703844)	CVDII.CCL17	Inverse variance weighted	2	0.219331	0.0921969	0.0173623	0.331317	yes	FALSE	TRUE
CVDII.CCL17	6epd1V	CKD in T2D - Multiethnic (PMID:29703844)	CVDII.CCL17	Inverse variance weighted	2	0.252919	0.0961223	0.00850794	0.225336	yes	FALSE	TRUE
CVDII.CCL17	hqyBYV	CKD/DKD in T2D - Europeans (PMID:29703844)	CVDII.CCL17	Inverse variance weighted	2	0.178024	0.144828	0.218993	0.812862	yes	FALSE	TRUE
CVDII.CCL17	4Ddo8Z	CKD/DKD in T2D - Europeans (PMID:29703844)	CVDII.CCL17	Inverse variance weighted	2	0	NA	NA	NA	yes	FALSE	TRUE
CVDII.CCL17	JcoyLk	CKD/DKD in T2D - Multiethnic (PMID:29703844)	CVDII.CCL17	Inverse variance weighted	2	0.163062	0.144908	0.26047	0.847376	yes	FALSE	TRUE
CVDII.CCL17	HWkCKN	CKD/DKD in T2D - Multiethnic (PMID:29703844)	CVDII.CCL17	Inverse variance weighted	2	0	NA	NA	NA	yes	FALSE	TRUE
CVDII.CCL17	958	Concentration of chylomicrons and largest VLDL particles || id:958	CVDII.CCL17	Inverse variance weighted	8	0.014369	0.014095	0.307995	0.875223	yes	FALSE
CVDII.CCL17	870	Concentration of IDL particles || id:870	CVDII.CCL17	Inverse variance weighted	8	-0.0152648	0.0139269	0.273048	0.854357	yes	FALSE
CVDII.CCL17	878	Concentration of large HDL particles || id:878	CVDII.CCL17	Inverse variance weighted	8	0.00357159	0.0215319	0.868256	1	yes	FALSE
CVDII.CCL17	884	Concentration of large LDL particles || id:884	CVDII.CCL17	Inverse variance weighted	8	-0.00698382	0.0139135	0.615706	0.971947	yes	FALSE
CVDII.CCL17	890	Concentration of large VLDL particles || id:890	CVDII.CCL17	Inverse variance weighted	8	0.00941239	0.0148891	0.527278	0.952273	yes	FALSE
CVDII.CCL17	902	Concentration of medium HDL particles || id:902	CVDII.CCL17	Inverse variance weighted	8	0.0105772	0.0160606	0.510166	0.947663	yes	FALSE
CVDII.CCL17	907	Concentration of medium LDL particles || id:907	CVDII.CCL17	Inverse variance weighted	8	0.000658506	0.013905	0.962228	1	yes	FALSE
CVDII.CCL17	913	Concentration of medium VLDL particles || id:913	CVDII.CCL17	Inverse variance weighted	8	0.00285373	0.0175253	0.870649	1	yes	FALSE
CVDII.CCL17	922	Concentration of small HDL particles || id:922	CVDII.CCL17	Inverse variance weighted	8	0.0175605	0.0143999	0.222658	0.816485	yes	FALSE
CVDII.CCL17	926	Concentration of small LDL particles || id:926	CVDII.CCL17	Inverse variance weighted	8	0.00467953	0.013906	0.736486	0.990329	yes	FALSE
CVDII.CCL17	930	Concentration of small VLDL particles || id:930	CVDII.CCL17	Inverse variance weighted	8	-0.005367	0.0139043	0.6995	0.985979	yes	FALSE
CVDII.CCL17	946	Concentration of very large HDL particles || id:946	CVDII.CCL17	Inverse variance weighted	8	-0.00256267	0.0178873	0.886079	1	yes	FALSE
CVDII.CCL17	950	Concentration of very large VLDL particles || id:950	CVDII.CCL17	Inverse variance weighted	8	0.012261	0.0177985	0.4909	0.942324	yes	FALSE
CVDII.CCL17	954	Concentration of very small VLDL particles || id:954	CVDII.CCL17	Inverse variance weighted	8	-0.019317	0.0140388	0.168831	0.763363	yes	FALSE
CVDII.CCL17	swao91	Coronary artery disease (PMID:28714975)	CVDII.CCL17	Inverse variance weighted	2	-0.0167824	0.0334022	0.615362	0.971947	yes	FALSE	TRUE
CVDII.CCL17	6	Coronary heart disease || id:6	CVDII.CCL17	Inverse variance weighted	6	-0.0450886	0.0333759	0.176716	0.774738	yes	FALSE
CVDII.CCL17	7	Coronary heart disease || id:7	CVDII.CCL17	Inverse variance weighted	8	0.000857677	0.0132843	0.948522	1	yes	FALSE
CVDII.CCL17	8	Coronary heart disease || id:8	CVDII.CCL17	Inverse variance weighted	7	-0.0224792	0.0287478	0.434247	0.930634	yes	FALSE
CVDII.CCL17	9	Coronary heart disease || id:9	CVDII.CCL17	Inverse variance weighted	2	-0.00777343	0.0403558	0.847255	1	yes	FALSE
CVDII.CCL17	850	Creatinine || id:850	CVDII.CCL17	Inverse variance weighted	8	0.00666448	0.0133608	0.617915	0.972794	no	FALSE
CVDII.CCL17	12	Crohn's disease || id:12	CVDII.CCL17	Wald ratio	1	0.103455	0.0679904	0.128107	0.706872	no	FALSE
CVDII.CCL17	30	Crohn's disease || id:30	CVDII.CCL17	Inverse variance weighted	8	0.0899111	0.033905	0.00800512	0.219381	no	FALSE
CVDII.CCL17	854	Description of average fatty acid chain length; not actual carbon number || id:854	CVDII.CCL17	Inverse variance weighted	8	-0.0401425	0.0164626	0.0147521	0.305458	no	FALSE
CVDII.CCL17	ukb-b-13391	Diagnoses - main ICD10: G45.9 Transient cerebral ischaemic attack; unspecified || id:ukb-b-13391	CVDII.CCL17	Inverse variance weighted	3	0.000600573	0.000329291	0.0681771	0.593255	yes	FALSE
CVDII.CCL17	ukb-b-12047	Diagnoses - main ICD10: I20.0 Unstable angina || id:ukb-b-12047	CVDII.CCL17	Inverse variance weighted	4	-0.000162828	0.000355204	0.64666	0.978672	yes	FALSE
CVDII.CCL17	ukb-b-14206	Diagnoses - main ICD10: I20.9 Angina pectoris; unspecified || id:ukb-b-14206	CVDII.CCL17	Inverse variance weighted	4	0.000217448	0.000574499	0.705058	0.986423	yes	FALSE
CVDII.CCL17	ukb-b-453	Diagnoses - main ICD10: I21.0 Acute transmural myocardial infarction of anterior wall || id:ukb-b-453	CVDII.CCL17	Inverse variance weighted	3	-0.000200119	0.000331338	0.545861	0.956282	yes	FALSE
CVDII.CCL17	ukb-b-5126	Diagnoses - main ICD10: I21.1 Acute transmural myocardial infarction of inferior wall || id:ukb-b-5126	CVDII.CCL17	Inverse variance weighted	3	-0.000112109	0.000364222	0.758231	0.992402	yes	FALSE
CVDII.CCL17	ukb-b-3469	Diagnoses - main ICD10: I21.9 Acute myocardial infarction; unspecified || id:ukb-b-3469	CVDII.CCL17	Inverse variance weighted	3	0.000301988	0.000428717	0.481184	0.939184	yes	FALSE
CVDII.CCL17	ukb-b-1668	Diagnoses - main ICD10: I25.1 Atherosclerotic heart disease || id:ukb-b-1668	CVDII.CCL17	Inverse variance weighted	8	0.000276791	0.000927081	0.765274	0.99312	yes	FALSE
CVDII.CCL17	ukb-b-3983	Diagnoses - main ICD10: I25.9 Chronic ischaemic heart disease; unspecified || id:ukb-b-3983	CVDII.CCL17	Inverse variance weighted	2	-0.000176655	0.000411383	0.66762	0.979199	yes	FALSE
CVDII.CCL17	ukb-b-18366	Diagnoses - main ICD10: I26.9 Pulmonary embolism without mention of acute cor pulmonale || id:ukb-b-18366	CVDII.CCL17	Inverse variance weighted	3	0.00050126	0.000382941	0.190542	0.784591	no	FALSE
CVDII.CCL17	ukb-b-11748	Diagnoses - main ICD10: I47.1 Supraventricular tachycardia || id:ukb-b-11748	CVDII.CCL17	Inverse variance weighted	3	0.000527697	0.000323174	0.102499	0.670892	yes	FALSE
CVDII.CCL17	ukb-b-964	Diagnoses - main ICD10: I48 Atrial fibrillation and flutter || id:ukb-b-964	CVDII.CCL17	Inverse variance weighted	5	9.05343e-05	0.000536569	0.866011	1	yes	FALSE
CVDII.CCL17	ukb-b-19350	Diagnoses - main ICD10: I63.9 Cerebral infarction; unspecified || id:ukb-b-19350	CVDII.CCL17	Inverse variance weighted	3	0.00041952	0.000335933	0.21173	0.805638	yes	FALSE
CVDII.CCL17	ukb-b-12267	Diagnoses - main ICD10: I80.2 Phlebitis and thrombophlebitis of other deep vessels of lower extremities || id:ukb-b-12267	CVDII.CCL17	Inverse variance weighted	3	6.06909e-05	0.000381471	0.873592	1	no	FALSE
CVDII.CCL17	ukb-b-6720	Diagnoses - main ICD10: I83.9 Varicose veins of lower extremities without ulcer or inflammation || id:ukb-b-6720	CVDII.CCL17	Inverse variance weighted	7	0.00101755	0.00045015	0.0237921	0.380907	no	FALSE
CVDII.CCL17	ukb-b-19388	Diagnoses - main ICD10: K85 Acute pancreatitis || id:ukb-b-19388	CVDII.CCL17	Inverse variance weighted	2	4.82444e-05	0.000373508	0.897227	1	no	FALSE
CVDII.CCL17	ukb-b-7844	Diagnoses - secondary ICD10: D50.9 Iron deficiency anaemia; unspecified || id:ukb-b-7844	CVDII.CCL17	Inverse variance weighted	3	0.000329396	0.000385264	0.392558	0.918036	no	FALSE
CVDII.CCL17	ukb-b-15790	Diagnoses - secondary ICD10: D64.9 Anaemia; unspecified || id:ukb-b-15790	CVDII.CCL17	Inverse variance weighted	5	0.000821957	0.000505552	0.103979	0.674416	no	FALSE
CVDII.CCL17	ukb-b-3229	Diagnoses - secondary ICD10: D70 Agranulocytosis || id:ukb-b-3229	CVDII.CCL17	Inverse variance weighted	2	0.000727987	0.000486628	0.134658	0.718924	no	FALSE
CVDII.CCL17	ukb-b-4226	Diagnoses - secondary ICD10: E03.9 Hypothyroidism; unspecified || id:ukb-b-4226	CVDII.CCL17	Inverse variance weighted	7	-0.000795103	0.000498022	0.110372	0.681944	yes	FALSE
CVDII.CCL17	ukb-b-10694	Diagnoses - secondary ICD10: E10.9 Without complications || id:ukb-b-10694	CVDII.CCL17	Inverse variance weighted	3	0.000106891	0.000405926	0.792299	0.996308	no	FALSE
CVDII.CCL17	ukb-b-970	Diagnoses - secondary ICD10: E11.9 Without complications || id:ukb-b-970	CVDII.CCL17	Inverse variance weighted	8	-0.000311564	0.000549672	0.570837	0.965245	no	FALSE
CVDII.CCL17	ukb-b-15541	Diagnoses - secondary ICD10: E66.9 Obesity; unspecified || id:ukb-b-15541	CVDII.CCL17	Inverse variance weighted	5	0.00083119	0.000365555	0.0229796	0.375087	yes	FALSE
CVDII.CCL17	ukb-b-12651	Diagnoses - secondary ICD10: E78.0 Pure hypercholesterolaemia || id:ukb-b-12651	CVDII.CCL17	Inverse variance weighted	8	-0.00053324	0.000689702	0.439436	0.930634	yes	FALSE
CVDII.CCL17	ukb-b-17462	Diagnoses - secondary ICD10: E78.5 Hyperlipidaemia; unspecified || id:ukb-b-17462	CVDII.CCL17	Inverse variance weighted	4	0.000150988	0.00034254	0.659365	0.978736	yes	FALSE
CVDII.CCL17	ukb-b-12493	Diagnoses - secondary ICD10: I10 Essential (primary) hypertension || id:ukb-b-12493	CVDII.CCL17	Inverse variance weighted	8	0.00110791	0.00146	0.447948	0.931367	yes	FALSE
CVDII.CCL17	ukb-b-19955	Diagnoses - secondary ICD10: I12.0 Hypertensive renal disease with renal failure || id:ukb-b-19955	CVDII.CCL17	Inverse variance weighted	2	0.000504662	0.000362718	0.164124	0.756846	yes	FALSE
CVDII.CCL17	ukb-b-10756	Diagnoses - secondary ICD10: I20.0 Unstable angina || id:ukb-b-10756	CVDII.CCL17	Inverse variance weighted	3	0.000566381	0.000350002	0.105615	0.677355	yes	FALSE
CVDII.CCL17	ukb-b-15686	Diagnoses - secondary ICD10: I20.9 Angina pectoris; unspecified || id:ukb-b-15686	CVDII.CCL17	Inverse variance weighted	7	6.61252e-05	0.000640906	0.917825	1	yes	FALSE
CVDII.CCL17	ukb-b-7436	Diagnoses - secondary ICD10: I25.1 Atherosclerotic heart disease || id:ukb-b-7436	CVDII.CCL17	Inverse variance weighted	6	1.49529e-05	0.000603974	0.980248	1	yes	FALSE
CVDII.CCL17	ukb-b-16662	Diagnoses - secondary ICD10: I25.2 Old myocardial infarction || id:ukb-b-16662	CVDII.CCL17	Inverse variance weighted	4	-0.000198332	0.000407915	0.626819	0.975108	yes	FALSE
CVDII.CCL17	ukb-b-16606	Diagnoses - secondary ICD10: I25.8 Other forms of chronic ischaemic heart disease || id:ukb-b-16606	CVDII.CCL17	Inverse variance weighted	6	0.000194193	0.000476153	0.683393	0.983618	yes	FALSE
CVDII.CCL17	ukb-b-8184	Diagnoses - secondary ICD10: I25.9 Chronic ischaemic heart disease; unspecified || id:ukb-b-8184	CVDII.CCL17	Inverse variance weighted	6	0.000307616	0.000365453	0.399935	0.920992	yes	FALSE
CVDII.CCL17	ukb-b-13525	Diagnoses - secondary ICD10: I34.0 Mitral (valve) insufficiency || id:ukb-b-13525	CVDII.CCL17	Inverse variance weighted	2	0.00035682	0.000342424	0.297393	0.869428	yes	FALSE
CVDII.CCL17	ukb-b-6217	Diagnoses - secondary ICD10: I48 Atrial fibrillation and flutter || id:ukb-b-6217	CVDII.CCL17	Inverse variance weighted	6	-0.000348586	0.000395971	0.378679	0.912417	yes	FALSE
CVDII.CCL17	ukb-b-10555	Diagnoses - secondary ICD10: I50.1 Left ventricular failure || id:ukb-b-10555	CVDII.CCL17	Inverse variance weighted	3	0.00106657	0.00040268	0.00808096	0.220274	yes	FALSE
CVDII.CCL17	ukb-b-16292	Diagnoses - secondary ICD10: I51.7 Cardiomegaly || id:ukb-b-16292	CVDII.CCL17	Inverse variance weighted	3	0.0002221	0.000393515	0.572481	0.965245	yes	FALSE
CVDII.CCL17	ukb-b-4929	Diagnoses - secondary ICD10: I73.9 Peripheral vascular disease; unspecified || id:ukb-b-4929	CVDII.CCL17	Inverse variance weighted	3	0.000149634	0.000340004	0.659868	0.978736	no	FALSE
CVDII.CCL17	ukb-b-8855	Diagnoses - secondary ICD10: I95.9 Hypotension; unspecified || id:ukb-b-8855	CVDII.CCL17	Inverse variance weighted	3	-0.00042199	0.000702281	0.547916	0.95754	yes	FALSE
CVDII.CCL17	ukb-b-16751	Diagnoses - secondary ICD10: J44.9 Chronic obstructive pulmonary disease; unspecified || id:ukb-b-16751	CVDII.CCL17	Inverse variance weighted	4	-0.000268929	0.000371622	0.469273	0.937097	no	FALSE
CVDII.CCL17	ukb-b-12191	Diagnoses - secondary ICD10: K29.5 Chronic gastritis; unspecified || id:ukb-b-12191	CVDII.CCL17	Inverse variance weighted	2	2.02357e-05	0.000349249	0.953796	1	no	FALSE
CVDII.CCL17	ukb-b-15340	Diagnoses - secondary ICD10: K29.7 Gastritis; unspecified || id:ukb-b-15340	CVDII.CCL17	Inverse variance weighted	6	0.00010116	0.000465124	0.827826	0.998833	no	FALSE
CVDII.CCL17	ukb-b-20017	Diagnoses - secondary ICD10: K29.8 Duodenitis || id:ukb-b-20017	CVDII.CCL17	Inverse variance weighted	5	-0.000487575	0.000387583	0.208396	0.802859	no	FALSE
CVDII.CCL17	ukb-b-12556	Diagnoses - secondary ICD10: K30 Dyspepsia || id:ukb-b-12556	CVDII.CCL17	Inverse variance weighted	3	8.81561e-05	0.00040085	0.825931	0.998833	no	FALSE
CVDII.CCL17	ukb-b-7421	Diagnoses - secondary ICD10: K51.9 Ulcerative colitis; unspecified || id:ukb-b-7421	CVDII.CCL17	Inverse variance weighted	3	-3.36407e-05	0.000410011	0.934608	1	no	FALSE
CVDII.CCL17	ukb-b-707	Diagnoses - secondary ICD10: K58.9 Irritable bowel syndrome without diarrhoea || id:ukb-b-707	CVDII.CCL17	Inverse variance weighted	4	0.000222599	0.000357206	0.533175	0.95267	no	FALSE
CVDII.CCL17	ukb-b-11874	Diagnoses - secondary ICD10: M06.99 Rheumatoid arthritis; unspecified (Site unspecified) || id:ukb-b-11874	CVDII.CCL17	Inverse variance weighted	3	0.000653691	0.000349379	0.0613439	0.577743	no	FALSE
CVDII.CCL17	ukb-b-12765	Diagnoses - secondary ICD10: M10.99 Gout; unspecified (Site unspecified) || id:ukb-b-12765	CVDII.CCL17	Inverse variance weighted	2	-0.000139575	0.000345656	0.686361	0.984322	no	FALSE
CVDII.CCL17	ukb-b-11045	Diagnoses - secondary ICD10: M13.9 Arthritis; unspecified || id:ukb-b-11045	CVDII.CCL17	Inverse variance weighted	3	-3.19751e-05	0.000342627	0.925647	1	no	FALSE
CVDII.CCL17	ukb-b-15026	Diagnoses - secondary ICD10: M13.99 Arthritis; unspecified (Site unspecified) || id:ukb-b-15026	CVDII.CCL17	Inverse variance weighted	4	0.00042999	0.000449915	0.339216	0.893223	no	FALSE
CVDII.CCL17	ukb-b-6998	Diagnoses - secondary ICD10: M15.9 Polyarthrosis; unspecified || id:ukb-b-6998	CVDII.CCL17	Inverse variance weighted	2	0.000362923	0.000365703	0.321003	0.881153	no	FALSE
CVDII.CCL17	ukb-b-20414	Diagnoses - secondary ICD10: M17.9 Gonarthrosis; unspecified || id:ukb-b-20414	CVDII.CCL17	Inverse variance weighted	4	6.64172e-05	0.000484318	0.890924	1	no	FALSE
CVDII.CCL17	ukb-b-9493	Diagnoses - secondary ICD10: M19.9 Arthrosis; unspecified || id:ukb-b-9493	CVDII.CCL17	Inverse variance weighted	3	-0.000691108	0.000482395	0.151955	0.740584	no	FALSE
CVDII.CCL17	ukb-b-20233	Diagnoses - secondary ICD10: M19.99 Arthrosis; unspecified (Site unspecified) || id:ukb-b-20233	CVDII.CCL17	Inverse variance weighted	4	0.000250429	0.000315142	0.426814	0.92799	no	FALSE
CVDII.CCL17	ukb-b-17796	Diagnoses - secondary ICD10: M81.99 Osteoporosis; unspecified (Site unspecified) || id:ukb-b-17796	CVDII.CCL17	Inverse variance weighted	3	0.000337137	0.000395938	0.394497	0.919011	no	FALSE
CVDII.CCL17	ukb-b-4963	Diagnoses - secondary ICD10: N17.9 Acute renal failure; unspecified || id:ukb-b-4963	CVDII.CCL17	Inverse variance weighted	3	0.000317855	0.000335319	0.343171	0.894425	no	FALSE
CVDII.CCL17	ukb-b-17309	Diagnoses - secondary ICD10: R00.0 Tachycardia; unspecified || id:ukb-b-17309	CVDII.CCL17	Inverse variance weighted	2	-3.84682e-05	0.000339768	0.909857	1	yes	FALSE
CVDII.CCL17	ukb-b-11664	Diagnoses - secondary ICD10: R00.1 Bradycardia; unspecified || id:ukb-b-11664	CVDII.CCL17	Inverse variance weighted	3	-9.19386e-06	0.00031571	0.976768	1	yes	FALSE
CVDII.CCL17	J9a9XX	DKD in T1D/T2D - Europeans (PMID:29703844)	CVDII.CCL17	Inverse variance weighted	2	0	NA	NA	NA	yes	FALSE	TRUE
CVDII.CCL17	E3trxT	DKD in T1D/T2D - Multiethnic (PMID:29703844)	CVDII.CCL17	Inverse variance weighted	2	0	NA	NA	NA	yes	FALSE	TRUE
CVDII.CCL17	l6nUcR	Early DKD in T1D (PMID:27647854)	CVDII.CCL17	Inverse variance weighted	2	-0.201533	0.195192	0.301844	0.872442	yes	FALSE	TRUE
CVDII.CCL17	996	Eczema || id:996	CVDII.CCL17	Inverse variance weighted	8	-0.0286903	0.0263884	0.276934	0.858086	no	FALSE
CVDII.CCL17	alGQrY	eGFR (cystatin C) (PMID:28452372)	CVDII.CCL17	Inverse variance weighted	8	0.000160672	0.00354077	0.963806	1	yes	FALSE	TRUE
CVDII.CCL17	rtfuon	eGFR (serum creatinine) (PMID:28452372)	CVDII.CCL17	Inverse variance weighted	8	0.00102797	0.00148735	0.489476	0.941504	yes	FALSE	TRUE
CVDII.CCL17	jGiYpS	eGFR in T1D/T2D - Europeans (PMID: 29703844)	CVDII.CCL17	Inverse variance weighted	8	-0.287795	0.53288	0.589145	0.969384	yes	FALSE	TRUE
CVDII.CCL17	VVbPzl	eGFR in T1D/T2D - Multiethnic (PMID: 29703844)	CVDII.CCL17	Inverse variance weighted	8	-0.287795	0.53288	0.589145	0.969384	yes	FALSE	TRUE
CVDII.CCL17	aGMluW	eGFR in T2D - Europeans (PMID: 29703844)	CVDII.CCL17	Inverse variance weighted	8	-0.0349592	0.771394	0.963853	1	yes	FALSE	TRUE
CVDII.CCL17	jAEcgS	eGFR in T2D - Multiethnic (PMID: 29703844)	CVDII.CCL17	Inverse variance weighted	8	-0.0349592	0.771394	0.963853	1	yes	FALSE	TRUE
CVDII.CCL17	LfdvzT	ESRD vs controls in T1D (PMID:27647854)	CVDII.CCL17	Inverse variance weighted	2	-0.0360868	0.142294	0.799799	0.997082	yes	FALSE	TRUE
CVDII.CCL17	BWsXsU	ESRD vs controls in T1D/T2D - Europeans (PMID:29703844)	CVDII.CCL17	Inverse variance weighted	2	0.0291904	0.121568	0.810241	0.997325	yes	FALSE	TRUE
CVDII.CCL17	zVC1K4	ESRD vs controls in T1D/T2D - Multiethnic (PMID:29703844)	CVDII.CCL17	Inverse variance weighted	2	0.0997211	0.195209	0.609461	0.971625	yes	FALSE	TRUE
CVDII.CCL17	gsCJex	ESRD vs controls in T2D - Europeans (PMID:29703844)	CVDII.CCL17	Inverse variance weighted	2	0.0414955	0.22749	0.855264	1	yes	FALSE	TRUE
CVDII.CCL17	dMG4W0	ESRD vs controls in T2D - Multiethnic (PMID:29703844)	CVDII.CCL17	Inverse variance weighted	2	0.0871386	0.185458	0.638458	0.977745	yes	FALSE	TRUE
CVDII.CCL17	HYpoto	ESRD vs non-ESRD in T1D (PMID:27647854)	CVDII.CCL17	Inverse variance weighted	2	0.0186298	0.129097	0.885258	1	yes	FALSE	TRUE
CVDII.CCL17	757	Fasting glucose || id:757	CVDII.CCL17	Inverse variance weighted	8	-0.00360027	0.00565797	0.52457	0.951683	yes	FALSE
CVDII.CCL17	772	Fasting glucose || id:772	CVDII.CCL17	Inverse variance weighted	8	-0.000901649	0.00116155	0.437604	0.930634	yes	FALSE
CVDII.CCL17	773	Fasting glucose || id:773	CVDII.CCL17	Inverse variance weighted	8	-0.00608864	0.00488105	0.21225	0.806113	yes	FALSE
CVDII.CCL17	777	Fasting glucose || id:777	CVDII.CCL17	Inverse variance weighted	2	0.00510104	0.00792139	0.519603	0.950779	yes	FALSE
CVDII.CCL17	768	Fasting insulin || id:768	CVDII.CCL17	Inverse variance weighted	8	0.00326243	0.00598532	0.585705	0.967825	yes	FALSE
CVDII.CCL17	774	Fasting insulin || id:774	CVDII.CCL17	Inverse variance weighted	8	-0.000846763	0.00101113	0.402346	0.922973	yes	FALSE
CVDII.CCL17	775	Fasting insulin || id:775	CVDII.CCL17	Inverse variance weighted	8	0.00364194	0.00649283	0.574855	0.965622	yes	FALSE
CVDII.CCL17	778	Fasting insulin || id:778	CVDII.CCL17	Inverse variance weighted	2	0.00585515	0.00771131	0.447676	0.931276	yes	FALSE
CVDII.CCL17	779	Fasting insulin || id:779	CVDII.CCL17	Inverse variance weighted	2	0.000715082	0.00909879	0.937358	1	yes	FALSE
CVDII.CCL17	769	Fasting proinsulin || id:769	CVDII.CCL17	Inverse variance weighted	8	-0.0109008	0.0108661	0.315767	0.880692	yes	FALSE
CVDII.CCL17	46	Femoral neck bone mineral density || id:46	CVDII.CCL17	Inverse variance weighted	8	1.48782	0.679953	0.0286606	0.40905	no	FALSE
CVDII.CCL17	980	Femoral neck bone mineral density || id:980	CVDII.CCL17	Inverse variance weighted	6	0.0214254	0.0113619	0.0593329	0.572305	no	FALSE
CVDII.CCL17	1050	Ferritin || id:1050	CVDII.CCL17	Inverse variance weighted	6	-0.0083578	0.0169448	0.621846	0.974127	no	FALSE
CVDII.CCL17	858	Free cholesterol || id:858	CVDII.CCL17	Inverse variance weighted	8	-0.0244112	0.0164447	0.137693	0.722168	yes	FALSE
CVDII.CCL17	868	Free cholesterol in IDL || id:868	CVDII.CCL17	Inverse variance weighted	8	-0.0102523	0.0160784	0.523704	0.951478	yes	FALSE
CVDII.CCL17	876	Free cholesterol in large HDL || id:876	CVDII.CCL17	Inverse variance weighted	8	0.00486913	0.0179017	0.785628	0.996082	yes	FALSE
CVDII.CCL17	882	Free cholesterol in large LDL || id:882	CVDII.CCL17	Inverse variance weighted	8	-0.00162919	0.0133798	0.903086	1	yes	FALSE
CVDII.CCL17	888	Free cholesterol in large VLDL || id:888	CVDII.CCL17	Inverse variance weighted	8	0.0083988	0.0134859	0.533427	0.952743	yes	FALSE
CVDII.CCL17	900	Free cholesterol in medium HDL || id:900	CVDII.CCL17	Inverse variance weighted	8	0.00872395	0.0147348	0.553808	0.958383	yes	FALSE
CVDII.CCL17	911	Free cholesterol in medium VLDL || id:911	CVDII.CCL17	Inverse variance weighted	8	0.0104242	0.0134835	0.439459	0.930634	yes	FALSE
CVDII.CCL17	928	Free cholesterol in small VLDL || id:928	CVDII.CCL17	Inverse variance weighted	8	0.000338416	0.0133717	0.979809	1	yes	FALSE
CVDII.CCL17	944	Free cholesterol in very large HDL || id:944	CVDII.CCL17	Inverse variance weighted	8	-0.0056331	0.0140952	0.689416	0.985148	yes	FALSE
CVDII.CCL17	853	Free cholesterol to esterified cholesterol ratio || id:853	CVDII.CCL17	Inverse variance weighted	8	-0.00995843	0.0165882	0.548284	0.957741	yes	FALSE
CVDII.CCL17	859	Glucose || id:859	CVDII.CCL17	Inverse variance weighted	8	0.00350164	0.0127634	0.783815	0.996082	yes	FALSE
CVDII.CCL17	860	Glutamine || id:860	CVDII.CCL17	Inverse variance weighted	8	0.00233994	0.0135045	0.862438	1	no	FALSE
CVDII.CCL17	861	Glycerol || id:861	CVDII.CCL17	Inverse variance weighted	8	-0.00192834	0.0141145	0.89133	1	no	FALSE
CVDII.CCL17	863	Glycoprotein acetyls || id:863	CVDII.CCL17	Inverse variance weighted	8	-0.0052863	0.0202654	0.794206	0.996308	no	FALSE
CVDII.CCL17	862	Glycoproteins || id:862	CVDII.CCL17	Inverse variance weighted	8	0.0023744	0.0145307	0.870198	1	no	FALSE
CVDII.CCL17	758	HbA1C || id:758	CVDII.CCL17	Inverse variance weighted	8	0.000606752	0.00554006	0.91279	1	no	FALSE
CVDII.CCL17	JlRXu8	HDL cholesterol (PMID:29083408)	CVDII.CCL17	Wald ratio	1	0.0130839	0.0150404	0.384346	0.91505	yes	FALSE	TRUE
CVDII.CCL17	299	HDL cholesterol || id:299	CVDII.CCL17	Inverse variance weighted	7	0.0067341	0.0081603	0.409243	0.923859	yes	FALSE
CVDII.CCL17	780	HDL cholesterol || id:780	CVDII.CCL17	Inverse variance weighted	2	0.00320911	0.0178989	0.857709	1	yes	FALSE
CVDII.CCL17	1056	Heart rate || id:1056	CVDII.CCL17	Inverse variance weighted	8	0.0919101	0.117467	0.43396	0.930634	yes	FALSE
CVDII.CCL17	inAok4	Height (PMID:30124842)	CVDII.CCL17	Inverse variance weighted	2	0.0126707	0.00793909	0.110492	0.681944	no	FALSE	TRUE
CVDII.CCL17	1169	Hip osteoarthritis || id:1169	CVDII.CCL17	Inverse variance weighted	6	0.0795885	0.0520792	0.126458	0.70437	no	FALSE
CVDII.CCL17	866	Histidine || id:866	CVDII.CCL17	Inverse variance weighted	8	0.0183073	0.0159673	0.251566	0.841393	no	FALSE
CVDII.CCL17	770	HOMA-B || id:770	CVDII.CCL17	Inverse variance weighted	8	0.00813782	0.0050433	0.106616	0.678157	no	FALSE
CVDII.CCL17	771	HOMA-IR || id:771	CVDII.CCL17	Inverse variance weighted	8	0.00542388	0.00621642	0.382931	0.914817	no	FALSE
CVDII.CCL17	294	Inflammatory bowel disease || id:294	CVDII.CCL17	Wald ratio	1	0.13939	0.0561478	0.0130444	0.284054	no	FALSE
CVDII.CCL17	31	Inflammatory bowel disease || id:31	CVDII.CCL17	Inverse variance weighted	8	0.0584072	0.0297203	0.0493875	0.529874	no	FALSE
CVDII.CCL17	1049	Iron || id:1049	CVDII.CCL17	Inverse variance weighted	6	-0.0235859	0.0181506	0.193786	0.788882	no	FALSE
CVDII.CCL17	1108	Ischemic stroke || id:1108	CVDII.CCL17	Inverse variance weighted	7	-0.0463845	0.0273213	0.0895562	0.644299	yes	FALSE
CVDII.CCL17	873	Isoleucine || id:873	CVDII.CCL17	Inverse variance weighted	8	0.0123788	0.0126845	0.329114	0.886737	no	FALSE
CVDII.CCL17	279	Juvenile idiopathic arthritis || id:279	CVDII.CCL17	Wald ratio	1	0.370179	0.285378	0.194579	0.79004	no	FALSE
CVDII.CCL17	1170	Knee and hip osteoarthritis || id:1170	CVDII.CCL17	Inverse variance weighted	6	0.0513835	0.0394027	0.192213	0.787182	no	FALSE
CVDII.CCL17	1171	Knee osteoarthritis || id:1171	CVDII.CCL17	Inverse variance weighted	6	-0.00250632	0.0511149	0.960893	1	no	FALSE
CVDII.CCL17	894	Lactate || id:894	CVDII.CCL17	Inverse variance weighted	8	-0.0275113	0.0126994	0.0302852	0.421317	no	FALSE
CVDII.CCL17	1110	Large vessel disease || id:1110	CVDII.CCL17	Inverse variance weighted	7	-0.0287733	0.049835	0.563689	0.962848	no	FALSE
CVDII.CCL17	4020o7	Late DKD in T1D (PMID:27647854)	CVDII.CCL17	Inverse variance weighted	2	-0.10631	0.1131	0.347236	0.896841	yes	FALSE	TRUE
CVDII.CCL17	DyWGZO	Late DKD in T1D/T2D - Europeans (PMID:29703844)	CVDII.CCL17	Inverse variance weighted	2	-0.00964232	0.082833	0.90733	1	yes	FALSE	TRUE
CVDII.CCL17	jb1tBL	Late DKD in T1D/T2D - Multiethnic (PMID:29703844)	CVDII.CCL17	Inverse variance weighted	2	0	NA	NA	NA	yes	FALSE	TRUE
CVDII.CCL17	SPT0az	Late DKD in T2D - Europeans (PMID:29703844)	CVDII.CCL17	Inverse variance weighted	2	0.109403	0.115494	0.343502	0.894425	yes	FALSE	TRUE
CVDII.CCL17	bRlMlw	Late DKD in T2D - Multiethnic (PMID:29703844)	CVDII.CCL17	Inverse variance weighted	2	0.0711199	0.115398	0.537695	0.953771	yes	FALSE	TRUE
CVDII.CCL17	5gp40d	LDL cholesterol (PMID:29083408)	CVDII.CCL17	Wald ratio	1	0.000869565	0.0155915	0.955524	1	yes	FALSE	TRUE
CVDII.CCL17	300	LDL cholesterol || id:300	CVDII.CCL17	Inverse variance weighted	7	0.00814287	0.0104196	0.43451	0.930634	yes	FALSE
CVDII.CCL17	781	LDL cholesterol || id:781	CVDII.CCL17	Inverse variance weighted	2	-0.0147988	0.0255613	0.562622	0.962609	yes	FALSE
CVDII.CCL17	1002	Leptin || id:1002	CVDII.CCL17	Inverse variance weighted	8	-0.00994335	0.00740739	0.179481	0.776404	no	FALSE
CVDII.CCL17	1003	Leptin || id:1003	CVDII.CCL17	Inverse variance weighted	8	-0.00648332	0.00957803	0.498473	0.945448	no	FALSE
CVDII.CCL17	897	Leucine || id:897	CVDII.CCL17	Inverse variance weighted	8	-0.00354521	0.0127014	0.780153	0.995843	no	FALSE
CVDII.CCL17	47	Lumbar spine bone mineral density || id:47	CVDII.CCL17	Inverse variance weighted	8	-0.521741	0.795557	0.511941	0.948074	no	FALSE
CVDII.CCL17	982	Lumbar spine bone mineral density || id:982	CVDII.CCL17	Inverse variance weighted	6	0.003125	0.0183218	0.864568	1	no	FALSE
CVDII.CCL17	965	Lung adenocarcinoma || id:965	CVDII.CCL17	Inverse variance weighted	8	-0.000355839	0.0523283	0.994574	1	no	FALSE
CVDII.CCL17	865	Mean diameter for HDL particles || id:865	CVDII.CCL17	Inverse variance weighted	8	-0.00641004	0.0191562	0.737912	0.990329	yes	FALSE
CVDII.CCL17	896	Mean diameter for LDL particles || id:896	CVDII.CCL17	Inverse variance weighted	8	-0.037062	0.0180884	0.0404678	0.486091	yes	FALSE
CVDII.CCL17	941	Mean diameter for VLDL particles || id:941	CVDII.CCL17	Inverse variance weighted	8	0.0142528	0.0199994	0.476055	0.938336	yes	FALSE
CVDII.CCL17	pNSrq8	Microalbuminuria - Europeans (PMID:29703844)	CVDII.CCL17	Inverse variance weighted	2	0.124374	0.100736	0.21696	0.810669	yes	FALSE	TRUE
CVDII.CCL17	ApFx3x	Microalbuminuria - Multiethnic (PMID:29703844)	CVDII.CCL17	Inverse variance weighted	2	0.100873	0.100339	0.314742	0.880692	yes	FALSE	TRUE
CVDII.CCL17	1097	Microalbuminuria || id:1097	CVDII.CCL17	Inverse variance weighted	6	0.00907376	0.0370797	0.806681	0.997274	no	FALSE
CVDII.CCL17	z8wTF6	Microalbuminuria in T1D/T2D - Europeans (PMID:29703844)	CVDII.CCL17	Inverse variance weighted	2	-0.00697785	0.087606	0.936515	1	yes	FALSE	TRUE
CVDII.CCL17	d8laHB	Microalbuminuria in T1D/T2D - Multiethnic (PMID:29703844)	CVDII.CCL17	Inverse variance weighted	2	0	NA	NA	NA	yes	FALSE	TRUE
CVDII.CCL17	916	Mono-unsaturated fatty acids || id:916	CVDII.CCL17	Inverse variance weighted	8	-0.0062721	0.0164607	0.703177	0.986423	no	FALSE
CVDII.CCL17	1024	Multiple sclerosis || id:1024	CVDII.CCL17	Inverse variance weighted	6	-0.0439277	0.0274324	0.109309	0.68128	no	FALSE
CVDII.CCL17	1025	Multiple sclerosis || id:1025	CVDII.CCL17	Wald ratio	1	0.242172	0.0898491	0.00703217	0.200116	no	FALSE
CVDII.CCL17	280	Multiple sclerosis || id:280	CVDII.CCL17	Wald ratio	1	0.242172	0.0898491	0.00703217	0.200116	no	FALSE
CVDII.CCL17	286	Multiple sclerosis || id:286	CVDII.CCL17	Inverse variance weighted	6	-0.0439051	0.151063	0.771326	0.994209	no	FALSE
CVDII.CCL17	798	Myocardial infarction || id:798	CVDII.CCL17	Inverse variance weighted	8	-0.00948648	0.0147347	0.519693	0.950779	yes	FALSE
CVDII.CCL17	1098	Narcolepsy || id:1098	CVDII.CCL17	Wald ratio	1	0.0194354	0.195939	0.920987	1	no	FALSE
CVDII.CCL17	ukb-b-8650	Non-cancer illness code; self-reported: angina || id:ukb-b-8650	CVDII.CCL17	Inverse variance weighted	8	2.92556e-05	0.000677448	0.965554	1	yes	FALSE
CVDII.CCL17	ukb-b-11550	Non-cancer illness code; self-reported: atrial fibrillation || id:ukb-b-11550	CVDII.CCL17	Inverse variance weighted	4	8.59974e-05	0.000397139	0.828565	0.998833	yes	FALSE
CVDII.CCL17	ukb-b-14356	Non-cancer illness code; self-reported: bone disorder || id:ukb-b-14356	CVDII.CCL17	Inverse variance weighted	2	-0.000250162	0.000347124	0.471112	0.937603	no	FALSE
CVDII.CCL17	ukb-b-12040	Non-cancer illness code; self-reported: deep venous thrombosis (dvt) || id:ukb-b-12040	CVDII.CCL17	Inverse variance weighted	7	-0.00152674	0.000448186	0.000658029	0.0344457	no	TRUE
CVDII.CCL17	ukb-b-12948	Non-cancer illness code; self-reported: diabetes || id:ukb-b-12948	CVDII.CCL17	Inverse variance weighted	8	0.00031512	0.00060516	0.60256	0.969686	no	FALSE
CVDII.CCL17	ukb-b-7582	Non-cancer illness code; self-reported: essential hypertension || id:ukb-b-7582	CVDII.CCL17	Inverse variance weighted	3	0.000752421	0.0005193	0.147362	0.734856	yes	FALSE
CVDII.CCL17	ukb-b-3703	Non-cancer illness code; self-reported: heart arrhythmia || id:ukb-b-3703	CVDII.CCL17	Inverse variance weighted	3	0.000252571	0.000679706	0.710199	0.986859	yes	FALSE
CVDII.CCL17	ukb-b-15829	Non-cancer illness code; self-reported: heart attack/myocardial infarction || id:ukb-b-15829	CVDII.CCL17	Inverse variance weighted	8	-0.000676325	0.000650221	0.298272	0.869517	yes	FALSE
CVDII.CCL17	ukb-b-18578	Non-cancer illness code; self-reported: heart valve problem/heart murmur || id:ukb-b-18578	CVDII.CCL17	Inverse variance weighted	4	0.000587727	0.000328783	0.0738434	0.604493	yes	FALSE
CVDII.CCL17	ukb-b-8315	Non-cancer illness code; self-reported: heart/cardiac problem || id:ukb-b-8315	CVDII.CCL17	Inverse variance weighted	3	0.000650768	0.000605779	0.282704	0.86231	yes	FALSE
CVDII.CCL17	ukb-b-10912	Non-cancer illness code; self-reported: high cholesterol || id:ukb-b-10912	CVDII.CCL17	Inverse variance weighted	8	-0.00118891	0.000897616	0.185331	0.780173	yes	FALSE
CVDII.CCL17	ukb-b-14057	Non-cancer illness code; self-reported: hypertension || id:ukb-b-14057	CVDII.CCL17	Inverse variance weighted	8	0.00187411	0.00172695	0.277827	0.859287	yes	FALSE
CVDII.CCL17	ukb-b-20289	Non-cancer illness code; self-reported: hyperthyroidism/thyrotoxicosis || id:ukb-b-20289	CVDII.CCL17	Inverse variance weighted	4	8.3105e-05	0.000622927	0.893869	1	no	FALSE
CVDII.CCL17	ukb-b-19732	Non-cancer illness code; self-reported: hypothyroidism/myxoedema || id:ukb-b-19732	CVDII.CCL17	Inverse variance weighted	8	-0.00231419	0.000899131	0.0100585	0.246638	no	FALSE
CVDII.CCL17	ukb-b-10098	Non-cancer illness code; self-reported: iron deficiency anaemia || id:ukb-b-10098	CVDII.CCL17	Inverse variance weighted	3	-0.000296712	0.000451807	0.511359	0.948064	no	FALSE
CVDII.CCL17	ukb-b-14486	Non-cancer illness code; self-reported: osteoarthritis || id:ukb-b-14486	CVDII.CCL17	Inverse variance weighted	8	1.10238e-05	0.00104947	0.991619	1	no	FALSE
CVDII.CCL17	ukb-b-19381	Non-cancer illness code; self-reported: osteopenia || id:ukb-b-19381	CVDII.CCL17	Inverse variance weighted	2	-0.000562038	0.000509299	0.269787	0.853981	no	FALSE
CVDII.CCL17	ukb-b-12141	Non-cancer illness code; self-reported: osteoporosis || id:ukb-b-12141	CVDII.CCL17	Inverse variance weighted	6	-0.000211554	0.000412997	0.608483	0.971313	no	FALSE
CVDII.CCL17	ukb-b-6633	Non-cancer illness code; self-reported: other renal/kidney problem || id:ukb-b-6633	CVDII.CCL17	Inverse variance weighted	3	-0.000425468	0.000416657	0.307184	0.874925	no	FALSE
CVDII.CCL17	ukb-b-131	Non-cancer illness code; self-reported: pancreatitis || id:ukb-b-131	CVDII.CCL17	Inverse variance weighted	2	8.70923e-05	0.000339946	0.797801	0.997058	no	FALSE
CVDII.CCL17	ukb-b-8720	Non-cancer illness code; self-reported: pernicious anaemia || id:ukb-b-8720	CVDII.CCL17	Inverse variance weighted	3	-2.45121e-05	0.000333734	0.94145	1	no	FALSE
CVDII.CCL17	ukb-b-16048	Non-cancer illness code; self-reported: pulmonary embolism +/- dvt || id:ukb-b-16048	CVDII.CCL17	Inverse variance weighted	4	-0.000432958	0.000872627	0.619785	0.973822	yes	FALSE
CVDII.CCL17	ukb-b-6358	Non-cancer illness code; self-reported: stroke || id:ukb-b-6358	CVDII.CCL17	Inverse variance weighted	6	-0.000372408	0.000882205	0.672928	0.979864	yes	FALSE
CVDII.CCL17	ukb-b-13532	Non-cancer illness code; self-reported: thyroid problem (not cancer) || id:ukb-b-13532	CVDII.CCL17	Inverse variance weighted	2	-0.000164105	0.000481344	0.733155	0.990329	no	FALSE
CVDII.CCL17	ukb-b-15749	Non-cancer illness code; self-reported: transient ischaemic attack (tia) || id:ukb-b-15749	CVDII.CCL17	Inverse variance weighted	3	0.000825076	0.000367536	0.0247754	0.384924	yes	FALSE
CVDII.CCL17	ukb-b-13806	Non-cancer illness code; self-reported: type 2 diabetes || id:ukb-b-13806	CVDII.CCL17	Inverse variance weighted	4	0.000251617	0.000318743	0.429877	0.92799	yes	FALSE
CVDII.CCL17	ukb-b-13038	Non-cancer illness code; self-reported: varicose veins || id:ukb-b-13038	CVDII.CCL17	Inverse variance weighted	3	-0.000162767	0.000362354	0.653293	0.978709	no	FALSE
CVDII.CCL17	855	Omega-3 fatty acids || id:855	CVDII.CCL17	Inverse variance weighted	8	-0.000863489	0.0164882	0.958234	1	no	FALSE
CVDII.CCL17	856	Omega-6 fatty acids || id:856	CVDII.CCL17	Inverse variance weighted	8	-0.00131586	0.0166742	0.9371	1	no	FALSE
CVDII.CCL17	857	Omega-7; omega-9 and saturated fatty acids || id:857	CVDII.CCL17	Inverse variance weighted	8	-0.00296375	0.0164932	0.857392	1	no	FALSE
CVDII.CCL17	917	Other polyunsaturated fatty acids than 18:2 || id:917	CVDII.CCL17	Inverse variance weighted	8	-0.000581906	0.0164603	0.971799	1	no	FALSE
CVDII.CCL17	919	Phenylalanine || id:919	CVDII.CCL17	Inverse variance weighted	8	-0.00304336	0.0131265	0.816656	0.99868	no	FALSE
CVDII.CCL17	918	Phosphatidylcholine and other cholines || id:918	CVDII.CCL17	Inverse variance weighted	8	-0.0116688	0.0164296	0.477561	0.938391	no	FALSE
CVDII.CCL17	959	Phospholipids in chylomicrons and largest VLDL particles || id:959	CVDII.CCL17	Inverse variance weighted	8	0.00390852	0.0134125	0.770739	0.994187	yes	FALSE
CVDII.CCL17	871	Phospholipids in IDL || id:871	CVDII.CCL17	Inverse variance weighted	8	-0.0059377	0.0147553	0.687382	0.984597	yes	FALSE
CVDII.CCL17	879	Phospholipids in large HDL || id:879	CVDII.CCL17	Inverse variance weighted	8	0.00552226	0.021362	0.796015	0.99676	yes	FALSE
CVDII.CCL17	885	Phospholipids in large LDL || id:885	CVDII.CCL17	Inverse variance weighted	8	0.00140128	0.0133875	0.916637	1	yes	FALSE
CVDII.CCL17	891	Phospholipids in large VLDL || id:891	CVDII.CCL17	Inverse variance weighted	8	0.018433	0.013485	0.171648	0.767976	yes	FALSE
CVDII.CCL17	903	Phospholipids in medium HDL || id:903	CVDII.CCL17	Inverse variance weighted	8	0.0168961	0.0150807	0.262554	0.847697	yes	FALSE
CVDII.CCL17	908	Phospholipids in medium LDL || id:908	CVDII.CCL17	Inverse variance weighted	8	0.00471136	0.0133727	0.724605	0.989159	yes	FALSE
CVDII.CCL17	914	Phospholipids in medium VLDL || id:914	CVDII.CCL17	Inverse variance weighted	8	0.00904855	0.0135	0.50269	0.947067	yes	FALSE
CVDII.CCL17	931	Phospholipids in small VLDL || id:931	CVDII.CCL17	Inverse variance weighted	8	-0.000971152	0.0133824	0.942149	1	yes	FALSE
CVDII.CCL17	947	Phospholipids in very large HDL || id:947	CVDII.CCL17	Inverse variance weighted	8	-0.00027112	0.0184558	0.988279	1	yes	FALSE
CVDII.CCL17	951	Phospholipids in very large VLDL || id:951	CVDII.CCL17	Inverse variance weighted	8	0.00884637	0.0134886	0.511928	0.948074	yes	FALSE
CVDII.CCL17	955	Phospholipids in very small VLDL || id:955	CVDII.CCL17	Inverse variance weighted	8	-0.0201635	0.0139406	0.148071	0.736222	yes	FALSE
CVDII.CCL17	1012	Plasma cortisol || id:1012	CVDII.CCL17	Inverse variance weighted	8	0.0163057	0.0196296	0.40616	0.923638	no	FALSE
CVDII.CCL17	287	Primary biliary cirrhosis || id:287	CVDII.CCL17	Inverse variance weighted	6	0.00305665	0.0590263	0.9587	1	no	FALSE
CVDII.CCL17	1112	Primary sclerosing cholangitis || id:1112	CVDII.CCL17	Inverse variance weighted	5	0.101445	0.0984163	0.302644	0.872511	no	FALSE
CVDII.CCL17	920	Pyruvate || id:920	CVDII.CCL17	Inverse variance weighted	8	-0.0133098	0.0126581	0.293038	0.8661	no	FALSE
CVDII.CCL17	844	Ratio of bisallylic groups to double bonds || id:844	CVDII.CCL17	Inverse variance weighted	8	-0.00407225	0.0164586	0.804581	0.997274	no	FALSE
CVDII.CCL17	845	Ratio of bisallylic groups to total fatty acids || id:845	CVDII.CCL17	Inverse variance weighted	8	-0.0148603	0.0166911	0.373297	0.909689	no	FALSE
CVDII.CCL17	831	Rheumatoid arthritis || id:831	CVDII.CCL17	Inverse variance weighted	4	-0.039301	0.0717026	0.583616	0.967108	no	FALSE
CVDII.CCL17	832	Rheumatoid arthritis || id:832	CVDII.CCL17	Inverse variance weighted	7	0.0177827	0.0288965	0.538296	0.953771	no	FALSE
CVDII.CCL17	833	Rheumatoid arthritis || id:833	CVDII.CCL17	Inverse variance weighted	7	0.00611955	0.0286283	0.830735	0.999759	no	FALSE
CVDII.CCL17	834	Rheumatoid arthritis || id:834	CVDII.CCL17	Inverse variance weighted	5	0.0410923	0.0611117	0.501321	0.946723	no	FALSE
CVDII.CCL17	1099	Serum creatinine (eGFRcrea) || id:1099	CVDII.CCL17	Inverse variance weighted	4	-0.0108429	0.00912692	0.234831	0.827287	yes	FALSE
CVDII.CCL17	1103	Serum creatinine (eGFRcrea) || id:1103	CVDII.CCL17	Inverse variance weighted	6	0.000333352	0.00599145	0.95563	1	yes	FALSE
CVDII.CCL17	1104	Serum creatinine (eGFRcrea) || id:1104	CVDII.CCL17	Inverse variance weighted	6	-0.00243153	0.00152254	0.110261	0.681944	yes	FALSE
CVDII.CCL17	1105	Serum creatinine (eGFRcrea) || id:1105	CVDII.CCL17	Inverse variance weighted	6	-0.0025681	0.00145135	0.0768182	0.613437	yes	FALSE
CVDII.CCL17	1106	Serum cystatin C (eGFRcys) || id:1106	CVDII.CCL17	Inverse variance weighted	6	0.00188603	0.00375074	0.615075	0.971947	yes	FALSE
CVDII.CCL17	933	Serum total cholesterol || id:933	CVDII.CCL17	Inverse variance weighted	8	0.00915518	0.0161815	0.571542	0.965245	yes	FALSE
CVDII.CCL17	934	Serum total triglycerides || id:934	CVDII.CCL17	Inverse variance weighted	8	0.00441017	0.0133896	0.741874	0.990329	yes	FALSE
CVDII.CCL17	1111	Small vessel disease || id:1111	CVDII.CCL17	Inverse variance weighted	7	-0.0311085	0.0526477	0.554601	0.958674	yes	FALSE
CVDII.CCL17	935	Sphingomyelins || id:935	CVDII.CCL17	Inverse variance weighted	8	-0.014774	0.0164696	0.369694	0.908545	no	FALSE
CVDII.CCL17	288	Systemic lupus erythematosus || id:288	CVDII.CCL17	Inverse variance weighted	7	0.0486708	0.0788852	0.537246	0.953771	no	FALSE
CVDII.CCL17	WkKTmT	Total cholesterol (PMID:29083408)	CVDII.CCL17	Wald ratio	1	0.00681598	0.0149494	0.648437	0.978709	yes	FALSE	TRUE
CVDII.CCL17	301	Total cholesterol || id:301	CVDII.CCL17	Inverse variance weighted	7	0.0070102	0.00902404	0.437255	0.930634	yes	FALSE
CVDII.CCL17	782	Total cholesterol || id:782	CVDII.CCL17	Inverse variance weighted	2	-0.00821408	0.0178989	0.646296	0.97855	yes	FALSE
CVDII.CCL17	864	Total cholesterol in HDL || id:864	CVDII.CCL17	Inverse variance weighted	8	0.0125256	0.0156868	0.42459	0.927777	yes	FALSE
CVDII.CCL17	867	Total cholesterol in IDL || id:867	CVDII.CCL17	Inverse variance weighted	8	-0.0165298	0.0139229	0.235135	0.827367	yes	FALSE
CVDII.CCL17	874	Total cholesterol in large HDL || id:874	CVDII.CCL17	Inverse variance weighted	8	0.00666034	0.0160109	0.677419	0.981474	yes	FALSE
CVDII.CCL17	880	Total cholesterol in large LDL || id:880	CVDII.CCL17	Inverse variance weighted	8	-0.00105316	0.0133739	0.937233	1	yes	FALSE
CVDII.CCL17	886	Total cholesterol in large VLDL || id:886	CVDII.CCL17	Inverse variance weighted	8	0.00670816	0.0135853	0.621462	0.9741	yes	FALSE
CVDII.CCL17	895	Total cholesterol in LDL || id:895	CVDII.CCL17	Inverse variance weighted	8	0.000359567	0.0133563	0.978523	1	yes	FALSE
CVDII.CCL17	898	Total cholesterol in medium HDL || id:898	CVDII.CCL17	Inverse variance weighted	8	0.0113457	0.0133702	0.396116	0.9192	yes	FALSE
CVDII.CCL17	904	Total cholesterol in medium LDL || id:904	CVDII.CCL17	Inverse variance weighted	8	0.00307125	0.0133644	0.818241	0.99868	yes	FALSE
CVDII.CCL17	909	Total cholesterol in medium VLDL || id:909	CVDII.CCL17	Inverse variance weighted	8	0.00217151	0.0133901	0.87117	1	yes	FALSE
CVDII.CCL17	924	Total cholesterol in small LDL || id:924	CVDII.CCL17	Inverse variance weighted	8	-8.86708e-05	0.0133622	0.994705	1	yes	FALSE
CVDII.CCL17	927	Total cholesterol in small VLDL || id:927	CVDII.CCL17	Inverse variance weighted	8	0.000941117	0.0135686	0.944703	1	yes	FALSE
CVDII.CCL17	942	Total cholesterol in very large HDL || id:942	CVDII.CCL17	Inverse variance weighted	8	-0.00334395	0.0133804	0.802654	0.997162	yes	FALSE
CVDII.CCL17	936	Total fatty acids || id:936	CVDII.CCL17	Inverse variance weighted	8	-0.00220978	0.0165019	0.893473	1	yes	FALSE
CVDII.CCL17	957	Total lipids in chylomicrons and largest VLDL particles || id:957	CVDII.CCL17	Inverse variance weighted	8	-0.00451284	0.0140465	0.747999	0.990828	yes	FALSE
CVDII.CCL17	869	Total lipids in IDL || id:869	CVDII.CCL17	Inverse variance weighted	8	-0.0160584	0.0139276	0.248913	0.839143	yes	FALSE
CVDII.CCL17	877	Total lipids in large HDL || id:877	CVDII.CCL17	Inverse variance weighted	8	0.00309238	0.0210605	0.883264	1	yes	FALSE
CVDII.CCL17	883	Total lipids in large LDL || id:883	CVDII.CCL17	Inverse variance weighted	8	-0.00714381	0.0139135	0.607641	0.971129	yes	FALSE
CVDII.CCL17	889	Total lipids in large VLDL || id:889	CVDII.CCL17	Inverse variance weighted	8	0.0128617	0.0159752	0.420758	0.927021	yes	FALSE
CVDII.CCL17	901	Total lipids in medium HDL || id:901	CVDII.CCL17	Inverse variance weighted	8	0.00937485	0.0152615	0.53903	0.954113	yes	FALSE
CVDII.CCL17	906	Total lipids in medium LDL || id:906	CVDII.CCL17	Inverse variance weighted	8	-7.01275e-05	0.0139057	0.995976	1	yes	FALSE
CVDII.CCL17	912	Total lipids in medium VLDL || id:912	CVDII.CCL17	Inverse variance weighted	8	0.00206092	0.0160853	0.898051	1	yes	FALSE
CVDII.CCL17	921	Total lipids in small HDL || id:921	CVDII.CCL17	Inverse variance weighted	8	0.0155609	0.013891	0.26262	0.847697	yes	FALSE
CVDII.CCL17	925	Total lipids in small LDL || id:925	CVDII.CCL17	Inverse variance weighted	8	0.00536223	0.0138991	0.699646	0.985979	yes	FALSE
CVDII.CCL17	929	Total lipids in small VLDL || id:929	CVDII.CCL17	Inverse variance weighted	8	-0.00586899	0.0139038	0.672943	0.979864	yes	FALSE
CVDII.CCL17	945	Total lipids in very large HDL || id:945	CVDII.CCL17	Inverse variance weighted	8	-0.00249111	0.0151189	0.869127	1	yes	FALSE
CVDII.CCL17	949	Total lipids in very large VLDL || id:949	CVDII.CCL17	Inverse variance weighted	8	-0.00168073	0.0138983	0.903746	1	yes	FALSE
CVDII.CCL17	953	Total lipids in very small VLDL || id:953	CVDII.CCL17	Inverse variance weighted	8	-0.0217111	0.0139409	0.119382	0.696497	yes	FALSE
CVDII.CCL17	937	Total phosphoglycerides || id:937	CVDII.CCL17	Inverse variance weighted	8	-0.011104	0.0170336	0.514473	0.948439	yes	FALSE
CVDII.CCL17	1052	Transferrin || id:1052	CVDII.CCL17	Inverse variance weighted	6	-0.00677958	0.018512	0.714196	0.98719	no	FALSE
CVDII.CCL17	1051	Transferrin Saturation || id:1051	CVDII.CCL17	Inverse variance weighted	6	-0.0171211	0.0180894	0.343907	0.894742	no	FALSE
CVDII.CCL17	kg36a4	Triglycerides (PMID:29083408)	CVDII.CCL17	Wald ratio	1	-0.0198175	0.0153943	0.197982	0.79286	yes	FALSE	TRUE
CVDII.CCL17	302	Triglycerides || id:302	CVDII.CCL17	Inverse variance weighted	7	0.00366049	0.010936	0.737837	0.990329	yes	FALSE
CVDII.CCL17	783	Triglycerides || id:783	CVDII.CCL17	Inverse variance weighted	2	-0.00851397	0.0376114	0.820916	0.998833	yes	FALSE
CVDII.CCL17	960	Triglycerides in chylomicrons and largest VLDL particles || id:960	CVDII.CCL17	Inverse variance weighted	8	0.00912404	0.0133832	0.495396	0.944426	yes	FALSE
CVDII.CCL17	872	Triglycerides in IDL || id:872	CVDII.CCL17	Inverse variance weighted	8	-0.0153307	0.0139314	0.271141	0.853985	yes	FALSE
CVDII.CCL17	892	Triglycerides in large VLDL || id:892	CVDII.CCL17	Inverse variance weighted	8	0.0168952	0.0146206	0.247854	0.83906	yes	FALSE
CVDII.CCL17	915	Triglycerides in medium VLDL || id:915	CVDII.CCL17	Inverse variance weighted	8	0.0128601	0.0134926	0.340529	0.893455	yes	FALSE
CVDII.CCL17	923	Triglycerides in small HDL || id:923	CVDII.CCL17	Inverse variance weighted	8	0.00713549	0.0134181	0.594877	0.96961	yes	FALSE
CVDII.CCL17	932	Triglycerides in small VLDL || id:932	CVDII.CCL17	Inverse variance weighted	8	0.00458692	0.013384	0.731811	0.990254	yes	FALSE
CVDII.CCL17	948	Triglycerides in very large HDL || id:948	CVDII.CCL17	Inverse variance weighted	8	-0.000163227	0.013387	0.990272	1	yes	FALSE
CVDII.CCL17	952	Triglycerides in very large VLDL || id:952	CVDII.CCL17	Inverse variance weighted	8	-0.00123829	0.0134603	0.926702	1	yes	FALSE
CVDII.CCL17	956	Triglycerides in very small VLDL || id:956	CVDII.CCL17	Inverse variance weighted	8	-0.0109178	0.0139368	0.433404	0.930048	yes	FALSE
CVDII.CCL17	284	Type 1 diabetes || id:284	CVDII.CCL17	Wald ratio	1	-0.0919039	0.119001	0.439941	0.930739	yes	FALSE
CVDII.CCL17	285	Type 1 diabetes || id:285	CVDII.CCL17	Wald ratio	1	-0.11179	0.102069	0.273412	0.85481	yes	FALSE
CVDII.CCL17	290	Type 1 diabetes || id:290	CVDII.CCL17	Inverse variance weighted	6	0.129031	0.0704717	0.0671065	0.590604	yes	FALSE
CVDII.CCL17	tGIrKc	Type 2 diabetes - Europeans (PMID:30297969)	CVDII.CCL17	Inverse variance weighted	2	0.0282864	0.0147892	0.0557954	0.559451	yes	FALSE	TRUE
CVDII.CCL17	7tb59E	Type 2 diabetes - Europeans (PMID:30297969)	CVDII.CCL17	Inverse variance weighted	2	0.0242046	0.024509	0.32336	0.88252	yes	FALSE	TRUE
CVDII.CCL17	1090	Type 2 diabetes || id:1090	CVDII.CCL17	Inverse variance weighted	8	0.125029	0.114693	0.275662	0.856744	yes	FALSE
CVDII.CCL17	23	Type 2 diabetes || id:23	CVDII.CCL17	Inverse variance weighted	8	0.0373856	0.0227412	0.100185	0.669492	yes	FALSE
CVDII.CCL17	24	Type 2 diabetes || id:24	CVDII.CCL17	Inverse variance weighted	3	0.0188523	0.039696	0.634846	0.977008	yes	FALSE
CVDII.CCL17	26	Type 2 diabetes || id:26	CVDII.CCL17	Inverse variance weighted	8	0.0551295	0.0338764	0.103658	0.672813	yes	FALSE
CVDII.CCL17	976	Type 2 diabetes || id:976	CVDII.CCL17	Inverse variance weighted	8	0.0454364	0.0387257	0.24068	0.833218	yes	FALSE
CVDII.CCL17	sonZ10	Type 2 diabetes adjusted for BMI - Europeans (PMID:30297969)	CVDII.CCL17	Inverse variance weighted	2	0.0331011	0.0176577	0.060848	0.576016	yes	FALSE	TRUE
CVDII.CCL17	O5REBR	Type 2 diabetes adjusted for BMI - Europeans (PMID:30297969)	CVDII.CCL17	Wald ratio	1	0.057634	0.0449949	0.200229	0.794878	yes	FALSE	TRUE
CVDII.CCL17	HwvI9f	Type 2 diabetes adjusted for BMI - Transethnic (PMID:30297969)	CVDII.CCL17	Wald ratio	1	0.0687563	0.0389282	0.0773566	0.613437	yes	FALSE	TRUE
CVDII.CCL17	XVdAkf	Type 2 diabetes adjusted for BMI - Transethnic (PMID:30297969)	CVDII.CCL17	Wald ratio	1	0.0515672	0.041456	0.213535	0.807657	yes	FALSE	TRUE
CVDII.CCL17	UnYBHp	Type 2 diabetes adjusted for BMI - Transethnic (PMID:30297969)	CVDII.CCL17	Wald ratio	1	0.049545	0.0424671	0.243345	0.834489	yes	FALSE	TRUE
CVDII.CCL17	938	Tyrosine || id:938	CVDII.CCL17	Inverse variance weighted	8	-0.0209491	0.0127844	0.101287	0.670892	no	FALSE
CVDII.CCL17	32	Ulcerative colitis || id:32	CVDII.CCL17	Inverse variance weighted	8	0.0287003	0.0388797	0.460404	0.935725	no	FALSE
CVDII.CCL17	970	Ulcerative colitis || id:970	CVDII.CCL17	Wald ratio	1	0.1253	0.0701645	0.0741315	0.604835	no	FALSE
CVDII.CCL17	973	Ulcerative colitis || id:973	CVDII.CCL17	Inverse variance weighted	7	0.0442391	0.0410183	0.280802	0.860716	no	FALSE
CVDII.CCL17	1055	Urate || id:1055	CVDII.CCL17	Inverse variance weighted	7	-0.0012395	0.00957734	0.897026	1	no	FALSE
CVDII.CCL17	786	Urate || id:786	CVDII.CCL17	Inverse variance weighted	6	0.00549327	0.0044496	0.216997	0.810669	no	FALSE
CVDII.CCL17	787	Urate || id:787	CVDII.CCL17	Inverse variance weighted	6	0.00453934	0.00517695	0.380575	0.913133	no	FALSE
CVDII.CCL17	788	Urate || id:788	CVDII.CCL17	Inverse variance weighted	7	0.00788606	0.00458393	0.0853653	0.635746	no	FALSE
CVDII.CCL17	789	Urate || id:789	CVDII.CCL17	Inverse variance weighted	8	-0.0294334	0.0270384	0.27634	0.857633	no	FALSE
CVDII.CCL17	792	Urate || id:792	CVDII.CCL17	Inverse variance weighted	8	0.0235586	0.0238974	0.324219	0.883179	no	FALSE
CVDII.CCL17	793	Urate || id:793	CVDII.CCL17	Inverse variance weighted	8	0.0355915	0.033757	0.291726	0.865244	no	FALSE
CVDII.CCL17	939	Urea || id:939	CVDII.CCL17	Inverse variance weighted	8	-0.00166597	0.0140527	0.905631	1	no	FALSE
CVDII.CCL17	1101	Urinary albumin-to-creatinine ratio || id:1101	CVDII.CCL17	Inverse variance weighted	6	0.00206214	0.0122439	0.866251	1	no	FALSE
CVDII.CCL17	1107	Urinary albumin-to-creatinine ratio || id:1107	CVDII.CCL17	Inverse variance weighted	6	0.0084343	0.0131207	0.520339	0.950875	no	FALSE
CVDII.CCL17	940	Valine || id:940	CVDII.CCL17	Inverse variance weighted	8	-0.000733991	0.0126443	0.953709	1	no	FALSE
CVDII.CTRC	893	18:2; linoleic acid (LA) || id:893	CVDII.CTRC	Wald ratio	1	-0.0480755	0.0439216	0.273703	0.855078	no	FALSE
CVDII.CTRC	852	22:6; docosahexaenoic acid || id:852	CVDII.CTRC	Wald ratio	1	-0.0131875	0.043876	0.763748	0.992843	no	FALSE
CVDII.CTRC	756	2hr glucose || id:756	CVDII.CTRC	Wald ratio	1	-0.0261035	0.0783104	0.738883	0.990329	yes	FALSE
CVDII.CTRC	846	3-hydroxybutyrate || id:846	CVDII.CTRC	Wald ratio	1	0.0186271	0.0335919	0.579228	0.966457	no	FALSE
CVDII.CTRC	839	Acetate || id:839	CVDII.CTRC	Wald ratio	1	-0.0124513	0.0332414	0.707979	0.986423	no	FALSE
CVDII.CTRC	838	Acetoacetate || id:838	CVDII.CTRC	Wald ratio	1	0.0217607	0.0367648	0.553925	0.958397	no	FALSE
CVDII.CTRC	1	Adiponectin || id:1	CVDII.CTRC	Wald ratio	1	0.00780968	0.0188609	0.678825	0.981938	yes	FALSE
CVDII.CTRC	840	Alanine || id:840	CVDII.CTRC	Wald ratio	1	0.0163978	0.0331999	0.62137	0.9741	no	FALSE
CVDII.CTRC	841	Albumin || id:841	CVDII.CTRC	Wald ratio	1	-0.0142119	0.0370821	0.70153	0.986097	no	FALSE
CVDII.CTRC	842	Apolipoprotein A-I || id:842	CVDII.CTRC	Wald ratio	1	-0.0428474	0.0375861	0.254295	0.84315	yes	FALSE
CVDII.CTRC	843	Apolipoprotein B || id:843	CVDII.CTRC	Wald ratio	1	0.021742	0.0358109	0.543762	0.955505	yes	FALSE
CVDII.CTRC	851	Average number of double bonds in a fatty acid chain || id:851	CVDII.CTRC	Wald ratio	1	-0.0407321	0.0410971	0.321628	0.881486	no	FALSE
CVDII.CTRC	848	Average number of methylene groups in a fatty acid chain || id:848	CVDII.CTRC	Wald ratio	1	0.0843426	0.0384903	0.0284321	0.407753	no	FALSE
CVDII.CTRC	847	Average number of methylene groups per double bond || id:847	CVDII.CTRC	Wald ratio	1	0.0474077	0.043793	0.279013	0.859858	no	FALSE
CVDII.CTRC	1109	Cardioembolic stroke || id:1109	CVDII.CTRC	Wald ratio	1	-0.076412	0.13384	0.568053	0.964258	yes	FALSE
CVDII.CTRC	875	Cholesterol esters in large HDL || id:875	CVDII.CTRC	Wald ratio	1	-0.0437661	0.0366674	0.232635	0.825321	yes	FALSE
CVDII.CTRC	881	Cholesterol esters in large LDL || id:881	CVDII.CTRC	Wald ratio	1	0.00744297	0.0366217	0.838948	0.999992	yes	FALSE
CVDII.CTRC	887	Cholesterol esters in large VLDL || id:887	CVDII.CTRC	Wald ratio	1	0.0299212	0.0368478	0.416779	0.925799	yes	FALSE
CVDII.CTRC	899	Cholesterol esters in medium HDL || id:899	CVDII.CTRC	Wald ratio	1	-0.0434239	0.0365865	0.235274	0.827367	yes	FALSE
CVDII.CTRC	905	Cholesterol esters in medium LDL || id:905	CVDII.CTRC	Wald ratio	1	0.00342804	0.0366259	0.92543	1	yes	FALSE
CVDII.CTRC	910	Cholesterol esters in medium VLDL || id:910	CVDII.CTRC	Wald ratio	1	0.0324513	0.0366363	0.375742	0.910718	yes	FALSE
CVDII.CTRC	943	Cholesterol esters in very large HDL || id:943	CVDII.CTRC	Wald ratio	1	-0.0193405	0.036657	0.597771	0.96961	yes	FALSE
CVDII.CTRC	1102	Chronic kidney disease || id:1102	CVDII.CTRC	Wald ratio	1	0.0759374	0.0593261	0.200545	0.79491	yes	FALSE
CVDII.CTRC	849	Citrate || id:849	CVDII.CTRC	Wald ratio	1	-0.010983	0.0330382	0.739562	0.990329	no	FALSE
CVDII.CTRC	958	Concentration of chylomicrons and largest VLDL particles || id:958	CVDII.CTRC	Wald ratio	1	-0.00890087	0.0369888	0.809837	0.997325	yes	FALSE
CVDII.CTRC	870	Concentration of IDL particles || id:870	CVDII.CTRC	Wald ratio	1	0.0218167	0.0366736	0.551918	0.958262	yes	FALSE
CVDII.CTRC	878	Concentration of large HDL particles || id:878	CVDII.CTRC	Wald ratio	1	-0.0480133	0.0366404	0.190063	0.784096	yes	FALSE
CVDII.CTRC	884	Concentration of large LDL particles || id:884	CVDII.CTRC	Wald ratio	1	0.0125114	0.0366404	0.732754	0.990254	yes	FALSE
CVDII.CTRC	890	Concentration of large VLDL particles || id:890	CVDII.CTRC	Wald ratio	1	-0.0131232	0.0368789	0.721956	0.988598	yes	FALSE
CVDII.CTRC	902	Concentration of medium HDL particles || id:902	CVDII.CTRC	Wald ratio	1	-0.0251493	0.0366072	0.49208	0.94308	yes	FALSE
CVDII.CTRC	907	Concentration of medium LDL particles || id:907	CVDII.CTRC	Wald ratio	1	0.00703028	0.0366114	0.847723	1	yes	FALSE
CVDII.CTRC	913	Concentration of medium VLDL particles || id:913	CVDII.CTRC	Wald ratio	1	0.00985691	0.0366445	0.78794	0.996173	yes	FALSE
CVDII.CTRC	922	Concentration of small HDL particles || id:922	CVDII.CTRC	Wald ratio	1	-0.0133845	0.0365989	0.714584	0.98719	yes	FALSE
CVDII.CTRC	926	Concentration of small LDL particles || id:926	CVDII.CTRC	Wald ratio	1	0.00428038	0.0366072	0.906918	1	yes	FALSE
CVDII.CTRC	930	Concentration of small VLDL particles || id:930	CVDII.CTRC	Wald ratio	1	0.0341725	0.0366134	0.350648	0.898721	yes	FALSE
CVDII.CTRC	946	Concentration of very large HDL particles || id:946	CVDII.CTRC	Wald ratio	1	-0.0230236	0.0367109	0.530554	0.952369	yes	FALSE
CVDII.CTRC	950	Concentration of very large VLDL particles || id:950	CVDII.CTRC	Wald ratio	1	-0.0168353	0.0368416	0.647696	0.978672	yes	FALSE
CVDII.CTRC	954	Concentration of very small VLDL particles || id:954	CVDII.CTRC	Wald ratio	1	0.0377188	0.0366943	0.303988	0.872988	yes	FALSE
CVDII.CTRC	7	Coronary heart disease || id:7	CVDII.CTRC	Wald ratio	1	0.0735193	0.0363571	0.0431616	0.5009	yes	FALSE
CVDII.CTRC	8	Coronary heart disease || id:8	CVDII.CTRC	Wald ratio	1	0.0684587	0.0689326	0.320649	0.881153	yes	FALSE
CVDII.CTRC	850	Creatinine || id:850	CVDII.CTRC	Wald ratio	1	0.0273185	0.0330859	0.408982	0.923638	no	FALSE
CVDII.CTRC	30	Crohn's disease || id:30	CVDII.CTRC	Wald ratio	1	-0.210081	0.0800498	0.00868054	0.226472	no	FALSE
CVDII.CTRC	854	Description of average fatty acid chain length; not actual carbon number || id:854	CVDII.CTRC	Wald ratio	1	0.0182455	0.0438967	0.677668	0.981573	no	FALSE
CVDII.CTRC	ukb-b-12047	Diagnoses - main ICD10: I20.0 Unstable angina || id:ukb-b-12047	CVDII.CTRC	Wald ratio	1	-0.00162611	0.000641454	0.0112437	0.2627	yes	FALSE
CVDII.CTRC	ukb-b-14206	Diagnoses - main ICD10: I20.9 Angina pectoris; unspecified || id:ukb-b-14206	CVDII.CTRC	Wald ratio	1	-0.00157186	0.000687704	0.0222738	0.370075	yes	FALSE
CVDII.CTRC	ukb-b-1668	Diagnoses - main ICD10: I25.1 Atherosclerotic heart disease || id:ukb-b-1668	CVDII.CTRC	Wald ratio	1	-0.00120535	0.00114569	0.292768	0.86593	yes	FALSE
CVDII.CTRC	ukb-b-964	Diagnoses - main ICD10: I48 Atrial fibrillation and flutter || id:ukb-b-964	CVDII.CTRC	Wald ratio	1	-0.000639092	0.000791611	0.419476	0.925826	yes	FALSE
CVDII.CTRC	ukb-b-6720	Diagnoses - main ICD10: I83.9 Varicose veins of lower extremities without ulcer or inflammation || id:ukb-b-6720	CVDII.CTRC	Wald ratio	1	-0.000346203	0.00104852	0.741261	0.990329	no	FALSE
CVDII.CTRC	ukb-b-15790	Diagnoses - secondary ICD10: D64.9 Anaemia; unspecified || id:ukb-b-15790	CVDII.CTRC	Wald ratio	1	1.91696e-05	0.000764206	0.979988	1	no	FALSE
CVDII.CTRC	ukb-b-4226	Diagnoses - secondary ICD10: E03.9 Hypothyroidism; unspecified || id:ukb-b-4226	CVDII.CTRC	Wald ratio	1	0.000278227	0.00102667	0.786391	0.996082	yes	FALSE
CVDII.CTRC	ukb-b-970	Diagnoses - secondary ICD10: E11.9 Without complications || id:ukb-b-970	CVDII.CTRC	Wald ratio	1	0.00180436	0.00114473	0.114972	0.689369	no	FALSE
CVDII.CTRC	ukb-b-15541	Diagnoses - secondary ICD10: E66.9 Obesity; unspecified || id:ukb-b-15541	CVDII.CTRC	Wald ratio	1	-0.00137293	0.000721609	0.0570938	0.56269	yes	FALSE
CVDII.CTRC	ukb-b-12651	Diagnoses - secondary ICD10: E78.0 Pure hypercholesterolaemia || id:ukb-b-12651	CVDII.CTRC	Wald ratio	1	-3.27841e-05	0.00154863	0.98311	1	yes	FALSE
CVDII.CTRC	ukb-b-17462	Diagnoses - secondary ICD10: E78.5 Hyperlipidaemia; unspecified || id:ukb-b-17462	CVDII.CTRC	Wald ratio	1	0.000356483	0.000692273	0.606591	0.971129	yes	FALSE
CVDII.CTRC	ukb-b-12493	Diagnoses - secondary ICD10: I10 Essential (primary) hypertension || id:ukb-b-12493	CVDII.CTRC	Wald ratio	1	-0.00162612	0.00230728	0.480948	0.939184	yes	FALSE
CVDII.CTRC	ukb-b-15686	Diagnoses - secondary ICD10: I20.9 Angina pectoris; unspecified || id:ukb-b-15686	CVDII.CTRC	Wald ratio	1	-0.00166754	0.00104945	0.112067	0.685473	yes	FALSE
CVDII.CTRC	ukb-b-7436	Diagnoses - secondary ICD10: I25.1 Atherosclerotic heart disease || id:ukb-b-7436	CVDII.CTRC	Wald ratio	1	-0.00095629	0.0007978	0.23066	0.823233	yes	FALSE
CVDII.CTRC	ukb-b-16662	Diagnoses - secondary ICD10: I25.2 Old myocardial infarction || id:ukb-b-16662	CVDII.CTRC	Wald ratio	1	-4.05377e-05	0.000681671	0.952579	1	yes	FALSE
CVDII.CTRC	ukb-b-16606	Diagnoses - secondary ICD10: I25.8 Other forms of chronic ischaemic heart disease || id:ukb-b-16606	CVDII.CTRC	Wald ratio	1	-0.000476168	0.000795212	0.549311	0.957947	yes	FALSE
CVDII.CTRC	ukb-b-8184	Diagnoses - secondary ICD10: I25.9 Chronic ischaemic heart disease; unspecified || id:ukb-b-8184	CVDII.CTRC	Wald ratio	1	-0.00027068	0.000804616	0.736562	0.990329	yes	FALSE
CVDII.CTRC	ukb-b-6217	Diagnoses - secondary ICD10: I48 Atrial fibrillation and flutter || id:ukb-b-6217	CVDII.CTRC	Wald ratio	1	-0.00068983	0.000871798	0.428785	0.92799	yes	FALSE
CVDII.CTRC	ukb-b-16751	Diagnoses - secondary ICD10: J44.9 Chronic obstructive pulmonary disease; unspecified || id:ukb-b-16751	CVDII.CTRC	Wald ratio	1	0.000100778	0.000655776	0.877864	1	no	FALSE
CVDII.CTRC	ukb-b-15340	Diagnoses - secondary ICD10: K29.7 Gastritis; unspecified || id:ukb-b-15340	CVDII.CTRC	Wald ratio	1	-0.000138395	0.000796211	0.862009	1	no	FALSE
CVDII.CTRC	ukb-b-20017	Diagnoses - secondary ICD10: K29.8 Duodenitis || id:ukb-b-20017	CVDII.CTRC	Wald ratio	1	-0.000412897	0.000717791	0.565134	0.963325	no	FALSE
CVDII.CTRC	ukb-b-20414	Diagnoses - secondary ICD10: M17.9 Gonarthrosis; unspecified || id:ukb-b-20414	CVDII.CTRC	Wald ratio	1	0.00055422	0.000686153	0.419251	0.925826	no	FALSE
CVDII.CTRC	996	Eczema || id:996	CVDII.CTRC	Wald ratio	1	-0.0756721	0.0666306	0.256083	0.844095	no	FALSE
CVDII.CTRC	alGQrY	eGFR (cystatin C) (PMID:28452372)	CVDII.CTRC	Wald ratio	1	0.00788055	0.00871008	0.365592	0.906329	yes	FALSE	TRUE
CVDII.CTRC	rtfuon	eGFR (serum creatinine) (PMID:28452372)	CVDII.CTRC	Wald ratio	1	-0.00145168	0.00373289	0.697358	0.985281	yes	FALSE	TRUE
CVDII.CTRC	jGiYpS	eGFR in T1D/T2D - Europeans (PMID: 29703844)	CVDII.CTRC	Wald ratio	1	0.248859	1.34799	0.853531	1	yes	FALSE	TRUE
CVDII.CTRC	VVbPzl	eGFR in T1D/T2D - Multiethnic (PMID: 29703844)	CVDII.CTRC	Wald ratio	1	0.248859	1.34799	0.853531	1	yes	FALSE	TRUE
CVDII.CTRC	aGMluW	eGFR in T2D - Europeans (PMID: 29703844)	CVDII.CTRC	Wald ratio	1	-1.2443	1.80423	0.490411	0.942167	yes	FALSE	TRUE
CVDII.CTRC	jAEcgS	eGFR in T2D - Multiethnic (PMID: 29703844)	CVDII.CTRC	Wald ratio	1	-1.2443	1.80423	0.490411	0.942167	yes	FALSE	TRUE
CVDII.CTRC	757	Fasting glucose || id:757	CVDII.CTRC	Wald ratio	1	-0.005458	0.0147129	0.710662	0.986859	yes	FALSE
CVDII.CTRC	772	Fasting glucose || id:772	CVDII.CTRC	Wald ratio	1	-0.000949217	0.00284765	0.738883	0.990329	yes	FALSE
CVDII.CTRC	773	Fasting glucose || id:773	CVDII.CTRC	Wald ratio	1	-0.00759374	0.0125771	0.545994	0.956282	yes	FALSE
CVDII.CTRC	768	Fasting insulin || id:768	CVDII.CTRC	Wald ratio	1	-0.00261035	0.0151875	0.863536	1	yes	FALSE
CVDII.CTRC	774	Fasting insulin || id:774	CVDII.CTRC	Wald ratio	1	0.00189843	0.00284765	0.504985	0.947068	yes	FALSE
CVDII.CTRC	775	Fasting insulin || id:775	CVDII.CTRC	Wald ratio	1	-0.00166113	0.0125771	0.894925	1	yes	FALSE
CVDII.CTRC	769	Fasting proinsulin || id:769	CVDII.CTRC	Wald ratio	1	-0.018747	0.0284765	0.510324	0.947663	yes	FALSE
CVDII.CTRC	46	Femoral neck bone mineral density || id:46	CVDII.CTRC	Wald ratio	1	-2.06064	2.37304	0.3852	0.91505	no	FALSE
CVDII.CTRC	980	Femoral neck bone mineral density || id:980	CVDII.CTRC	Wald ratio	1	-0.0133199	0.0288586	0.644399	0.97819	no	FALSE
CVDII.CTRC	1050	Ferritin || id:1050	CVDII.CTRC	Wald ratio	1	-0.016374	0.0360702	0.649867	0.978709	no	FALSE
CVDII.CTRC	858	Free cholesterol || id:858	CVDII.CTRC	Wald ratio	1	-0.00734965	0.0438158	0.866788	1	yes	FALSE
CVDII.CTRC	868	Free cholesterol in IDL || id:868	CVDII.CTRC	Wald ratio	1	0.0207466	0.0350436	0.553835	0.958383	yes	FALSE
CVDII.CTRC	876	Free cholesterol in large HDL || id:876	CVDII.CTRC	Wald ratio	1	-0.0581605	0.0349896	0.0964684	0.661486	yes	FALSE
CVDII.CTRC	882	Free cholesterol in large LDL || id:882	CVDII.CTRC	Wald ratio	1	-0.00773745	0.0350083	0.825079	0.998833	yes	FALSE
CVDII.CTRC	888	Free cholesterol in large VLDL || id:888	CVDII.CTRC	Wald ratio	1	0.0112713	0.035224	0.748977	0.991215	yes	FALSE
CVDII.CTRC	900	Free cholesterol in medium HDL || id:900	CVDII.CTRC	Wald ratio	1	-0.0352986	0.0349938	0.313113	0.880352	yes	FALSE
CVDII.CTRC	911	Free cholesterol in medium VLDL || id:911	CVDII.CTRC	Wald ratio	1	0.0382393	0.035226	0.277682	0.859018	yes	FALSE
CVDII.CTRC	928	Free cholesterol in small VLDL || id:928	CVDII.CTRC	Wald ratio	1	0.0346557	0.0349979	0.322065	0.881959	yes	FALSE
CVDII.CTRC	944	Free cholesterol in very large HDL || id:944	CVDII.CTRC	Wald ratio	1	-0.0483762	0.0350581	0.167621	0.761129	yes	FALSE
CVDII.CTRC	853	Free cholesterol to esterified cholesterol ratio || id:853	CVDII.CTRC	Wald ratio	1	-0.0115782	0.0439071	0.792013	0.996308	yes	FALSE
CVDII.CTRC	859	Glucose || id:859	CVDII.CTRC	Wald ratio	1	-0.0279469	0.0333451	0.401968	0.922776	yes	FALSE
CVDII.CTRC	860	Glutamine || id:860	CVDII.CTRC	Wald ratio	1	0.0138677	0.0334239	0.678213	0.981644	no	FALSE
CVDII.CTRC	861	Glycerol || id:861	CVDII.CTRC	Wald ratio	1	-0.0090647	0.0373808	0.808395	0.9973	no	FALSE
CVDII.CTRC	863	Glycoprotein acetyls || id:863	CVDII.CTRC	Wald ratio	1	-0.0102903	0.036601	0.778596	0.995518	no	FALSE
CVDII.CTRC	862	Glycoproteins || id:862	CVDII.CTRC	Wald ratio	1	0.023428	0.0386251	0.544149	0.955742	no	FALSE
CVDII.CTRC	758	HbA1C || id:758	CVDII.CTRC	Wald ratio	1	-0.00949217	0.0161367	0.556374	0.959128	no	FALSE
CVDII.CTRC	299	HDL cholesterol || id:299	CVDII.CTRC	Wald ratio	1	-0.00498339	0.0220693	0.821352	0.998833	yes	FALSE
CVDII.CTRC	1056	Heart rate || id:1056	CVDII.CTRC	Wald ratio	1	0.0158994	0.214286	0.940854	1	yes	FALSE
CVDII.CTRC	866	Histidine || id:866	CVDII.CTRC	Wald ratio	1	-0.0417814	0.03663	0.254023	0.84315	no	FALSE
CVDII.CTRC	770	HOMA-B || id:770	CVDII.CTRC	Wald ratio	1	-0.00261035	0.0128144	0.838585	0.999992	no	FALSE
CVDII.CTRC	771	HOMA-IR || id:771	CVDII.CTRC	Wald ratio	1	-0.00403417	0.0158994	0.799703	0.997082	no	FALSE
CVDII.CTRC	31	Inflammatory bowel disease || id:31	CVDII.CTRC	Wald ratio	1	-0.162789	0.0591041	0.00588219	0.182869	no	FALSE
CVDII.CTRC	1049	Iron || id:1049	CVDII.CTRC	Wald ratio	1	-0.0234931	0.0384433	0.541126	0.954587	no	FALSE
CVDII.CTRC	1108	Ischemic stroke || id:1108	CVDII.CTRC	Wald ratio	1	-0.0484101	0.0669198	0.469432	0.937097	yes	FALSE
CVDII.CTRC	873	Isoleucine || id:873	CVDII.CTRC	Wald ratio	1	0.0284426	0.0330319	0.389204	0.916772	no	FALSE
CVDII.CTRC	894	Lactate || id:894	CVDII.CTRC	Wald ratio	1	-0.0113729	0.0330568	0.730816	0.990254	no	FALSE
CVDII.CTRC	1110	Large vessel disease || id:1110	CVDII.CTRC	Wald ratio	1	0.051495	0.13906	0.711154	0.986859	no	FALSE
CVDII.CTRC	300	LDL cholesterol || id:300	CVDII.CTRC	Wald ratio	1	0.0396298	0.0239677	0.0982362	0.666739	yes	FALSE
CVDII.CTRC	1002	Leptin || id:1002	CVDII.CTRC	Wald ratio	1	-0.0121025	0.0213574	0.570941	0.965245	no	FALSE
CVDII.CTRC	1003	Leptin || id:1003	CVDII.CTRC	Wald ratio	1	-0.00925486	0.0275273	0.736715	0.990329	no	FALSE
CVDII.CTRC	897	Leucine || id:897	CVDII.CTRC	Wald ratio	1	0.0291207	0.0330568	0.378357	0.912417	no	FALSE
CVDII.CTRC	47	Lumbar spine bone mineral density || id:47	CVDII.CTRC	Wald ratio	1	-0.124079	2.37304	0.9583	1	no	FALSE
CVDII.CTRC	982	Lumbar spine bone mineral density || id:982	CVDII.CTRC	Wald ratio	1	0.00870907	0.0334955	0.794858	0.996308	no	FALSE
CVDII.CTRC	965	Lung adenocarcinoma || id:965	CVDII.CTRC	Wald ratio	1	-0.023106	0.092725	0.803215	0.997162	no	FALSE
CVDII.CTRC	865	Mean diameter for HDL particles || id:865	CVDII.CTRC	Wald ratio	1	-0.0348818	0.0366404	0.341095	0.893504	yes	FALSE
CVDII.CTRC	896	Mean diameter for LDL particles || id:896	CVDII.CTRC	Wald ratio	1	0.0271796	0.0366445	0.458264	0.935166	yes	FALSE
CVDII.CTRC	941	Mean diameter for VLDL particles || id:941	CVDII.CTRC	Wald ratio	1	0.0169743	0.0365409	0.642269	0.978166	yes	FALSE
CVDII.CTRC	1097	Microalbuminuria || id:1097	CVDII.CTRC	Wald ratio	1	-0.0949217	0.0878026	0.279661	0.859858	no	FALSE
CVDII.CTRC	916	Mono-unsaturated fatty acids || id:916	CVDII.CTRC	Wald ratio	1	0.0519971	0.0437806	0.234962	0.827287	no	FALSE
CVDII.CTRC	798	Myocardial infarction || id:798	CVDII.CTRC	Wald ratio	1	0.0377758	0.0405346	0.351367	0.899345	yes	FALSE
CVDII.CTRC	ukb-b-8650	Non-cancer illness code; self-reported: angina || id:ukb-b-8650	CVDII.CTRC	Wald ratio	1	-0.000831136	0.00126227	0.510251	0.947663	yes	FALSE
CVDII.CTRC	ukb-b-11550	Non-cancer illness code; self-reported: atrial fibrillation || id:ukb-b-11550	CVDII.CTRC	Wald ratio	1	-0.000145648	0.000625603	0.815907	0.99868	yes	FALSE
CVDII.CTRC	ukb-b-12040	Non-cancer illness code; self-reported: deep venous thrombosis (dvt) || id:ukb-b-12040	CVDII.CTRC	Wald ratio	1	-0.000212731	0.00100837	0.832915	0.999924	no	FALSE
CVDII.CTRC	ukb-b-12948	Non-cancer illness code; self-reported: diabetes || id:ukb-b-12948	CVDII.CTRC	Wald ratio	1	-0.000290778	0.00139544	0.834935	0.999924	no	FALSE
CVDII.CTRC	ukb-b-15829	Non-cancer illness code; self-reported: heart attack/myocardial infarction || id:ukb-b-15829	CVDII.CTRC	Wald ratio	1	-0.00143312	0.00107262	0.181517	0.778104	yes	FALSE
CVDII.CTRC	ukb-b-18578	Non-cancer illness code; self-reported: heart valve problem/heart murmur || id:ukb-b-18578	CVDII.CTRC	Wald ratio	1	0.00146357	0.000667589	0.0283564	0.407562	yes	FALSE
CVDII.CTRC	ukb-b-10912	Non-cancer illness code; self-reported: high cholesterol || id:ukb-b-10912	CVDII.CTRC	Wald ratio	1	0.00203221	0.0023483	0.38682	0.91519	yes	FALSE
CVDII.CTRC	ukb-b-14057	Non-cancer illness code; self-reported: hypertension || id:ukb-b-14057	CVDII.CTRC	Wald ratio	1	0.00507522	0.0031074	0.102413	0.670892	yes	FALSE
CVDII.CTRC	ukb-b-20289	Non-cancer illness code; self-reported: hyperthyroidism/thyrotoxicosis || id:ukb-b-20289	CVDII.CTRC	Wald ratio	1	-0.00010019	0.000627756	0.873196	1	no	FALSE
CVDII.CTRC	ukb-b-19732	Non-cancer illness code; self-reported: hypothyroidism/myxoedema || id:ukb-b-19732	CVDII.CTRC	Wald ratio	1	0.00118725	0.00153433	0.439052	0.930634	no	FALSE
CVDII.CTRC	ukb-b-14486	Non-cancer illness code; self-reported: osteoarthritis || id:ukb-b-14486	CVDII.CTRC	Wald ratio	1	0.00264645	0.00198439	0.182324	0.778978	no	FALSE
CVDII.CTRC	ukb-b-12141	Non-cancer illness code; self-reported: osteoporosis || id:ukb-b-12141	CVDII.CTRC	Wald ratio	1	0.00168836	0.000909291	0.0633411	0.582339	no	FALSE
CVDII.CTRC	ukb-b-16048	Non-cancer illness code; self-reported: pulmonary embolism +/- dvt || id:ukb-b-16048	CVDII.CTRC	Wald ratio	1	0.00078782	0.000652522	0.227298	0.820121	yes	FALSE
CVDII.CTRC	ukb-b-6358	Non-cancer illness code; self-reported: stroke || id:ukb-b-6358	CVDII.CTRC	Wald ratio	1	0.0015087	0.00082269	0.0666748	0.59051	yes	FALSE
CVDII.CTRC	855	Omega-3 fatty acids || id:855	CVDII.CTRC	Wald ratio	1	-0.0282538	0.0438843	0.519688	0.950779	no	FALSE
CVDII.CTRC	856	Omega-6 fatty acids || id:856	CVDII.CTRC	Wald ratio	1	-0.0255973	0.0439818	0.560568	0.961929	no	FALSE
CVDII.CTRC	857	Omega-7; omega-9 and saturated fatty acids || id:857	CVDII.CTRC	Wald ratio	1	0.0332912	0.043905	0.448299	0.931454	no	FALSE
CVDII.CTRC	917	Other polyunsaturated fatty acids than 18:2 || id:917	CVDII.CTRC	Wald ratio	1	-0.00598922	0.0437951	0.891224	1	no	FALSE
CVDII.CTRC	919	Phenylalanine || id:919	CVDII.CTRC	Wald ratio	1	-0.0338573	0.0342161	0.322411	0.881959	no	FALSE
CVDII.CTRC	918	Phosphatidylcholine and other cholines || id:918	CVDII.CTRC	Wald ratio	1	-0.0222874	0.0437495	0.610449	0.971871	no	FALSE
CVDII.CTRC	959	Phospholipids in chylomicrons and largest VLDL particles || id:959	CVDII.CTRC	Wald ratio	1	0.0043343	0.0350643	0.901624	1	yes	FALSE
CVDII.CTRC	871	Phospholipids in IDL || id:871	CVDII.CTRC	Wald ratio	1	0.0248196	0.0350518	0.478894	0.938398	yes	FALSE
CVDII.CTRC	879	Phospholipids in large HDL || id:879	CVDII.CTRC	Wald ratio	1	-0.0484488	0.0366176	0.185802	0.780709	yes	FALSE
CVDII.CTRC	885	Phospholipids in large LDL || id:885	CVDII.CTRC	Wald ratio	1	-0.00012443	0.035029	0.997166	1	yes	FALSE
CVDII.CTRC	891	Phospholipids in large VLDL || id:891	CVDII.CTRC	Wald ratio	1	0.0136686	0.0352178	0.69793	0.985722	yes	FALSE
CVDII.CTRC	903	Phospholipids in medium HDL || id:903	CVDII.CTRC	Wald ratio	1	-0.0207466	0.0350021	0.553366	0.958262	yes	FALSE
CVDII.CTRC	908	Phospholipids in medium LDL || id:908	CVDII.CTRC	Wald ratio	1	0.0095168	0.034973	0.785531	0.996082	yes	FALSE
CVDII.CTRC	914	Phospholipids in medium VLDL || id:914	CVDII.CTRC	Wald ratio	1	0.0338843	0.0352655	0.336635	0.890738	yes	FALSE
CVDII.CTRC	931	Phospholipids in small VLDL || id:931	CVDII.CTRC	Wald ratio	1	0.0373102	0.035027	0.286792	0.864368	yes	FALSE
CVDII.CTRC	947	Phospholipids in very large HDL || id:947	CVDII.CTRC	Wald ratio	1	-0.0429117	0.0366549	0.241722	0.834067	yes	FALSE
CVDII.CTRC	951	Phospholipids in very large VLDL || id:951	CVDII.CTRC	Wald ratio	1	0.00357735	0.0352343	0.919129	1	yes	FALSE
CVDII.CTRC	955	Phospholipids in very small VLDL || id:955	CVDII.CTRC	Wald ratio	1	0.0251659	0.0366964	0.492847	0.943213	yes	FALSE
CVDII.CTRC	1012	Plasma cortisol || id:1012	CVDII.CTRC	Wald ratio	1	0.0993664	0.0495918	0.0451039	0.511241	no	FALSE
CVDII.CTRC	287	Primary biliary cirrhosis || id:287	CVDII.CTRC	Wald ratio	1	-0.0595225	0.128324	0.642758	0.97819	no	FALSE
CVDII.CTRC	1112	Primary sclerosing cholangitis || id:1112	CVDII.CTRC	Wald ratio	1	0.0532305	0.118208	0.652486	0.978709	no	FALSE
CVDII.CTRC	920	Pyruvate || id:920	CVDII.CTRC	Wald ratio	1	0.0152074	0.0330236	0.645157	0.978196	no	FALSE
CVDII.CTRC	844	Ratio of bisallylic groups to double bonds || id:844	CVDII.CTRC	Wald ratio	1	-0.0865989	0.0438843	0.048456	0.525523	no	FALSE
CVDII.CTRC	845	Ratio of bisallylic groups to total fatty acids || id:845	CVDII.CTRC	Wald ratio	1	-0.0624824	0.0444069	0.159415	0.751794	no	FALSE
CVDII.CTRC	831	Rheumatoid arthritis || id:831	CVDII.CTRC	Wald ratio	1	-0.395575	0.336839	0.240246	0.833218	no	FALSE
CVDII.CTRC	832	Rheumatoid arthritis || id:832	CVDII.CTRC	Wald ratio	1	-0.0206353	0.0535535	0.7	0.985979	no	FALSE
CVDII.CTRC	833	Rheumatoid arthritis || id:833	CVDII.CTRC	Wald ratio	1	-0.0206353	0.0783257	0.7922	0.996308	no	FALSE
CVDII.CTRC	834	Rheumatoid arthritis || id:834	CVDII.CTRC	Wald ratio	1	-0.0930724	0.110372	0.399081	0.920442	no	FALSE
CVDII.CTRC	1099	Serum creatinine (eGFRcrea) || id:1099	CVDII.CTRC	Wald ratio	1	-0.00403417	0.00996678	0.685653	0.98422	yes	FALSE
CVDII.CTRC	1103	Serum creatinine (eGFRcrea) || id:1103	CVDII.CTRC	Wald ratio	1	-0.0211201	0.0144756	0.144561	0.730717	yes	FALSE
CVDII.CTRC	1104	Serum creatinine (eGFRcrea) || id:1104	CVDII.CTRC	Wald ratio	1	-0.00142383	0.00355956	0.689157	0.985088	yes	FALSE
CVDII.CTRC	1105	Serum creatinine (eGFRcrea) || id:1105	CVDII.CTRC	Wald ratio	1	-0.00284765	0.00355956	0.423711	0.927021	yes	FALSE
CVDII.CTRC	1106	Serum cystatin C (eGFRcys) || id:1106	CVDII.CTRC	Wald ratio	1	0.00403417	0.00759374	0.595246	0.96961	yes	FALSE
CVDII.CTRC	933	Serum total cholesterol || id:933	CVDII.CTRC	Wald ratio	1	0.00995645	0.0350581	0.776411	0.995121	yes	FALSE
CVDII.CTRC	934	Serum total triglycerides || id:934	CVDII.CTRC	Wald ratio	1	0.0358606	0.0350124	0.305729	0.873822	yes	FALSE
CVDII.CTRC	1111	Small vessel disease || id:1111	CVDII.CTRC	Wald ratio	1	0.0177978	0.146654	0.903407	1	yes	FALSE
CVDII.CTRC	935	Sphingomyelins || id:935	CVDII.CTRC	Wald ratio	1	0.0385297	0.0439009	0.380133	0.913004	no	FALSE
CVDII.CTRC	288	Systemic lupus erythematosus || id:288	CVDII.CTRC	Wald ratio	1	-0.159604	0.102716	0.120223	0.697758	no	FALSE
CVDII.CTRC	301	Total cholesterol || id:301	CVDII.CTRC	Wald ratio	1	0.0232558	0.0232558	0.317311	0.880692	yes	FALSE
CVDII.CTRC	864	Total cholesterol in HDL || id:864	CVDII.CTRC	Wald ratio	1	-0.0538179	0.0350145	0.124289	0.702376	yes	FALSE
CVDII.CTRC	867	Total cholesterol in IDL || id:867	CVDII.CTRC	Wald ratio	1	0.0161613	0.0366591	0.659318	0.978736	yes	FALSE
CVDII.CTRC	874	Total cholesterol in large HDL || id:874	CVDII.CTRC	Wald ratio	1	-0.0508523	0.0350228	0.146508	0.734263	yes	FALSE
CVDII.CTRC	880	Total cholesterol in large LDL || id:880	CVDII.CTRC	Wald ratio	1	-0.00715886	0.0349938	0.837904	0.999945	yes	FALSE
CVDII.CTRC	886	Total cholesterol in large VLDL || id:886	CVDII.CTRC	Wald ratio	1	-0.00371215	0.0379925	0.922165	1	yes	FALSE
CVDII.CTRC	895	Total cholesterol in LDL || id:895	CVDII.CTRC	Wald ratio	1	0.0083679	0.0349378	0.810711	0.997425	yes	FALSE
CVDII.CTRC	898	Total cholesterol in medium HDL || id:898	CVDII.CTRC	Wald ratio	1	-0.0393903	0.0349959	0.260347	0.847376	yes	FALSE
CVDII.CTRC	904	Total cholesterol in medium LDL || id:904	CVDII.CTRC	Wald ratio	1	0.00255703	0.0349668	0.941705	1	yes	FALSE
CVDII.CTRC	909	Total cholesterol in medium VLDL || id:909	CVDII.CTRC	Wald ratio	1	0.033847	0.0350353	0.334003	0.889345	yes	FALSE
CVDII.CTRC	924	Total cholesterol in small LDL || id:924	CVDII.CTRC	Wald ratio	1	0.0126358	0.0349668	0.717826	0.988139	yes	FALSE
CVDII.CTRC	927	Total cholesterol in small VLDL || id:927	CVDII.CTRC	Wald ratio	1	0.0314164	0.035029	0.369789	0.908545	yes	FALSE
CVDII.CTRC	942	Total cholesterol in very large HDL || id:942	CVDII.CTRC	Wald ratio	1	-0.0311945	0.035027	0.373151	0.909689	yes	FALSE
CVDII.CTRC	936	Total fatty acids || id:936	CVDII.CTRC	Wald ratio	1	0.0145189	0.0439195	0.740963	0.990329	yes	FALSE
CVDII.CTRC	957	Total lipids in chylomicrons and largest VLDL particles || id:957	CVDII.CTRC	Wald ratio	1	-0.0145707	0.0369079	0.693001	0.985281	yes	FALSE
CVDII.CTRC	869	Total lipids in IDL || id:869	CVDII.CTRC	Wald ratio	1	0.0196931	0.0366736	0.59128	0.969543	yes	FALSE
CVDII.CTRC	877	Total lipids in large HDL || id:877	CVDII.CTRC	Wald ratio	1	-0.0477748	0.0366445	0.192324	0.787355	yes	FALSE
CVDII.CTRC	883	Total lipids in large LDL || id:883	CVDII.CTRC	Wald ratio	1	0.00980299	0.0366383	0.789037	0.996308	yes	FALSE
CVDII.CTRC	889	Total lipids in large VLDL || id:889	CVDII.CTRC	Wald ratio	1	0.0158814	0.0368229	0.666257	0.979199	yes	FALSE
CVDII.CTRC	901	Total lipids in medium HDL || id:901	CVDII.CTRC	Wald ratio	1	-0.0298071	0.0365989	0.415401	0.925735	yes	FALSE
CVDII.CTRC	906	Total lipids in medium LDL || id:906	CVDII.CTRC	Wald ratio	1	0.00570303	0.0366134	0.87622	1	yes	FALSE
CVDII.CTRC	912	Total lipids in medium VLDL || id:912	CVDII.CTRC	Wald ratio	1	0.0275052	0.0365948	0.452283	0.932477	yes	FALSE
CVDII.CTRC	921	Total lipids in small HDL || id:921	CVDII.CTRC	Wald ratio	1	-0.0107341	0.0366072	0.769351	0.994015	yes	FALSE
CVDII.CTRC	925	Total lipids in small LDL || id:925	CVDII.CTRC	Wald ratio	1	0.00732476	0.0365927	0.841348	0.999992	yes	FALSE
CVDII.CTRC	929	Total lipids in small VLDL || id:929	CVDII.CTRC	Wald ratio	1	0.0342555	0.0366176	0.349534	0.897796	yes	FALSE
CVDII.CTRC	945	Total lipids in very large HDL || id:945	CVDII.CTRC	Wald ratio	1	-0.0310577	0.036628	0.396481	0.919403	yes	FALSE
CVDII.CTRC	949	Total lipids in very large VLDL || id:949	CVDII.CTRC	Wald ratio	1	0.00165284	0.036574	0.963955	1	yes	FALSE
CVDII.CTRC	953	Total lipids in very small VLDL || id:953	CVDII.CTRC	Wald ratio	1	0.0392783	0.0367047	0.284567	0.863283	yes	FALSE
CVDII.CTRC	937	Total phosphoglycerides || id:937	CVDII.CTRC	Wald ratio	1	-0.0225342	0.043791	0.606842	0.971129	yes	FALSE
CVDII.CTRC	1052	Transferrin || id:1052	CVDII.CTRC	Wald ratio	1	0.12672	0.0396298	0.00138574	0.0635609	no	FALSE
CVDII.CTRC	1051	Transferrin Saturation || id:1051	CVDII.CTRC	Wald ratio	1	-0.0605126	0.0386806	0.11772	0.694351	no	FALSE
CVDII.CTRC	302	Triglycerides || id:302	CVDII.CTRC	Wald ratio	1	-0.024205	0.0213574	0.257074	0.844281	yes	FALSE
CVDII.CTRC	960	Triglycerides in chylomicrons and largest VLDL particles || id:960	CVDII.CTRC	Wald ratio	1	0.0268229	0.0349896	0.443322	0.930876	yes	FALSE
CVDII.CTRC	872	Triglycerides in IDL || id:872	CVDII.CTRC	Wald ratio	1	0.029438	0.0366694	0.422094	0.927021	yes	FALSE
CVDII.CTRC	892	Triglycerides in large VLDL || id:892	CVDII.CTRC	Wald ratio	1	0.0215554	0.0352115	0.540427	0.954508	yes	FALSE
CVDII.CTRC	915	Triglycerides in medium VLDL || id:915	CVDII.CTRC	Wald ratio	1	0.0269681	0.0352323	0.444012	0.930876	yes	FALSE
CVDII.CTRC	923	Triglycerides in small HDL || id:923	CVDII.CTRC	Wald ratio	1	0.0373331	0.0351141	0.287694	0.864726	yes	FALSE
CVDII.CTRC	932	Triglycerides in small VLDL || id:932	CVDII.CTRC	Wald ratio	1	0.0407051	0.0350145	0.245024	0.836392	yes	FALSE
CVDII.CTRC	948	Triglycerides in very large HDL || id:948	CVDII.CTRC	Wald ratio	1	-0.015618	0.0350415	0.655814	0.978709	yes	FALSE
CVDII.CTRC	952	Triglycerides in very large VLDL || id:952	CVDII.CTRC	Wald ratio	1	0.0141829	0.0349585	0.684958	0.984006	yes	FALSE
CVDII.CTRC	956	Triglycerides in very small VLDL || id:956	CVDII.CTRC	Wald ratio	1	0.0351514	0.0366902	0.338032	0.892191	yes	FALSE
CVDII.CTRC	1090	Type 2 diabetes || id:1090	CVDII.CTRC	Wald ratio	1	0	0.185881	1	1	yes	FALSE
CVDII.CTRC	23	Type 2 diabetes || id:23	CVDII.CTRC	Wald ratio	1	-0.0469925	0.0713021	0.509856	0.947663	yes	FALSE
CVDII.CTRC	26	Type 2 diabetes || id:26	CVDII.CTRC	Wald ratio	1	0	0.0727315	1	1	yes	FALSE
CVDII.CTRC	976	Type 2 diabetes || id:976	CVDII.CTRC	Wald ratio	1	-0.0863825	0.09939	0.384778	0.91505	yes	FALSE
CVDII.CTRC	938	Tyrosine || id:938	CVDII.CTRC	Wald ratio	1	-0.0195707	0.0329345	0.552357	0.958262	no	FALSE
CVDII.CTRC	32	Ulcerative colitis || id:32	CVDII.CTRC	Wald ratio	1	-0.13977	0.0742431	0.0597552	0.574349	no	FALSE
CVDII.CTRC	973	Ulcerative colitis || id:973	CVDII.CTRC	Wald ratio	1	-0.204503	0.0778608	0.0086262	0.22595	no	FALSE
CVDII.CTRC	1055	Urate || id:1055	CVDII.CTRC	Wald ratio	1	-0.018747	0.0225439	0.405647	0.923638	no	FALSE
CVDII.CTRC	786	Urate || id:786	CVDII.CTRC	Wald ratio	1	-0.00207415	0.00745456	0.780829	0.995843	no	FALSE
CVDII.CTRC	787	Urate || id:787	CVDII.CTRC	Wald ratio	1	-0.00729128	0.0118831	0.53949	0.954378	no	FALSE
CVDII.CTRC	788	Urate || id:788	CVDII.CTRC	Wald ratio	1	0.000722495	0.00965605	0.940356	1	no	FALSE
CVDII.CTRC	789	Urate || id:789	CVDII.CTRC	Wald ratio	1	-0.0652341	0.0505327	0.196728	0.79216	no	FALSE
CVDII.CTRC	792	Urate || id:792	CVDII.CTRC	Wald ratio	1	-0.050048	0.0622839	0.42166	0.927021	no	FALSE
CVDII.CTRC	793	Urate || id:793	CVDII.CTRC	Wald ratio	1	-0.0285895	0.0863063	0.740451	0.990329	no	FALSE
CVDII.CTRC	939	Urea || id:939	CVDII.CTRC	Wald ratio	1	-0.0204604	0.0371008	0.581304	0.966881	no	FALSE
CVDII.CTRC	1101	Urinary albumin-to-creatinine ratio || id:1101	CVDII.CTRC	Wald ratio	1	0.0237304	0.0284765	0.404657	0.922973	no	FALSE
CVDII.CTRC	1107	Urinary albumin-to-creatinine ratio || id:1107	CVDII.CTRC	Wald ratio	1	0.0056953	0.0284765	0.841481	0.999992	no	FALSE
CVDII.CTRC	940	Valine || id:940	CVDII.CTRC	Wald ratio	1	0.0120137	0.0330859	0.716525	0.98786	no	FALSE
CVDII.CXCL1	893	18:2; linoleic acid (LA) || id:893	CVDII.CXCL1	Inverse variance weighted	3	-0.0171376	0.0310052	0.580447	0.96673	no	FALSE
CVDII.CXCL1	852	22:6; docosahexaenoic acid || id:852	CVDII.CXCL1	Inverse variance weighted	3	0.0255085	0.0230755	0.268971	0.8522	no	FALSE
CVDII.CXCL1	756	2hr glucose || id:756	CVDII.CXCL1	Inverse variance weighted	2	-0.0591556	0.0621707	0.341349	0.893588	yes	FALSE
[truncated: 30,689 more rows]
