# Supplementary material for: Identifying causal serum protein–cardiometabolic trait relationships using whole genome sequencing
Source: Hum Mol Genet. 2022 Nov 9;32(8):1266–75. doi: 10.1093/hmg/ddac275 (PMC10077504; doi:10.1093/hmg/ddac275)
Supplement: Supplementary_Table_7_ddac275 [file supplementary_table_7_ddac275.xlsx]

## Sheet: downloaded_sumstats
Supplementary Table 7. Results of pheWAS colocalisation. All independently-associated pQTLs at p<7.45-e11 were tested for colocalisation with cardiometabolic traits using coloc. All posterior probabilities are provided. Sheet 1: colocalisation using downloaded summary statistics; Sheet 2: colocalisation with phenotypes in PhenoScanner. Only results with pp4>0.5 are provided in Sheet 2 due to the …
panel	protein	chr	bp (lead variant)	bp	phenotype	pp0	pp1	pp2	pp3	pp4	nSnp	coloc (pp4>0.8)	trans in pleio	novelty	cis
CVDII	ACE2	12	120979733	120979733	Albuminuria - UKBB (PMID:30220432)	0	0.987295	0	0.012013	0.000692	7171	FALSE	FALSE	1	FALSE
CVDII	ACE2	12	120979733	120979733	All DKD in T1D (PMID:27647854)	0	0.008037	0	0.990598	0.001365	5676	FALSE	FALSE	1	FALSE
CVDII	ACE2	12	120979733	120979733	All DKD in T1D (PMID:27647854)	0	0.008037	0	0.990598	0.001365	5676	FALSE	FALSE	1	FALSE
CVDII	ACE2	12	120979733	120979733	All DKD in T1D (PMID:27647854)	0	0.008037	0	0.990598	0.001365	5676	FALSE	FALSE	1	FALSE
CVDII	ACE2	12	120979733	120979733	Alzheimer's disease (PMID:30617256)	0	0.977341	0	0.022368	0.000291	7117	FALSE	FALSE	1	FALSE
CVDII	ACE2	12	120979733	120979733	Alzheimer's disease (PMID:30820047)	0	0.875596	0	0.122895	0.001509	6878	FALSE	FALSE	1	FALSE
CVDII	ACE2	12	120979733	120979733	Atrial fibrillation (PMID:29892015)	0	0.498793	0	0.49973	0.001476	6935	FALSE	FALSE	1	FALSE
CVDII	ACE2	12	120979733	120979733	Atrial fibrillation (PMID:30535219)	0	0.501083	0	0.497433	0.001484	6637	FALSE	FALSE	1	FALSE
CVDII	ACE2	12	120979733	120979733	BMI (PMID:30239722)	0	0.000137	0	0.999863	0	9493	FALSE	FALSE	1	FALSE
CVDII	ACE2	12	120979733	120979733	CKD in T1D (PMID:27647854)	0	0.050069	0	0.923009	0.026922	4793	FALSE	FALSE	1	FALSE
CVDII	ACE2	12	120979733	120979733	CKD in T1D (PMID:27647854)	0	0.050069	0	0.923009	0.026922	4793	FALSE	FALSE	1	FALSE
CVDII	ACE2	12	120979733	120979733	CKD in T1D (PMID:27647854)	0	0.050069	0	0.923009	0.026922	4793	FALSE	FALSE	1	FALSE
CVDII	ACE2	12	120979733	120979733	CKD in T1D/T2D - Europeans (PMID:29703844)	0	0.009404	0	0.989808	0.000788	5837	FALSE	FALSE	1	FALSE
CVDII	ACE2	12	120979733	120979733	CKD in T1D/T2D - Europeans (PMID:29703844)	0	0.009404	0	0.989808	0.000788	5837	FALSE	FALSE	1	FALSE
CVDII	ACE2	12	120979733	120979733	CKD in T1D/T2D - Europeans (PMID:29703844)	0	0.009404	0	0.989808	0.000788	5837	FALSE	FALSE	1	FALSE
CVDII	ACE2	12	120979733	120979733	CKD in T1D/T2D - Multiethnic (PMID:29703844)	0	0.009404	0	0.989808	0.000788	5837	FALSE	FALSE	1	FALSE
CVDII	ACE2	12	120979733	120979733	CKD in T1D/T2D - Multiethnic (PMID:29703844)	0	0.009404	0	0.989808	0.000788	5837	FALSE	FALSE	1	FALSE
CVDII	ACE2	12	120979733	120979733	CKD in T1D/T2D - Multiethnic (PMID:29703844)	0	0.009404	0	0.989808	0.000788	5837	FALSE	FALSE	1	FALSE
CVDII	ACE2	12	120979733	120979733	CKD+DKD in T1D (PMID:27647854)	0	0	0	0.999975	2.5e-05	5127	FALSE	FALSE	1	FALSE
CVDII	ACE2	12	120979733	120979733	CKD+DKD in T1D (PMID:27647854)	0	0	0	0.999975	2.5e-05	5127	FALSE	FALSE	1	FALSE
CVDII	ACE2	12	120979733	120979733	CKD+DKD in T1D (PMID:27647854)	0	0	0	0.999975	2.5e-05	5127	FALSE	FALSE	1	FALSE
CVDII	ACE2	12	120979733	120979733	CKD+DKD in T1D/T2D - Europeans (PMID:29703844)	0	0.205532	0	0.780392	0.014076	5439	FALSE	FALSE	1	FALSE
CVDII	ACE2	12	120979733	120979733	CKD+DKD in T1D/T2D - Europeans (PMID:29703844)	0	0.205532	0	0.780392	0.014076	5439	FALSE	FALSE	1	FALSE
CVDII	ACE2	12	120979733	120979733	CKD+DKD in T1D/T2D - Europeans (PMID:29703844)	0	0.205532	0	0.780392	0.014076	5439	FALSE	FALSE	1	FALSE
CVDII	ACE2	12	120979733	120979733	CKD+DKD in T1D/T2D - Multiethnic (PMID:29703844)	0	0.205532	0	0.780392	0.014076	5439	FALSE	FALSE	1	FALSE
CVDII	ACE2	12	120979733	120979733	CKD+DKD in T1D/T2D - Multiethnic (PMID:29703844)	0	0.205532	0	0.780392	0.014076	5439	FALSE	FALSE	1	FALSE
CVDII	ACE2	12	120979733	120979733	CKD+DKD in T1D/T2D - Multiethnic (PMID:29703844)	0	0.205532	0	0.780392	0.014076	5439	FALSE	FALSE	1	FALSE
CVDII	ACE2	12	120979733	120979733	DKD in T1D/T2D - Europeans (PMID:29703844)	0	0.382303	0	0.540474	0.077224	6087	FALSE	FALSE	1	FALSE
CVDII	ACE2	12	120979733	120979733	DKD in T1D/T2D - Europeans (PMID:29703844)	0	0.382303	0	0.540474	0.077224	6087	FALSE	FALSE	1	FALSE
CVDII	ACE2	12	120979733	120979733	DKD in T1D/T2D - Europeans (PMID:29703844)	0	0.382303	0	0.540474	0.077224	6087	FALSE	FALSE	1	FALSE
CVDII	ACE2	12	120979733	120979733	DKD in T1D/T2D - Multiethnic (PMID:29703844)	0	0.382303	0	0.540474	0.077224	6087	FALSE	FALSE	1	FALSE
CVDII	ACE2	12	120979733	120979733	DKD in T1D/T2D - Multiethnic (PMID:29703844)	0	0.382303	0	0.540474	0.077224	6087	FALSE	FALSE	1	FALSE
CVDII	ACE2	12	120979733	120979733	DKD in T1D/T2D - Multiethnic (PMID:29703844)	0	0.382303	0	0.540474	0.077224	6087	FALSE	FALSE	1	FALSE
CVDII	ACE2	12	120979733	120979733	Early DKD in T1D (PMID:27647854)	0	0	0	1	0	5226	FALSE	FALSE	1	FALSE
CVDII	ACE2	12	120979733	120979733	Early DKD in T1D (PMID:27647854)	0	0	0	1	0	5226	FALSE	FALSE	1	FALSE
CVDII	ACE2	12	120979733	120979733	Early DKD in T1D (PMID:27647854)	0	0	0	1	0	5226	FALSE	FALSE	1	FALSE
CVDII	ACE2	12	120979733	120979733	eGFR (serum creatinine) (PMID:28452372)	0.999961	3.3e-05	6e-06	0	0	2	FALSE	FALSE	1	FALSE
CVDII	ACE2	12	120979733	120979733	ESRD vs controls in T1D (PMID:27647854)	0	0.000128	0	0.788883	0.210989	3948	FALSE	FALSE	1	FALSE
CVDII	ACE2	12	120979733	120979733	ESRD vs controls in T1D (PMID:27647854)	0	0.000128	0	0.788883	0.210989	3948	FALSE	FALSE	1	FALSE
CVDII	ACE2	12	120979733	120979733	ESRD vs controls in T1D (PMID:27647854)	0	0.000128	0	0.788883	0.210989	3948	FALSE	FALSE	1	FALSE
CVDII	ACE2	12	120979733	120979733	ESRD vs non-ESRD in T1D (PMID:27647854)	0	0.012512	0	0.612968	0.374521	3946	FALSE	FALSE	1	FALSE
CVDII	ACE2	12	120979733	120979733	ESRD vs non-ESRD in T1D (PMID:27647854)	0	0.012512	0	0.612968	0.374521	3946	FALSE	FALSE	1	FALSE
CVDII	ACE2	12	120979733	120979733	ESRD vs non-ESRD in T1D (PMID:27647854)	0	0.012512	0	0.612968	0.374521	3946	FALSE	FALSE	1	FALSE
CVDII	ACE2	12	120979733	120979733	HDL cholesterol (PMID:29083408)	0	0.000839	0	0.037967	0.961195	155	TRUE	FALSE	1	FALSE
CVDII	ACE2	12	120979733	120979733	Late DKD in T1D (PMID:27647854)	0	0.039665	0	0.93837	0.021964	5338	FALSE	FALSE	1	FALSE
CVDII	ACE2	12	120979733	120979733	Late DKD in T1D (PMID:27647854)	0	0.039665	0	0.93837	0.021964	5338	FALSE	FALSE	1	FALSE
CVDII	ACE2	12	120979733	120979733	Late DKD in T1D (PMID:27647854)	0	0.039665	0	0.93837	0.021964	5338	FALSE	FALSE	1	FALSE
CVDII	ACE2	12	120979733	120979733	LDL cholesterol (PMID:29083408)	0	0	0	0.004415	0.995585	155	TRUE	FALSE	1	FALSE
CVDII	ACE2	12	120979733	120979733	Severe Covid-19 (PMID:32558485)	0.999066	0.000585	0.000337	0	1.1e-05	10	FALSE	FALSE	1	FALSE
CVDII	ACE2	12	120979733	120979733	Total cholesterol (PMID:29083408)	0	0	0	0.051387	0.948612	155	TRUE	FALSE	1	FALSE
CVDII	ACE2	12	120979733	120979733	Triglycerides (PMID:29083408)	0	0.995252	0	0.001369	0.00338	155	FALSE	FALSE	1	FALSE
CVDII	ACE2	12	120979733	120979733	Type 2 diabetes - Europeans (PMID:30297969)	0	0.09121	0	0.531584	0.377206	7742	FALSE	FALSE	1	FALSE
CVDII	ACE2	12	120979733	120979733	Type 2 diabetes adjusted for BMI - Europeans (PMID:30297969)	0	0	0	0.505977	0.494023	9509	FALSE	FALSE	1	FALSE
CVDII	ACE2	12	120979733	120979733	Waist-to-hip ratio (PMID:30239722)	0	0.010796	0	0.989202	2e-06	9493	FALSE	FALSE	1	FALSE
CVDII	ACE2	12	120979733	120979733	Waist-to-hip ratio adjusted for BMI (PMID:30239722)	0	0.232323	0	0.767622	5.5e-05	9493	FALSE	FALSE	1	FALSE
META	ACP6	1	147652507	147654322	Albuminuria - UKBB (PMID:30220432)	0	0.994524	0	0.005302	0.000174	4180	FALSE	FALSE	3	TRUE
META	ACP6	1	147652507	147609390	Albuminuria - UKBB (PMID:30220432)	0	0.994172	0	0.005297	0.000531	4180	FALSE	FALSE	3	TRUE
META	ACP6	1	147652507	147656613	Albuminuria - UKBB (PMID:30220432)	0	0.994189	0	0.005294	0.000517	4180	FALSE	FALSE	2	TRUE
META	ACP6	1	121470180	120491758	Albuminuria - UKBB (PMID:30220432)	0.031495	0.964789	2.6e-05	0.000784	0.002907	386	FALSE	FALSE	1	TRUE
META	ACP6	1	147652507	147609390	All DKD in T1D (PMID:27647854)	0	0	0	1	0	3255	FALSE	FALSE	3	TRUE
META	ACP6	1	147652507	147654322	All DKD in T1D (PMID:27647854)	0	0	0	1	0	3255	FALSE	FALSE	3	TRUE
META	ACP6	1	147652507	147656613	All DKD in T1D (PMID:27647854)	0	0	0	1	0	3255	FALSE	FALSE	2	TRUE
META	ACP6	1	121470180	120491758	All DKD in T1D (PMID:27647854)	0.714855	0.060346	0.194889	0.016438	0.013472	238	FALSE	FALSE	1	TRUE
META	ACP6	1	147652507	147654322	Alzheimer's disease (PMID:30617256)	0	0.986643	0	0.01314	0.000217	4194	FALSE	FALSE	3	TRUE
META	ACP6	1	147652507	147609390	Alzheimer's disease (PMID:30617256)	0	0.986601	0	0.013137	0.000262	4194	FALSE	FALSE	3	TRUE
META	ACP6	1	147652507	147656613	Alzheimer's disease (PMID:30617256)	0	0.986108	0	0.013129	0.000763	4194	FALSE	FALSE	2	TRUE
META	ACP6	1	121470180	120491758	Alzheimer's disease (PMID:30617256)	0.959588	0.040128	0.000221	9e-06	5.4e-05	179	FALSE	FALSE	1	TRUE
META	ACP6	1	147652507	147609390	Alzheimer's disease (PMID:30820047)	0	0.943105	0	0.055036	0.001859	4194	FALSE	FALSE	3	TRUE
META	ACP6	1	147652507	147654322	Alzheimer's disease (PMID:30820047)	0	0.93717	0	0.05469	0.00814	4194	FALSE	FALSE	3	TRUE
META	ACP6	1	147652507	147656613	Alzheimer's disease (PMID:30820047)	0	0.925964	0	0.054026	0.02001	4194	FALSE	FALSE	2	TRUE
META	ACP6	1	121470180	120491758	Alzheimer's disease (PMID:30820047)	0.926581	0.067463	0.004079	0.000295	0.001581	249	FALSE	FALSE	1	TRUE
META	ACP6	1	147652507	147654322	Atrial fibrillation (PMID:29892015)	0	0.000116	0	0.999884	0	4108	FALSE	FALSE	3	TRUE
META	ACP6	1	147652507	147656613	Atrial fibrillation (PMID:29892015)	0	0.000116	0	0.999883	0	4108	FALSE	FALSE	2	TRUE
META	ACP6	1	147652507	147609390	Atrial fibrillation (PMID:29892015)	0	0.000116	0	0.999876	8e-06	4108	FALSE	FALSE	3	TRUE
META	ACP6	1	121470180	120491758	Atrial fibrillation (PMID:29892015)	0.92338	0.072391	0.0027	0.00021	0.001319	304	FALSE	FALSE	1	TRUE
META	ACP6	1	147652507	147654322	Atrial fibrillation (PMID:30535219)	0	0.000116	0	0.999884	0	4012	FALSE	FALSE	3	TRUE
META	ACP6	1	147652507	147656613	Atrial fibrillation (PMID:30535219)	0	0.000116	0	0.999883	0	4012	FALSE	FALSE	2	TRUE
META	ACP6	1	147652507	147609390	Atrial fibrillation (PMID:30535219)	0	0.000116	0	0.999874	1e-05	4012	FALSE	FALSE	3	TRUE
META	ACP6	1	121470180	120491758	Atrial fibrillation (PMID:30535219)	0.936203	0.059652	0.002684	0.00017	0.001292	293	FALSE	FALSE	1	TRUE
META	ACP6	1	147652507	147656613	BMI (PMID:30239722)	0	0.112917	0	0.886973	0.00011	5409	FALSE	FALSE	2	TRUE
META	ACP6	1	147652507	147654322	BMI (PMID:30239722)	0	0.11287	0	0.886609	0.000521	5409	FALSE	FALSE	3	TRUE
META	ACP6	1	147652507	147609390	BMI (PMID:30239722)	0	0.11279	0	0.885993	0.001216	5409	FALSE	FALSE	3	TRUE
META	ACP6	1	121470180	120491758	BMI (PMID:30239722)	0.017843	0.569295	0.000132	0.00379	0.408941	644	FALSE	FALSE	1	TRUE
META	ACP6	1	147652507	147654322	CKD in T1D (PMID:27647854)	0	0.938809	0	0.056472	0.004719	2688	FALSE	FALSE	3	TRUE
META	ACP6	1	147652507	147609390	CKD in T1D (PMID:27647854)	0	0.937708	0	0.056453	0.00584	2689	FALSE	FALSE	3	TRUE
META	ACP6	1	147652507	147656613	CKD in T1D (PMID:27647854)	0	0.929917	0	0.055942	0.014141	2689	FALSE	FALSE	2	TRUE
META	ACP6	1	121470180	120491758	CKD in T1D (PMID:27647854)	0.832023	0.065768	0.091564	0.007234	0.003411	197	FALSE	FALSE	1	TRUE
META	ACP6	1	147652507	147609390	CKD in T1D/T2D - Europeans (PMID:29703844)	0	0	0	1	0	3127	FALSE	FALSE	3	TRUE
META	ACP6	1	147652507	147654322	CKD in T1D/T2D - Europeans (PMID:29703844)	0	0	0	1	0	3126	FALSE	FALSE	3	TRUE
META	ACP6	1	147652507	147656613	CKD in T1D/T2D - Europeans (PMID:29703844)	0	0	0	1	0	3127	FALSE	FALSE	2	TRUE
META	ACP6	1	121470180	120491758	CKD in T1D/T2D - Europeans (PMID:29703844)	0.910856	0.073889	0.012913	0.001046	0.001296	226	FALSE	FALSE	1	TRUE
META	ACP6	1	147652507	147609390	CKD in T1D/T2D - Multiethnic (PMID:29703844)	0	0	0	1	0	3127	FALSE	FALSE	3	TRUE
META	ACP6	1	147652507	147654322	CKD in T1D/T2D - Multiethnic (PMID:29703844)	0	0	0	1	0	3126	FALSE	FALSE	3	TRUE
META	ACP6	1	147652507	147656613	CKD in T1D/T2D - Multiethnic (PMID:29703844)	0	0	0	1	0	3127	FALSE	FALSE	2	TRUE
META	ACP6	1	121470180	120491758	CKD in T1D/T2D - Multiethnic (PMID:29703844)	0.910856	0.073889	0.012913	0.001046	0.001296	226	FALSE	FALSE	1	TRUE
META	ACP6	1	147652507	147609390	CKD in T2D - Europeans (PMID:29703844)	0	0	0	1	0	3536	FALSE	FALSE	3	TRUE
META	ACP6	1	147652507	147654322	CKD in T2D - Europeans (PMID:29703844)	0	0	0	1	0	3536	FALSE	FALSE	3	TRUE
META	ACP6	1	147652507	147656613	CKD in T2D - Europeans (PMID:29703844)	0	0	0	1	0	3536	FALSE	FALSE	2	TRUE
META	ACP6	1	121470180	120491758	CKD in T2D - Europeans (PMID:29703844)	0	0	0.889191	0.060031	0.050778	210	FALSE	FALSE	1	TRUE
META	ACP6	1	147652507	147609390	CKD in T2D - Multiethnic (PMID:29703844)	0	0	0	1	0	3536	FALSE	FALSE	3	TRUE
META	ACP6	1	147652507	147654322	CKD in T2D - Multiethnic (PMID:29703844)	0	0	0	1	0	3536	FALSE	FALSE	3	TRUE
META	ACP6	1	147652507	147656613	CKD in T2D - Multiethnic (PMID:29703844)	0	0	0	1	0	3536	FALSE	FALSE	2	TRUE
META	ACP6	1	121470180	120491758	CKD in T2D - Multiethnic (PMID:29703844)	0	0	0.889191	0.060031	0.050778	210	FALSE	FALSE	1	TRUE
META	ACP6	1	147652507	147609390	CKD/DKD in T2D - Europeans (PMID:29703844)	0	0.720014	0	0.274461	0.005525	2485	FALSE	FALSE	3	TRUE
META	ACP6	1	147652507	147654322	CKD/DKD in T2D - Europeans (PMID:29703844)	0	0.719576	0	0.274249	0.006175	2484	FALSE	FALSE	3	TRUE
META	ACP6	1	147652507	147656613	CKD/DKD in T2D - Europeans (PMID:29703844)	0	0.719571	0	0.274247	0.006181	2484	FALSE	FALSE	2	TRUE
META	ACP6	1	121470180	120491758	CKD/DKD in T2D - Europeans (PMID:29703844)	0.925069	0.055224	0.013734	0.000815	0.005157	173	FALSE	FALSE	1	TRUE
META	ACP6	1	147652507	147609390	CKD/DKD in T2D - Multiethnic (PMID:29703844)	0	0.731278	0	0.263108	0.005614	2485	FALSE	FALSE	3	TRUE
META	ACP6	1	147652507	147654322	CKD/DKD in T2D - Multiethnic (PMID:29703844)	0	0.730644	0	0.262835	0.006521	2484	FALSE	FALSE	3	TRUE
META	ACP6	1	147652507	147656613	CKD/DKD in T2D - Multiethnic (PMID:29703844)	0	0.73063	0	0.262829	0.006541	2484	FALSE	FALSE	2	TRUE
META	ACP6	1	121470180	120491758	CKD/DKD in T2D - Multiethnic (PMID:29703844)	0.927038	0.055342	0.012629	0.00075	0.004241	173	FALSE	FALSE	1	TRUE
META	ACP6	1	147652507	147654322	CKD+DKD in T1D (PMID:27647854)	0	0.695265	0	0.300138	0.004597	2714	FALSE	FALSE	3	TRUE
META	ACP6	1	147652507	147656613	CKD+DKD in T1D (PMID:27647854)	0	0.696582	0	0.299518	0.0039	2714	FALSE	FALSE	2	TRUE
META	ACP6	1	147652507	147609390	CKD+DKD in T1D (PMID:27647854)	0	0.696305	0	0.299431	0.004264	2715	FALSE	FALSE	3	TRUE
META	ACP6	1	121470180	120491758	CKD+DKD in T1D (PMID:27647854)	0.133729	0.010791	0.212936	0.016557	0.625987	212	FALSE	FALSE	1	TRUE
META	ACP6	1	147652507	147609390	CKD+DKD in T1D/T2D - Europeans (PMID:29703844)	0	0	0	1	0	2981	FALSE	FALSE	3	TRUE
META	ACP6	1	147652507	147654322	CKD+DKD in T1D/T2D - Europeans (PMID:29703844)	0	0	0	1	0	2980	FALSE	FALSE	3	TRUE
META	ACP6	1	147652507	147656613	CKD+DKD in T1D/T2D - Europeans (PMID:29703844)	0	0	0	1	0	2981	FALSE	FALSE	2	TRUE
META	ACP6	1	121470180	120491758	CKD+DKD in T1D/T2D - Europeans (PMID:29703844)	0.916138	0.072403	0.007351	0.000577	0.003531	199	FALSE	FALSE	1	TRUE
META	ACP6	1	147652507	147609390	CKD+DKD in T1D/T2D - Multiethnic (PMID:29703844)	0	0	0	1	0	2981	FALSE	FALSE	3	TRUE
META	ACP6	1	147652507	147654322	CKD+DKD in T1D/T2D - Multiethnic (PMID:29703844)	0	0	0	1	0	2980	FALSE	FALSE	3	TRUE
META	ACP6	1	147652507	147656613	CKD+DKD in T1D/T2D - Multiethnic (PMID:29703844)	0	0	0	1	0	2981	FALSE	FALSE	2	TRUE
META	ACP6	1	121470180	120491758	CKD+DKD in T1D/T2D - Multiethnic (PMID:29703844)	0.916138	0.072403	0.007351	0.000577	0.003531	199	FALSE	FALSE	1	TRUE
META	ACP6	1	147652507	147609390	Coronary artery disease (PMID:28714975)	0	0.975448	0	0.023617	0.000935	3715	FALSE	FALSE	3	TRUE
META	ACP6	1	147652507	147654322	Coronary artery disease (PMID:28714975)	0	0.974607	0	0.023601	0.001791	3715	FALSE	FALSE	3	TRUE
META	ACP6	1	147652507	147656613	Coronary artery disease (PMID:28714975)	0	0.973075	0	0.023555	0.00337	3715	FALSE	FALSE	2	TRUE
META	ACP6	1	121470180	120491758	Coronary artery disease (PMID:28714975)	0.995875	0.003878	0.000239	1e-06	6e-06	142	FALSE	FALSE	1	TRUE
META	ACP6	1	147652507	147609390	DKD in T1D/T2D - Europeans (PMID:29703844)	0	0.000833	0	0.999164	3e-06	3511	FALSE	FALSE	3	TRUE
META	ACP6	1	147652507	147654322	DKD in T1D/T2D - Europeans (PMID:29703844)	0	0.000833	0	0.999164	3e-06	3511	FALSE	FALSE	3	TRUE
META	ACP6	1	147652507	147656613	DKD in T1D/T2D - Europeans (PMID:29703844)	0	0.000833	0	0.999154	1.3e-05	3511	FALSE	FALSE	2	TRUE
META	ACP6	1	121470180	120491758	DKD in T1D/T2D - Europeans (PMID:29703844)	3.9e-05	3e-06	0.895601	0.060148	0.044209	232	FALSE	FALSE	1	TRUE
META	ACP6	1	147652507	147609390	DKD in T1D/T2D - Multiethnic (PMID:29703844)	0	0.000833	0	0.999164	3e-06	3511	FALSE	FALSE	3	TRUE
META	ACP6	1	147652507	147654322	DKD in T1D/T2D - Multiethnic (PMID:29703844)	0	0.000833	0	0.999164	3e-06	3511	FALSE	FALSE	3	TRUE
META	ACP6	1	147652507	147656613	DKD in T1D/T2D - Multiethnic (PMID:29703844)	0	0.000833	0	0.999154	1.3e-05	3511	FALSE	FALSE	2	TRUE
META	ACP6	1	121470180	120491758	DKD in T1D/T2D - Multiethnic (PMID:29703844)	3.9e-05	3e-06	0.895601	0.060148	0.044209	232	FALSE	FALSE	1	TRUE
META	ACP6	1	147652507	147609390	DKD in T2D - Europeans (PMID:29703844)	0	0.288702	0	0.709985	0.001313	3567	FALSE	FALSE	3	TRUE
META	ACP6	1	147652507	147654322	DKD in T2D - Europeans (PMID:29703844)	0	0.288344	0	0.709107	0.002549	3567	FALSE	FALSE	3	TRUE
META	ACP6	1	147652507	147656613	DKD in T2D - Europeans (PMID:29703844)	0	0.286691	0	0.70503	0.008279	3567	FALSE	FALSE	2	TRUE
META	ACP6	1	121470180	120491758	DKD in T2D - Europeans (PMID:29703844)	0	0	0.894903	0.060923	0.044174	221	FALSE	FALSE	1	TRUE
META	ACP6	1	147652507	147609390	DKD in T2D - Multiethnic (PMID:29703844)	0	0.237369	0	0.761564	0.001067	3567	FALSE	FALSE	3	TRUE
META	ACP6	1	147652507	147654322	DKD in T2D - Multiethnic (PMID:29703844)	0	0.237163	0	0.760907	0.00193	3567	FALSE	FALSE	3	TRUE
META	ACP6	1	147652507	147656613	DKD in T2D - Multiethnic (PMID:29703844)	0	0.235848	0	0.756676	0.007476	3567	FALSE	FALSE	2	TRUE
META	ACP6	1	121470180	120491758	DKD in T2D - Multiethnic (PMID:29703844)	0	0	0.894903	0.060923	0.044174	221	FALSE	FALSE	1	TRUE
META	ACP6	1	147652507	147656613	Early DKD in T1D (PMID:27647854)	0	0.102004	0	0.023171	0.874825	2884	TRUE	FALSE	2	TRUE
META	ACP6	1	147652507	147654322	Early DKD in T1D (PMID:27647854)	0	0.810733	0	0.184323	0.004944	2884	FALSE	FALSE	3	TRUE
META	ACP6	1	147652507	147609390	Early DKD in T1D (PMID:27647854)	0	0.810084	0	0.184163	0.005753	2884	FALSE	FALSE	3	TRUE
META	ACP6	1	121470180	120491758	Early DKD in T1D (PMID:27647854)	0.00014	1.2e-05	0.887801	0.072947	0.039101	218	FALSE	FALSE	1	TRUE
META	ACP6	1	147652507	147609390	eGFR (cystatin C) (PMID:28452372)	0.373319	0.626486	0	0	0.000194	2	FALSE	FALSE	3	TRUE
META	ACP6	1	147652507	147654322	eGFR (cystatin C) (PMID:28452372)	0.999957	4.2e-05	1e-06	0	0	2	FALSE	FALSE	3	TRUE
META	ACP6	1	147652507	147656613	eGFR (cystatin C) (PMID:28452372)	0.999942	5.7e-05	1e-06	0	0	2	FALSE	FALSE	2	TRUE
META	ACP6	1	147652507	147609390	ESRD vs controls in T1D (PMID:27647854)	0	0.801248	0	0.193453	0.005299	2124	FALSE	FALSE	3	TRUE
META	ACP6	1	147652507	147654322	ESRD vs controls in T1D (PMID:27647854)	0	0.80115	0	0.193379	0.00547	2123	FALSE	FALSE	3	TRUE
META	ACP6	1	147652507	147656613	ESRD vs controls in T1D (PMID:27647854)	0	0.801129	0	0.193374	0.005497	2123	FALSE	FALSE	2	TRUE
META	ACP6	1	121470180	120491758	ESRD vs controls in T1D (PMID:27647854)	0.924323	0.055901	0.008441	0.0005	0.010835	178	FALSE	FALSE	1	TRUE
META	ACP6	1	147652507	147654322	ESRD vs controls in T1D/T2D - Europeans (PMID:29703844)	0	0.301061	0	0.697575	0.001364	2895	FALSE	FALSE	3	TRUE
META	ACP6	1	147652507	147609390	ESRD vs controls in T1D/T2D - Europeans (PMID:29703844)	0	0.301003	0	0.697453	0.001543	2896	FALSE	FALSE	3	TRUE
META	ACP6	1	147652507	147656613	ESRD vs controls in T1D/T2D - Europeans (PMID:29703844)	0	0.299762	0	0.694567	0.005672	2896	FALSE	FALSE	2	TRUE
META	ACP6	1	121470180	120491758	ESRD vs controls in T1D/T2D - Europeans (PMID:29703844)	0.916566	0.072873	0.007507	0.000594	0.002459	200	FALSE	FALSE	1	TRUE
META	ACP6	1	147652507	147654322	ESRD vs controls in T1D/T2D - Multiethnic (PMID:29703844)	0	0.305888	0	0.692737	0.001375	2895	FALSE	FALSE	3	TRUE
META	ACP6	1	147652507	147609390	ESRD vs controls in T1D/T2D - Multiethnic (PMID:29703844)	0	0.305838	0	0.692635	0.001527	2896	FALSE	FALSE	3	TRUE
META	ACP6	1	147652507	147656613	ESRD vs controls in T1D/T2D - Multiethnic (PMID:29703844)	0	0.304555	0	0.68972	0.005726	2896	FALSE	FALSE	2	TRUE
META	ACP6	1	121470180	120491758	ESRD vs controls in T1D/T2D - Multiethnic (PMID:29703844)	0.915301	0.072773	0.008678	0.000687	0.002562	200	FALSE	FALSE	1	TRUE
META	ACP6	1	147652507	147656613	ESRD vs controls in T2D - Europeans (PMID:29703844)	0	0.004381	0	0.99558	3.9e-05	2086	FALSE	FALSE	2	TRUE
META	ACP6	1	147652507	147654322	ESRD vs controls in T2D - Europeans (PMID:29703844)	0	0.004381	0	0.99558	3.8e-05	2086	FALSE	FALSE	3	TRUE
META	ACP6	1	147652507	147609390	ESRD vs controls in T2D - Europeans (PMID:29703844)	0	0.004381	0	0.995566	5.2e-05	2087	FALSE	FALSE	3	TRUE
META	ACP6	1	121470180	120491758	ESRD vs controls in T2D - Europeans (PMID:29703844)	0.919901	0.015064	0.063013	0.001031	0.000991	158	FALSE	FALSE	1	TRUE
META	ACP6	1	147652507	147654322	ESRD vs controls in T2D - Multiethnic (PMID:29703844)	0	0.005869	0	0.994081	5e-05	2086	FALSE	FALSE	3	TRUE
META	ACP6	1	147652507	147656613	ESRD vs controls in T2D - Multiethnic (PMID:29703844)	0	0.005869	0	0.994081	5e-05	2086	FALSE	FALSE	2	TRUE
META	ACP6	1	147652507	147609390	ESRD vs controls in T2D - Multiethnic (PMID:29703844)	0	0.005869	0	0.99404	9.2e-05	2087	FALSE	FALSE	3	TRUE
META	ACP6	1	121470180	120491758	ESRD vs controls in T2D - Multiethnic (PMID:29703844)	0.90697	0.014852	0.075832	0.001241	0.001105	158	FALSE	FALSE	1	TRUE
META	ACP6	1	147652507	147609390	ESRD vs non-ESRD in T1D (PMID:27647854)	0	0.695268	0	0.300573	0.004159	2123	FALSE	FALSE	3	TRUE
META	ACP6	1	147652507	147654322	ESRD vs non-ESRD in T1D (PMID:27647854)	0	0.695176	0	0.300498	0.004326	2122	FALSE	FALSE	3	TRUE
META	ACP6	1	147652507	147656613	ESRD vs non-ESRD in T1D (PMID:27647854)	0	0.695166	0	0.300493	0.004341	2122	FALSE	FALSE	2	TRUE
META	ACP6	1	121470180	120491758	ESRD vs non-ESRD in T1D (PMID:27647854)	0.656041	0.039676	0.122425	0.007229	0.174628	178	FALSE	FALSE	1	TRUE
META	ACP6	1	147652507	147654322	HDL cholesterol (PMID:29083408)	0	0.997534	0	0.000198	0.002268	35	FALSE	FALSE	3	TRUE
META	ACP6	1	147652507	147609390	HDL cholesterol (PMID:29083408)	0	0.999544	0	0.000198	0.000258	34	FALSE	FALSE	3	TRUE
META	ACP6	1	147652507	147656613	HDL cholesterol (PMID:29083408)	0.069763	0.928315	1.4e-05	0.000183	0.001726	34	FALSE	FALSE	2	TRUE
META	ACP6	1	121470180	120491758	HDL cholesterol (PMID:29083408)	0.999874	0.000111	1.5e-05	0	0	4	FALSE	FALSE	1	TRUE
META	ACP6	1	147652507	147609390	Late DKD in T1D (PMID:27647854)	0	0.90266	0	0.091916	0.005424	2818	FALSE	FALSE	3	TRUE
META	ACP6	1	147652507	147654322	Late DKD in T1D (PMID:27647854)	0	0.902958	0	0.091905	0.005137	2817	FALSE	FALSE	3	TRUE
META	ACP6	1	147652507	147656613	Late DKD in T1D (PMID:27647854)	0	0.896424	0	0.091245	0.01233	2818	FALSE	FALSE	2	TRUE
META	ACP6	1	121470180	120491758	Late DKD in T1D (PMID:27647854)	0.928746	0.067248	0.002393	0.000172	0.00144	203	FALSE	FALSE	1	TRUE
META	ACP6	1	147652507	147609390	Late DKD in T1D/T2D - Europeans (PMID:29703844)	0	0	0	1	0	3117	FALSE	FALSE	3	TRUE
META	ACP6	1	147652507	147654322	Late DKD in T1D/T2D - Europeans (PMID:29703844)	0	0	0	1	0	3116	FALSE	FALSE	3	TRUE
META	ACP6	1	147652507	147656613	Late DKD in T1D/T2D - Europeans (PMID:29703844)	0	0	0	1	0	3117	FALSE	FALSE	2	TRUE
META	ACP6	1	121470180	120491758	Late DKD in T1D/T2D - Europeans (PMID:29703844)	0.920372	0.075302	0.002762	0.000225	0.001339	224	FALSE	FALSE	1	TRUE
META	ACP6	1	147652507	147609390	Late DKD in T1D/T2D - Multiethnic (PMID:29703844)	0	0	0	1	0	3117	FALSE	FALSE	3	TRUE
META	ACP6	1	147652507	147654322	Late DKD in T1D/T2D - Multiethnic (PMID:29703844)	0	0	0	1	0	3116	FALSE	FALSE	3	TRUE
META	ACP6	1	147652507	147656613	Late DKD in T1D/T2D - Multiethnic (PMID:29703844)	0	0	0	1	0	3117	FALSE	FALSE	2	TRUE
META	ACP6	1	121470180	120491758	Late DKD in T1D/T2D - Multiethnic (PMID:29703844)	0.920202	0.075288	0.002812	0.000229	0.001469	224	FALSE	FALSE	1	TRUE
META	ACP6	1	147652507	147609390	Late DKD in T2D - Europeans (PMID:29703844)	0	0.278343	0	0.719972	0.001685	3064	FALSE	FALSE	3	TRUE
META	ACP6	1	147652507	147654322	Late DKD in T2D - Europeans (PMID:29703844)	0	0.278063	0	0.719276	0.002661	3064	FALSE	FALSE	3	TRUE
META	ACP6	1	147652507	147656613	Late DKD in T2D - Europeans (PMID:29703844)	0	0.274643	0	0.710391	0.014966	3064	FALSE	FALSE	2	TRUE
META	ACP6	1	121470180	120491758	Late DKD in T2D - Europeans (PMID:29703844)	0.936537	0.056972	0.002716	0.000162	0.003613	186	FALSE	FALSE	1	TRUE
META	ACP6	1	147652507	147609390	Late DKD in T2D - Multiethnic (PMID:29703844)	0	0.229298	0	0.769352	0.001351	3064	FALSE	FALSE	3	TRUE
META	ACP6	1	147652507	147654322	Late DKD in T2D - Multiethnic (PMID:29703844)	0	0.22912	0	0.768777	0.002103	3064	FALSE	FALSE	3	TRUE
META	ACP6	1	147652507	147656613	Late DKD in T2D - Multiethnic (PMID:29703844)	0	0.226413	0	0.759665	0.013922	3064	FALSE	FALSE	2	TRUE
META	ACP6	1	121470180	120491758	Late DKD in T2D - Multiethnic (PMID:29703844)	0.935285	0.056895	0.003005	0.000178	0.004636	186	FALSE	FALSE	1	TRUE
META	ACP6	1	147652507	147654322	LDL cholesterol (PMID:29083408)	0	0.99824	0	0.000259	0.001502	35	FALSE	FALSE	3	TRUE
META	ACP6	1	147652507	147609390	LDL cholesterol (PMID:29083408)	0	0.99934	0	0.000258	0.000402	34	FALSE	FALSE	3	TRUE
META	ACP6	1	147652507	147656613	LDL cholesterol (PMID:29083408)	0.069767	0.928371	1.8e-05	0.000239	0.001605	34	FALSE	FALSE	2	TRUE
META	ACP6	1	121470180	120491758	LDL cholesterol (PMID:29083408)	0.999885	0.000111	4e-06	0	0	4	FALSE	FALSE	1	TRUE
META	ACP6	1	121470180	120491758	Microalbuminuria in T1D/T2D - Europeans (PMID:29703844)	4e-06	0	0.897201	0.073258	0.029536	236	FALSE	FALSE	1	TRUE
META	ACP6	1	147652507	147654322	Microalbuminuria in T1D/T2D - Europeans (PMID:29703844)	0	0.92585	0	0.069969	0.00418	3402	FALSE	FALSE	3	TRUE
META	ACP6	1	147652507	147609390	Microalbuminuria in T1D/T2D - Europeans (PMID:29703844)	0	0.926018	0	0.069966	0.004017	3402	FALSE	FALSE	3	TRUE
META	ACP6	1	147652507	147656613	Microalbuminuria in T1D/T2D - Europeans (PMID:29703844)	0	0.913902	0	0.069028	0.01707	3402	FALSE	FALSE	2	TRUE
META	ACP6	1	147652507	147654322	Microalbuminuria in T1D/T2D - Multiethnic (PMID:29703844)	0	0.921026	0	0.074999	0.003975	3402	FALSE	FALSE	3	TRUE
META	ACP6	1	147652507	147609390	Microalbuminuria in T1D/T2D - Multiethnic (PMID:29703844)	0	0.920852	0	0.074967	0.00418	3402	FALSE	FALSE	3	TRUE
META	ACP6	1	147652507	147656613	Microalbuminuria in T1D/T2D - Multiethnic (PMID:29703844)	0	0.908876	0	0.073971	0.017154	3402	FALSE	FALSE	2	TRUE
META	ACP6	1	121470180	120491758	Microalbuminuria in T1D/T2D - Multiethnic (PMID:29703844)	1e-06	0	0.897642	0.073295	0.029062	236	FALSE	FALSE	1	TRUE
META	ACP6	1	147652507	147609390	Microalbuminuria in T2D - Europeans (PMID:29703844)	0	0.171701	0	0.827412	0.000888	3489	FALSE	FALSE	3	TRUE
META	ACP6	1	147652507	147654322	Microalbuminuria in T2D - Europeans (PMID:29703844)	0	0.171635	0	0.827095	0.00127	3489	FALSE	FALSE	3	TRUE
META	ACP6	1	147652507	147656613	Microalbuminuria in T2D - Europeans (PMID:29703844)	0	0.171355	0	0.825741	0.002904	3489	FALSE	FALSE	2	TRUE
META	ACP6	1	121470180	120491758	Microalbuminuria in T2D - Europeans (PMID:29703844)	0	0	0.881683	0.074795	0.043522	216	FALSE	FALSE	1	TRUE
META	ACP6	1	147652507	147609390	Microalbuminuria in T2D - Multiethnic (PMID:29703844)	0	0.209796	0	0.789114	0.001089	3489	FALSE	FALSE	3	TRUE
META	ACP6	1	147652507	147654322	Microalbuminuria in T2D - Multiethnic (PMID:29703844)	0	0.209681	0	0.788681	0.001638	3489	FALSE	FALSE	3	TRUE
META	ACP6	1	147652507	147656613	Microalbuminuria in T2D - Multiethnic (PMID:29703844)	0	0.209201	0	0.786867	0.003932	3489	FALSE	FALSE	2	TRUE
META	ACP6	1	121470180	120491758	Microalbuminuria in T2D - Multiethnic (PMID:29703844)	0	0	0.881683	0.074795	0.043522	216	FALSE	FALSE	1	TRUE
META	ACP6	1	147652507	147609390	Severe Covid-19 (PMID:32558485)	0.133329	0.799898	3.1e-05	0.000122	0.066619	8	FALSE	FALSE	3	TRUE
META	ACP6	1	147652507	147656613	Severe Covid-19 (PMID:32558485)	0.998942	0.000778	0.000235	0	4.4e-05	8	FALSE	FALSE	2	TRUE
META	ACP6	1	147652507	147654322	Severe Covid-19 (PMID:32558485)	0.999022	0.000704	0.000236	0	3.8e-05	8	FALSE	FALSE	3	TRUE
META	ACP6	1	147652507	147654322	Total cholesterol (PMID:29083408)	0	0.997982	0	0.000374	0.001645	35	FALSE	FALSE	3	TRUE
META	ACP6	1	147652507	147609390	Total cholesterol (PMID:29083408)	0	0.999335	0	0.000374	0.000291	34	FALSE	FALSE	3	TRUE
META	ACP6	1	147652507	147656613	Total cholesterol (PMID:29083408)	0.06977	0.928409	2.6e-05	0.000346	0.001449	34	FALSE	FALSE	2	TRUE
META	ACP6	1	121470180	120491758	Total cholesterol (PMID:29083408)	0.999884	0.000111	5e-06	0	0	4	FALSE	FALSE	1	TRUE
META	ACP6	1	147652507	147654322	Triglycerides (PMID:29083408)	0	0.998558	0	0.000339	0.001103	35	FALSE	FALSE	3	TRUE
META	ACP6	1	147652507	147609390	Triglycerides (PMID:29083408)	0	0.999397	0	0.000339	0.000263	34	FALSE	FALSE	3	TRUE
META	ACP6	1	147652507	147656613	Triglycerides (PMID:29083408)	0.069202	0.920847	2.4e-05	0.000303	0.009624	34	FALSE	FALSE	2	TRUE
META	ACP6	1	121470180	120491758	Triglycerides (PMID:29083408)	0.999879	0.000111	9e-06	0	0	4	FALSE	FALSE	1	TRUE
META	ACP6	1	147652507	147654322	Type 2 diabetes - Europeans (PMID:30297969)	0	0.692412	0	0.306162	0.001426	4415	FALSE	FALSE	3	TRUE
META	ACP6	1	147652507	147609390	Type 2 diabetes - Europeans (PMID:30297969)	0	0.691858	0	0.30595	0.002192	4415	FALSE	FALSE	3	TRUE
META	ACP6	1	147652507	147656613	Type 2 diabetes - Europeans (PMID:30297969)	0	0.685639	0	0.30316	0.0112	4415	FALSE	FALSE	2	TRUE
META	ACP6	1	121470180	120491758	Type 2 diabetes - Europeans (PMID:30297969)	0.03033	0.953418	0.000229	0.007178	0.008846	470	FALSE	FALSE	1	TRUE
META	ACP6	1	147652507	147656613	Type 2 diabetes adjusted for BMI - Europeans (PMID:30297969)	0	0.206896	0	0.792606	0.000498	5139	FALSE	FALSE	2	TRUE
META	ACP6	1	147652507	147654322	Type 2 diabetes adjusted for BMI - Europeans (PMID:30297969)	0	0.206895	0	0.792603	0.000502	5139	FALSE	FALSE	3	TRUE
META	ACP6	1	147652507	147609390	Type 2 diabetes adjusted for BMI - Europeans (PMID:30297969)	0	0.206476	0	0.791044	0.00248	5139	FALSE	FALSE	3	TRUE
META	ACP6	1	121470180	120491758	Type 2 diabetes adjusted for BMI - Europeans (PMID:30297969)	0.714158	0.276825	0.004781	0.001851	0.002385	360	FALSE	FALSE	1	TRUE
META	ACP6	1	147652507	147654322	Waist-to-hip ratio (PMID:30239722)	0	0.965673	0	0.034129	0.000198	5409	FALSE	FALSE	3	TRUE
META	ACP6	1	147652507	147609390	Waist-to-hip ratio (PMID:30239722)	0	0.965504	0	0.034114	0.000382	5409	FALSE	FALSE	3	TRUE
META	ACP6	1	147652507	147656613	Waist-to-hip ratio (PMID:30239722)	0	0.964358	0	0.034072	0.00157	5409	FALSE	FALSE	2	TRUE
META	ACP6	1	121470180	120491758	Waist-to-hip ratio (PMID:30239722)	0.030174	0.962726	0.000118	0.003774	0.003207	644	FALSE	FALSE	1	TRUE
META	ACP6	1	147652507	147654322	Waist-to-hip ratio adjusted for BMI (PMID:30239722)	0	0.975083	0	0.024564	0.000352	5409	FALSE	FALSE	3	TRUE
META	ACP6	1	147652507	147609390	Waist-to-hip ratio adjusted for BMI (PMID:30239722)	0	0.975302	0	0.024487	0.000211	5409	FALSE	FALSE	3	TRUE
META	ACP6	1	147652507	147656613	Waist-to-hip ratio adjusted for BMI (PMID:30239722)	0	0.969613	0	0.024343	0.006044	5409	FALSE	FALSE	2	TRUE
META	ACP6	1	121470180	120491758	Waist-to-hip ratio adjusted for BMI (PMID:30239722)	0.030214	0.964014	0.000108	0.003437	0.002226	644	FALSE	FALSE	1	TRUE
CVDII	ADAMTS13	4	186240347	186240347	Albuminuria - UKBB (PMID:30220432)	0	0.915861	0	0.083974	0.000166	9157	FALSE	TRUE	1	FALSE
CVDII	ADAMTS13	3	186677324	186677324	Albuminuria - UKBB (PMID:30220432)	0	0.968278	0	0.031232	0.00049	7891	FALSE	FALSE	3	FALSE
CVDII	ADAMTS13	9	133392016	133392016	Albuminuria - UKBB (PMID:30220432)	0	0.977111	0	0.022263	0.000626	9437	FALSE	FALSE	3	TRUE
CVDII	ADAMTS13	4	186240347	186240347	All DKD in T1D (PMID:27647854)	0	0	0	1	0	7679	FALSE	TRUE	1	FALSE
CVDII	ADAMTS13	3	186677324	186677324	All DKD in T1D (PMID:27647854)	0	0	0	1	0	5985	FALSE	FALSE	3	FALSE
CVDII	ADAMTS13	9	133392016	133392016	All DKD in T1D (PMID:27647854)	0	0.089045	0	0.910089	0.000866	7140	FALSE	FALSE	3	TRUE
CVDII	ADAMTS13	3	186677324	186677324	Alzheimer's disease (PMID:30617256)	0	0.922235	0	0.076942	0.000823	7595	FALSE	FALSE	3	FALSE
CVDII	ADAMTS13	9	133392016	133392016	Alzheimer's disease (PMID:30617256)	0	0.972157	0	0.027384	0.000459	9146	FALSE	FALSE	3	TRUE
CVDII	ADAMTS13	4	186240347	186240347	Alzheimer's disease (PMID:30617256)	0	0.975176	0	0.02458	0.000244	9107	FALSE	TRUE	1	FALSE
CVDII	ADAMTS13	4	186240347	186240347	Alzheimer's disease (PMID:30617256)	0	0.975176	0	0.02458	0.000244	9107	FALSE	TRUE	1	FALSE
CVDII	ADAMTS13	9	133392016	133392016	Alzheimer's disease (PMID:30820047)	0	0.870593	0	0.127119	0.002289	8582	FALSE	FALSE	3	TRUE
CVDII	ADAMTS13	3	186677324	186677324	Alzheimer's disease (PMID:30820047)	0	0.894449	0	0.097249	0.008302	7376	FALSE	FALSE	3	FALSE
CVDII	ADAMTS13	4	186240347	186240347	Alzheimer's disease (PMID:30820047)	0	0.928084	0	0.069961	0.001955	8925	FALSE	TRUE	1	FALSE
CVDII	ADAMTS13	4	186240347	186240347	Alzheimer's disease (PMID:30820047)	0	0.928084	0	0.069961	0.001955	8925	FALSE	TRUE	1	FALSE
CVDII	ADAMTS13	9	133392016	133392016	Atrial fibrillation (PMID:29892015)	0	0.92253	0	0.075355	0.002115	8986	FALSE	FALSE	3	TRUE
CVDII	ADAMTS13	3	186677324	186677324	Atrial fibrillation (PMID:29892015)	0	0.93862	0	0.060454	0.000926	7448	FALSE	FALSE	3	FALSE
CVDII	ADAMTS13	4	186240347	186240347	Atrial fibrillation (PMID:29892015)	0	0.895829	0	0.056849	0.047322	8888	FALSE	TRUE	1	FALSE
CVDII	ADAMTS13	4	186240347	186240347	Atrial fibrillation (PMID:29892015)	0	0.895829	0	0.056849	0.047322	8888	FALSE	TRUE	1	FALSE
CVDII	ADAMTS13	9	133392016	133392016	Atrial fibrillation (PMID:30535219)	0	0.926706	0	0.071173	0.002122	8482	FALSE	FALSE	3	TRUE
CVDII	ADAMTS13	3	186677324	186677324	Atrial fibrillation (PMID:30535219)	0	0.941146	0	0.057931	0.000923	7191	FALSE	FALSE	3	FALSE
CVDII	ADAMTS13	4	186240347	186240347	Atrial fibrillation (PMID:30535219)	0	0.89773	0	0.053896	0.048374	8557	FALSE	TRUE	1	FALSE
CVDII	ADAMTS13	4	186240347	186240347	Atrial fibrillation (PMID:30535219)	0	0.89773	0	0.053896	0.048374	8557	FALSE	TRUE	1	FALSE
CVDII	ADAMTS13	3	186677324	186677324	BMI (PMID:30239722)	0	0	0	1	0	10351	FALSE	FALSE	3	FALSE
CVDII	ADAMTS13	4	186240347	186240347	BMI (PMID:30239722)	0	0.247637	0	0.752197	0.000166	11885	FALSE	TRUE	1	FALSE
CVDII	ADAMTS13	9	133392016	133392016	BMI (PMID:30239722)	0	0.354969	0	0.644911	0.00012	12725	FALSE	FALSE	3	TRUE
CVDII	ADAMTS13	9	133392016	133392016	CKD in T1D (PMID:27647854)	0	8e-06	0	0.999991	0	6212	FALSE	FALSE	3	TRUE
CVDII	ADAMTS13	4	186240347	186240347	CKD in T1D (PMID:27647854)	0	0.001234	0	0.998757	9e-06	6650	FALSE	TRUE	1	FALSE
CVDII	ADAMTS13	3	186677324	186677324	CKD in T1D (PMID:27647854)	0	0.074132	0	0.925315	0.000553	5226	FALSE	FALSE	3	FALSE
CVDII	ADAMTS13	9	133392016	133392016	CKD in T1D/T2D - Europeans (PMID:29703844)	0	0	0	1	0	7303	FALSE	FALSE	3	TRUE
CVDII	ADAMTS13	4	186240347	186240347	CKD in T1D/T2D - Europeans (PMID:29703844)	0	0.002216	0	0.997776	7e-06	7818	FALSE	TRUE	1	FALSE
CVDII	ADAMTS13	3	186677324	186677324	CKD in T1D/T2D - Europeans (PMID:29703844)	0	0.128733	0	0.866229	0.005038	6106	FALSE	FALSE	3	FALSE
CVDII	ADAMTS13	9	133392016	133392016	CKD in T1D/T2D - Multiethnic (PMID:29703844)	0	0	0	1	0	7303	FALSE	FALSE	3	TRUE
CVDII	ADAMTS13	4	186240347	186240347	CKD in T1D/T2D - Multiethnic (PMID:29703844)	0	0.002216	0	0.997776	7e-06	7818	FALSE	TRUE	1	FALSE
CVDII	ADAMTS13	3	186677324	186677324	CKD in T1D/T2D - Multiethnic (PMID:29703844)	0	0.128733	0	0.866229	0.005038	6106	FALSE	FALSE	3	FALSE
CVDII	ADAMTS13	4	186240347	186240347	CKD in T2D - Europeans (PMID:29703844)	0	0	0	1	0	8156	FALSE	TRUE	1	FALSE
CVDII	ADAMTS13	9	133392016	133392016	CKD in T2D - Europeans (PMID:29703844)	0	0	0	1	0	7684	FALSE	FALSE	3	TRUE
CVDII	ADAMTS13	3	186677324	186677324	CKD in T2D - Europeans (PMID:29703844)	0	1.5e-05	0	0.999985	0	6356	FALSE	FALSE	3	FALSE
CVDII	ADAMTS13	4	186240347	186240347	CKD in T2D - Multiethnic (PMID:29703844)	0	0	0	1	0	8156	FALSE	TRUE	1	FALSE
CVDII	ADAMTS13	9	133392016	133392016	CKD in T2D - Multiethnic (PMID:29703844)	0	0	0	1	0	7684	FALSE	FALSE	3	TRUE
CVDII	ADAMTS13	3	186677324	186677324	CKD in T2D - Multiethnic (PMID:29703844)	0	2.4e-05	0	0.999975	1e-06	6356	FALSE	FALSE	3	FALSE
CVDII	ADAMTS13	4	186240347	186240347	CKD/DKD in T2D - Europeans (PMID:29703844)	0	0.01678	0	0.98309	0.00013	6503	FALSE	TRUE	1	FALSE
CVDII	ADAMTS13	3	186677324	186677324	CKD/DKD in T2D - Europeans (PMID:29703844)	0	0.134105	0	0.864709	0.001186	5165	FALSE	FALSE	3	FALSE
CVDII	ADAMTS13	9	133392016	133392016	CKD/DKD in T2D - Europeans (PMID:29703844)	0	0.345894	0	0.649569	0.004537	5943	FALSE	FALSE	3	TRUE
CVDII	ADAMTS13	4	186240347	186240347	CKD/DKD in T2D - Multiethnic (PMID:29703844)	0	0.010296	0	0.989626	7.8e-05	6503	FALSE	TRUE	1	FALSE
CVDII	ADAMTS13	3	186677324	186677324	CKD/DKD in T2D - Multiethnic (PMID:29703844)	0	0.105002	0	0.894077	0.00092	5165	FALSE	FALSE	3	FALSE
CVDII	ADAMTS13	9	133392016	133392016	CKD/DKD in T2D - Multiethnic (PMID:29703844)	0	0.334269	0	0.661359	0.004372	5943	FALSE	FALSE	3	TRUE
CVDII	ADAMTS13	3	186677324	186677324	CKD+DKD in T1D (PMID:27647854)	0	0	0	1	0	5533	FALSE	FALSE	3	FALSE
CVDII	ADAMTS13	9	133392016	133392016	CKD+DKD in T1D (PMID:27647854)	0	0	0	1	0	6458	FALSE	FALSE	3	TRUE
CVDII	ADAMTS13	4	186240347	186240347	CKD+DKD in T1D (PMID:27647854)	0	0.091651	0	0.907845	0.000504	6446	FALSE	TRUE	1	FALSE
CVDII	ADAMTS13	9	133392016	133392016	CKD+DKD in T1D/T2D - Europeans (PMID:29703844)	0	8.5e-05	0	0.999914	1e-06	6999	FALSE	FALSE	3	TRUE
CVDII	ADAMTS13	3	186677324	186677324	CKD+DKD in T1D/T2D - Europeans (PMID:29703844)	0	0.00206	0	0.997928	1.2e-05	5849	FALSE	FALSE	3	FALSE
CVDII	ADAMTS13	4	186240347	186240347	CKD+DKD in T1D/T2D - Europeans (PMID:29703844)	0	0.010754	0	0.989199	4.7e-05	7487	FALSE	TRUE	1	FALSE
CVDII	ADAMTS13	9	133392016	133392016	CKD+DKD in T1D/T2D - Multiethnic (PMID:29703844)	0	8.5e-05	0	0.999914	1e-06	6999	FALSE	FALSE	3	TRUE
CVDII	ADAMTS13	3	186677324	186677324	CKD+DKD in T1D/T2D - Multiethnic (PMID:29703844)	0	0.00206	0	0.997928	1.2e-05	5849	FALSE	FALSE	3	FALSE
CVDII	ADAMTS13	4	186240347	186240347	CKD+DKD in T1D/T2D - Multiethnic (PMID:29703844)	0	0.010754	0	0.989199	4.7e-05	7487	FALSE	TRUE	1	FALSE
CVDII	ADAMTS13	9	133392016	133392016	Coronary artery disease (PMID:28714975)	0	7e-06	0	0.999993	0	7150	FALSE	FALSE	3	TRUE
CVDII	ADAMTS13	4	186240347	186240347	Coronary artery disease (PMID:28714975)	0	0.836938	0	0.046536	0.116526	8046	FALSE	TRUE	1	FALSE
CVDII	ADAMTS13	3	186677324	186677324	Coronary artery disease (PMID:28714975)	0	0.970801	0	0.028176	0.001023	6358	FALSE	FALSE	3	FALSE
CVDII	ADAMTS13	4	186240347	186240347	DKD in T1D/T2D - Europeans (PMID:29703844)	0	0	0	1	0	8071	FALSE	TRUE	1	FALSE
CVDII	ADAMTS13	9	133392016	133392016	DKD in T1D/T2D - Europeans (PMID:29703844)	0	0.092784	0	0.906724	0.000492	7548	FALSE	FALSE	3	TRUE
CVDII	ADAMTS13	3	186677324	186677324	DKD in T1D/T2D - Europeans (PMID:29703844)	0	0.100144	0	0.899472	0.000384	6397	FALSE	FALSE	3	FALSE
CVDII	ADAMTS13	4	186240347	186240347	DKD in T1D/T2D - Multiethnic (PMID:29703844)	0	0	0	1	0	8071	FALSE	TRUE	1	FALSE
CVDII	ADAMTS13	9	133392016	133392016	DKD in T1D/T2D - Multiethnic (PMID:29703844)	0	0.092784	0	0.906724	0.000492	7548	FALSE	FALSE	3	TRUE
CVDII	ADAMTS13	3	186677324	186677324	DKD in T1D/T2D - Multiethnic (PMID:29703844)	0	0.100144	0	0.899472	0.000384	6397	FALSE	FALSE	3	FALSE
CVDII	ADAMTS13	4	186240347	186240347	DKD in T2D - Europeans (PMID:29703844)	0	0	0	1	0	8202	FALSE	TRUE	1	FALSE
CVDII	ADAMTS13	9	133392016	133392016	DKD in T2D - Europeans (PMID:29703844)	0	0	0	1	0	7672	FALSE	FALSE	3	TRUE
CVDII	ADAMTS13	3	186677324	186677324	DKD in T2D - Europeans (PMID:29703844)	0	7.6e-05	0	0.999924	0	6391	FALSE	FALSE	3	FALSE
CVDII	ADAMTS13	4	186240347	186240347	DKD in T2D - Multiethnic (PMID:29703844)	0	0	0	1	0	8202	FALSE	TRUE	1	FALSE
CVDII	ADAMTS13	9	133392016	133392016	DKD in T2D - Multiethnic (PMID:29703844)	0	0	0	1	0	7672	FALSE	FALSE	3	TRUE
CVDII	ADAMTS13	3	186677324	186677324	DKD in T2D - Multiethnic (PMID:29703844)	0	9.6e-05	0	0.999903	1e-06	6391	FALSE	FALSE	3	FALSE
CVDII	ADAMTS13	9	133392016	133392016	Early DKD in T1D (PMID:27647854)	0	0	0	1	0	6536	FALSE	FALSE	3	TRUE
CVDII	ADAMTS13	3	186677324	186677324	Early DKD in T1D (PMID:27647854)	0	0.006248	0	0.993706	4.6e-05	5657	FALSE	FALSE	3	FALSE
CVDII	ADAMTS13	4	186240347	186240347	Early DKD in T1D (PMID:27647854)	0	0.012302	0	0.98761	8.8e-05	7339	FALSE	TRUE	1	FALSE
CVDII	ADAMTS13	4	186240347	186240347	eGFR (cystatin C) (PMID:28452372)	0.398147	0.600784	2e-06	1e-06	0.001065	5	FALSE	TRUE	1	FALSE
CVDII	ADAMTS13	9	133392016	133392016	eGFR (cystatin C) (PMID:28452372)	0.996088	0.0039	6e-06	0	6e-06	5	FALSE	FALSE	3	TRUE
CVDII	ADAMTS13	4	186240347	186240347	eGFR (serum creatinine) (PMID:28452372)	0.999949	4.9e-05	2e-06	0	0	5	FALSE	TRUE	1	FALSE
CVDII	ADAMTS13	4	186240347	186240347	eGFR (serum creatinine) (PMID:28452372)	0.999949	4.9e-05	2e-06	0	0	5	FALSE	TRUE	1	FALSE
CVDII	ADAMTS13	9	133392016	133392016	eGFR (serum creatinine) (PMID:28452372)	0.991874	0.008099	1.2e-05	0	1.5e-05	7	FALSE	FALSE	3	TRUE
CVDII	ADAMTS13	3	186677324	186677324	eGFR (serum creatinine) (PMID:28452372)	0.999073	0.000737	0.000188	0	2e-06	4	FALSE	FALSE	3	FALSE
CVDII	ADAMTS13	9	133392016	133392016	ESRD vs controls in T1D (PMID:27647854)	0	0.03392	0	0.96572	0.000361	5467	FALSE	FALSE	3	TRUE
CVDII	ADAMTS13	4	186240347	186240347	ESRD vs controls in T1D (PMID:27647854)	0	0.170309	0	0.828645	0.001046	5585	FALSE	TRUE	1	FALSE
CVDII	ADAMTS13	3	186677324	186677324	ESRD vs controls in T1D (PMID:27647854)	0	0.510661	0	0.485005	0.004333	4710	FALSE	FALSE	3	FALSE
CVDII	ADAMTS13	9	133392016	133392016	ESRD vs controls in T1D/T2D - Europeans (PMID:29703844)	0	0.366123	0	0.62719	0.006687	6666	FALSE	FALSE	3	TRUE
CVDII	ADAMTS13	4	186240347	186240347	ESRD vs controls in T1D/T2D - Europeans (PMID:29703844)	0	0.580694	0	0.416643	0.002663	7240	FALSE	TRUE	1	FALSE
CVDII	ADAMTS13	3	186677324	186677324	ESRD vs controls in T1D/T2D - Europeans (PMID:29703844)	0	0.749155	0	0.244652	0.006194	5661	FALSE	FALSE	3	FALSE
CVDII	ADAMTS13	9	133392016	133392016	ESRD vs controls in T1D/T2D - Multiethnic (PMID:29703844)	0	0.327184	0	0.667673	0.005143	6666	FALSE	FALSE	3	TRUE
CVDII	ADAMTS13	4	186240347	186240347	ESRD vs controls in T1D/T2D - Multiethnic (PMID:29703844)	0	0.570242	0	0.427173	0.002585	7240	FALSE	TRUE	1	FALSE
CVDII	ADAMTS13	3	186677324	186677324	ESRD vs controls in T1D/T2D - Multiethnic (PMID:29703844)	0	0.759853	0	0.23552	0.004627	5661	FALSE	FALSE	3	FALSE
CVDII	ADAMTS13	3	186677324	186677324	ESRD vs controls in T2D - Europeans (PMID:29703844)	0	0.134313	0	0.863278	0.002409	4277	FALSE	FALSE	3	FALSE
CVDII	ADAMTS13	9	133392016	133392016	ESRD vs controls in T2D - Europeans (PMID:29703844)	0	0.288096	0	0.695525	0.016379	5105	FALSE	FALSE	3	TRUE
CVDII	ADAMTS13	4	186240347	186240347	ESRD vs controls in T2D - Europeans (PMID:29703844)	0	0.608043	0	0.384951	0.007006	5369	FALSE	TRUE	1	FALSE
CVDII	ADAMTS13	3	186677324	186677324	ESRD vs controls in T2D - Multiethnic (PMID:29703844)	0	0.089519	0	0.909061	0.00142	4277	FALSE	FALSE	3	FALSE
CVDII	ADAMTS13	9	133392016	133392016	ESRD vs controls in T2D - Multiethnic (PMID:29703844)	0	0.29797	0	0.682685	0.019346	5105	FALSE	FALSE	3	TRUE
CVDII	ADAMTS13	4	186240347	186240347	ESRD vs controls in T2D - Multiethnic (PMID:29703844)	0	0.582464	0	0.410757	0.00678	5369	FALSE	TRUE	1	FALSE
CVDII	ADAMTS13	9	133392016	133392016	ESRD vs non-ESRD in T1D (PMID:27647854)	0	0.004674	0	0.995277	5e-05	5467	FALSE	FALSE	3	TRUE
CVDII	ADAMTS13	4	186240347	186240347	ESRD vs non-ESRD in T1D (PMID:27647854)	0	0.246015	0	0.75257	0.001415	5584	FALSE	TRUE	1	FALSE
CVDII	ADAMTS13	3	186677324	186677324	ESRD vs non-ESRD in T1D (PMID:27647854)	0	0.484921	0	0.511501	0.003578	4709	FALSE	FALSE	3	FALSE
CVDII	ADAMTS13	3	186677324	186677324	HDL cholesterol (PMID:29083408)	0	0	0	1	0	99	FALSE	FALSE	3	FALSE
CVDII	ADAMTS13	9	133392016	133392016	HDL cholesterol (PMID:29083408)	0	0.859383	0	0.140139	0.000478	171	FALSE	FALSE	3	TRUE
CVDII	ADAMTS13	4	186240347	186240347	HDL cholesterol (PMID:29083408)	0	0.993539	0	0.00361	0.002851	138	FALSE	TRUE	1	FALSE
CVDII	ADAMTS13	9	133392016	133392016	Late DKD in T1D (PMID:27647854)	0	0.00095	0	0.999037	1.3e-05	6614	FALSE	FALSE	3	TRUE
CVDII	ADAMTS13	4	186240347	186240347	Late DKD in T1D (PMID:27647854)	0	0.08776	0	0.911748	0.000492	6865	FALSE	TRUE	1	FALSE
CVDII	ADAMTS13	3	186677324	186677324	Late DKD in T1D (PMID:27647854)	0	0.098129	0	0.901237	0.000634	5551	FALSE	FALSE	3	FALSE
CVDII	ADAMTS13	4	186240347	186240347	Late DKD in T1D/T2D - Europeans (PMID:29703844)	0	0	0	1	0	7766	FALSE	TRUE	1	FALSE
CVDII	ADAMTS13	9	133392016	133392016	Late DKD in T1D/T2D - Europeans (PMID:29703844)	0	0	0	1	0	7273	FALSE	FALSE	3	TRUE
CVDII	ADAMTS13	3	186677324	186677324	Late DKD in T1D/T2D - Europeans (PMID:29703844)	0	3e-06	0	0.999997	0	6211	FALSE	FALSE	3	FALSE
CVDII	ADAMTS13	4	186240347	186240347	Late DKD in T1D/T2D - Multiethnic (PMID:29703844)	0	0	0	1	0	7766	FALSE	TRUE	1	FALSE
CVDII	ADAMTS13	9	133392016	133392016	Late DKD in T1D/T2D - Multiethnic (PMID:29703844)	0	0	0	1	0	7273	FALSE	FALSE	3	TRUE
CVDII	ADAMTS13	3	186677324	186677324	Late DKD in T1D/T2D - Multiethnic (PMID:29703844)	0	4e-06	0	0.999996	0	6211	FALSE	FALSE	3	FALSE
CVDII	ADAMTS13	3	186677324	186677324	Late DKD in T2D - Europeans (PMID:29703844)	0	0.007907	0	0.992031	6.1e-05	5573	FALSE	FALSE	3	FALSE
CVDII	ADAMTS13	9	133392016	133392016	Late DKD in T2D - Europeans (PMID:29703844)	0	0.081145	0	0.917524	0.00133	6546	FALSE	FALSE	3	TRUE
CVDII	ADAMTS13	4	186240347	186240347	Late DKD in T2D - Europeans (PMID:29703844)	0	0.256154	0	0.741494	0.002352	7168	FALSE	TRUE	1	FALSE
CVDII	ADAMTS13	3	186677324	186677324	Late DKD in T2D - Multiethnic (PMID:29703844)	0	0.006023	0	0.993936	4.1e-05	5573	FALSE	FALSE	3	FALSE
CVDII	ADAMTS13	9	133392016	133392016	Late DKD in T2D - Multiethnic (PMID:29703844)	0	0.06268	0	0.936338	0.000982	6546	FALSE	FALSE	3	TRUE
CVDII	ADAMTS13	4	186240347	186240347	Late DKD in T2D - Multiethnic (PMID:29703844)	0	0.27487	0	0.722572	0.002558	7168	FALSE	TRUE	1	FALSE
CVDII	ADAMTS13	9	133392016	133392016	LDL cholesterol (PMID:29083408)	0	0	0	1	0	171	FALSE	FALSE	3	TRUE
CVDII	ADAMTS13	4	186240347	186240347	LDL cholesterol (PMID:29083408)	0	0.691752	0	0.300993	0.007255	138	FALSE	TRUE	1	FALSE
CVDII	ADAMTS13	3	186677324	186677324	LDL cholesterol (PMID:29083408)	0	0.998533	0	0.000797	0.000671	99	FALSE	FALSE	3	FALSE
CVDII	ADAMTS13	3	186677324	186677324	Microalbuminuria in T1D/T2D - Europeans (PMID:29703844)	0	0.001404	0	0.99859	7e-06	6216	FALSE	FALSE	3	FALSE
CVDII	ADAMTS13	9	133392016	133392016	Microalbuminuria in T1D/T2D - Europeans (PMID:29703844)	0	0.032249	0	0.967526	0.000225	7439	FALSE	FALSE	3	TRUE
CVDII	ADAMTS13	4	186240347	186240347	Microalbuminuria in T1D/T2D - Europeans (PMID:29703844)	0	0.178317	0	0.819868	0.001815	7878	FALSE	TRUE	1	FALSE
CVDII	ADAMTS13	3	186677324	186677324	Microalbuminuria in T1D/T2D - Multiethnic (PMID:29703844)	0	0.00194	0	0.998051	9e-06	6216	FALSE	FALSE	3	FALSE
CVDII	ADAMTS13	9	133392016	133392016	Microalbuminuria in T1D/T2D - Multiethnic (PMID:29703844)	0	0.023153	0	0.976693	0.000154	7439	FALSE	FALSE	3	TRUE
CVDII	ADAMTS13	4	186240347	186240347	Microalbuminuria in T1D/T2D - Multiethnic (PMID:29703844)	0	0.167915	0	0.83026	0.001825	7878	FALSE	TRUE	1	FALSE
CVDII	ADAMTS13	3	186677324	186677324	Microalbuminuria in T2D - Europeans (PMID:29703844)	0	0	0	1	0	6327	FALSE	FALSE	3	FALSE
CVDII	ADAMTS13	9	133392016	133392016	Microalbuminuria in T2D - Europeans (PMID:29703844)	0	0.000116	0	0.999883	1e-06	7545	FALSE	FALSE	3	TRUE
CVDII	ADAMTS13	4	186240347	186240347	Microalbuminuria in T2D - Europeans (PMID:29703844)	0	0.017823	0	0.981984	0.000192	8139	FALSE	TRUE	1	FALSE
CVDII	ADAMTS13	3	186677324	186677324	Microalbuminuria in T2D - Multiethnic (PMID:29703844)	0	0	0	1	0	6327	FALSE	FALSE	3	FALSE
CVDII	ADAMTS13	9	133392016	133392016	Microalbuminuria in T2D - Multiethnic (PMID:29703844)	0	0.000277	0	0.999721	2e-06	7545	FALSE	FALSE	3	TRUE
CVDII	ADAMTS13	4	186240347	186240347	Microalbuminuria in T2D - Multiethnic (PMID:29703844)	0	0.013737	0	0.986108	0.000154	8139	FALSE	TRUE	1	FALSE
CVDII	ADAMTS13	9	133392016	133392016	Severe Covid-19 (PMID:32558485)	0	0.96971	0	0.000278	0.030012	18	FALSE	FALSE	3	TRUE
CVDII	ADAMTS13	4	186240347	186240347	Severe Covid-19 (PMID:32558485)	0.992986	0.006561	0.000393	3e-06	5.8e-05	17	FALSE	TRUE	1	FALSE
CVDII	ADAMTS13	4	186240347	186240347	Severe Covid-19 (PMID:32558485)	0.992986	0.006561	0.000393	3e-06	5.8e-05	17	FALSE	TRUE	1	FALSE
CVDII	ADAMTS13	3	186677324	186677324	Severe Covid-19 (PMID:32558485)	0.998219	0.001392	0.00037	0	1.9e-05	16	FALSE	FALSE	3	FALSE
CVDII	ADAMTS13	9	133392016	133392016	Total cholesterol (PMID:29083408)	0	0	0	1	0	171	FALSE	FALSE	3	TRUE
CVDII	ADAMTS13	3	186677324	186677324	Total cholesterol (PMID:29083408)	0	0.681264	0	0.317662	0.001075	99	FALSE	FALSE	3	FALSE
CVDII	ADAMTS13	4	186240347	186240347	Total cholesterol (PMID:29083408)	0	0.992566	0	0.002291	0.005143	138	FALSE	TRUE	1	FALSE
CVDII	ADAMTS13	4	186240347	186240347	Triglycerides (PMID:29083408)	0	0.996589	0	0.002573	0.000838	138	FALSE	TRUE	1	FALSE
CVDII	ADAMTS13	9	133392016	133392016	Triglycerides (PMID:29083408)	0	0.998278	0	0.000984	0.000737	171	FALSE	FALSE	3	TRUE
CVDII	ADAMTS13	3	186677324	186677324	Triglycerides (PMID:29083408)	0	0.991311	0	0.000402	0.008288	99	FALSE	FALSE	3	FALSE
CVDII	ADAMTS13	3	186677324	186677324	Type 2 diabetes - Europeans (PMID:30297969)	0	0	0	1	0	8453	FALSE	FALSE	3	FALSE
CVDII	ADAMTS13	9	133392016	133392016	Type 2 diabetes - Europeans (PMID:30297969)	0	0.788641	0	0.20794	0.003418	10272	FALSE	FALSE	3	TRUE
CVDII	ADAMTS13	4	186240347	186240347	Type 2 diabetes - Europeans (PMID:30297969)	0	0.865132	0	0.133952	0.000917	9745	FALSE	TRUE	1	FALSE
CVDII	ADAMTS13	3	186677324	186677324	Type 2 diabetes adjusted for BMI - Europeans (PMID:30297969)	0	0	0	1	0	10260	FALSE	FALSE	3	FALSE
CVDII	ADAMTS13	9	133392016	133392016	Type 2 diabetes adjusted for BMI - Europeans (PMID:30297969)	0	0.19626	0	0.802953	0.000787	12432	FALSE	FALSE	3	TRUE
CVDII	ADAMTS13	4	186240347	186240347	Type 2 diabetes adjusted for BMI - Europeans (PMID:30297969)	0	0.700961	0	0.298493	0.000546	11740	FALSE	TRUE	1	FALSE
CVDII	ADAMTS13	3	186677324	186677324	Waist-to-hip ratio (PMID:30239722)	0	0.000325	0	0.999675	0	10351	FALSE	FALSE	3	FALSE
CVDII	ADAMTS13	9	133392016	133392016	Waist-to-hip ratio (PMID:30239722)	0	0.017177	0	0.982817	6e-06	12725	FALSE	FALSE	3	TRUE
CVDII	ADAMTS13	4	186240347	186240347	Waist-to-hip ratio (PMID:30239722)	0	0.926191	0	0.073536	0.000273	11885	FALSE	TRUE	1	FALSE
CVDII	ADAMTS13	3	186677324	186677324	Waist-to-hip ratio adjusted for BMI (PMID:30239722)	0	0	0	1	0	10351	FALSE	FALSE	3	FALSE
CVDII	ADAMTS13	9	133392016	133392016	Waist-to-hip ratio adjusted for BMI (PMID:30239722)	0	0.224391	0	0.775527	8.1e-05	12725	FALSE	FALSE	3	TRUE
CVDII	ADAMTS13	4	186240347	186240347	Waist-to-hip ratio adjusted for BMI (PMID:30239722)	0	0.931712	0	0.068103	0.000186	11885	FALSE	TRUE	1	FALSE
META	ADGRE2	19	14388656	14388656	Albuminuria - UKBB (PMID:30220432)	0	0.982978	0	0.014923	0.002099	7904	FALSE	FALSE	2	TRUE
META	ADGRE2	19	14388656	14388656	All DKD in T1D (PMID:27647854)	0	0.000712	0	0.999259	2.9e-05	6314	FALSE	FALSE	2	TRUE
META	ADGRE2	19	14388656	14388656	Alzheimer's disease (PMID:30617256)	0	0.934685	0	0.062064	0.003251	7747	FALSE	FALSE	2	TRUE
META	ADGRE2	19	14388656	14388656	Alzheimer's disease (PMID:30820047)	0	0.891801	0	0.092447	0.015753	7361	FALSE	FALSE	2	TRUE
META	ADGRE2	19	14388656	14388656	Atrial fibrillation (PMID:29892015)	0	0.915501	0	0.081269	0.00323	7606	FALSE	FALSE	2	TRUE
META	ADGRE2	19	14388656	14388656	Atrial fibrillation (PMID:30535219)	0	0.918024	0	0.078736	0.003239	7326	FALSE	FALSE	2	TRUE
META	ADGRE2	19	14388656	14388656	BMI (PMID:30239722)	0	0.802159	0	0.197178	0.000663	10754	FALSE	FALSE	2	TRUE
META	ADGRE2	19	14388656	14388656	CKD in T1D (PMID:27647854)	0	0.489365	0	0.506242	0.004392	5414	FALSE	FALSE	2	TRUE
META	ADGRE2	19	14388656	14388656	CKD in T1D/T2D - Europeans (PMID:29703844)	0	0.001258	0	0.998721	2.2e-05	6463	FALSE	FALSE	2	TRUE
META	ADGRE2	19	14388656	14388656	CKD in T1D/T2D - Multiethnic (PMID:29703844)	0	0.001258	0	0.998721	2.2e-05	6463	FALSE	FALSE	2	TRUE
META	ADGRE2	19	14388656	14388656	CKD in T2D - Europeans (PMID:29703844)	0	0	0	1	0	6647	FALSE	FALSE	2	TRUE
META	ADGRE2	19	14388656	14388656	CKD in T2D - Multiethnic (PMID:29703844)	0	0	0	1	0	6647	FALSE	FALSE	2	TRUE
META	ADGRE2	19	14388656	14388656	CKD/DKD in T2D - Europeans (PMID:29703844)	0	0.062325	0	0.936538	0.001137	5215	FALSE	FALSE	2	TRUE
META	ADGRE2	19	14388656	14388656	CKD/DKD in T2D - Multiethnic (PMID:29703844)	0	0.068125	0	0.930638	0.001237	5215	FALSE	FALSE	2	TRUE
META	ADGRE2	19	14388656	14388656	CKD+DKD in T1D (PMID:27647854)	0	0.653691	0	0.333568	0.012741	5658	FALSE	FALSE	2	TRUE
META	ADGRE2	19	14388656	14388656	CKD+DKD in T1D/T2D - Europeans (PMID:29703844)	0	0	0	1	0	6137	FALSE	FALSE	2	TRUE
META	ADGRE2	19	14388656	14388656	CKD+DKD in T1D/T2D - Multiethnic (PMID:29703844)	0	0	0	1	0	6137	FALSE	FALSE	2	TRUE
META	ADGRE2	19	14388656	14388656	Coronary artery disease (PMID:28714975)	0	0.967541	0	0.022519	0.00994	6449	FALSE	FALSE	2	TRUE
META	ADGRE2	19	14388656	14388656	DKD in T1D/T2D - Europeans (PMID:29703844)	0	7.1e-05	0	0.999914	1.5e-05	6683	FALSE	FALSE	2	TRUE
META	ADGRE2	19	14388656	14388656	DKD in T1D/T2D - Multiethnic (PMID:29703844)	0	7.1e-05	0	0.999914	1.5e-05	6683	FALSE	FALSE	2	TRUE
META	ADGRE2	19	14388656	14388656	DKD in T2D - Europeans (PMID:29703844)	0	0	0	0.999999	0	6695	FALSE	FALSE	2	TRUE
META	ADGRE2	19	14388656	14388656	DKD in T2D - Multiethnic (PMID:29703844)	0	7e-06	0	0.999992	1e-06	6695	FALSE	FALSE	2	TRUE
META	ADGRE2	19	14388656	14388656	Early DKD in T1D (PMID:27647854)	0	0.004911	0	0.994996	9.3e-05	5913	FALSE	FALSE	2	TRUE
META	ADGRE2	19	14388656	14388656	eGFR (cystatin C) (PMID:28452372)	0.000424	0.998232	0	9e-06	0.001336	6	FALSE	FALSE	2	TRUE
META	ADGRE2	19	14388656	14388656	eGFR (serum creatinine) (PMID:28452372)	0.999624	0.000349	2.6e-05	0	1e-06	6	FALSE	FALSE	2	TRUE
META	ADGRE2	19	14388656	14388656	ESRD vs controls in T1D (PMID:27647854)	0	0.866735	0	0.122324	0.010941	4785	FALSE	FALSE	2	TRUE
META	ADGRE2	19	14388656	14388656	ESRD vs controls in T1D/T2D - Europeans (PMID:29703844)	0	0.833403	0	0.152993	0.013603	5920	FALSE	FALSE	2	TRUE
META	ADGRE2	19	14388656	14388656	ESRD vs controls in T1D/T2D - Multiethnic (PMID:29703844)	0	0.832168	0	0.153937	0.013894	5920	FALSE	FALSE	2	TRUE
META	ADGRE2	19	14388656	14388656	ESRD vs controls in T2D - Europeans (PMID:29703844)	4.3e-05	0.229904	0.000142	0.767643	0.002268	4551	FALSE	FALSE	2	TRUE
META	ADGRE2	19	14388656	14388656	ESRD vs controls in T2D - Multiethnic (PMID:29703844)	4.4e-05	0.237757	0.000141	0.759705	0.002353	4551	FALSE	FALSE	2	TRUE
META	ADGRE2	19	14388656	14388656	ESRD vs non-ESRD in T1D (PMID:27647854)	0	0.901837	0	0.089262	0.0089	4785	FALSE	FALSE	2	TRUE
META	ADGRE2	19	14388656	14388656	HDL cholesterol (PMID:29083408)	0.732933	0.260936	0.003539	0.001259	0.001334	159	FALSE	FALSE	2	TRUE
META	ADGRE2	19	14388656	14388656	Late DKD in T1D (PMID:27647854)	0	0.642924	0	0.327561	0.029515	5753	FALSE	FALSE	2	TRUE
META	ADGRE2	19	14388656	14388656	Late DKD in T1D/T2D - Europeans (PMID:29703844)	0	0	0	1	0	6452	FALSE	FALSE	2	TRUE
META	ADGRE2	19	14388656	14388656	Late DKD in T1D/T2D - Multiethnic (PMID:29703844)	0	0	0	1	0	6452	FALSE	FALSE	2	TRUE
META	ADGRE2	19	14388656	14388656	Late DKD in T2D - Europeans (PMID:29703844)	0	5.4e-05	0	0.999943	3e-06	5701	FALSE	FALSE	2	TRUE
META	ADGRE2	19	14388656	14388656	Late DKD in T2D - Multiethnic (PMID:29703844)	0	4.6e-05	0	0.999951	3e-06	5701	FALSE	FALSE	2	TRUE
META	ADGRE2	19	14388656	14388656	LDL cholesterol (PMID:29083408)	0.735438	0.261828	0.001131	0.000402	0.001201	159	FALSE	FALSE	2	TRUE
META	ADGRE2	19	14388656	14388656	Microalbuminuria in T1D/T2D - Europeans (PMID:29703844)	0	0.00098	0	0.998986	3.4e-05	6463	FALSE	FALSE	2	TRUE
META	ADGRE2	19	14388656	14388656	Microalbuminuria in T1D/T2D - Multiethnic (PMID:29703844)	0	0.00066	0	0.999319	2.1e-05	6463	FALSE	FALSE	2	TRUE
META	ADGRE2	19	14388656	14388656	Microalbuminuria in T2D - Europeans (PMID:29703844)	0	2.8e-05	0	0.999971	1e-06	6583	FALSE	FALSE	2	TRUE
META	ADGRE2	19	14388656	14388656	Microalbuminuria in T2D - Multiethnic (PMID:29703844)	0	1.7e-05	0	0.999982	0	6583	FALSE	FALSE	2	TRUE
META	ADGRE2	19	14388656	14388656	Severe Covid-19 (PMID:32558485)	0.998441	0.00128	0.00026	0	1.9e-05	16	FALSE	FALSE	2	TRUE
META	ADGRE2	19	14388656	14388656	Total cholesterol (PMID:29083408)	0.734067	0.26134	0.001975	0.000701	0.001917	159	FALSE	FALSE	2	TRUE
META	ADGRE2	19	14388656	14388656	Triglycerides (PMID:29083408)	0.724033	0.257767	0.00336	0.001183	0.013657	159	FALSE	FALSE	2	TRUE
META	ADGRE2	19	14388656	14388656	Type 2 diabetes - Europeans (PMID:30297969)	0	0.864217	0	0.131207	0.004576	8593	FALSE	FALSE	2	TRUE
META	ADGRE2	19	14388656	14388656	Type 2 diabetes adjusted for BMI - Europeans (PMID:30297969)	0	0.759709	0	0.236884	0.003407	10371	FALSE	FALSE	2	TRUE
META	ADGRE2	19	14388656	14388656	Waist-to-hip ratio (PMID:30239722)	0	0.909233	0	0.089951	0.000816	10754	FALSE	FALSE	2	TRUE
META	ADGRE2	19	14388656	14388656	Waist-to-hip ratio adjusted for BMI (PMID:30239722)	0	0.113082	0	0.886819	9.9e-05	10754	FALSE	FALSE	2	TRUE
CVDII	AGRP	16	66475748	66475748	Albuminuria - UKBB (PMID:30220432)	1e-06	0.926317	0	0.06019	0.013492	6566	FALSE	FALSE	3	TRUE
CVDII	AGRP	16	66475748	66475748	All DKD in T1D (PMID:27647854)	1.5e-05	0.001551	0.009669	0.988617	0.000147	4584	FALSE	FALSE	3	TRUE
CVDII	AGRP	16	66475748	66475748	Alzheimer's disease (PMID:30617256)	0	0.96534	0	0.029729	0.004931	6980	FALSE	FALSE	3	TRUE
CVDII	AGRP	16	66475748	66475748	Alzheimer's disease (PMID:30820047)	0.008538	0.873495	0.000644	0.065798	0.051527	6142	FALSE	FALSE	3	TRUE
CVDII	AGRP	16	66475748	66475748	Atrial fibrillation (PMID:29892015)	0	0.927556	0	0.066622	0.005822	6253	FALSE	FALSE	3	TRUE
CVDII	AGRP	16	66475748	66475748	Atrial fibrillation (PMID:30535219)	0	0.930106	0	0.064056	0.005838	6035	FALSE	FALSE	3	TRUE
CVDII	AGRP	16	66475748	66475748	BMI (PMID:30239722)	0	0.391847	0	0.605151	0.003001	9246	FALSE	FALSE	3	TRUE
CVDII	AGRP	16	66475748	66475748	CKD in T1D (PMID:27647854)	0.866293	0.058813	0.06897	0.004681	0.001244	3882	FALSE	FALSE	3	TRUE
CVDII	AGRP	16	66475748	66475748	CKD in T1D/T2D - Europeans (PMID:29703844)	2.6e-05	0.181926	0.000116	0.813052	0.00488	4606	FALSE	FALSE	3	TRUE
CVDII	AGRP	16	66475748	66475748	CKD in T1D/T2D - Multiethnic (PMID:29703844)	2.6e-05	0.181926	0.000116	0.813052	0.00488	4606	FALSE	FALSE	3	TRUE
CVDII	AGRP	16	66475748	66475748	CKD in T2D - Europeans (PMID:29703844)	0	0	0.009676	0.989412	0.000912	4879	FALSE	FALSE	3	TRUE
CVDII	AGRP	16	66475748	66475748	CKD in T2D - Multiethnic (PMID:29703844)	0	0	0.009676	0.989412	0.000912	4879	FALSE	FALSE	3	TRUE
CVDII	AGRP	16	66475748	66475748	CKD/DKD in T2D - Europeans (PMID:29703844)	0.014073	0.719555	0.004751	0.2429	0.018722	3526	FALSE	FALSE	3	TRUE
CVDII	AGRP	16	66475748	66475748	CKD/DKD in T2D - Multiethnic (PMID:29703844)	0.0132	0.67492	0.005645	0.288602	0.017634	3526	FALSE	FALSE	3	TRUE
CVDII	AGRP	16	66475748	66475748	CKD+DKD in T1D (PMID:27647854)	0.159132	0.011281	0.761758	0.053989	0.01384	4024	FALSE	FALSE	3	TRUE
CVDII	AGRP	16	66475748	66475748	CKD+DKD in T1D/T2D - Europeans (PMID:29703844)	8e-06	0.000776	0.009674	0.989069	0.000472	4303	FALSE	FALSE	3	TRUE
CVDII	AGRP	16	66475748	66475748	CKD+DKD in T1D/T2D - Multiethnic (PMID:29703844)	8e-06	0.000776	0.009674	0.989069	0.000472	4303	FALSE	FALSE	3	TRUE
CVDII	AGRP	16	66475748	66475748	Coronary artery disease (PMID:28714975)	0	0.943277	0	0.021019	0.035703	5203	FALSE	FALSE	3	TRUE
CVDII	AGRP	16	66475748	66475748	DKD in T1D/T2D - Europeans (PMID:29703844)	0	6.2e-05	0.000143	0.999781	1.4e-05	5041	FALSE	FALSE	3	TRUE
CVDII	AGRP	16	66475748	66475748	DKD in T1D/T2D - Multiethnic (PMID:29703844)	0	6.2e-05	0.000143	0.999781	1.4e-05	5041	FALSE	FALSE	3	TRUE
CVDII	AGRP	16	66475748	66475748	DKD in T2D - Europeans (PMID:29703844)	0	0	0.009683	0.990131	0.000186	4911	FALSE	FALSE	3	TRUE
CVDII	AGRP	16	66475748	66475748	DKD in T2D - Multiethnic (PMID:29703844)	0	0	0.009683	0.990131	0.000186	4911	FALSE	FALSE	3	TRUE
CVDII	AGRP	16	66475748	66475748	Early DKD in T1D (PMID:27647854)	0.002748	0.28094	0.006708	0.685675	0.023929	4071	FALSE	FALSE	3	TRUE
CVDII	AGRP	16	66475748	66475748	eGFR (cystatin C) (PMID:28452372)	0.999731	0.000212	5.4e-05	0	3e-06	5	FALSE	FALSE	3	TRUE
CVDII	AGRP	16	66475748	66475748	eGFR (serum creatinine) (PMID:28452372)	0.99973	0.000258	1.2e-05	0	0	6	FALSE	FALSE	3	TRUE
CVDII	AGRP	16	66475748	66475748	ESRD vs controls in T1D (PMID:27647854)	0.456417	0.016432	0.506355	0.018228	0.002568	2958	FALSE	FALSE	3	TRUE
CVDII	AGRP	16	66475748	66475748	ESRD vs controls in T1D/T2D - Europeans (PMID:29703844)	0.000158	0.00809	0.019003	0.97207	0.000678	4103	FALSE	FALSE	3	TRUE
CVDII	AGRP	16	66475748	66475748	ESRD vs controls in T1D/T2D - Multiethnic (PMID:29703844)	0.000114	0.00585	0.019049	0.974431	0.000555	4103	FALSE	FALSE	3	TRUE
CVDII	AGRP	16	66475748	66475748	ESRD vs controls in T2D - Europeans (PMID:29703844)	0.000177	5e-06	0.966675	0.024809	0.008334	2552	FALSE	FALSE	3	TRUE
CVDII	AGRP	16	66475748	66475748	ESRD vs controls in T2D - Multiethnic (PMID:29703844)	0.000178	5e-06	0.966675	0.024809	0.008334	2552	FALSE	FALSE	3	TRUE
CVDII	AGRP	16	66475748	66475748	ESRD vs non-ESRD in T1D (PMID:27647854)	0.049772	0.001792	0.911289	0.032813	0.004335	2959	FALSE	FALSE	3	TRUE
CVDII	AGRP	16	66475748	66475748	HDL cholesterol (PMID:29083408)	0	0	0	1	0	112	FALSE	FALSE	3	TRUE
CVDII	AGRP	16	66475748	66475748	Late DKD in T1D (PMID:27647854)	0.791045	0.056614	0.13979	0.010002	0.002549	4092	FALSE	FALSE	3	TRUE
CVDII	AGRP	16	66475748	66475748	Late DKD in T1D/T2D - Europeans (PMID:29703844)	4e-06	0.025841	0.000139	0.973448	0.000568	4716	FALSE	FALSE	3	TRUE
CVDII	AGRP	16	66475748	66475748	Late DKD in T1D/T2D - Multiethnic (PMID:29703844)	1e-06	0.006437	0.000142	0.993279	0.000141	4716	FALSE	FALSE	3	TRUE
CVDII	AGRP	16	66475748	66475748	Late DKD in T2D - Europeans (PMID:29703844)	0.013305	0.6806	0.005539	0.283327	0.017229	4094	FALSE	FALSE	3	TRUE
CVDII	AGRP	16	66475748	66475748	Late DKD in T2D - Multiethnic (PMID:29703844)	0.013033	0.666673	0.00583	0.298178	0.016286	4094	FALSE	FALSE	3	TRUE
CVDII	AGRP	16	66475748	66475748	LDL cholesterol (PMID:29083408)	0	0.985673	0	0.001485	0.012842	112	FALSE	FALSE	3	TRUE
CVDII	AGRP	16	66475748	66475748	Microalbuminuria in T1D/T2D - Europeans (PMID:29703844)	0.00031	0.031662	0.009301	0.95101	0.007717	4801	FALSE	FALSE	3	TRUE
CVDII	AGRP	16	66475748	66475748	Microalbuminuria in T1D/T2D - Multiethnic (PMID:29703844)	0.000285	0.029096	0.009326	0.953589	0.007704	4801	FALSE	FALSE	3	TRUE
CVDII	AGRP	16	66475748	66475748	Microalbuminuria in T2D - Europeans (PMID:29703844)	1e-05	0.001054	0.009673	0.989077	0.000185	4880	FALSE	FALSE	3	TRUE
CVDII	AGRP	16	66475748	66475748	Microalbuminuria in T2D - Multiethnic (PMID:29703844)	3e-06	0.000339	0.00968	0.989825	0.000153	4880	FALSE	FALSE	3	TRUE
CVDII	AGRP	16	66475748	66475748	Severe Covid-19 (PMID:32558485)	0.998177	0.000749	0.001036	1e-06	3.7e-05	17	FALSE	FALSE	3	TRUE
CVDII	AGRP	16	66475748	66475748	Total cholesterol (PMID:29083408)	0	0.975637	0	0.008113	0.01625	112	FALSE	FALSE	3	TRUE
CVDII	AGRP	16	66475748	66475748	Triglycerides (PMID:29083408)	0	0.993535	0	0.001523	0.004942	112	FALSE	FALSE	3	TRUE
CVDII	AGRP	16	66475748	66475748	Type 2 diabetes - Europeans (PMID:30297969)	1e-06	0.830201	0	0.158204	0.011594	7200	FALSE	FALSE	3	TRUE
CVDII	AGRP	16	66475748	66475748	Type 2 diabetes adjusted for BMI - Europeans (PMID:30297969)	0	0.728201	0	0.257425	0.014374	9084	FALSE	FALSE	3	TRUE
CVDII	AGRP	16	66475748	66475748	Waist-to-hip ratio (PMID:30239722)	0	0.118562	0	0.880244	0.001194	9246	FALSE	FALSE	3	TRUE
CVDII	AGRP	16	66475748	66475748	Waist-to-hip ratio adjusted for BMI (PMID:30239722)	0	1e-06	0	0.999999	0	9246	FALSE	FALSE	3	TRUE
CVDII	AMBP	9	114069709	114069709	Albuminuria - UKBB (PMID:30220432)	0	0.982977	0	0.014447	0.002576	7943	FALSE	FALSE	3	TRUE
CVDII	AMBP	17	28391573	28391573	Albuminuria - UKBB (PMID:30220432)	5.6e-05	0.989593	1e-06	0.01014	0.000211	5191	FALSE	TRUE	1	FALSE
CVDII	AMBP	17	28391573	28391573	All DKD in T1D (PMID:27647854)	0	8.3e-05	5.5e-05	0.999859	3e-06	3542	FALSE	TRUE	1	FALSE
CVDII	AMBP	9	114069709	114069709	All DKD in T1D (PMID:27647854)	2e-06	0.633693	1e-06	0.358465	0.007839	6278	FALSE	FALSE	3	TRUE
CVDII	AMBP	17	28391573	28391573	Alzheimer's disease (PMID:30617256)	5.4e-05	0.958991	2e-06	0.040645	0.000308	4885	FALSE	TRUE	1	FALSE
CVDII	AMBP	9	114069709	114069709	Alzheimer's disease (PMID:30617256)	0	0.962164	0	0.021144	0.016692	7814	FALSE	FALSE	3	TRUE
CVDII	AMBP	9	114069709	114069709	Alzheimer's disease (PMID:30820047)	2e-06	0.882869	0	0.113884	0.003245	7605	FALSE	FALSE	3	TRUE
CVDII	AMBP	17	28391573	28391573	Alzheimer's disease (PMID:30820047)	5.1e-05	0.954228	2e-06	0.044045	0.001674	4435	FALSE	TRUE	1	FALSE
CVDII	AMBP	9	114069709	114069709	Atrial fibrillation (PMID:29892015)	0	0.906377	0	0.085359	0.008264	7776	FALSE	FALSE	3	TRUE
CVDII	AMBP	17	28391573	28391573	Atrial fibrillation (PMID:29892015)	5.2e-05	0.925428	3e-06	0.060893	0.013624	4635	FALSE	TRUE	1	FALSE
CVDII	AMBP	9	114069709	114069709	Atrial fibrillation (PMID:30535219)	0	0.909768	0	0.081937	0.008295	7497	FALSE	FALSE	3	TRUE
CVDII	AMBP	17	28391573	28391573	Atrial fibrillation (PMID:30535219)	5.2e-05	0.927925	3e-06	0.05836	0.01366	4451	FALSE	TRUE	1	FALSE
CVDII	AMBP	17	28391573	28391573	BMI (PMID:30239722)	1e-06	0.013699	5.6e-05	0.986217	2.8e-05	7117	FALSE	TRUE	1	FALSE
CVDII	AMBP	9	114069709	114069709	BMI (PMID:30239722)	0	0.400276	0	0.598644	0.00108	10735	FALSE	FALSE	3	TRUE
CVDII	AMBP	9	114069709	114069709	CKD in T1D (PMID:27647854)	0	0.018017	3e-06	0.981579	0.000401	5346	FALSE	FALSE	3	TRUE
CVDII	AMBP	17	28391573	28391573	CKD in T1D (PMID:27647854)	4.7e-05	0.85585	6e-06	0.107125	0.036972	2999	FALSE	TRUE	1	FALSE
CVDII	AMBP	17	28391573	28391573	CKD in T1D/T2D - Europeans (PMID:29703844)	0	0	5.3e-05	0.999945	2e-06	3668	FALSE	TRUE	1	FALSE
CVDII	AMBP	9	114069709	114069709	CKD in T1D/T2D - Europeans (PMID:29703844)	0	0.085592	2e-06	0.913581	0.000824	6246	FALSE	FALSE	3	TRUE
CVDII	AMBP	17	28391573	28391573	CKD in T1D/T2D - Multiethnic (PMID:29703844)	0	0	5.3e-05	0.999945	2e-06	3668	FALSE	TRUE	1	FALSE
CVDII	AMBP	9	114069709	114069709	CKD in T1D/T2D - Multiethnic (PMID:29703844)	0	0.085592	2e-06	0.913581	0.000824	6246	FALSE	FALSE	3	TRUE
CVDII	AMBP	9	114069709	114069709	CKD in T2D - Europeans (PMID:29703844)	0	0	3e-06	0.999995	2e-06	6570	FALSE	FALSE	3	TRUE
CVDII	AMBP	17	28391573	28391573	CKD in T2D - Europeans (PMID:29703844)	0	0	5.3e-05	0.999943	4e-06	3766	FALSE	TRUE	1	FALSE
CVDII	AMBP	9	114069709	114069709	CKD in T2D - Multiethnic (PMID:29703844)	0	0	3e-06	0.999994	3e-06	6570	FALSE	FALSE	3	TRUE
CVDII	AMBP	17	28391573	28391573	CKD in T2D - Multiethnic (PMID:29703844)	0	0	5.3e-05	0.999943	4e-06	3766	FALSE	TRUE	1	FALSE
CVDII	AMBP	17	28391573	28391573	CKD/DKD in T2D - Europeans (PMID:29703844)	0	0	5.3e-05	0.999945	2e-06	2989	FALSE	TRUE	1	FALSE
CVDII	AMBP	9	114069709	114069709	CKD/DKD in T2D - Europeans (PMID:29703844)	0	0.002204	3e-06	0.997758	3.5e-05	5306	FALSE	FALSE	3	TRUE
CVDII	AMBP	17	28391573	28391573	CKD/DKD in T2D - Multiethnic (PMID:29703844)	0	0	5.3e-05	0.999945	2e-06	2989	FALSE	TRUE	1	FALSE
CVDII	AMBP	9	114069709	114069709	CKD/DKD in T2D - Multiethnic (PMID:29703844)	0	0.001108	3e-06	0.998871	1.8e-05	5306	FALSE	FALSE	3	TRUE
CVDII	AMBP	17	28391573	28391573	CKD+DKD in T1D (PMID:27647854)	1e-06	0.022332	5.4e-05	0.977408	0.000205	3110	FALSE	TRUE	1	FALSE
CVDII	AMBP	9	114069709	114069709	CKD+DKD in T1D (PMID:27647854)	0	0.075584	3e-06	0.923111	0.001302	5589	FALSE	FALSE	3	TRUE
CVDII	AMBP	9	114069709	114069709	CKD+DKD in T1D/T2D - Europeans (PMID:29703844)	0	0	3e-06	0.999997	0	6118	FALSE	FALSE	3	TRUE
CVDII	AMBP	17	28391573	28391573	CKD+DKD in T1D/T2D - Europeans (PMID:29703844)	0	0.000472	5.3e-05	0.999458	1.7e-05	3406	FALSE	TRUE	1	FALSE
CVDII	AMBP	9	114069709	114069709	CKD+DKD in T1D/T2D - Multiethnic (PMID:29703844)	0	0	3e-06	0.999997	0	6118	FALSE	FALSE	3	TRUE
CVDII	AMBP	17	28391573	28391573	CKD+DKD in T1D/T2D - Multiethnic (PMID:29703844)	0	0.000472	5.3e-05	0.999458	1.7e-05	3406	FALSE	TRUE	1	FALSE
CVDII	AMBP	9	114069709	114069709	Coronary artery disease (PMID:28714975)	0	0.963987	0	0.028636	0.007377	6825	FALSE	FALSE	3	TRUE
CVDII	AMBP	17	28391573	28391573	Coronary artery disease (PMID:28714975)	5.3e-05	0.956447	2e-06	0.027611	0.015887	3933	FALSE	TRUE	1	FALSE
CVDII	AMBP	17	28391573	28391573	DKD in T1D/T2D - Europeans (PMID:29703844)	0	0.001436	5.3e-05	0.998393	0.000118	3767	FALSE	TRUE	1	FALSE
CVDII	AMBP	9	114069709	114069709	DKD in T1D/T2D - Europeans (PMID:29703844)	1e-06	0.494024	1e-06	0.497166	0.008808	6615	FALSE	FALSE	3	TRUE
CVDII	AMBP	17	28391573	28391573	DKD in T1D/T2D - Multiethnic (PMID:29703844)	0	0.001436	5.3e-05	0.998393	0.000118	3767	FALSE	TRUE	1	FALSE
CVDII	AMBP	9	114069709	114069709	DKD in T1D/T2D - Multiethnic (PMID:29703844)	1e-06	0.494024	1e-06	0.497166	0.008808	6615	FALSE	FALSE	3	TRUE
CVDII	AMBP	17	28391573	28391573	DKD in T2D - Europeans (PMID:29703844)	0	1e-06	5.3e-05	0.999945	1e-06	3837	FALSE	TRUE	1	FALSE
CVDII	AMBP	9	114069709	114069709	DKD in T2D - Europeans (PMID:29703844)	0	0.000591	3e-06	0.999394	1.2e-05	6600	FALSE	FALSE	3	TRUE
CVDII	AMBP	17	28391573	28391573	DKD in T2D - Multiethnic (PMID:29703844)	0	1e-06	5.3e-05	0.999945	1e-06	3837	FALSE	TRUE	1	FALSE
CVDII	AMBP	9	114069709	114069709	DKD in T2D - Multiethnic (PMID:29703844)	0	0.000694	3e-06	0.99929	1.3e-05	6600	FALSE	FALSE	3	TRUE
CVDII	AMBP	9	114069709	114069709	Early DKD in T1D (PMID:27647854)	0	0.00081	3e-06	0.999173	1.4e-05	5801	FALSE	FALSE	3	TRUE
CVDII	AMBP	17	28391573	28391573	Early DKD in T1D (PMID:27647854)	5e-06	0.084517	5.1e-05	0.914471	0.000957	3320	FALSE	TRUE	1	FALSE
CVDII	AMBP	9	114069709	114069709	eGFR (cystatin C) (PMID:28452372)	0.999145	0.000848	7e-06	0	0	6	FALSE	FALSE	3	TRUE
CVDII	AMBP	17	28391573	28391573	eGFR (serum creatinine) (PMID:28452372)	0.999813	0.000174	1.3e-05	0	1e-06	4	FALSE	TRUE	1	FALSE
CVDII	AMBP	9	114069709	114069709	eGFR (serum creatinine) (PMID:28452372)	0.99908	0.000902	1.8e-05	0	0	6	FALSE	FALSE	3	TRUE
CVDII	AMBP	17	28391573	28391573	ESRD vs controls in T1D (PMID:27647854)	1e-06	0.009825	5.5e-05	0.989911	0.000209	2624	FALSE	TRUE	1	FALSE
CVDII	AMBP	9	114069709	114069709	ESRD vs controls in T1D (PMID:27647854)	0	0.013756	3e-06	0.985995	0.000247	4767	FALSE	FALSE	3	TRUE
CVDII	AMBP	17	28391573	28391573	ESRD vs controls in T1D/T2D - Europeans (PMID:29703844)	4.3e-05	0.812202	7e-06	0.128371	0.059377	3292	FALSE	TRUE	1	FALSE
CVDII	AMBP	9	114069709	114069709	ESRD vs controls in T1D/T2D - Europeans (PMID:29703844)	2e-06	0.871444	0	0.10782	0.020734	5770	FALSE	FALSE	3	TRUE
CVDII	AMBP	17	28391573	28391573	ESRD vs controls in T1D/T2D - Multiethnic (PMID:29703844)	4.3e-05	0.802967	7e-06	0.129307	0.067677	3292	FALSE	TRUE	1	FALSE
CVDII	AMBP	9	114069709	114069709	ESRD vs controls in T1D/T2D - Multiethnic (PMID:29703844)	2e-06	0.865315	0	0.116997	0.017685	5770	FALSE	FALSE	3	TRUE
CVDII	AMBP	9	114069709	114069709	ESRD vs controls in T2D - Europeans (PMID:29703844)	1e-06	0.039613	2.6e-05	0.957385	0.002974	4203	FALSE	FALSE	3	TRUE
CVDII	AMBP	17	28391573	28391573	ESRD vs controls in T2D - Europeans (PMID:29703844)	4.7e-05	0.883799	5e-06	0.08613	0.030019	2459	FALSE	TRUE	1	FALSE
CVDII	AMBP	9	114069709	114069709	ESRD vs controls in T2D - Multiethnic (PMID:29703844)	1e-06	0.0273	2.7e-05	0.970742	0.00193	4203	FALSE	FALSE	3	TRUE
CVDII	AMBP	17	28391573	28391573	ESRD vs controls in T2D - Multiethnic (PMID:29703844)	4.7e-05	0.885169	4e-06	0.084745	0.030035	2459	FALSE	TRUE	1	FALSE
CVDII	AMBP	9	114069709	114069709	ESRD vs non-ESRD in T1D (PMID:27647854)	1e-06	0.441642	2e-06	0.551019	0.007336	4768	FALSE	FALSE	3	TRUE
CVDII	AMBP	17	28391573	28391573	ESRD vs non-ESRD in T1D (PMID:27647854)	4.7e-05	0.854707	7e-06	0.125999	0.01924	2624	FALSE	TRUE	1	FALSE
CVDII	AMBP	9	114069709	114069709	HDL cholesterol (PMID:29083408)	0	0.991244	0	0.005976	0.002781	147	FALSE	FALSE	3	TRUE
CVDII	AMBP	17	28391573	28391573	HDL cholesterol (PMID:29083408)	0.001717	0.635051	2e-06	0.000554	0.362675	92	FALSE	TRUE	1	FALSE
CVDII	AMBP	17	28391573	28391573	Late DKD in T1D (PMID:27647854)	0	0.000644	5.5e-05	0.999296	4e-06	3258	FALSE	TRUE	1	FALSE
CVDII	AMBP	9	114069709	114069709	Late DKD in T1D (PMID:27647854)	2e-06	0.717042	1e-06	0.275095	0.00786	5689	FALSE	FALSE	3	TRUE
CVDII	AMBP	17	28391573	28391573	Late DKD in T1D/T2D - Europeans (PMID:29703844)	0	3e-06	5.3e-05	0.999942	2e-06	3620	FALSE	TRUE	1	FALSE
CVDII	AMBP	9	114069709	114069709	Late DKD in T1D/T2D - Europeans (PMID:29703844)	1e-06	0.510726	1e-06	0.482813	0.006459	6355	FALSE	FALSE	3	TRUE
CVDII	AMBP	17	28391573	28391573	Late DKD in T1D/T2D - Multiethnic (PMID:29703844)	0	3e-06	5.3e-05	0.999943	2e-06	3620	FALSE	TRUE	1	FALSE
CVDII	AMBP	9	114069709	114069709	Late DKD in T1D/T2D - Multiethnic (PMID:29703844)	1e-06	0.483985	1e-06	0.509696	0.006316	6355	FALSE	FALSE	3	TRUE
CVDII	AMBP	9	114069709	114069709	Late DKD in T2D - Europeans (PMID:29703844)	2e-06	0.839914	0	0.139559	0.020525	5796	FALSE	FALSE	3	TRUE
CVDII	AMBP	17	28391573	28391573	Late DKD in T2D - Europeans (PMID:29703844)	4.3e-05	0.813045	6e-06	0.104881	0.082026	3202	FALSE	TRUE	1	FALSE
CVDII	AMBP	9	114069709	114069709	Late DKD in T2D - Multiethnic (PMID:29703844)	2e-06	0.819032	0	0.161241	0.019725	5796	FALSE	FALSE	3	TRUE
CVDII	AMBP	17	28391573	28391573	Late DKD in T2D - Multiethnic (PMID:29703844)	4.3e-05	0.807072	6e-06	0.119905	0.072974	3202	FALSE	TRUE	1	FALSE
CVDII	AMBP	9	114069709	114069709	LDL cholesterol (PMID:29083408)	0	0.97079	0	0.001195	0.028015	147	FALSE	FALSE	3	TRUE
CVDII	AMBP	17	28391573	28391573	LDL cholesterol (PMID:29083408)	0	0	3e-06	7e-06	0.99999	92	TRUE	TRUE	1	FALSE
CVDII	AMBP	17	28391573	28391573	Microalbuminuria in T1D/T2D - Europeans (PMID:29703844)	1e-06	0.009753	5.2e-05	0.989957	0.000237	3645	FALSE	TRUE	1	FALSE
CVDII	AMBP	9	114069709	114069709	Microalbuminuria in T1D/T2D - Europeans (PMID:29703844)	2e-06	0.824682	0	0.163667	0.011649	6307	FALSE	FALSE	3	TRUE
CVDII	AMBP	17	28391573	28391573	Microalbuminuria in T1D/T2D - Multiethnic (PMID:29703844)	0	0.00752	5.3e-05	0.992218	0.00021	3645	FALSE	TRUE	1	FALSE
CVDII	AMBP	9	114069709	114069709	Microalbuminuria in T1D/T2D - Multiethnic (PMID:29703844)	2e-06	0.778199	1e-06	0.210539	0.011259	6307	FALSE	FALSE	3	TRUE
CVDII	AMBP	9	114069709	114069709	Microalbuminuria in T2D - Europeans (PMID:29703844)	0	0.00317	3e-06	0.996787	3.9e-05	6510	FALSE	FALSE	3	TRUE
CVDII	AMBP	17	28391573	28391573	Microalbuminuria in T2D - Europeans (PMID:29703844)	0	0.003294	5.3e-05	0.996599	5.4e-05	3795	FALSE	TRUE	1	FALSE
CVDII	AMBP	17	28391573	28391573	Microalbuminuria in T2D - Multiethnic (PMID:29703844)	0	0.003181	5.3e-05	0.996717	5e-05	3795	FALSE	TRUE	1	FALSE
CVDII	AMBP	9	114069709	114069709	Microalbuminuria in T2D - Multiethnic (PMID:29703844)	0	0.005656	3e-06	0.994271	7.1e-05	6510	FALSE	FALSE	3	TRUE
CVDII	AMBP	9	114069709	114069709	Severe Covid-19 (PMID:32558485)	0.996635	0.00301	0.000278	1e-06	7.6e-05	13	FALSE	FALSE	3	TRUE
CVDII	AMBP	17	28391573	28391573	Severe Covid-19 (PMID:32558485)	0.999902	5.4e-05	4.3e-05	0	1e-06	3	FALSE	TRUE	1	FALSE
CVDII	AMBP	9	114069709	114069709	Total cholesterol (PMID:29083408)	0	0.790883	0	0.173194	0.035924	147	FALSE	FALSE	3	TRUE
CVDII	AMBP	17	28391573	28391573	Total cholesterol (PMID:29083408)	1e-06	0.000311	3e-06	1.9e-05	0.999666	92	TRUE	TRUE	1	FALSE
CVDII	AMBP	9	114069709	114069709	Triglycerides (PMID:29083408)	0	0.996438	0	0.001061	0.002501	147	FALSE	FALSE	3	TRUE
CVDII	AMBP	17	28391573	28391573	Triglycerides (PMID:29083408)	0.002682	0.991861	2e-06	0.000586	0.004869	92	FALSE	TRUE	1	FALSE
CVDII	AMBP	9	114069709	114069709	Type 2 diabetes - Europeans (PMID:30297969)	0	0.821438	0	0.170899	0.007663	8561	FALSE	FALSE	3	TRUE
CVDII	AMBP	17	28391573	28391573	Type 2 diabetes - Europeans (PMID:30297969)	5.1e-05	0.908163	5e-06	0.090096	0.001685	5611	FALSE	TRUE	1	FALSE
CVDII	AMBP	9	114069709	114069709	Type 2 diabetes adjusted for BMI - Europeans (PMID:30297969)	0	0.460468	0	0.53598	0.003552	10470	FALSE	FALSE	3	TRUE
CVDII	AMBP	17	28391573	28391573	Type 2 diabetes adjusted for BMI - Europeans (PMID:30297969)	4.5e-05	0.792134	1.2e-05	0.207086	0.000724	6997	FALSE	TRUE	1	FALSE
CVDII	AMBP	17	28391573	28391573	Waist-to-hip ratio (PMID:30239722)	1.4e-05	0.243771	4.3e-05	0.75612	5.3e-05	7117	FALSE	TRUE	1	FALSE
CVDII	AMBP	9	114069709	114069709	Waist-to-hip ratio (PMID:30239722)	0	0.282919	0	0.716568	0.000514	10735	FALSE	FALSE	3	TRUE
CVDII	AMBP	17	28391573	28391573	Waist-to-hip ratio adjusted for BMI (PMID:30239722)	2e-06	0.041527	5.4e-05	0.958368	4.8e-05	7117	FALSE	TRUE	1	FALSE
CVDII	AMBP	9	114069709	114069709	Waist-to-hip ratio adjusted for BMI (PMID:30239722)	0	0.89745	0	0.100909	0.001641	10735	FALSE	FALSE	3	TRUE
META	ANGPTL1	1	178557947	178557947	Albuminuria - UKBB (PMID:30220432)	0	0.902462	0	0.085154	0.012384	7063	FALSE	FALSE	3	TRUE
META	ANGPTL1	1	178557947	178902082	Albuminuria - UKBB (PMID:30220432)	1e-06	0.942097	0	0.056639	0.001263	7064	FALSE	FALSE	3	TRUE
META	ANGPTL1	1	178557947	178902082	All DKD in T1D (PMID:27647854)	0	0.559132	0	0.43684	0.004027	5881	FALSE	FALSE	3	TRUE
META	ANGPTL1	1	178557947	178557947	All DKD in T1D (PMID:27647854)	0	0.516268	0	0.405374	0.078357	5881	FALSE	FALSE	3	TRUE
META	ANGPTL1	1	178557947	178557947	Alzheimer's disease (PMID:30617256)	0	0.982292	0	0.017223	0.000485	7076	FALSE	FALSE	3	TRUE
META	ANGPTL1	1	178557947	178902082	Alzheimer's disease (PMID:30617256)	1e-06	0.982001	0	0.017214	0.000785	7077	FALSE	FALSE	3	TRUE
META	ANGPTL1	1	178557947	178557947	Alzheimer's disease (PMID:30820047)	0	0.905306	0	0.093203	0.001491	6921	FALSE	FALSE	3	TRUE
META	ANGPTL1	1	178557947	178902082	Alzheimer's disease (PMID:30820047)	1e-06	0.903375	0	0.092942	0.003682	6921	FALSE	FALSE	3	TRUE
META	ANGPTL1	1	178557947	178902082	Atrial fibrillation (PMID:29892015)	1e-06	0.917042	0	0.08187	0.001088	6448	FALSE	FALSE	3	TRUE
META	ANGPTL1	1	178557947	178557947	Atrial fibrillation (PMID:29892015)	0	0.914344	0	0.081734	0.003923	6447	FALSE	FALSE	3	TRUE
META	ANGPTL1	1	178557947	178902082	Atrial fibrillation (PMID:30535219)	1e-06	0.918853	0	0.080057	0.00109	6214	FALSE	FALSE	3	TRUE
META	ANGPTL1	1	178557947	178557947	Atrial fibrillation (PMID:30535219)	0	0.916149	0	0.079926	0.003926	6213	FALSE	FALSE	3	TRUE
META	ANGPTL1	1	178557947	178557947	BMI (PMID:30239722)	0	0	0	1	0	8648	FALSE	FALSE	3	TRUE
META	ANGPTL1	1	178557947	178902082	BMI (PMID:30239722)	0	0	1e-06	0.999999	0	8649	FALSE	FALSE	3	TRUE
META	ANGPTL1	1	178557947	178557947	CKD in T1D (PMID:27647854)	0	0.139611	0	0.85967	0.000719	5186	FALSE	FALSE	3	TRUE
META	ANGPTL1	1	178557947	178902082	CKD in T1D (PMID:27647854)	0	0.13951	1e-06	0.859016	0.001473	5186	FALSE	FALSE	3	TRUE
META	ANGPTL1	1	178557947	178557947	CKD in T1D/T2D - Europeans (PMID:29703844)	0	0	0	1	0	6050	FALSE	FALSE	3	TRUE
META	ANGPTL1	1	178557947	178902082	CKD in T1D/T2D - Europeans (PMID:29703844)	0	0	1e-06	0.999999	0	6050	FALSE	FALSE	3	TRUE
META	ANGPTL1	1	178557947	178557947	CKD in T1D/T2D - Multiethnic (PMID:29703844)	0	0	0	1	0	6050	FALSE	FALSE	3	TRUE
META	ANGPTL1	1	178557947	178902082	CKD in T1D/T2D - Multiethnic (PMID:29703844)	0	0	1e-06	0.999999	0	6050	FALSE	FALSE	3	TRUE
META	ANGPTL1	1	178557947	178557947	CKD in T2D - Europeans (PMID:29703844)	0	0.002069	0	0.997917	1.4e-05	6152	FALSE	FALSE	3	TRUE
META	ANGPTL1	1	178557947	178902082	CKD in T2D - Europeans (PMID:29703844)	0	0.002069	1e-06	0.997907	2.4e-05	6152	FALSE	FALSE	3	TRUE
META	ANGPTL1	1	178557947	178557947	CKD in T2D - Multiethnic (PMID:29703844)	0	0.00117	0	0.998823	7e-06	6152	FALSE	FALSE	3	TRUE
META	ANGPTL1	1	178557947	178902082	CKD in T2D - Multiethnic (PMID:29703844)	0	0.00117	1e-06	0.998814	1.6e-05	6152	FALSE	FALSE	3	TRUE
META	ANGPTL1	1	178557947	178557947	CKD/DKD in T2D - Europeans (PMID:29703844)	0	0.304378	0	0.691928	0.003694	5110	FALSE	FALSE	3	TRUE
META	ANGPTL1	1	178557947	178902082	CKD/DKD in T2D - Europeans (PMID:29703844)	0	0.303861	0	0.690653	0.005486	5110	FALSE	FALSE	3	TRUE
META	ANGPTL1	1	178557947	178557947	CKD/DKD in T2D - Multiethnic (PMID:29703844)	0	0.206612	0	0.790498	0.00289	5110	FALSE	FALSE	3	TRUE
META	ANGPTL1	1	178557947	178902082	CKD/DKD in T2D - Multiethnic (PMID:29703844)	0	0.206317	0	0.789249	0.004433	5110	FALSE	FALSE	3	TRUE
META	ANGPTL1	1	178557947	178557947	CKD+DKD in T1D (PMID:27647854)	0	0.658108	0	0.336094	0.005798	5452	FALSE	FALSE	3	TRUE
META	ANGPTL1	1	178557947	178902082	CKD+DKD in T1D (PMID:27647854)	0	0.658065	0	0.335472	0.006462	5452	FALSE	FALSE	3	TRUE
META	ANGPTL1	1	178557947	178902082	CKD+DKD in T1D/T2D - Europeans (PMID:29703844)	0	0.007376	1e-06	0.992571	5.3e-05	5708	FALSE	FALSE	3	TRUE
META	ANGPTL1	1	178557947	178557947	CKD+DKD in T1D/T2D - Europeans (PMID:29703844)	0	0.007375	0	0.992458	0.000167	5708	FALSE	FALSE	3	TRUE
META	ANGPTL1	1	178557947	178902082	CKD+DKD in T1D/T2D - Multiethnic (PMID:29703844)	0	0.007376	1e-06	0.992571	5.3e-05	5708	FALSE	FALSE	3	TRUE
META	ANGPTL1	1	178557947	178557947	CKD+DKD in T1D/T2D - Multiethnic (PMID:29703844)	0	0.007375	0	0.992458	0.000167	5708	FALSE	FALSE	3	TRUE
META	ANGPTL1	1	178557947	178557947	Coronary artery disease (PMID:28714975)	0	0.974217	0	0.023184	0.002599	6277	FALSE	FALSE	3	TRUE
META	ANGPTL1	1	178557947	178902082	Coronary artery disease (PMID:28714975)	1e-06	0.975885	0	0.022556	0.001558	6277	FALSE	FALSE	3	TRUE
META	ANGPTL1	1	178557947	178902082	DKD in T1D/T2D - Europeans (PMID:29703844)	0	0.001851	1e-06	0.998136	1.3e-05	6137	FALSE	FALSE	3	TRUE
META	ANGPTL1	1	178557947	178557947	DKD in T1D/T2D - Europeans (PMID:29703844)	0	0.00185	0	0.997781	0.000369	6137	FALSE	FALSE	3	TRUE
META	ANGPTL1	1	178557947	178902082	DKD in T1D/T2D - Multiethnic (PMID:29703844)	0	0.001851	1e-06	0.998136	1.3e-05	6137	FALSE	FALSE	3	TRUE
META	ANGPTL1	1	178557947	178557947	DKD in T1D/T2D - Multiethnic (PMID:29703844)	0	0.00185	0	0.997781	0.000369	6137	FALSE	FALSE	3	TRUE
META	ANGPTL1	1	178557947	178557947	DKD in T2D - Europeans (PMID:29703844)	0	0.00759	0	0.992356	5.3e-05	6169	FALSE	FALSE	3	TRUE
META	ANGPTL1	1	178557947	178902082	DKD in T2D - Europeans (PMID:29703844)	0	0.00759	1e-06	0.992336	7.4e-05	6169	FALSE	FALSE	3	TRUE
META	ANGPTL1	1	178557947	178557947	DKD in T2D - Multiethnic (PMID:29703844)	0	0.005868	0	0.994099	3.3e-05	6169	FALSE	FALSE	3	TRUE
META	ANGPTL1	1	178557947	178902082	DKD in T2D - Multiethnic (PMID:29703844)	0	0.005868	1e-06	0.994053	7.8e-05	6169	FALSE	FALSE	3	TRUE
META	ANGPTL1	1	178557947	178902082	Early DKD in T1D (PMID:27647854)	0	0.427714	0	0.557672	0.014613	5393	FALSE	FALSE	3	TRUE
META	ANGPTL1	1	178557947	178557947	Early DKD in T1D (PMID:27647854)	0	0.230989	0	0.302717	0.466294	5393	FALSE	FALSE	3	TRUE
META	ANGPTL1	1	178557947	178557947	ESRD vs controls in T1D (PMID:27647854)	0	0.685735	0	0.309681	0.004583	4628	FALSE	FALSE	3	TRUE
META	ANGPTL1	1	178557947	178902082	ESRD vs controls in T1D (PMID:27647854)	0	0.684268	0	0.308763	0.006968	4628	FALSE	FALSE	3	TRUE
META	ANGPTL1	1	178557947	178557947	ESRD vs controls in T1D/T2D - Europeans (PMID:29703844)	0	0.113742	0	0.885702	0.000556	5627	FALSE	FALSE	3	TRUE
META	ANGPTL1	1	178557947	178902082	ESRD vs controls in T1D/T2D - Europeans (PMID:29703844)	0	0.113697	1e-06	0.885339	0.000963	5627	FALSE	FALSE	3	TRUE
META	ANGPTL1	1	178557947	178557947	ESRD vs controls in T1D/T2D - Multiethnic (PMID:29703844)	0	0.119254	0	0.880192	0.000554	5627	FALSE	FALSE	3	TRUE
META	ANGPTL1	1	178557947	178902082	ESRD vs controls in T1D/T2D - Multiethnic (PMID:29703844)	0	0.119209	1e-06	0.879843	0.000948	5627	FALSE	FALSE	3	TRUE
META	ANGPTL1	1	178557947	178557947	ESRD vs controls in T2D - Europeans (PMID:29703844)	0	0.63414	0	0.360516	0.005345	4147	FALSE	FALSE	3	TRUE
META	ANGPTL1	1	178557947	178902082	ESRD vs controls in T2D - Europeans (PMID:29703844)	0	0.632059	0	0.359164	0.008776	4147	FALSE	FALSE	3	TRUE
META	ANGPTL1	1	178557947	178557947	ESRD vs controls in T2D - Multiethnic (PMID:29703844)	0	0.618315	0	0.376768	0.004917	4147	FALSE	FALSE	3	TRUE
META	ANGPTL1	1	178557947	178902082	ESRD vs controls in T2D - Multiethnic (PMID:29703844)	0	0.615651	0	0.374987	0.009361	4147	FALSE	FALSE	3	TRUE
META	ANGPTL1	1	178557947	178557947	ESRD vs non-ESRD in T1D (PMID:27647854)	0	0.813615	0	0.180936	0.005449	4628	FALSE	FALSE	3	TRUE
META	ANGPTL1	1	178557947	178902082	ESRD vs non-ESRD in T1D (PMID:27647854)	0	0.811781	0	0.180383	0.007836	4628	FALSE	FALSE	3	TRUE
META	ANGPTL1	1	178557947	178557947	HDL cholesterol (PMID:29083408)	0	0	0	0.000138	0.999862	56	TRUE	FALSE	3	TRUE
META	ANGPTL1	1	178557947	178902082	HDL cholesterol (PMID:29083408)	3.1e-05	2e-06	0.941922	0.052345	0.0057	56	FALSE	FALSE	3	TRUE
META	ANGPTL1	1	178557947	178902082	Late DKD in T1D (PMID:27647854)	0	0.732194	0	0.261563	0.006243	5519	FALSE	FALSE	3	TRUE
META	ANGPTL1	1	178557947	178557947	Late DKD in T1D (PMID:27647854)	0	0.72671	0	0.260143	0.013147	5519	FALSE	FALSE	3	TRUE
META	ANGPTL1	1	178557947	178902082	Late DKD in T1D/T2D - Europeans (PMID:29703844)	0	0.002024	1e-06	0.997964	1.2e-05	6063	FALSE	FALSE	3	TRUE
META	ANGPTL1	1	178557947	178557947	Late DKD in T1D/T2D - Europeans (PMID:29703844)	0	0.002023	0	0.997699	0.000278	6063	FALSE	FALSE	3	TRUE
META	ANGPTL1	1	178557947	178902082	Late DKD in T1D/T2D - Multiethnic (PMID:29703844)	0	0.00083	1e-06	0.999165	5e-06	6063	FALSE	FALSE	3	TRUE
META	ANGPTL1	1	178557947	178557947	Late DKD in T1D/T2D - Multiethnic (PMID:29703844)	0	0.00083	0	0.999041	0.00013	6063	FALSE	FALSE	3	TRUE
META	ANGPTL1	1	178557947	178902082	Late DKD in T2D - Europeans (PMID:29703844)	0	0.036396	1e-06	0.963295	0.000308	5395	FALSE	FALSE	3	TRUE
META	ANGPTL1	1	178557947	178557947	Late DKD in T2D - Europeans (PMID:29703844)	0	0.03632	0	0.96129	0.00239	5395	FALSE	FALSE	3	TRUE
META	ANGPTL1	1	178557947	178902082	Late DKD in T2D - Multiethnic (PMID:29703844)	0	0.026401	1e-06	0.973376	0.000222	5395	FALSE	FALSE	3	TRUE
META	ANGPTL1	1	178557947	178557947	Late DKD in T2D - Multiethnic (PMID:29703844)	0	0.026367	0	0.972123	0.00151	5395	FALSE	FALSE	3	TRUE
META	ANGPTL1	1	178557947	178557947	LDL cholesterol (PMID:29083408)	1.7e-05	0.998472	0	0.001135	0.000376	56	FALSE	FALSE	3	TRUE
META	ANGPTL1	1	178557947	178902082	LDL cholesterol (PMID:29083408)	0.946049	0.05258	0.001076	6e-05	0.000236	56	FALSE	FALSE	3	TRUE
META	ANGPTL1	1	178557947	178557947	Microalbuminuria in T1D/T2D - Europeans (PMID:29703844)	0	0.580451	0	0.410494	0.009055	6018	FALSE	FALSE	3	TRUE
META	ANGPTL1	1	178557947	178902082	Microalbuminuria in T1D/T2D - Europeans (PMID:29703844)	0	0.556012	0	0.393127	0.050861	6018	FALSE	FALSE	3	TRUE
META	ANGPTL1	1	178557947	178557947	Microalbuminuria in T1D/T2D - Multiethnic (PMID:29703844)	0	0.551928	0	0.424544	0.023527	6018	FALSE	FALSE	3	TRUE
META	ANGPTL1	1	178557947	178902082	Microalbuminuria in T1D/T2D - Multiethnic (PMID:29703844)	0	0.539592	0	0.413642	0.046765	6018	FALSE	FALSE	3	TRUE
META	ANGPTL1	1	178557947	178557947	Microalbuminuria in T2D - Europeans (PMID:29703844)	0	0	0	1	0	6129	FALSE	FALSE	3	TRUE
META	ANGPTL1	1	178557947	178902082	Microalbuminuria in T2D - Europeans (PMID:29703844)	0	0	1e-06	0.999999	0	6129	FALSE	FALSE	3	TRUE
META	ANGPTL1	1	178557947	178557947	Microalbuminuria in T2D - Multiethnic (PMID:29703844)	0	0	0	1	0	6129	FALSE	FALSE	3	TRUE
META	ANGPTL1	1	178557947	178902082	Microalbuminuria in T2D - Multiethnic (PMID:29703844)	0	0	1e-06	0.999999	0	6129	FALSE	FALSE	3	TRUE
META	ANGPTL1	1	178557947	178557947	Severe Covid-19 (PMID:32558485)	0.99452	0.005135	0.000234	1e-06	0.00011	14	FALSE	FALSE	3	TRUE
META	ANGPTL1	1	178557947	178902082	Severe Covid-19 (PMID:32558485)	0.997238	0.002475	0.000234	1e-06	5.2e-05	14	FALSE	FALSE	3	TRUE
META	ANGPTL1	1	178557947	178557947	Total cholesterol (PMID:29083408)	1.7e-05	0.999066	0	0.000633	0.000284	56	FALSE	FALSE	3	TRUE
META	ANGPTL1	1	178557947	178902082	Total cholesterol (PMID:29083408)	0.946546	0.052608	0.0006	3.3e-05	0.000213	56	FALSE	FALSE	3	TRUE
META	ANGPTL1	1	178557947	178557947	Triglycerides (PMID:29083408)	1.5e-05	0.890613	0	0.003761	0.105611	56	FALSE	FALSE	3	TRUE
META	ANGPTL1	1	178557947	178902082	Triglycerides (PMID:29083408)	0.942072	0.052359	0.003979	0.00022	0.00137	56	FALSE	FALSE	3	TRUE
META	ANGPTL1	1	178557947	178557947	Type 2 diabetes - Europeans (PMID:30297969)	0	0.636713	0	0.362581	0.000706	7424	FALSE	FALSE	3	TRUE
META	ANGPTL1	1	178557947	178902082	Type 2 diabetes - Europeans (PMID:30297969)	0	0.636161	0	0.362251	0.001587	7425	FALSE	FALSE	3	TRUE
META	ANGPTL1	1	178557947	178557947	Type 2 diabetes adjusted for BMI - Europeans (PMID:30297969)	0	0.775846	0	0.223481	0.000673	8771	FALSE	FALSE	3	TRUE
META	ANGPTL1	1	178557947	178902082	Type 2 diabetes adjusted for BMI - Europeans (PMID:30297969)	0	0.775007	0	0.223228	0.001764	8772	FALSE	FALSE	3	TRUE
META	ANGPTL1	1	178557947	178557947	Waist-to-hip ratio (PMID:30239722)	0	0	0	1	0	8648	FALSE	FALSE	3	TRUE
META	ANGPTL1	1	178557947	178902082	Waist-to-hip ratio (PMID:30239722)	0	0	1e-06	0.999999	0	8649	FALSE	FALSE	3	TRUE
META	ANGPTL1	1	178557947	178557947	Waist-to-hip ratio adjusted for BMI (PMID:30239722)	0	0.955434	0	0.044368	0.000198	8648	FALSE	FALSE	3	TRUE
META	ANGPTL1	1	178557947	178902082	Waist-to-hip ratio adjusted for BMI (PMID:30239722)	1e-06	0.951945	0	0.044229	0.003826	8649	FALSE	FALSE	3	TRUE
META	ANGPTL7	1	11205728	11205728	Albuminuria - UKBB (PMID:30220432)	0	0.853399	0	0.087229	0.059372	7652	FALSE	FALSE	1	TRUE
META	ANGPTL7	1	11205728	11205728	All DKD in T1D (PMID:27647854)	0	0	0	1	0	6046	FALSE	FALSE	1	TRUE
META	ANGPTL7	1	11205728	11205728	Alzheimer's disease (PMID:30617256)	0	0.983352	0	0.016333	0.000315	7300	FALSE	FALSE	1	TRUE
META	ANGPTL7	1	11205728	11205728	Alzheimer's disease (PMID:30820047)	0	0.915848	0	0.081452	0.002701	7054	FALSE	FALSE	1	TRUE
META	ANGPTL7	1	11205728	11205728	Atrial fibrillation (PMID:29892015)	0	0.019659	0	0.980319	2.2e-05	7521	FALSE	FALSE	1	TRUE
META	ANGPTL7	1	11205728	11205728	Atrial fibrillation (PMID:30535219)	0	0.019661	0	0.980317	2.2e-05	7250	FALSE	FALSE	1	TRUE
META	ANGPTL7	1	11205728	11205728	BMI (PMID:30239722)	0	0	0	0.039623	0.960376	10840	TRUE	FALSE	1	TRUE
META	ANGPTL7	1	11205728	11205728	CKD in T1D (PMID:27647854)	0	0.635497	0	0.360989	0.003513	5016	FALSE	FALSE	1	TRUE
META	ANGPTL7	1	11205728	11205728	CKD in T1D/T2D - Europeans (PMID:29703844)	0	0	0	1	0	6168	FALSE	FALSE	1	TRUE
META	ANGPTL7	1	11205728	11205728	CKD in T1D/T2D - Multiethnic (PMID:29703844)	0	0	0	1	0	6168	FALSE	FALSE	1	TRUE
META	ANGPTL7	1	11205728	11205728	CKD in T2D - Europeans (PMID:29703844)	0	0	0	1	0	6402	FALSE	FALSE	1	TRUE
META	ANGPTL7	1	11205728	11205728	CKD in T2D - Multiethnic (PMID:29703844)	0	0	0	1	0	6402	FALSE	FALSE	1	TRUE
META	ANGPTL7	1	11205728	11205728	CKD/DKD in T2D - Europeans (PMID:29703844)	0	0	0	1	0	4932	FALSE	FALSE	1	TRUE
META	ANGPTL7	1	11205728	11205728	CKD/DKD in T2D - Multiethnic (PMID:29703844)	0	0	0	1	0	4932	FALSE	FALSE	1	TRUE
META	ANGPTL7	1	11205728	11205728	CKD+DKD in T1D (PMID:27647854)	0	0.035754	0	0.964029	0.000217	5190	FALSE	FALSE	1	TRUE
META	ANGPTL7	1	11205728	11205728	CKD+DKD in T1D/T2D - Europeans (PMID:29703844)	0	5e-06	0	0.999995	0	5625	FALSE	FALSE	1	TRUE
META	ANGPTL7	1	11205728	11205728	CKD+DKD in T1D/T2D - Multiethnic (PMID:29703844)	0	5e-06	0	0.999995	0	5625	FALSE	FALSE	1	TRUE
META	ANGPTL7	1	11205728	11205728	Coronary artery disease (PMID:28714975)	0	0.961859	0	0.036506	0.001635	6172	FALSE	FALSE	1	TRUE
META	ANGPTL7	1	11205728	11205728	DKD in T1D/T2D - Europeans (PMID:29703844)	0	0.000132	0	0.999867	1e-06	6405	FALSE	FALSE	1	TRUE
META	ANGPTL7	1	11205728	11205728	DKD in T1D/T2D - Multiethnic (PMID:29703844)	0	0.000132	0	0.999867	1e-06	6405	FALSE	FALSE	1	TRUE
META	ANGPTL7	1	11205728	11205728	DKD in T2D - Europeans (PMID:29703844)	0	4.2e-05	0	0.999957	0	6422	FALSE	FALSE	1	TRUE
META	ANGPTL7	1	11205728	11205728	DKD in T2D - Multiethnic (PMID:29703844)	0	4e-05	0	0.99996	0	6422	FALSE	FALSE	1	TRUE
META	ANGPTL7	1	11205728	11205728	Early DKD in T1D (PMID:27647854)	0	0.013311	0	0.986586	0.000103	5732	FALSE	FALSE	1	TRUE
META	ANGPTL7	1	11205728	11205728	eGFR (cystatin C) (PMID:28452372)	0.999819	0.000178	3e-06	0	0	2	FALSE	FALSE	1	TRUE
META	ANGPTL7	1	11205728	11205728	eGFR (serum creatinine) (PMID:28452372)	0.999614	0.000378	7e-06	0	1e-06	5	FALSE	FALSE	1	TRUE
META	ANGPTL7	1	11205728	11205728	ESRD vs controls in T1D (PMID:27647854)	0	0.868172	0	0.125452	0.006377	4190	FALSE	FALSE	1	TRUE
META	ANGPTL7	1	11205728	11205728	ESRD vs controls in T1D/T2D - Europeans (PMID:29703844)	0	0.001384	0	0.998609	7e-06	5489	FALSE	FALSE	1	TRUE
META	ANGPTL7	1	11205728	11205728	ESRD vs controls in T1D/T2D - Multiethnic (PMID:29703844)	0	0.001118	0	0.998876	6e-06	5489	FALSE	FALSE	1	TRUE
META	ANGPTL7	1	11205728	11205728	ESRD vs controls in T2D - Europeans (PMID:29703844)	0	7e-06	0	0.999993	0	3806	FALSE	FALSE	1	TRUE
META	ANGPTL7	1	11205728	11205728	ESRD vs controls in T2D - Multiethnic (PMID:29703844)	0	9e-06	0	0.999991	0	3806	FALSE	FALSE	1	TRUE
META	ANGPTL7	1	11205728	11205728	ESRD vs non-ESRD in T1D (PMID:27647854)	0	0.430953	0	0.5664	0.002647	4190	FALSE	FALSE	1	TRUE
META	ANGPTL7	1	11205728	11205728	HDL cholesterol (PMID:29083408)	0.401765	0.597214	0.000305	0.000453	0.000263	124	FALSE	FALSE	1	TRUE
META	ANGPTL7	1	11205728	11205728	Late DKD in T1D (PMID:27647854)	0	0.03965	0	0.960088	0.000262	5347	FALSE	FALSE	1	TRUE
META	ANGPTL7	1	11205728	11205728	Late DKD in T1D/T2D - Europeans (PMID:29703844)	0	0.020124	0	0.979469	0.000407	6140	FALSE	FALSE	1	TRUE
META	ANGPTL7	1	11205728	11205728	Late DKD in T1D/T2D - Multiethnic (PMID:29703844)	0	0.006311	0	0.993547	0.000142	6140	FALSE	FALSE	1	TRUE
META	ANGPTL7	1	11205728	11205728	Late DKD in T2D - Europeans (PMID:29703844)	0	0.021279	0	0.977838	0.000883	5276	FALSE	FALSE	1	TRUE
META	ANGPTL7	1	11205728	11205728	Late DKD in T2D - Multiethnic (PMID:29703844)	0	0.013348	0	0.986162	0.00049	5276	FALSE	FALSE	1	TRUE
META	ANGPTL7	1	11205728	11205728	LDL cholesterol (PMID:29083408)	0.401228	0.596415	0.00085	0.001264	0.000243	124	FALSE	FALSE	1	TRUE
META	ANGPTL7	1	11205728	11205728	Microalbuminuria in T1D/T2D - Europeans (PMID:29703844)	0	0.000858	0	0.999139	4e-06	6246	FALSE	FALSE	1	TRUE
META	ANGPTL7	1	11205728	11205728	Microalbuminuria in T1D/T2D - Multiethnic (PMID:29703844)	0	0.000248	0	0.999751	1e-06	6246	FALSE	FALSE	1	TRUE
META	ANGPTL7	1	11205728	11205728	Microalbuminuria in T2D - Europeans (PMID:29703844)	0	6e-06	0	0.999994	0	6351	FALSE	FALSE	1	TRUE
META	ANGPTL7	1	11205728	11205728	Microalbuminuria in T2D - Multiethnic (PMID:29703844)	0	1.4e-05	0	0.999986	0	6351	FALSE	FALSE	1	TRUE
META	ANGPTL7	1	11205728	11205728	Severe Covid-19 (PMID:32558485)	0.855717	0.140179	0.000568	9e-05	0.003446	20	FALSE	FALSE	1	TRUE
META	ANGPTL7	1	11205728	11205728	Total cholesterol (PMID:29083408)	0.400603	0.595485	0.00144	0.00214	0.000333	124	FALSE	FALSE	1	TRUE
META	ANGPTL7	1	11205728	11205728	Triglycerides (PMID:29083408)	0.400841	0.595839	0.001233	0.001833	0.000254	124	FALSE	FALSE	1	TRUE
META	ANGPTL7	1	11205728	11205728	Type 2 diabetes - Europeans (PMID:30297969)	0	0.861155	0	0.136572	0.002273	8316	FALSE	FALSE	1	TRUE
META	ANGPTL7	1	11205728	11205728	Type 2 diabetes adjusted for BMI - Europeans (PMID:30297969)	0	0.056652	0	0.386443	0.556905	10192	FALSE	FALSE	1	TRUE
META	ANGPTL7	1	11205728	11205728	Waist-to-hip ratio (PMID:30239722)	0	0.785361	0	0.214427	0.000212	10840	FALSE	FALSE	1	TRUE
META	ANGPTL7	1	11205728	11205728	Waist-to-hip ratio adjusted for BMI (PMID:30239722)	0	0.159218	0	0.277426	0.563356	10840	FALSE	FALSE	1	TRUE
META	APEX1	14	20456995	20456995	Albuminuria - UKBB (PMID:30220432)	0	0.985881	0	0.013837	0.000282	7146	FALSE	FALSE	1	TRUE
META	APEX1	14	20456995	20456995	All DKD in T1D (PMID:27647854)	0	0.110849	0	0.888606	0.000545	6338	FALSE	FALSE	1	TRUE
META	APEX1	14	20456995	20456995	Alzheimer's disease (PMID:30617256)	0	0.978879	0	0.020908	0.000213	7245	FALSE	FALSE	1	TRUE
META	APEX1	14	20456995	20456995	Alzheimer's disease (PMID:30820047)	0	0.902391	0	0.092548	0.005061	7066	FALSE	FALSE	1	TRUE
META	APEX1	14	20456995	20456995	Atrial fibrillation (PMID:29892015)	0	0.933844	0	0.065436	0.00072	7167	FALSE	FALSE	1	TRUE
META	APEX1	14	20456995	20456995	Atrial fibrillation (PMID:30535219)	0.687483	0.251227	0.043175	0.015775	0.00234	6883	FALSE	FALSE	1	TRUE
META	APEX1	14	20456995	20456995	BMI (PMID:30239722)	0	0.920491	0	0.079295	0.000213	9910	FALSE	FALSE	1	TRUE
META	APEX1	14	20456995	20456995	CKD in T1D (PMID:27647854)	0	0.683225	0	0.309653	0.007121	5461	FALSE	FALSE	1	TRUE
META	APEX1	14	20456995	20456995	CKD in T1D/T2D - Europeans (PMID:29703844)	0	0.002967	0	0.997012	2.1e-05	6458	FALSE	FALSE	1	TRUE
META	APEX1	14	20456995	20456995	CKD in T1D/T2D - Multiethnic (PMID:29703844)	0	0.002967	0	0.997012	2.1e-05	6458	FALSE	FALSE	1	TRUE
META	APEX1	14	20456995	20456995	CKD in T2D - Europeans (PMID:29703844)	0	0	0	1	0	6656	FALSE	FALSE	1	TRUE
META	APEX1	14	20456995	20456995	CKD in T2D - Multiethnic (PMID:29703844)	0	0	0	1	0	6656	FALSE	FALSE	1	TRUE
META	APEX1	14	20456995	20456995	CKD/DKD in T2D - Europeans (PMID:29703844)	0	0.024722	0	0.974818	0.000461	5173	FALSE	FALSE	1	TRUE
META	APEX1	14	20456995	20456995	CKD/DKD in T2D - Multiethnic (PMID:29703844)	0	0.019509	0	0.980136	0.000355	5173	FALSE	FALSE	1	TRUE
META	APEX1	14	20456995	20456995	CKD+DKD in T1D (PMID:27647854)	0	0.602102	0	0.394484	0.003414	5626	FALSE	FALSE	1	TRUE
META	APEX1	14	20456995	20456995	CKD+DKD in T1D/T2D - Europeans (PMID:29703844)	0	0.000665	0	0.99933	4e-06	6067	FALSE	FALSE	1	TRUE
META	APEX1	14	20456995	20456995	CKD+DKD in T1D/T2D - Multiethnic (PMID:29703844)	0	0.000665	0	0.99933	4e-06	6067	FALSE	FALSE	1	TRUE
META	APEX1	14	20456995	20456995	Coronary artery disease (PMID:28714975)	0	0.973059	0	0.025662	0.001278	6146	FALSE	FALSE	1	TRUE
META	APEX1	14	20456995	20456995	DKD in T1D/T2D - Europeans (PMID:29703844)	0	0.689804	0	0.308008	0.002188	6771	FALSE	FALSE	1	TRUE
META	APEX1	14	20456995	20456995	DKD in T1D/T2D - Multiethnic (PMID:29703844)	0	0.689804	0	0.308008	0.002188	6771	FALSE	FALSE	1	TRUE
META	APEX1	14	20456995	20456995	DKD in T2D - Europeans (PMID:29703844)	0	1e-06	0	0.999999	0	6827	FALSE	FALSE	1	TRUE
META	APEX1	14	20456995	20456995	DKD in T2D - Multiethnic (PMID:29703844)	0	2e-06	0	0.999998	0	6827	FALSE	FALSE	1	TRUE
META	APEX1	14	20456995	20456995	Early DKD in T1D (PMID:27647854)	0	0.000281	0	0.999717	2e-06	6006	FALSE	FALSE	1	TRUE
META	APEX1	14	20456995	20456995	eGFR (cystatin C) (PMID:28452372)	0.99992	7.7e-05	3e-06	0	0	4	FALSE	FALSE	1	TRUE
META	APEX1	14	20456995	20456995	eGFR (serum creatinine) (PMID:28452372)	0.99993	6.8e-05	2e-06	0	0	3	FALSE	FALSE	1	TRUE
META	APEX1	14	20456995	20456995	ESRD vs controls in T1D (PMID:27647854)	0	0.711526	0	0.2834	0.005074	4783	FALSE	FALSE	1	TRUE
META	APEX1	14	20456995	20456995	ESRD vs controls in T1D/T2D - Europeans (PMID:29703844)	0	6.4e-05	0	0.999936	0	5935	FALSE	FALSE	1	TRUE
META	APEX1	14	20456995	20456995	ESRD vs controls in T1D/T2D - Multiethnic (PMID:29703844)	0	0.000115	0	0.999884	1e-06	5935	FALSE	FALSE	1	TRUE
META	APEX1	14	20456995	20456995	ESRD vs controls in T2D - Europeans (PMID:29703844)	0	0.003755	0	0.996215	3e-05	4373	FALSE	FALSE	1	TRUE
META	APEX1	14	20456995	20456995	ESRD vs controls in T2D - Multiethnic (PMID:29703844)	0	0.00404	0	0.995927	3.3e-05	4373	FALSE	FALSE	1	TRUE
META	APEX1	14	20456995	20456995	ESRD vs non-ESRD in T1D (PMID:27647854)	0	0.854132	0	0.140781	0.005087	4800	FALSE	FALSE	1	TRUE
META	APEX1	14	20456995	20456995	HDL cholesterol (PMID:29083408)	0	0.995871	0	0.001739	0.00239	204	FALSE	FALSE	1	TRUE
META	APEX1	14	20456995	20456995	Late DKD in T1D (PMID:27647854)	0	0.085489	0	0.914094	0.000417	5868	FALSE	FALSE	1	TRUE
META	APEX1	14	20456995	20456995	Late DKD in T1D/T2D - Europeans (PMID:29703844)	0	0.196056	0	0.803041	0.000903	6469	FALSE	FALSE	1	TRUE
META	APEX1	14	20456995	20456995	Late DKD in T1D/T2D - Multiethnic (PMID:29703844)	0	0.269371	0	0.729254	0.001375	6469	FALSE	FALSE	1	TRUE
META	APEX1	14	20456995	20456995	Late DKD in T2D - Europeans (PMID:29703844)	0	0.25749	0	0.740611	0.001899	5912	FALSE	FALSE	1	TRUE
META	APEX1	14	20456995	20456995	Late DKD in T2D - Multiethnic (PMID:29703844)	0	0.274591	0	0.72347	0.001939	5912	FALSE	FALSE	1	TRUE
META	APEX1	14	20456995	20456995	LDL cholesterol (PMID:29083408)	0	0.99832	0	0.001341	0.000339	204	FALSE	FALSE	1	TRUE
META	APEX1	14	20456995	20456995	Microalbuminuria in T1D/T2D - Europeans (PMID:29703844)	0	0	0	1	0	6647	FALSE	FALSE	1	TRUE
META	APEX1	14	20456995	20456995	Microalbuminuria in T1D/T2D - Multiethnic (PMID:29703844)	0	0	0	1	0	6647	FALSE	FALSE	1	TRUE
META	APEX1	14	20456995	20456995	Microalbuminuria in T2D - Europeans (PMID:29703844)	0	0	0	1	0	6668	FALSE	FALSE	1	TRUE
META	APEX1	14	20456995	20456995	Microalbuminuria in T2D - Multiethnic (PMID:29703844)	0	0	0	1	0	6668	FALSE	FALSE	1	TRUE
META	APEX1	14	20456995	20456995	Severe Covid-19 (PMID:32558485)	0.998146	0.001455	0.000381	1e-06	1.7e-05	20	FALSE	FALSE	1	TRUE
META	APEX1	14	20456995	20456995	Total cholesterol (PMID:29083408)	0	0.998452	0	0.001286	0.000262	204	FALSE	FALSE	1	TRUE
META	APEX1	14	20456995	20456995	Triglycerides (PMID:29083408)	0	0.998196	0	0.001246	0.000558	204	FALSE	FALSE	1	TRUE
META	APEX1	14	20456995	20456995	Type 2 diabetes - Europeans (PMID:30297969)	0	0.881448	0	0.1165	0.002052	8022	FALSE	FALSE	1	TRUE
META	APEX1	14	20456995	20456995	Type 2 diabetes adjusted for BMI - Europeans (PMID:30297969)	0	0.822591	0	0.176726	0.000683	9674	FALSE	FALSE	1	TRUE
META	APEX1	14	20456995	20456995	Waist-to-hip ratio (PMID:30239722)	0	0.926651	0	0.073098	0.000251	9910	FALSE	FALSE	1	TRUE
META	APEX1	14	20456995	20456995	Waist-to-hip ratio adjusted for BMI (PMID:30239722)	0	0.425397	0	0.574501	0.000102	9910	FALSE	FALSE	1	TRUE
CVDIII	APN	15	89785074	89819043	Albuminuria - UKBB (PMID:30220432)	0	0.977036	0	0.022773	0.000191	7298	FALSE	FALSE	3	TRUE
CVDIII	APN	15	89785074	89785074	Albuminuria - UKBB (PMID:30220432)	0	0.976816	0	0.022768	0.000415	7298	FALSE	FALSE	3	TRUE
CVDIII	APN	15	89785074	89819043	All DKD in T1D (PMID:27647854)	0	0.018002	0	0.981887	0.000111	5872	FALSE	FALSE	3	TRUE
CVDIII	APN	15	89785074	89785074	All DKD in T1D (PMID:27647854)	0	0.018001	0	0.981814	0.000185	5872	FALSE	FALSE	3	TRUE
CVDIII	APN	15	89785074	89819043	Alzheimer's disease (PMID:30617256)	0	0.953309	0	0.045719	0.000972	7655	FALSE	FALSE	3	TRUE
CVDIII	APN	15	89785074	89785074	Alzheimer's disease (PMID:30617256)	0	0.953282	0	0.045718	0.001	7655	FALSE	FALSE	3	TRUE
CVDIII	APN	15	89785074	89819043	Alzheimer's disease (PMID:30820047)	0	0.903581	0	0.090889	0.00553	7106	FALSE	FALSE	3	TRUE
CVDIII	APN	15	89785074	89785074	Alzheimer's disease (PMID:30820047)	0	0.900628	0	0.090592	0.00878	7106	FALSE	FALSE	3	TRUE
CVDIII	APN	15	89785074	89819043	Atrial fibrillation (PMID:29892015)	0	0.614419	0	0.384986	0.000595	7856	FALSE	FALSE	3	TRUE
CVDIII	APN	15	89785074	89785074	Atrial fibrillation (PMID:29892015)	0	0.613983	0	0.384713	0.001304	7856	FALSE	FALSE	3	TRUE
CVDIII	APN	15	89785074	89819043	Atrial fibrillation (PMID:30535219)	0	0.620652	0	0.378748	0.000601	7594	FALSE	FALSE	3	TRUE
CVDIII	APN	15	89785074	89785074	Atrial fibrillation (PMID:30535219)	0	0.620207	0	0.378476	0.001317	7594	FALSE	FALSE	3	TRUE
CVDIII	APN	15	89785074	89819043	BMI (PMID:30239722)	0	0.543733	0	0.456119	0.000148	10595	FALSE	FALSE	3	TRUE
CVDIII	APN	15	89785074	89785074	BMI (PMID:30239722)	0	0.543534	0	0.455952	0.000514	10595	FALSE	FALSE	3	TRUE
CVDIII	APN	15	89785074	89819043	CKD in T1D (PMID:27647854)	0	0.847125	0	0.145912	0.006964	5228	FALSE	FALSE	3	TRUE
CVDIII	APN	15	89785074	89785074	CKD in T1D (PMID:27647854)	0	0.841629	0	0.144966	0.013404	5228	FALSE	FALSE	3	TRUE
CVDIII	APN	15	89785074	89785074	CKD in T1D/T2D - Europeans (PMID:29703844)	0	0	0	1	0	6066	FALSE	FALSE	3	TRUE
CVDIII	APN	15	89785074	89819043	CKD in T1D/T2D - Europeans (PMID:29703844)	0	0	0	1	0	6066	FALSE	FALSE	3	TRUE
CVDIII	APN	15	89785074	89785074	CKD in T1D/T2D - Multiethnic (PMID:29703844)	0	0	0	1	0	6066	FALSE	FALSE	3	TRUE
CVDIII	APN	15	89785074	89819043	CKD in T1D/T2D - Multiethnic (PMID:29703844)	0	0	0	1	0	6066	FALSE	FALSE	3	TRUE
CVDIII	APN	15	89785074	89785074	CKD in T2D - Europeans (PMID:29703844)	0	0	0	1	0	6185	FALSE	FALSE	3	TRUE
CVDIII	APN	15	89785074	89819043	CKD in T2D - Europeans (PMID:29703844)	0	0	0	1	0	6185	FALSE	FALSE	3	TRUE
CVDIII	APN	15	89785074	89785074	CKD in T2D - Multiethnic (PMID:29703844)	0	0	0	1	0	6185	FALSE	FALSE	3	TRUE
CVDIII	APN	15	89785074	89819043	CKD in T2D - Multiethnic (PMID:29703844)	0	0	0	1	0	6185	FALSE	FALSE	3	TRUE
CVDIII	APN	15	89785074	89819043	CKD/DKD in T2D - Europeans (PMID:29703844)	0	0.28224	0	0.715002	0.002759	5242	FALSE	FALSE	3	TRUE
CVDIII	APN	15	89785074	89785074	CKD/DKD in T2D - Europeans (PMID:29703844)	0	0.280581	0	0.710794	0.008626	5242	FALSE	FALSE	3	TRUE
CVDIII	APN	15	89785074	89819043	CKD/DKD in T2D - Multiethnic (PMID:29703844)	0	0.263315	0	0.734394	0.002291	5242	FALSE	FALSE	3	TRUE
CVDIII	APN	15	89785074	89785074	CKD/DKD in T2D - Multiethnic (PMID:29703844)	0	0.261908	0	0.730468	0.007624	5242	FALSE	FALSE	3	TRUE
CVDIII	APN	15	89785074	89819043	CKD+DKD in T1D (PMID:27647854)	0	0.004058	0	0.995913	2.9e-05	5374	FALSE	FALSE	3	TRUE
CVDIII	APN	15	89785074	89785074	CKD+DKD in T1D (PMID:27647854)	0	0.004058	0	0.995887	5.5e-05	5374	FALSE	FALSE	3	TRUE
CVDIII	APN	15	89785074	89785074	CKD+DKD in T1D/T2D - Europeans (PMID:29703844)	0	2e-06	0	0.999998	0	5784	FALSE	FALSE	3	TRUE
CVDIII	APN	15	89785074	89819043	CKD+DKD in T1D/T2D - Europeans (PMID:29703844)	0	2e-06	0	0.999998	0	5784	FALSE	FALSE	3	TRUE
CVDIII	APN	15	89785074	89785074	CKD+DKD in T1D/T2D - Multiethnic (PMID:29703844)	0	2e-06	0	0.999998	0	5784	FALSE	FALSE	3	TRUE
CVDIII	APN	15	89785074	89819043	CKD+DKD in T1D/T2D - Multiethnic (PMID:29703844)	0	2e-06	0	0.999998	0	5784	FALSE	FALSE	3	TRUE
CVDIII	APN	15	89785074	89819043	Coronary artery disease (PMID:28714975)	0	0.036682	0	0.963248	7e-05	6089	FALSE	FALSE	3	TRUE
CVDIII	APN	15	89785074	89785074	Coronary artery disease (PMID:28714975)	0	0.036682	0	0.963246	7.2e-05	6089	FALSE	FALSE	3	TRUE
CVDIII	APN	15	89785074	89785074	DKD in T1D/T2D - Europeans (PMID:29703844)	0	0	0	1	0	6227	FALSE	FALSE	3	TRUE
CVDIII	APN	15	89785074	89819043	DKD in T1D/T2D - Europeans (PMID:29703844)	0	0	0	1	0	6227	FALSE	FALSE	3	TRUE
CVDIII	APN	15	89785074	89785074	DKD in T1D/T2D - Multiethnic (PMID:29703844)	0	0	0	1	0	6227	FALSE	FALSE	3	TRUE
CVDIII	APN	15	89785074	89819043	DKD in T1D/T2D - Multiethnic (PMID:29703844)	0	0	0	1	0	6227	FALSE	FALSE	3	TRUE
CVDIII	APN	15	89785074	89785074	DKD in T2D - Europeans (PMID:29703844)	0	0	0	1	0	6215	FALSE	FALSE	3	TRUE
CVDIII	APN	15	89785074	89819043	DKD in T2D - Europeans (PMID:29703844)	0	0	0	1	0	6215	FALSE	FALSE	3	TRUE
CVDIII	APN	15	89785074	89785074	DKD in T2D - Multiethnic (PMID:29703844)	0	0	0	1	0	6215	FALSE	FALSE	3	TRUE
CVDIII	APN	15	89785074	89819043	DKD in T2D - Multiethnic (PMID:29703844)	0	0	0	1	0	6215	FALSE	FALSE	3	TRUE
CVDIII	APN	15	89785074	89785074	Early DKD in T1D (PMID:27647854)	0	0	0	1	0	5583	FALSE	FALSE	3	TRUE
CVDIII	APN	15	89785074	89819043	Early DKD in T1D (PMID:27647854)	0	0	0	1	0	5583	FALSE	FALSE	3	TRUE
CVDIII	APN	15	89785074	89785074	eGFR (cystatin C) (PMID:28452372)	0.999824	0.000173	3e-06	0	0	2	FALSE	FALSE	3	TRUE
CVDIII	APN	15	89785074	89819043	eGFR (cystatin C) (PMID:28452372)	0.999858	0.000139	3e-06	0	0	2	FALSE	FALSE	3	TRUE
CVDIII	APN	15	89785074	89785074	eGFR (serum creatinine) (PMID:28452372)	2e-06	0.999243	0	1e-05	0.000745	4	FALSE	FALSE	3	TRUE
CVDIII	APN	15	89785074	89819043	eGFR (serum creatinine) (PMID:28452372)	0.895804	0.104107	1e-05	1e-06	7.8e-05	4	FALSE	FALSE	3	TRUE
CVDIII	APN	15	89785074	89819043	ESRD vs controls in T1D (PMID:27647854)	0	0.893684	0	0.097985	0.008331	4726	FALSE	FALSE	3	TRUE
CVDIII	APN	15	89785074	89785074	ESRD vs controls in T1D (PMID:27647854)	0	0.887346	0	0.097293	0.015361	4726	FALSE	FALSE	3	TRUE
CVDIII	APN	15	89785074	89819043	ESRD vs controls in T1D/T2D - Europeans (PMID:29703844)	0	0.22452	0	0.774235	0.001246	5626	FALSE	FALSE	3	TRUE
CVDIII	APN	15	89785074	89785074	ESRD vs controls in T1D/T2D - Europeans (PMID:29703844)	0	0.224206	0	0.773153	0.002641	5626	FALSE	FALSE	3	TRUE
CVDIII	APN	15	89785074	89819043	ESRD vs controls in T1D/T2D - Multiethnic (PMID:29703844)	0	0.113069	0	0.886251	0.000681	5626	FALSE	FALSE	3	TRUE
CVDIII	APN	15	89785074	89785074	ESRD vs controls in T1D/T2D - Multiethnic (PMID:29703844)	0	0.113001	0	0.885716	0.001283	5626	FALSE	FALSE	3	TRUE
CVDIII	APN	15	89785074	89785074	ESRD vs controls in T2D - Europeans (PMID:29703844)	0	0.865505	0	0.127755	0.00674	4640	FALSE	FALSE	3	TRUE
CVDIII	APN	15	89785074	89819043	ESRD vs controls in T2D - Europeans (PMID:29703844)	0	0.86395	0	0.127531	0.008518	4641	FALSE	FALSE	3	TRUE
CVDIII	APN	15	89785074	89785074	ESRD vs controls in T2D - Multiethnic (PMID:29703844)	0	0.860582	0	0.132807	0.006611	4640	FALSE	FALSE	3	TRUE
CVDIII	APN	15	89785074	89819043	ESRD vs controls in T2D - Multiethnic (PMID:29703844)	0	0.859428	0	0.132635	0.007937	4641	FALSE	FALSE	3	TRUE
CVDIII	APN	15	89785074	89819043	ESRD vs non-ESRD in T1D (PMID:27647854)	0	0.895035	0	0.09875	0.006215	4725	FALSE	FALSE	3	TRUE
CVDIII	APN	15	89785074	89785074	ESRD vs non-ESRD in T1D (PMID:27647854)	0	0.889429	0	0.098133	0.012438	4725	FALSE	FALSE	3	TRUE
CVDIII	APN	15	89785074	89785074	HDL cholesterol (PMID:29083408)	0.001478	0.987981	1.5e-05	0.010041	0.000485	168	FALSE	FALSE	3	TRUE
CVDIII	APN	15	89785074	89819043	HDL cholesterol (PMID:29083408)	0	0.985535	0	0.010013	0.004452	168	FALSE	FALSE	3	TRUE
CVDIII	APN	15	89785074	89819043	Late DKD in T1D (PMID:27647854)	0	0.161778	0	0.837165	0.001057	5476	FALSE	FALSE	3	TRUE
CVDIII	APN	15	89785074	89785074	Late DKD in T1D (PMID:27647854)	0	0.161632	0	0.836408	0.00196	5476	FALSE	FALSE	3	TRUE
CVDIII	APN	15	89785074	89819043	Late DKD in T1D/T2D - Europeans (PMID:29703844)	0	6.2e-05	0	0.999938	0	6047	FALSE	FALSE	3	TRUE
CVDIII	APN	15	89785074	89785074	Late DKD in T1D/T2D - Europeans (PMID:29703844)	0	6.2e-05	0	0.999937	1e-06	6047	FALSE	FALSE	3	TRUE
CVDIII	APN	15	89785074	89819043	Late DKD in T1D/T2D - Multiethnic (PMID:29703844)	0	9.3e-05	0	0.999906	1e-06	6047	FALSE	FALSE	3	TRUE
CVDIII	APN	15	89785074	89785074	Late DKD in T1D/T2D - Multiethnic (PMID:29703844)	0	9.3e-05	0	0.999905	1e-06	6047	FALSE	FALSE	3	TRUE
CVDIII	APN	15	89785074	89819043	Late DKD in T2D - Europeans (PMID:29703844)	0	0.000222	0	0.999776	3e-06	5508	FALSE	FALSE	3	TRUE
CVDIII	APN	15	89785074	89785074	Late DKD in T2D - Europeans (PMID:29703844)	0	0.000222	0	0.999771	7e-06	5508	FALSE	FALSE	3	TRUE
CVDIII	APN	15	89785074	89819043	Late DKD in T2D - Multiethnic (PMID:29703844)	0	0.000166	0	0.999831	3e-06	5508	FALSE	FALSE	3	TRUE
CVDIII	APN	15	89785074	89785074	Late DKD in T2D - Multiethnic (PMID:29703844)	0	0.000166	0	0.999829	5e-06	5508	FALSE	FALSE	3	TRUE
CVDIII	APN	15	89785074	89785074	LDL cholesterol (PMID:29083408)	0.001474	0.985435	1.5e-05	0.010265	0.002811	168	FALSE	FALSE	3	TRUE
CVDIII	APN	15	89785074	89819043	LDL cholesterol (PMID:29083408)	0	0.983142	0	0.010237	0.00662	168	FALSE	FALSE	3	TRUE
CVDIII	APN	15	89785074	89785074	Microalbuminuria in T1D/T2D - Europeans (PMID:29703844)	0	0	0	1	0	6087	FALSE	FALSE	3	TRUE
CVDIII	APN	15	89785074	89819043	Microalbuminuria in T1D/T2D - Europeans (PMID:29703844)	0	0	0	1	0	6087	FALSE	FALSE	3	TRUE
CVDIII	APN	15	89785074	89785074	Microalbuminuria in T1D/T2D - Multiethnic (PMID:29703844)	0	0	0	1	0	6087	FALSE	FALSE	3	TRUE
CVDIII	APN	15	89785074	89819043	Microalbuminuria in T1D/T2D - Multiethnic (PMID:29703844)	0	0	0	1	0	6087	FALSE	FALSE	3	TRUE
CVDIII	APN	15	89785074	89785074	Microalbuminuria in T2D - Europeans (PMID:29703844)	0	0	0	1	0	6165	FALSE	FALSE	3	TRUE
CVDIII	APN	15	89785074	89819043	Microalbuminuria in T2D - Europeans (PMID:29703844)	0	0	0	1	0	6165	FALSE	FALSE	3	TRUE
CVDIII	APN	15	89785074	89785074	Microalbuminuria in T2D - Multiethnic (PMID:29703844)	0	0	0	1	0	6165	FALSE	FALSE	3	TRUE
CVDIII	APN	15	89785074	89819043	Microalbuminuria in T2D - Multiethnic (PMID:29703844)	0	0	0	1	0	6165	FALSE	FALSE	3	TRUE
CVDIII	APN	15	89785074	89819043	Severe Covid-19 (PMID:32558485)	0.969602	0.029578	0.000469	1.4e-05	0.000338	15	FALSE	FALSE	3	TRUE
CVDIII	APN	15	89785074	89785074	Severe Covid-19 (PMID:32558485)	0.99868	0.000815	0.000483	0	2.2e-05	15	FALSE	FALSE	3	TRUE
CVDIII	APN	15	89785074	89785074	Total cholesterol (PMID:29083408)	0.001491	0.996636	2e-06	0.00103	0.000841	168	FALSE	FALSE	3	TRUE
CVDIII	APN	15	89785074	89819043	Total cholesterol (PMID:29083408)	0	0.992027	0	0.001019	0.006953	168	FALSE	FALSE	3	TRUE
CVDIII	APN	15	89785074	89785074	Triglycerides (PMID:29083408)	0.001491	0.99705	1e-06	0.000934	0.000523	168	FALSE	FALSE	3	TRUE
CVDIII	APN	15	89785074	89819043	Triglycerides (PMID:29083408)	0	0.970647	0	0.000881	0.028471	168	FALSE	FALSE	3	TRUE
CVDIII	APN	15	89785074	89785074	Type 2 diabetes - Europeans (PMID:30297969)	0	0.002562	0	0.997432	6e-06	8074	FALSE	FALSE	3	TRUE
CVDIII	APN	15	89785074	89819043	Type 2 diabetes - Europeans (PMID:30297969)	0	0.002534	0	0.986263	0.011203	8074	FALSE	FALSE	3	TRUE
CVDIII	APN	15	89785074	89785074	Type 2 diabetes adjusted for BMI - Europeans (PMID:30297969)	0	0	0	1	0	10272	FALSE	FALSE	3	TRUE
CVDIII	APN	15	89785074	89819043	Type 2 diabetes adjusted for BMI - Europeans (PMID:30297969)	0	0	0	0.999996	4e-06	10272	FALSE	FALSE	3	TRUE
CVDIII	APN	15	89785074	89819043	Waist-to-hip ratio (PMID:30239722)	0	0.869202	0	0.130552	0.000246	10595	FALSE	FALSE	3	TRUE
CVDIII	APN	15	89785074	89785074	Waist-to-hip ratio (PMID:30239722)	0	0.276055	0	0.041463	0.682483	10595	FALSE	FALSE	3	TRUE
CVDIII	APN	15	89785074	89819043	Waist-to-hip ratio adjusted for BMI (PMID:30239722)	0	2.1e-05	0	0.999979	0	10595	FALSE	FALSE	3	TRUE
CVDIII	APN	15	89785074	89785074	Waist-to-hip ratio adjusted for BMI (PMID:30239722)	0	2.1e-05	0	0.999876	0.000103	10595	FALSE	FALSE	3	TRUE
CVDIII	AXL	19	41233275	41233275	Albuminuria - UKBB (PMID:30220432)	0	0.271515	0	0.728373	0.000112	6320	FALSE	FALSE	3	TRUE
CVDIII	AXL	19	41233275	41233275	All DKD in T1D (PMID:27647854)	0	0.000857	0	0.999138	5e-06	4909	FALSE	FALSE	3	TRUE
CVDIII	AXL	19	41233275	41233275	Alzheimer's disease (PMID:30617256)	0	0.954812	0	0.044155	0.001034	6348	FALSE	FALSE	3	TRUE
CVDIII	AXL	19	41233275	41233275	Alzheimer's disease (PMID:30820047)	0	0.908857	0	0.084223	0.00692	5842	FALSE	FALSE	3	TRUE
CVDIII	AXL	19	41233275	41233275	Atrial fibrillation (PMID:29892015)	0	0.819935	0	0.179275	0.00079	5899	FALSE	FALSE	3	TRUE
CVDIII	AXL	19	41233275	41233275	Atrial fibrillation (PMID:30535219)	0	0.826678	0	0.172538	0.000785	5663	FALSE	FALSE	3	TRUE
CVDIII	AXL	19	41233275	41233275	BMI (PMID:30239722)	0	0.105116	0	0.894822	6.2e-05	8416	FALSE	FALSE	3	TRUE
CVDIII	AXL	19	41233275	41233275	CKD in T1D (PMID:27647854)	0	0	0	1	0	4219	FALSE	FALSE	3	TRUE
CVDIII	AXL	19	41233275	41233275	CKD in T1D/T2D - Europeans (PMID:29703844)	0	1e-06	0	0.999999	0	5011	FALSE	FALSE	3	TRUE
CVDIII	AXL	19	41233275	41233275	CKD in T1D/T2D - Multiethnic (PMID:29703844)	0	1e-06	0	0.999999	0	5011	FALSE	FALSE	3	TRUE
CVDIII	AXL	19	41233275	41233275	CKD in T2D - Europeans (PMID:29703844)	0	0.000608	0	0.999386	5e-06	5156	FALSE	FALSE	3	TRUE
CVDIII	AXL	19	41233275	41233275	CKD in T2D - Multiethnic (PMID:29703844)	0	0.000246	0	0.99975	4e-06	5156	FALSE	FALSE	3	TRUE
CVDIII	AXL	19	41233275	41233275	CKD/DKD in T2D - Europeans (PMID:29703844)	0	0.000493	0	0.999498	9e-06	4088	FALSE	FALSE	3	TRUE
CVDIII	AXL	19	41233275	41233275	CKD/DKD in T2D - Multiethnic (PMID:29703844)	0	0.000686	0	0.999303	1.1e-05	4088	FALSE	FALSE	3	TRUE
CVDIII	AXL	19	41233275	41233275	CKD+DKD in T1D (PMID:27647854)	0	0.00033	0	0.999668	2e-06	4432	FALSE	FALSE	3	TRUE
CVDIII	AXL	19	41233275	41233275	CKD+DKD in T1D/T2D - Europeans (PMID:29703844)	0	0.008274	0	0.991578	0.000147	4747	FALSE	FALSE	3	TRUE
CVDIII	AXL	19	41233275	41233275	CKD+DKD in T1D/T2D - Multiethnic (PMID:29703844)	0	0.008274	0	0.991578	0.000147	4747	FALSE	FALSE	3	TRUE
CVDIII	AXL	19	41233275	41233275	Coronary artery disease (PMID:28714975)	0	0.04826	0	0.95169	5e-05	5026	FALSE	FALSE	3	TRUE
CVDIII	AXL	19	41233275	41233275	DKD in T1D/T2D - Europeans (PMID:29703844)	0	0.000594	0	0.999404	2e-06	5238	FALSE	FALSE	3	TRUE
CVDIII	AXL	19	41233275	41233275	DKD in T1D/T2D - Multiethnic (PMID:29703844)	0	0.000594	0	0.999404	2e-06	5238	FALSE	FALSE	3	TRUE
CVDIII	AXL	19	41233275	41233275	DKD in T2D - Europeans (PMID:29703844)	0	0	0	1	0	5214	FALSE	FALSE	3	TRUE
CVDIII	AXL	19	41233275	41233275	DKD in T2D - Multiethnic (PMID:29703844)	0	0	0	1	0	5214	FALSE	FALSE	3	TRUE
CVDIII	AXL	19	41233275	41233275	Early DKD in T1D (PMID:27647854)	0	3.2e-05	0	0.999968	0	4461	FALSE	FALSE	3	TRUE
CVDIII	AXL	19	41233275	41233275	eGFR (cystatin C) (PMID:28452372)	0.999981	1.7e-05	2e-06	0	0	3	FALSE	FALSE	3	TRUE
CVDIII	AXL	19	41233275	41233275	eGFR (serum creatinine) (PMID:28452372)	0.999796	0.000184	2e-05	0	0	6	FALSE	FALSE	3	TRUE
CVDIII	AXL	19	41233275	41233275	ESRD vs controls in T1D (PMID:27647854)	0	0.690555	0	0.303728	0.005717	3730	FALSE	FALSE	3	TRUE
CVDIII	AXL	19	41233275	41233275	ESRD vs controls in T1D/T2D - Europeans (PMID:29703844)	0	0.657596	0	0.338077	0.004327	4516	FALSE	FALSE	3	TRUE
CVDIII	AXL	19	41233275	41233275	ESRD vs controls in T1D/T2D - Multiethnic (PMID:29703844)	0	0.642294	0	0.354592	0.003114	4516	FALSE	FALSE	3	TRUE
CVDIII	AXL	19	41233275	41233275	ESRD vs controls in T2D - Europeans (PMID:29703844)	0	0.109356	0	0.889596	0.001048	3333	FALSE	FALSE	3	TRUE
CVDIII	AXL	19	41233275	41233275	ESRD vs controls in T2D - Multiethnic (PMID:29703844)	0	0.117273	0	0.881627	0.0011	3333	FALSE	FALSE	3	TRUE
CVDIII	AXL	19	41233275	41233275	ESRD vs non-ESRD in T1D (PMID:27647854)	0	0.642192	0	0.348039	0.009769	3730	FALSE	FALSE	3	TRUE
CVDIII	AXL	19	41233275	41233275	HDL cholesterol (PMID:29083408)	3.1e-05	0.103425	1e-06	0.001798	0.894745	119	TRUE	FALSE	3	TRUE
CVDIII	AXL	19	41233275	41233275	Late DKD in T1D (PMID:27647854)	0	0.872352	0	0.12157	0.006078	4517	FALSE	FALSE	3	TRUE
CVDIII	AXL	19	41233275	41233275	Late DKD in T1D/T2D - Europeans (PMID:29703844)	0	0.017285	0	0.982641	7.3e-05	5005	FALSE	FALSE	3	TRUE
CVDIII	AXL	19	41233275	41233275	Late DKD in T1D/T2D - Multiethnic (PMID:29703844)	0	0.007391	0	0.992576	3.3e-05	5005	FALSE	FALSE	3	TRUE
CVDIII	AXL	19	41233275	41233275	Late DKD in T2D - Europeans (PMID:29703844)	0	0.112166	0	0.887189	0.000645	4569	FALSE	FALSE	3	TRUE
CVDIII	AXL	19	41233275	41233275	Late DKD in T2D - Multiethnic (PMID:29703844)	0	0.089242	0	0.910206	0.000552	4569	FALSE	FALSE	3	TRUE
CVDIII	AXL	19	41233275	41233275	LDL cholesterol (PMID:29083408)	0.000302	0.99692	0	0.001081	0.001697	119	FALSE	FALSE	3	TRUE
CVDIII	AXL	19	41233275	41233275	Microalbuminuria in T1D/T2D - Europeans (PMID:29703844)	0	0.206969	0	0.791789	0.001242	5053	FALSE	FALSE	3	TRUE
CVDIII	AXL	19	41233275	41233275	Microalbuminuria in T1D/T2D - Multiethnic (PMID:29703844)	0	0.190221	0	0.808642	0.001136	5053	FALSE	FALSE	3	TRUE
CVDIII	AXL	19	41233275	41233275	Microalbuminuria in T2D - Europeans (PMID:29703844)	0	0	0	1	0	5144	FALSE	FALSE	3	TRUE
CVDIII	AXL	19	41233275	41233275	Microalbuminuria in T2D - Multiethnic (PMID:29703844)	0	0	0	1	0	5144	FALSE	FALSE	3	TRUE
CVDIII	AXL	19	41233275	41233275	Severe Covid-19 (PMID:32558485)	0.999284	0.000422	0.000283	0	1.1e-05	10	FALSE	FALSE	3	TRUE
CVDIII	AXL	19	41233275	41233275	Total cholesterol (PMID:29083408)	0.000303	0.998405	0	0.000972	0.00032	119	FALSE	FALSE	3	TRUE
CVDIII	AXL	19	41233275	41233275	Triglycerides (PMID:29083408)	0.000201	0.663156	0	0.000606	0.336036	119	FALSE	FALSE	3	TRUE
CVDIII	AXL	19	41233275	41233275	Type 2 diabetes - Europeans (PMID:30297969)	0	0.659676	0	0.339141	0.001183	6964	FALSE	FALSE	3	TRUE
CVDIII	AXL	19	41233275	41233275	Type 2 diabetes adjusted for BMI - Europeans (PMID:30297969)	0	0.783274	0	0.21589	0.000836	8334	FALSE	FALSE	3	TRUE
CVDIII	AXL	19	41233275	41233275	Waist-to-hip ratio (PMID:30239722)	0	0.007627	0	0.992133	0.00024	8416	FALSE	FALSE	3	TRUE
CVDIII	AXL	19	41233275	41233275	Waist-to-hip ratio adjusted for BMI (PMID:30239722)	0	0.504543	0	0.494898	0.000558	8416	FALSE	FALSE	3	TRUE
CVDIII	AZU1	1	196735074	196735074	Albuminuria - UKBB (PMID:30220432)	0	0.974467	0	0.021757	0.003776	5721	FALSE	TRUE	1	FALSE
CVDIII	AZU1	1	196735074	196735074	All DKD in T1D (PMID:27647854)	0	1.3e-05	0	0.999987	0	4648	FALSE	TRUE	1	FALSE
CVDIII	AZU1	1	196735074	196735074	Alzheimer's disease (PMID:30617256)	0	0.979311	0	0.020242	0.000446	6880	FALSE	TRUE	1	FALSE
CVDIII	AZU1	1	196735074	196735074	Alzheimer's disease (PMID:30820047)	0	0.896603	0	0.101612	0.001785	6297	FALSE	TRUE	1	FALSE
CVDIII	AZU1	1	196735074	196735074	Atrial fibrillation (PMID:29892015)	0	0.939763	0	0.05955	0.000686	6285	FALSE	TRUE	1	FALSE
CVDIII	AZU1	1	196735074	196735074	Atrial fibrillation (PMID:30535219)	0	0.942463	0	0.05685	0.000687	6019	FALSE	TRUE	1	FALSE
CVDIII	AZU1	1	196735074	196735074	BMI (PMID:30239722)	0	0.000509	0	0.999489	2e-06	9083	FALSE	TRUE	1	FALSE
CVDIII	AZU1	1	196735074	196735074	CKD in T1D (PMID:27647854)	0	0.181376	0	0.817706	0.000918	4152	FALSE	TRUE	1	FALSE
CVDIII	AZU1	1	196735074	196735074	CKD in T1D/T2D - Europeans (PMID:29703844)	0	0	0	1	0	4746	FALSE	TRUE	1	FALSE
CVDIII	AZU1	1	196735074	196735074	CKD in T1D/T2D - Multiethnic (PMID:29703844)	0	0	0	1	0	4746	FALSE	TRUE	1	FALSE
CVDIII	AZU1	1	196735074	196735074	CKD in T2D - Europeans (PMID:29703844)	0	0.002939	0	0.99704	2.1e-05	4947	FALSE	TRUE	1	FALSE
CVDIII	AZU1	1	196735074	196735074	CKD in T2D - Multiethnic (PMID:29703844)	0	0.00358	0	0.996396	2.4e-05	4947	FALSE	TRUE	1	FALSE
CVDIII	AZU1	1	196735074	196735074	CKD/DKD in T2D - Europeans (PMID:29703844)	0	0.000524	0	0.999472	4e-06	4119	FALSE	TRUE	1	FALSE
CVDIII	AZU1	1	196735074	196735074	CKD/DKD in T2D - Multiethnic (PMID:29703844)	0	0.000813	0	0.999181	6e-06	4119	FALSE	TRUE	1	FALSE
CVDIII	AZU1	1	196735074	196735074	CKD+DKD in T1D (PMID:27647854)	0	0.060088	0	0.939137	0.000776	4309	FALSE	TRUE	1	FALSE
CVDIII	AZU1	1	196735074	196735074	CKD+DKD in T1D/T2D - Europeans (PMID:29703844)	0	0	0	1	0	4526	FALSE	TRUE	1	FALSE
CVDIII	AZU1	1	196735074	196735074	CKD+DKD in T1D/T2D - Multiethnic (PMID:29703844)	0	0	0	1	0	4526	FALSE	TRUE	1	FALSE
CVDIII	AZU1	1	196735074	196735074	Coronary artery disease (PMID:28714975)	0	0.89915	0	0.097995	0.002855	4797	FALSE	TRUE	1	FALSE
CVDIII	AZU1	1	196735074	196735074	DKD in T1D/T2D - Europeans (PMID:29703844)	0	0	0	1	0	4913	FALSE	TRUE	1	FALSE
CVDIII	AZU1	1	196735074	196735074	DKD in T1D/T2D - Multiethnic (PMID:29703844)	0	0	0	1	0	4913	FALSE	TRUE	1	FALSE
CVDIII	AZU1	1	196735074	196735074	DKD in T2D - Europeans (PMID:29703844)	0	6e-06	0	0.999993	0	4978	FALSE	TRUE	1	FALSE
CVDIII	AZU1	1	196735074	196735074	DKD in T2D - Multiethnic (PMID:29703844)	0	7e-06	0	0.999993	0	4978	FALSE	TRUE	1	FALSE
CVDIII	AZU1	1	196735074	196735074	Early DKD in T1D (PMID:27647854)	0	0.751965	0	0.237832	0.010204	4428	FALSE	TRUE	1	FALSE
CVDIII	AZU1	1	196735074	196735074	eGFR (cystatin C) (PMID:28452372)	0.999976	2.3e-05	1e-06	0	0	2	FALSE	TRUE	1	FALSE
CVDIII	AZU1	1	196735074	196735074	eGFR (serum creatinine) (PMID:28452372)	0.000148	0.999654	0	1e-06	0.000198	4	FALSE	TRUE	1	FALSE
CVDIII	AZU1	1	196735074	196735074	ESRD vs controls in T1D (PMID:27647854)	0	0.921917	0	0.072268	0.005815	3901	FALSE	TRUE	1	FALSE
CVDIII	AZU1	1	196735074	196735074	ESRD vs controls in T1D/T2D - Europeans (PMID:29703844)	0	0.100056	0	0.899318	0.000626	4400	FALSE	TRUE	1	FALSE
CVDIII	AZU1	1	196735074	196735074	ESRD vs controls in T1D/T2D - Multiethnic (PMID:29703844)	0	0.059885	0	0.939837	0.000278	4400	FALSE	TRUE	1	FALSE
CVDIII	AZU1	1	196735074	196735074	ESRD vs controls in T2D - Europeans (PMID:29703844)	0	0.899787	0	0.085956	0.014257	3469	FALSE	TRUE	1	FALSE
CVDIII	AZU1	1	196735074	196735074	ESRD vs controls in T2D - Multiethnic (PMID:29703844)	0	0.873513	0	0.112774	0.013713	3469	FALSE	TRUE	1	FALSE
CVDIII	AZU1	1	196735074	196735074	ESRD vs non-ESRD in T1D (PMID:27647854)	0	0.931175	0	0.063725	0.0051	3901	FALSE	TRUE	1	FALSE
CVDIII	AZU1	1	196735074	196735074	HDL cholesterol (PMID:29083408)	0	0.995071	0	0.000606	0.004323	77	FALSE	TRUE	1	FALSE
CVDIII	AZU1	1	196735074	196735074	Late DKD in T1D (PMID:27647854)	0	0.443539	0	0.552569	0.003892	4350	FALSE	TRUE	1	FALSE
CVDIII	AZU1	1	196735074	196735074	Late DKD in T1D/T2D - Europeans (PMID:29703844)	0	0	0	1	0	4735	FALSE	TRUE	1	FALSE
CVDIII	AZU1	1	196735074	196735074	Late DKD in T1D/T2D - Multiethnic (PMID:29703844)	0	0	0	1	0	4735	FALSE	TRUE	1	FALSE
CVDIII	AZU1	1	196735074	196735074	Late DKD in T2D - Europeans (PMID:29703844)	0	0	0	1	0	4379	FALSE	TRUE	1	FALSE
CVDIII	AZU1	1	196735074	196735074	Late DKD in T2D - Multiethnic (PMID:29703844)	0	0	0	1	0	4379	FALSE	TRUE	1	FALSE
CVDIII	AZU1	1	196735074	196735074	LDL cholesterol (PMID:29083408)	0	0.996979	0	0.000478	0.002543	77	FALSE	TRUE	1	FALSE
CVDIII	AZU1	1	196735074	196735074	Microalbuminuria in T1D/T2D - Europeans (PMID:29703844)	0	0.006515	0	0.993439	4.7e-05	4760	FALSE	TRUE	1	FALSE
CVDIII	AZU1	1	196735074	196735074	Microalbuminuria in T1D/T2D - Multiethnic (PMID:29703844)	0	0.007293	0	0.992655	5.2e-05	4760	FALSE	TRUE	1	FALSE
CVDIII	AZU1	1	196735074	196735074	Microalbuminuria in T2D - Europeans (PMID:29703844)	0	3e-05	0	0.99997	0	4941	FALSE	TRUE	1	FALSE
CVDIII	AZU1	1	196735074	196735074	Microalbuminuria in T2D - Multiethnic (PMID:29703844)	0	1.5e-05	0	0.999984	0	4941	FALSE	TRUE	1	FALSE
CVDIII	AZU1	1	196735074	196735074	Severe Covid-19 (PMID:32558485)	0.927841	0.0714	0.00015	1.1e-05	0.000597	8	FALSE	TRUE	1	FALSE
CVDIII	AZU1	1	196735074	196735074	Total cholesterol (PMID:29083408)	0	0.998606	0	0.000394	0.001	77	FALSE	TRUE	1	FALSE
CVDIII	AZU1	1	196735074	196735074	Triglycerides (PMID:29083408)	0	0.998603	0	0.000638	0.00076	77	FALSE	TRUE	1	FALSE
CVDIII	AZU1	1	196735074	196735074	Type 2 diabetes - Europeans (PMID:30297969)	0	0.904741	0	0.088972	0.006287	6302	FALSE	TRUE	1	FALSE
CVDIII	AZU1	1	196735074	196735074	Type 2 diabetes adjusted for BMI - Europeans (PMID:30297969)	0	0.785803	0	0.210984	0.003213	8720	FALSE	TRUE	1	FALSE
CVDIII	AZU1	1	196735074	196735074	Waist-to-hip ratio (PMID:30239722)	0	0.033675	0	0.399694	0.566632	9083	FALSE	TRUE	1	FALSE
CVDIII	AZU1	1	196735074	196735074	Waist-to-hip ratio adjusted for BMI (PMID:30239722)	0	0.105012	0	0.698935	0.196053	9083	FALSE	TRUE	1	FALSE
CVDIII	BLMHYDROLASE	17	30265427	30265427	Albuminuria - UKBB (PMID:30220432)	0	0.982351	0	0.017475	0.000174	4939	FALSE	FALSE	3	TRUE
CVDIII	BLMHYDROLASE	17	30265427	30265427	All DKD in T1D (PMID:27647854)	0	0.065121	0	0.934596	0.000282	3324	FALSE	FALSE	3	TRUE
CVDIII	BLMHYDROLASE	17	30265427	30265427	Alzheimer's disease (PMID:30617256)	0	0.983844	0	0.015424	0.000732	5223	FALSE	FALSE	3	TRUE
CVDIII	BLMHYDROLASE	17	30265427	30265427	Alzheimer's disease (PMID:30820047)	0	0.922891	0	0.07485	0.002259	4637	FALSE	FALSE	3	TRUE
CVDIII	BLMHYDROLASE	17	30265427	30265427	Atrial fibrillation (PMID:29892015)	0	0.941982	0	0.056452	0.001565	4826	FALSE	FALSE	3	TRUE
CVDIII	BLMHYDROLASE	17	30265427	30265427	Atrial fibrillation (PMID:30535219)	0	0.945642	0	0.052787	0.001571	4578	FALSE	FALSE	3	TRUE
CVDIII	BLMHYDROLASE	17	30265427	30265427	BMI (PMID:30239722)	0	3.3e-05	0	0.999946	2.1e-05	7409	FALSE	FALSE	3	TRUE
CVDIII	BLMHYDROLASE	17	30265427	30265427	CKD in T1D (PMID:27647854)	0	0.941365	0	0.052901	0.005734	2921	FALSE	FALSE	3	TRUE
CVDIII	BLMHYDROLASE	17	30265427	30265427	CKD in T1D/T2D - Europeans (PMID:29703844)	0	0	0	1	0	3420	FALSE	FALSE	3	TRUE
CVDIII	BLMHYDROLASE	17	30265427	30265427	CKD in T1D/T2D - Multiethnic (PMID:29703844)	0	0	0	1	0	3420	FALSE	FALSE	3	TRUE
CVDIII	BLMHYDROLASE	17	30265427	30265427	CKD in T2D - Europeans (PMID:29703844)	0	0	0	1	0	3508	FALSE	FALSE	3	TRUE
CVDIII	BLMHYDROLASE	17	30265427	30265427	CKD in T2D - Multiethnic (PMID:29703844)	0	0	0	1	0	3508	FALSE	FALSE	3	TRUE
CVDIII	BLMHYDROLASE	17	30265427	30265427	CKD/DKD in T2D - Europeans (PMID:29703844)	0	0.947513	0	0.0453	0.007187	2728	FALSE	FALSE	3	TRUE
CVDIII	BLMHYDROLASE	17	30265427	30265427	CKD/DKD in T2D - Multiethnic (PMID:29703844)	0	0.946432	0	0.046336	0.007232	2728	FALSE	FALSE	3	TRUE
CVDIII	BLMHYDROLASE	17	30265427	30265427	CKD+DKD in T1D (PMID:27647854)	0	0.955537	0	0.039124	0.005339	3039	FALSE	FALSE	3	TRUE
CVDIII	BLMHYDROLASE	17	30265427	30265427	CKD+DKD in T1D/T2D - Europeans (PMID:29703844)	0	0	0	1	0	3252	FALSE	FALSE	3	TRUE
CVDIII	BLMHYDROLASE	17	30265427	30265427	CKD+DKD in T1D/T2D - Multiethnic (PMID:29703844)	0	0	0	1	0	3252	FALSE	FALSE	3	TRUE
CVDIII	BLMHYDROLASE	17	30265427	30265427	Coronary artery disease (PMID:28714975)	0	0.891942	0	0.081766	0.026292	3665	FALSE	FALSE	3	TRUE
CVDIII	BLMHYDROLASE	17	30265427	30265427	DKD in T1D/T2D - Europeans (PMID:29703844)	0	0.009419	0	0.990552	2.9e-05	3682	FALSE	FALSE	3	TRUE
CVDIII	BLMHYDROLASE	17	30265427	30265427	DKD in T1D/T2D - Multiethnic (PMID:29703844)	0	0.009419	0	0.990552	2.9e-05	3682	FALSE	FALSE	3	TRUE
CVDIII	BLMHYDROLASE	17	30265427	30265427	DKD in T2D - Europeans (PMID:29703844)	0	0.003779	0	0.996197	2.3e-05	3566	FALSE	FALSE	3	TRUE
CVDIII	BLMHYDROLASE	17	30265427	30265427	DKD in T2D - Multiethnic (PMID:29703844)	0	0.005972	0	0.993999	2.9e-05	3566	FALSE	FALSE	3	TRUE
CVDIII	BLMHYDROLASE	17	30265427	30265427	Early DKD in T1D (PMID:27647854)	0	0.744673	0	0.249102	0.006225	3000	FALSE	FALSE	3	TRUE
CVDIII	BLMHYDROLASE	17	30265427	30265427	ESRD vs controls in T1D (PMID:27647854)	0	0.81164	0	0.182659	0.005701	2495	FALSE	FALSE	3	TRUE
CVDIII	BLMHYDROLASE	17	30265427	30265427	ESRD vs controls in T1D/T2D - Europeans (PMID:29703844)	0	0.769679	0	0.226669	0.003652	2974	FALSE	FALSE	3	TRUE
CVDIII	BLMHYDROLASE	17	30265427	30265427	ESRD vs controls in T1D/T2D - Multiethnic (PMID:29703844)	0	0.765465	0	0.230941	0.003594	2974	FALSE	FALSE	3	TRUE
CVDIII	BLMHYDROLASE	17	30265427	30265427	ESRD vs controls in T2D - Europeans (PMID:29703844)	0	0.943968	0	0.047547	0.008485	2414	FALSE	FALSE	3	TRUE
CVDIII	BLMHYDROLASE	17	30265427	30265427	ESRD vs controls in T2D - Multiethnic (PMID:29703844)	0	0.942353	0	0.049302	0.008346	2414	FALSE	FALSE	3	TRUE
CVDIII	BLMHYDROLASE	17	30265427	30265427	ESRD vs non-ESRD in T1D (PMID:27647854)	0	0.865597	0	0.128776	0.005627	2494	FALSE	FALSE	3	TRUE
CVDIII	BLMHYDROLASE	17	30265427	30265427	HDL cholesterol (PMID:29083408)	0	0.996477	0	0.000579	0.002944	72	FALSE	FALSE	3	TRUE
CVDIII	BLMHYDROLASE	17	30265427	30265427	Late DKD in T1D (PMID:27647854)	0	0.535204	0	0.462204	0.002592	3066	FALSE	FALSE	3	TRUE
CVDIII	BLMHYDROLASE	17	30265427	30265427	Late DKD in T1D/T2D - Europeans (PMID:29703844)	0	0.468901	0	0.528711	0.002388	3479	FALSE	FALSE	3	TRUE
CVDIII	BLMHYDROLASE	17	30265427	30265427	Late DKD in T1D/T2D - Multiethnic (PMID:29703844)	0	0.427733	0	0.570677	0.00159	3479	FALSE	FALSE	3	TRUE
CVDIII	BLMHYDROLASE	17	30265427	30265427	Late DKD in T2D - Europeans (PMID:29703844)	0	0.715249	0	0.278003	0.006748	2950	FALSE	FALSE	3	TRUE
CVDIII	BLMHYDROLASE	17	30265427	30265427	Late DKD in T2D - Multiethnic (PMID:29703844)	0	0.706136	0	0.279957	0.013906	2950	FALSE	FALSE	3	TRUE
CVDIII	BLMHYDROLASE	17	30265427	30265427	LDL cholesterol (PMID:29083408)	0	0.996518	0	0.002821	0.000662	72	FALSE	FALSE	3	TRUE
CVDIII	BLMHYDROLASE	17	30265427	30265427	Microalbuminuria in T1D/T2D - Europeans (PMID:29703844)	0	0.94343	0	0.052785	0.003785	3460	FALSE	FALSE	3	TRUE
CVDIII	BLMHYDROLASE	17	30265427	30265427	Microalbuminuria in T1D/T2D - Multiethnic (PMID:29703844)	0	0.937978	0	0.058245	0.003778	3460	FALSE	FALSE	3	TRUE
CVDIII	BLMHYDROLASE	17	30265427	30265427	Microalbuminuria in T2D - Europeans (PMID:29703844)	0	0.15841	0	0.840716	0.000874	3528	FALSE	FALSE	3	TRUE
CVDIII	BLMHYDROLASE	17	30265427	30265427	Microalbuminuria in T2D - Multiethnic (PMID:29703844)	0	0.159861	0	0.839288	0.000851	3528	FALSE	FALSE	3	TRUE
CVDIII	BLMHYDROLASE	17	30265427	30265427	Severe Covid-19 (PMID:32558485)	0.18439	0.808963	8e-06	3e-05	0.006609	5	FALSE	FALSE	3	TRUE
CVDIII	BLMHYDROLASE	17	30265427	30265427	Total cholesterol (PMID:29083408)	0	0.70032	0	0.192249	0.107431	72	FALSE	FALSE	3	TRUE
CVDIII	BLMHYDROLASE	17	30265427	30265427	Triglycerides (PMID:29083408)	0	0.953047	0	0.00539	0.041563	72	FALSE	FALSE	3	TRUE
CVDIII	BLMHYDROLASE	17	30265427	30265427	Type 2 diabetes - Europeans (PMID:30297969)	0	0.339942	0	0.659373	0.000685	5707	FALSE	FALSE	3	TRUE
CVDIII	BLMHYDROLASE	17	30265427	30265427	Type 2 diabetes adjusted for BMI - Europeans (PMID:30297969)	0	0.264353	0	0.731871	0.003776	7027	FALSE	FALSE	3	TRUE
CVDIII	BLMHYDROLASE	17	30265427	30265427	Waist-to-hip ratio (PMID:30239722)	0	0.306537	0	0.692968	0.000496	7409	FALSE	FALSE	3	TRUE
CVDIII	BLMHYDROLASE	17	30265427	30265427	Waist-to-hip ratio adjusted for BMI (PMID:30239722)	0	0.001916	0	0.998083	0	7409	FALSE	FALSE	3	TRUE
CVDII	BMP6	4	186235350	186235350	Albuminuria - UKBB (PMID:30220432)	0	0.91588	0	0.083955	0.000165	9166	FALSE	TRUE	3	FALSE
CVDII	BMP6	3	186742138	186742138	Albuminuria - UKBB (PMID:30220432)	0	0.968815	0	0.030983	0.000202	8089	FALSE	FALSE	1	FALSE
CVDII	BMP6	5	177409531	177409531	Albuminuria - UKBB (PMID:30220432)	0	0.987508	0	0.011431	0.001061	6444	FALSE	TRUE	1	FALSE
CVDII	BMP6	4	186235350	186235350	All DKD in T1D (PMID:27647854)	0	0	0	1	0	7694	FALSE	TRUE	3	FALSE
CVDII	BMP6	5	177409531	177409531	All DKD in T1D (PMID:27647854)	0	0.088626	0	0.910967	0.000407	5435	FALSE	TRUE	1	FALSE
CVDII	BMP6	3	186742138	186742138	All DKD in T1D (PMID:27647854)	0	0.546369	0	0.450229	0.003402	6145	FALSE	FALSE	1	FALSE
CVDII	BMP6	5	177409531	177409531	Alzheimer's disease (PMID:30617256)	0	0.897824	0	0.101954	0.000222	6477	FALSE	TRUE	1	FALSE
CVDII	BMP6	3	186742138	186742138	Alzheimer's disease (PMID:30617256)	0	0.913067	0	0.086362	0.000571	7806	FALSE	FALSE	1	FALSE
CVDII	BMP6	4	186235350	186235350	Alzheimer's disease (PMID:30617256)	0	0.97498	0	0.024741	0.000279	9135	FALSE	TRUE	3	FALSE
CVDII	BMP6	5	177409531	177409531	Alzheimer's disease (PMID:30820047)	0	0.808899	0	0.189377	0.001724	6220	FALSE	TRUE	1	FALSE
CVDII	BMP6	3	186742138	186742138	Alzheimer's disease (PMID:30820047)	0	0.897783	0	0.098237	0.003981	7581	FALSE	FALSE	1	FALSE
CVDII	BMP6	4	186235350	186235350	Alzheimer's disease (PMID:30820047)	0	0.928052	0	0.070024	0.001924	8941	FALSE	TRUE	3	FALSE
CVDII	BMP6	5	177409531	177409531	Atrial fibrillation (PMID:29892015)	0	0.930911	0	0.068201	0.000888	6292	FALSE	TRUE	1	FALSE
CVDII	BMP6	3	186742138	186742138	Atrial fibrillation (PMID:29892015)	0	0.937657	0	0.0616	0.000743	7658	FALSE	FALSE	1	FALSE
CVDII	BMP6	4	186235350	186235350	Atrial fibrillation (PMID:29892015)	0	0.901542	0	0.05728	0.041179	8898	FALSE	TRUE	3	FALSE
CVDII	BMP6	5	177409531	177409531	Atrial fibrillation (PMID:30535219)	0	0.93655	0	0.062557	0.000894	5876	FALSE	TRUE	1	FALSE
CVDII	BMP6	3	186742138	186742138	Atrial fibrillation (PMID:30535219)	0	0.940258	0	0.058997	0.000745	7392	FALSE	FALSE	1	FALSE
CVDII	BMP6	4	186235350	186235350	Atrial fibrillation (PMID:30535219)	0	0.898495	0	0.054003	0.047502	8566	FALSE	TRUE	3	FALSE
CVDII	BMP6	3	186742138	186742138	BMI (PMID:30239722)	0	0	0	1	0	10598	FALSE	FALSE	1	FALSE
CVDII	BMP6	5	177409531	177409531	BMI (PMID:30239722)	0	0.001032	0	0.998964	3e-06	9085	FALSE	TRUE	1	FALSE
CVDII	BMP6	4	186235350	186235350	BMI (PMID:30239722)	0	0.247642	0	0.752197	0.000161	11893	FALSE	TRUE	3	FALSE
CVDII	BMP6	5	177409531	177409531	CKD in T1D (PMID:27647854)	0	4e-06	0	0.999996	0	4172	FALSE	TRUE	1	FALSE
CVDII	BMP6	4	186235350	186235350	CKD in T1D (PMID:27647854)	0	0.001234	0	0.998757	9e-06	6657	FALSE	TRUE	3	FALSE
CVDII	BMP6	3	186742138	186742138	CKD in T1D (PMID:27647854)	0	0.073887	0	0.922401	0.003712	5369	FALSE	FALSE	1	FALSE
CVDII	BMP6	5	177409531	177409531	CKD in T1D/T2D - Europeans (PMID:29703844)	0	0.000678	0	0.99932	3e-06	5554	FALSE	TRUE	1	FALSE
CVDII	BMP6	4	186235350	186235350	CKD in T1D/T2D - Europeans (PMID:29703844)	0	0.002216	0	0.997776	7e-06	7831	FALSE	TRUE	3	FALSE
CVDII	BMP6	3	186742138	186742138	CKD in T1D/T2D - Europeans (PMID:29703844)	0	0.129328	0	0.869158	0.001514	6274	FALSE	FALSE	1	FALSE
CVDII	BMP6	5	177409531	177409531	CKD in T1D/T2D - Multiethnic (PMID:29703844)	0	0.000678	0	0.99932	3e-06	5554	FALSE	TRUE	1	FALSE
CVDII	BMP6	4	186235350	186235350	CKD in T1D/T2D - Multiethnic (PMID:29703844)	0	0.002216	0	0.997776	7e-06	7831	FALSE	TRUE	3	FALSE
CVDII	BMP6	3	186742138	186742138	CKD in T1D/T2D - Multiethnic (PMID:29703844)	0	0.129328	0	0.869158	0.001514	6274	FALSE	FALSE	1	FALSE
CVDII	BMP6	4	186235350	186235350	CKD in T2D - Europeans (PMID:29703844)	0	0	0	1	0	8173	FALSE	TRUE	3	FALSE
CVDII	BMP6	5	177409531	177409531	CKD in T2D - Europeans (PMID:29703844)	0	0	0	1	0	5671	FALSE	TRUE	1	FALSE
CVDII	BMP6	3	186742138	186742138	CKD in T2D - Europeans (PMID:29703844)	0	1.5e-05	0	0.999985	0	6519	FALSE	FALSE	1	FALSE
CVDII	BMP6	4	186235350	186235350	CKD in T2D - Multiethnic (PMID:29703844)	0	0	0	1	0	8173	FALSE	TRUE	3	FALSE
CVDII	BMP6	5	177409531	177409531	CKD in T2D - Multiethnic (PMID:29703844)	0	0	0	1	0	5671	FALSE	TRUE	1	FALSE
CVDII	BMP6	3	186742138	186742138	CKD in T2D - Multiethnic (PMID:29703844)	0	2.4e-05	0	0.999975	0	6519	FALSE	FALSE	1	FALSE
CVDII	BMP6	5	177409531	177409531	CKD/DKD in T2D - Europeans (PMID:29703844)	0	0	0	1	0	3875	FALSE	TRUE	1	FALSE
CVDII	BMP6	4	186235350	186235350	CKD/DKD in T2D - Europeans (PMID:29703844)	0	0.01678	0	0.983089	0.000131	6513	FALSE	TRUE	3	FALSE
CVDII	BMP6	3	186742138	186742138	CKD/DKD in T2D - Europeans (PMID:29703844)	0	0.134028	0	0.864962	0.001009	5304	FALSE	FALSE	1	FALSE
CVDII	BMP6	5	177409531	177409531	CKD/DKD in T2D - Multiethnic (PMID:29703844)	0	0	0	1	0	3875	FALSE	TRUE	1	FALSE
CVDII	BMP6	4	186235350	186235350	CKD/DKD in T2D - Multiethnic (PMID:29703844)	0	0.010296	0	0.989623	8.2e-05	6513	FALSE	TRUE	3	FALSE
CVDII	BMP6	3	186742138	186742138	CKD/DKD in T2D - Multiethnic (PMID:29703844)	0	0.104956	0	0.894287	0.000758	5304	FALSE	FALSE	1	FALSE
CVDII	BMP6	5	177409531	177409531	CKD+DKD in T1D (PMID:27647854)	0	4e-06	0	0.999996	0	4687	FALSE	TRUE	1	FALSE
CVDII	BMP6	3	186742138	186742138	CKD+DKD in T1D (PMID:27647854)	0	0.006015	0	0.993784	0.000201	5668	FALSE	FALSE	1	FALSE
CVDII	BMP6	4	186235350	186235350	CKD+DKD in T1D (PMID:27647854)	0	0.091654	0	0.907843	0.000503	6460	FALSE	TRUE	3	FALSE
CVDII	BMP6	5	177409531	177409531	CKD+DKD in T1D/T2D - Europeans (PMID:29703844)	0	0.002501	0	0.997486	1.3e-05	5305	FALSE	TRUE	1	FALSE
CVDII	BMP6	4	186235350	186235350	CKD+DKD in T1D/T2D - Europeans (PMID:29703844)	0	0.010754	0	0.989199	4.7e-05	7499	FALSE	TRUE	3	FALSE
CVDII	BMP6	3	186742138	186742138	CKD+DKD in T1D/T2D - Europeans (PMID:29703844)	0	0.218101	0	0.779956	0.001944	6012	FALSE	FALSE	1	FALSE
CVDII	BMP6	5	177409531	177409531	CKD+DKD in T1D/T2D - Multiethnic (PMID:29703844)	0	0.002501	0	0.997486	1.3e-05	5305	FALSE	TRUE	1	FALSE
CVDII	BMP6	4	186235350	186235350	CKD+DKD in T1D/T2D - Multiethnic (PMID:29703844)	0	0.010754	0	0.989199	4.7e-05	7499	FALSE	TRUE	3	FALSE
CVDII	BMP6	3	186742138	186742138	CKD+DKD in T1D/T2D - Multiethnic (PMID:29703844)	0	0.218101	0	0.779956	0.001944	6012	FALSE	FALSE	1	FALSE
CVDII	BMP6	4	186235350	186235350	Coronary artery disease (PMID:28714975)	0	0.615471	0	0.034015	0.350513	8058	FALSE	TRUE	3	FALSE
CVDII	BMP6	5	177409531	177409531	Coronary artery disease (PMID:28714975)	0	0.967857	0	0.028852	0.003291	5420	FALSE	TRUE	1	FALSE
CVDII	BMP6	3	186742138	186742138	Coronary artery disease (PMID:28714975)	0	0.97055	0	0.028598	0.000853	6547	FALSE	FALSE	1	FALSE
CVDII	BMP6	4	186235350	186235350	DKD in T1D/T2D - Europeans (PMID:29703844)	0	0	0	1	0	8089	FALSE	TRUE	3	FALSE
CVDII	BMP6	5	177409531	177409531	DKD in T1D/T2D - Europeans (PMID:29703844)	0	0.014695	0	0.985247	5.8e-05	5867	FALSE	TRUE	1	FALSE
CVDII	BMP6	3	186742138	186742138	DKD in T1D/T2D - Europeans (PMID:29703844)	0	0.10004	0	0.899653	0.000307	6564	FALSE	FALSE	1	FALSE
CVDII	BMP6	4	186235350	186235350	DKD in T1D/T2D - Multiethnic (PMID:29703844)	0	0	0	1	0	8089	FALSE	TRUE	3	FALSE
CVDII	BMP6	5	177409531	177409531	DKD in T1D/T2D - Multiethnic (PMID:29703844)	0	0.014695	0	0.985247	5.8e-05	5867	FALSE	TRUE	1	FALSE
CVDII	BMP6	3	186742138	186742138	DKD in T1D/T2D - Multiethnic (PMID:29703844)	0	0.10004	0	0.899653	0.000307	6564	FALSE	FALSE	1	FALSE
CVDII	BMP6	4	186235350	186235350	DKD in T2D - Europeans (PMID:29703844)	0	0	0	1	0	8222	FALSE	TRUE	3	FALSE
CVDII	BMP6	5	177409531	177409531	DKD in T2D - Europeans (PMID:29703844)	0	4.7e-05	0	0.999952	0	5715	FALSE	TRUE	1	FALSE
CVDII	BMP6	3	186742138	186742138	DKD in T2D - Europeans (PMID:29703844)	0	7.6e-05	0	0.999924	0	6556	FALSE	FALSE	1	FALSE
CVDII	BMP6	4	186235350	186235350	DKD in T2D - Multiethnic (PMID:29703844)	0	0	0	1	0	8222	FALSE	TRUE	3	FALSE
CVDII	BMP6	5	177409531	177409531	DKD in T2D - Multiethnic (PMID:29703844)	0	7e-06	0	0.999993	0	5715	FALSE	TRUE	1	FALSE
CVDII	BMP6	3	186742138	186742138	DKD in T2D - Multiethnic (PMID:29703844)	0	9.6e-05	0	0.999903	0	6556	FALSE	FALSE	1	FALSE
CVDII	BMP6	5	177409531	177409531	Early DKD in T1D (PMID:27647854)	0	6.1e-05	0	0.999938	0	4536	FALSE	TRUE	1	FALSE
CVDII	BMP6	3	186742138	186742138	Early DKD in T1D (PMID:27647854)	0	0.006101	0	0.993861	3.8e-05	5816	FALSE	FALSE	1	FALSE
CVDII	BMP6	4	186235350	186235350	Early DKD in T1D (PMID:27647854)	0	0.012302	0	0.987608	9.1e-05	7351	FALSE	TRUE	3	FALSE
CVDII	BMP6	4	186235350	186235350	eGFR (cystatin C) (PMID:28452372)	0	0.998228	0	2e-06	0.00177	5	FALSE	TRUE	3	FALSE
CVDII	BMP6	5	177409531	177409531	eGFR (cystatin C) (PMID:28452372)	0.999769	0.000227	4e-06	0	0	2	FALSE	TRUE	1	FALSE
CVDII	BMP6	4	186235350	186235350	eGFR (serum creatinine) (PMID:28452372)	0.999875	0.000123	2e-06	0	0	5	FALSE	TRUE	3	FALSE
CVDII	BMP6	5	177409531	177409531	eGFR (serum creatinine) (PMID:28452372)	0.9992	0.000776	2.2e-05	0	1e-06	7	FALSE	TRUE	1	FALSE
CVDII	BMP6	3	186742138	186742138	eGFR (serum creatinine) (PMID:28452372)	0.999726	8.5e-05	0.000188	0	1e-06	4	FALSE	FALSE	1	FALSE
CVDII	BMP6	5	177409531	177409531	ESRD vs controls in T1D (PMID:27647854)	0	0.022319	0	0.9775	0.00018	3412	FALSE	TRUE	1	FALSE
CVDII	BMP6	4	186235350	186235350	ESRD vs controls in T1D (PMID:27647854)	0	0.170305	0	0.828634	0.001061	5590	FALSE	TRUE	3	FALSE
CVDII	BMP6	3	186742138	186742138	ESRD vs controls in T1D (PMID:27647854)	0	0.508735	0	0.485983	0.005282	4840	FALSE	FALSE	1	FALSE
CVDII	BMP6	5	177409531	177409531	ESRD vs controls in T1D/T2D - Europeans (PMID:29703844)	0	0.245981	0	0.752494	0.001525	4699	FALSE	TRUE	1	FALSE
CVDII	BMP6	4	186235350	186235350	ESRD vs controls in T1D/T2D - Europeans (PMID:29703844)	0	0.580632	0	0.416719	0.002649	7250	FALSE	TRUE	3	FALSE
CVDII	BMP6	3	186742138	186742138	ESRD vs controls in T1D/T2D - Europeans (PMID:29703844)	0	0.739981	0	0.24743	0.012589	5821	FALSE	FALSE	1	FALSE
CVDII	BMP6	5	177409531	177409531	ESRD vs controls in T1D/T2D - Multiethnic (PMID:29703844)	0	0.246499	0	0.752199	0.001303	4699	FALSE	TRUE	1	FALSE
CVDII	BMP6	4	186235350	186235350	ESRD vs controls in T1D/T2D - Multiethnic (PMID:29703844)	0	0.570172	0	0.427254	0.002573	7250	FALSE	TRUE	3	FALSE
CVDII	BMP6	3	186742138	186742138	ESRD vs controls in T1D/T2D - Multiethnic (PMID:29703844)	0	0.748216	0	0.237939	0.013845	5821	FALSE	FALSE	1	FALSE
CVDII	BMP6	5	177409531	177409531	ESRD vs controls in T2D - Europeans (PMID:29703844)	0	0.01912	0	0.980698	0.000181	3103	FALSE	TRUE	1	FALSE
CVDII	BMP6	3	186742138	186742138	ESRD vs controls in T2D - Europeans (PMID:29703844)	0	0.134183	0	0.86286	0.002957	4396	FALSE	FALSE	1	FALSE
CVDII	BMP6	4	186235350	186235350	ESRD vs controls in T2D - Europeans (PMID:29703844)	0	0.60792	0	0.384977	0.007103	5375	FALSE	TRUE	3	FALSE
CVDII	BMP6	5	177409531	177409531	ESRD vs controls in T2D - Multiethnic (PMID:29703844)	0	0.019858	0	0.979957	0.000186	3103	FALSE	TRUE	1	FALSE
CVDII	BMP6	3	186742138	186742138	ESRD vs controls in T2D - Multiethnic (PMID:29703844)	0	0.089444	0	0.908594	0.001963	4396	FALSE	FALSE	1	FALSE
CVDII	BMP6	4	186235350	186235350	ESRD vs controls in T2D - Multiethnic (PMID:29703844)	0	0.582396	0	0.410808	0.006796	5375	FALSE	TRUE	3	FALSE
CVDII	BMP6	4	186235350	186235350	ESRD vs non-ESRD in T1D (PMID:27647854)	0	0.245991	0	0.75252	0.001489	5589	FALSE	TRUE	3	FALSE
CVDII	BMP6	3	186742138	186742138	ESRD vs non-ESRD in T1D (PMID:27647854)	0	0.484282	0	0.511431	0.004288	4839	FALSE	FALSE	1	FALSE
CVDII	BMP6	5	177409531	177409531	ESRD vs non-ESRD in T1D (PMID:27647854)	0	0.850826	0	0.142988	0.006185	3410	FALSE	TRUE	1	FALSE
CVDII	BMP6	3	186742138	186742138	HDL cholesterol (PMID:29083408)	0	0	0	1	0	101	FALSE	FALSE	1	FALSE
CVDII	BMP6	5	177409531	177409531	HDL cholesterol (PMID:29083408)	0	0.145527	0	0.853438	0.001034	141	FALSE	TRUE	1	FALSE
CVDII	BMP6	4	186235350	186235350	HDL cholesterol (PMID:29083408)	0	0.993703	0	0.003607	0.00269	137	FALSE	TRUE	3	FALSE
CVDII	BMP6	4	186235350	186235350	Late DKD in T1D (PMID:27647854)	0	0.087773	0	0.911762	0.000465	6879	FALSE	TRUE	3	FALSE
CVDII	BMP6	3	186742138	186742138	Late DKD in T1D (PMID:27647854)	0	0.097752	0	0.901096	0.001152	5708	FALSE	FALSE	1	FALSE
CVDII	BMP6	5	177409531	177409531	Late DKD in T1D (PMID:27647854)	0	0.310266	0	0.688111	0.001623	4691	FALSE	TRUE	1	FALSE
CVDII	BMP6	4	186235350	186235350	Late DKD in T1D/T2D - Europeans (PMID:29703844)	0	0	0	1	0	7783	FALSE	TRUE	3	FALSE
CVDII	BMP6	3	186742138	186742138	Late DKD in T1D/T2D - Europeans (PMID:29703844)	0	0.004665	0	0.995314	2.1e-05	6383	FALSE	FALSE	1	FALSE
CVDII	BMP6	5	177409531	177409531	Late DKD in T1D/T2D - Europeans (PMID:29703844)	0	0.112747	0	0.88679	0.000463	5607	FALSE	TRUE	1	FALSE
CVDII	BMP6	4	186235350	186235350	Late DKD in T1D/T2D - Multiethnic (PMID:29703844)	0	0	0	1	0	7783	FALSE	TRUE	3	FALSE
CVDII	BMP6	3	186742138	186742138	Late DKD in T1D/T2D - Multiethnic (PMID:29703844)	0	0.005883	0	0.994091	2.6e-05	6383	FALSE	FALSE	1	FALSE
CVDII	BMP6	5	177409531	177409531	Late DKD in T1D/T2D - Multiethnic (PMID:29703844)	0	0.162762	0	0.836567	0.000671	5607	FALSE	TRUE	1	FALSE
CVDII	BMP6	3	186742138	186742138	Late DKD in T2D - Europeans (PMID:29703844)	0	0.007907	0	0.992046	4.6e-05	5734	FALSE	FALSE	1	FALSE
CVDII	BMP6	5	177409531	177409531	Late DKD in T2D - Europeans (PMID:29703844)	0	0.012418	0	0.987493	8.9e-05	4323	FALSE	TRUE	1	FALSE
CVDII	BMP6	4	186235350	186235350	Late DKD in T2D - Europeans (PMID:29703844)	0	0.256074	0	0.741484	0.002443	7182	FALSE	TRUE	3	FALSE
CVDII	BMP6	3	186742138	186742138	Late DKD in T2D - Multiethnic (PMID:29703844)	0	0.006023	0	0.993944	3.2e-05	5734	FALSE	FALSE	1	FALSE
CVDII	BMP6	5	177409531	177409531	Late DKD in T2D - Multiethnic (PMID:29703844)	0	0.012403	0	0.987511	8.6e-05	4323	FALSE	TRUE	1	FALSE
CVDII	BMP6	4	186235350	186235350	Late DKD in T2D - Multiethnic (PMID:29703844)	0	0.274785	0	0.722586	0.002629	7182	FALSE	TRUE	3	FALSE
CVDII	BMP6	5	177409531	177409531	LDL cholesterol (PMID:29083408)	0	0.459413	0	0.540324	0.000262	141	FALSE	TRUE	1	FALSE
CVDII	BMP6	4	186235350	186235350	LDL cholesterol (PMID:29083408)	0	0.691118	0	0.300712	0.00817	137	FALSE	TRUE	3	FALSE
CVDII	BMP6	3	186742138	186742138	LDL cholesterol (PMID:29083408)	0	0.99891	0	0.000799	0.000291	101	FALSE	FALSE	1	FALSE
CVDII	BMP6	5	177409531	177409531	Microalbuminuria in T1D/T2D - Europeans (PMID:29703844)	0	0	0	1	0	5566	FALSE	TRUE	1	FALSE
CVDII	BMP6	3	186742138	186742138	Microalbuminuria in T1D/T2D - Europeans (PMID:29703844)	0	0.001404	0	0.99859	7e-06	6378	FALSE	FALSE	1	FALSE
CVDII	BMP6	4	186235350	186235350	Microalbuminuria in T1D/T2D - Europeans (PMID:29703844)	0	0.178262	0	0.81972	0.002018	7895	FALSE	TRUE	3	FALSE
CVDII	BMP6	5	177409531	177409531	Microalbuminuria in T1D/T2D - Multiethnic (PMID:29703844)	0	0	0	1	0	5566	FALSE	TRUE	1	FALSE
CVDII	BMP6	3	186742138	186742138	Microalbuminuria in T1D/T2D - Multiethnic (PMID:29703844)	0	0.00194	0	0.998053	8e-06	6378	FALSE	FALSE	1	FALSE
CVDII	BMP6	4	186235350	186235350	Microalbuminuria in T1D/T2D - Multiethnic (PMID:29703844)	0	0.167843	0	0.830062	0.002095	7895	FALSE	TRUE	3	FALSE
CVDII	BMP6	5	177409531	177409531	Microalbuminuria in T2D - Europeans (PMID:29703844)	0	0	0	1	0	5662	FALSE	TRUE	1	FALSE
CVDII	BMP6	3	186742138	186742138	Microalbuminuria in T2D - Europeans (PMID:29703844)	0	0	0	1	0	6491	FALSE	FALSE	1	FALSE
CVDII	BMP6	4	186235350	186235350	Microalbuminuria in T2D - Europeans (PMID:29703844)	0	0.017823	0	0.981966	0.000212	8156	FALSE	TRUE	3	FALSE
CVDII	BMP6	3	186742138	186742138	Microalbuminuria in T2D - Multiethnic (PMID:29703844)	0	0	0	1	0	6491	FALSE	FALSE	1	FALSE
CVDII	BMP6	5	177409531	177409531	Microalbuminuria in T2D - Multiethnic (PMID:29703844)	0	0	0	1	0	5662	FALSE	TRUE	1	FALSE
CVDII	BMP6	4	186235350	186235350	Microalbuminuria in T2D - Multiethnic (PMID:29703844)	0	0.013737	0	0.986105	0.000157	8156	FALSE	TRUE	3	FALSE
CVDII	BMP6	4	186235350	186235350	Severe Covid-19 (PMID:32558485)	0.993184	0.006363	0.000393	2e-06	5.8e-05	17	FALSE	TRUE	3	FALSE
CVDII	BMP6	5	177409531	177409531	Severe Covid-19 (PMID:32558485)	0.999421	0.000293	0.000268	0	1.7e-05	4	FALSE	TRUE	1	FALSE
CVDII	BMP6	3	186742138	186742138	Severe Covid-19 (PMID:32558485)	0.999012	0.000609	0.00037	0	9e-06	16	FALSE	FALSE	1	FALSE
CVDII	BMP6	3	186742138	186742138	Total cholesterol (PMID:29083408)	0	0.68187	0	0.317947	0.000183	101	FALSE	FALSE	1	FALSE
CVDII	BMP6	5	177409531	177409531	Total cholesterol (PMID:29083408)	0	0.996322	0	0.002504	0.001174	141	FALSE	TRUE	1	FALSE
CVDII	BMP6	4	186235350	186235350	Total cholesterol (PMID:29083408)	0	0.99233	0	0.002284	0.005386	137	FALSE	TRUE	3	FALSE
CVDII	BMP6	5	177409531	177409531	Triglycerides (PMID:29083408)	0	0.804583	0	0.018494	0.176923	141	FALSE	TRUE	1	FALSE
CVDII	BMP6	4	186235350	186235350	Triglycerides (PMID:29083408)	0	0.997146	0	0.00257	0.000284	137	FALSE	TRUE	3	FALSE
CVDII	BMP6	3	186742138	186742138	Triglycerides (PMID:29083408)	0	0.999319	0	0.000415	0.000266	101	FALSE	FALSE	1	FALSE
CVDII	BMP6	3	186742138	186742138	Type 2 diabetes - Europeans (PMID:30297969)	0	0	0	1	0	8644	FALSE	FALSE	1	FALSE
CVDII	BMP6	5	177409531	177409531	Type 2 diabetes - Europeans (PMID:30297969)	0	0.845942	0	0.143076	0.010982	6944	FALSE	TRUE	1	FALSE
CVDII	BMP6	4	186235350	186235350	Type 2 diabetes - Europeans (PMID:30297969)	0	0.865053	0	0.134038	0.000909	9753	FALSE	TRUE	3	FALSE
CVDII	BMP6	3	186742138	186742138	Type 2 diabetes adjusted for BMI - Europeans (PMID:30297969)	0	0	0	1	0	10503	FALSE	FALSE	1	FALSE
CVDII	BMP6	5	177409531	177409531	Type 2 diabetes adjusted for BMI - Europeans (PMID:30297969)	0	0.691136	0	0.304618	0.004246	8657	FALSE	TRUE	1	FALSE
CVDII	BMP6	4	186235350	186235350	Type 2 diabetes adjusted for BMI - Europeans (PMID:30297969)	0	0.701661	0	0.297795	0.000544	11747	FALSE	TRUE	3	FALSE
CVDII	BMP6	5	177409531	177409531	Waist-to-hip ratio (PMID:30239722)	0	5e-06	0	0.999995	0	9085	FALSE	TRUE	1	FALSE
CVDII	BMP6	3	186742138	186742138	Waist-to-hip ratio (PMID:30239722)	0	0.000325	0	0.999675	0	10598	FALSE	FALSE	1	FALSE
CVDII	BMP6	4	186235350	186235350	Waist-to-hip ratio (PMID:30239722)	0	0.926173	0	0.073587	0.00024	11893	FALSE	TRUE	3	FALSE
CVDII	BMP6	5	177409531	177409531	Waist-to-hip ratio adjusted for BMI (PMID:30239722)	0	0	0	1	0	9085	FALSE	TRUE	1	FALSE
CVDII	BMP6	3	186742138	186742138	Waist-to-hip ratio adjusted for BMI (PMID:30239722)	0	0	0	1	0	10598	FALSE	FALSE	1	FALSE
CVDII	BMP6	4	186235350	186235350	Waist-to-hip ratio adjusted for BMI (PMID:30239722)	0	0.931701	0	0.068124	0.000175	11893	FALSE	TRUE	3	FALSE
CVDII	CA5A	16	87893616	87893616	Albuminuria - UKBB (PMID:30220432)	0	0.978221	0	0.021408	0.000371	11099	FALSE	FALSE	3	TRUE
CVDII	CA5A	16	87893616	87893616	All DKD in T1D (PMID:27647854)	0	8.3e-05	0	0.999915	2e-06	8747	FALSE	FALSE	3	TRUE
CVDII	CA5A	16	87893616	87893616	Alzheimer's disease (PMID:30617256)	0	0.963022	0	0.036561	0.000417	11287	FALSE	FALSE	3	TRUE
CVDII	CA5A	16	87893616	87893616	Alzheimer's disease (PMID:30820047)	0	0.90136	0	0.09611	0.00253	10315	FALSE	FALSE	3	TRUE
CVDII	CA5A	16	87893616	87893616	Atrial fibrillation (PMID:29892015)	0	0.913164	0	0.085122	0.001714	11033	FALSE	FALSE	3	TRUE
CVDII	CA5A	16	87893616	87893616	Atrial fibrillation (PMID:30535219)	0	0.920026	0	0.078247	0.001727	10504	FALSE	FALSE	3	TRUE
CVDII	CA5A	16	87893616	87893616	BMI (PMID:30239722)	0	0.641567	0	0.358232	0.000201	14965	FALSE	FALSE	3	TRUE
CVDII	CA5A	16	87893616	87893616	CKD in T1D (PMID:27647854)	0	0	0	1	0	7585	FALSE	FALSE	3	TRUE
CVDII	CA5A	16	87893616	87893616	CKD in T1D/T2D - Europeans (PMID:29703844)	0	1.5e-05	0	0.999985	0	8867	FALSE	FALSE	3	TRUE
CVDII	CA5A	16	87893616	87893616	CKD in T1D/T2D - Multiethnic (PMID:29703844)	0	1.5e-05	0	0.999985	0	8867	FALSE	FALSE	3	TRUE
CVDII	CA5A	16	87893616	87893616	CKD in T2D - Europeans (PMID:29703844)	0	0	0	1	0	9302	FALSE	FALSE	3	TRUE
CVDII	CA5A	16	87893616	87893616	CKD in T2D - Multiethnic (PMID:29703844)	0	0	0	1	0	9302	FALSE	FALSE	3	TRUE
CVDII	CA5A	16	87893616	87893616	CKD/DKD in T2D - Europeans (PMID:29703844)	0	0	0	1	0	7298	FALSE	FALSE	3	TRUE
CVDII	CA5A	16	87893616	87893616	CKD/DKD in T2D - Multiethnic (PMID:29703844)	0	0	0	1	0	7298	FALSE	FALSE	3	TRUE
CVDII	CA5A	16	87893616	87893616	CKD+DKD in T1D (PMID:27647854)	0	0.000329	0	0.999623	4.8e-05	8098	FALSE	FALSE	3	TRUE
CVDII	CA5A	16	87893616	87893616	CKD+DKD in T1D/T2D - Europeans (PMID:29703844)	0	0	0	1	0	8428	FALSE	FALSE	3	TRUE
CVDII	CA5A	16	87893616	87893616	CKD+DKD in T1D/T2D - Multiethnic (PMID:29703844)	0	0	0	1	0	8428	FALSE	FALSE	3	TRUE
CVDII	CA5A	16	87893616	87893616	Coronary artery disease (PMID:28714975)	0	0.905639	0	0.093109	0.001252	8977	FALSE	FALSE	3	TRUE
CVDII	CA5A	16	87893616	87893616	DKD in T1D/T2D - Europeans (PMID:29703844)	0	0.000266	0	0.999729	5e-06	9269	FALSE	FALSE	3	TRUE
CVDII	CA5A	16	87893616	87893616	DKD in T1D/T2D - Multiethnic (PMID:29703844)	0	0.000266	0	0.999729	5e-06	9269	FALSE	FALSE	3	TRUE
CVDII	CA5A	16	87893616	87893616	DKD in T2D - Europeans (PMID:29703844)	0	0	0	1	0	9380	FALSE	FALSE	3	TRUE
CVDII	CA5A	16	87893616	87893616	DKD in T2D - Multiethnic (PMID:29703844)	0	0	0	1	0	9380	FALSE	FALSE	3	TRUE
CVDII	CA5A	16	87893616	87893616	Early DKD in T1D (PMID:27647854)	0	0.000671	0	0.999322	7e-06	8240	FALSE	FALSE	3	TRUE
CVDII	CA5A	16	87893616	87893616	eGFR (cystatin C) (PMID:28452372)	0.999547	0.000451	2e-06	0	0	4	FALSE	FALSE	3	TRUE
CVDII	CA5A	16	87893616	87893616	eGFR (serum creatinine) (PMID:28452372)	0.999067	0.000908	2.3e-05	0	1e-06	10	FALSE	FALSE	3	TRUE
CVDII	CA5A	16	87893616	87893616	ESRD vs controls in T1D (PMID:27647854)	0	0.300184	0	0.682623	0.017192	6745	FALSE	FALSE	3	TRUE
CVDII	CA5A	16	87893616	87893616	ESRD vs controls in T1D/T2D - Europeans (PMID:29703844)	0	0.005913	0	0.99395	0.000136	8199	FALSE	FALSE	3	TRUE
CVDII	CA5A	16	87893616	87893616	ESRD vs controls in T1D/T2D - Multiethnic (PMID:29703844)	0	0.005502	0	0.994363	0.000135	8199	FALSE	FALSE	3	TRUE
CVDII	CA5A	16	87893616	87893616	ESRD vs controls in T2D - Europeans (PMID:29703844)	0	0.013168	0	0.986698	0.000135	5926	FALSE	FALSE	3	TRUE
CVDII	CA5A	16	87893616	87893616	ESRD vs controls in T2D - Multiethnic (PMID:29703844)	0	0.01286	0	0.987009	0.000131	5926	FALSE	FALSE	3	TRUE
CVDII	CA5A	16	87893616	87893616	ESRD vs non-ESRD in T1D (PMID:27647854)	0	0.410695	0	0.574781	0.014524	6744	FALSE	FALSE	3	TRUE
CVDII	CA5A	16	87893616	87893616	HDL cholesterol (PMID:29083408)	0.950332	0.04843	0.000952	4.8e-05	0.000237	120	FALSE	FALSE	3	TRUE
CVDII	CA5A	16	87893616	87893616	Late DKD in T1D (PMID:27647854)	0	0.344858	0	0.646165	0.008977	8114	FALSE	FALSE	3	TRUE
CVDII	CA5A	16	87893616	87893616	Late DKD in T1D/T2D - Europeans (PMID:29703844)	0	0.000815	0	0.999159	2.6e-05	8963	FALSE	FALSE	3	TRUE
CVDII	CA5A	16	87893616	87893616	Late DKD in T1D/T2D - Multiethnic (PMID:29703844)	0	0.000651	0	0.999326	2.3e-05	8963	FALSE	FALSE	3	TRUE
CVDII	CA5A	16	87893616	87893616	Late DKD in T2D - Europeans (PMID:29703844)	0	0	0	1	0	8061	FALSE	FALSE	3	TRUE
CVDII	CA5A	16	87893616	87893616	Late DKD in T2D - Multiethnic (PMID:29703844)	0	0	0	1	0	8061	FALSE	FALSE	3	TRUE
CVDII	CA5A	16	87893616	87893616	LDL cholesterol (PMID:29083408)	0.073779	0.00376	0.209837	0.009991	0.702633	120	FALSE	FALSE	3	TRUE
CVDII	CA5A	16	87893616	87893616	Microalbuminuria in T1D/T2D - Europeans (PMID:29703844)	0	0.150671	0	0.847881	0.001448	9016	FALSE	FALSE	3	TRUE
CVDII	CA5A	16	87893616	87893616	Microalbuminuria in T1D/T2D - Multiethnic (PMID:29703844)	0	0.176277	0	0.822082	0.001641	9016	FALSE	FALSE	3	TRUE
CVDII	CA5A	16	87893616	87893616	Microalbuminuria in T2D - Europeans (PMID:29703844)	0	0	0	1	0	9243	FALSE	FALSE	3	TRUE
CVDII	CA5A	16	87893616	87893616	Microalbuminuria in T2D - Multiethnic (PMID:29703844)	0	0	0	1	0	9243	FALSE	FALSE	3	TRUE
CVDII	CA5A	16	87893616	87893616	Severe Covid-19 (PMID:32558485)	0.435955	0.543941	0.000223	0.000258	0.019623	21	FALSE	FALSE	3	TRUE
CVDII	CA5A	16	87893616	87893616	Total cholesterol (PMID:29083408)	0.305613	0.015575	0.155032	0.007384	0.516396	120	FALSE	FALSE	3	TRUE
CVDII	CA5A	16	87893616	87893616	Triglycerides (PMID:29083408)	0.949866	0.048407	0.001493	7.6e-05	0.000158	120	FALSE	FALSE	3	TRUE
CVDII	CA5A	16	87893616	87893616	Type 2 diabetes - Europeans (PMID:30297969)	0	0.829797	0	0.168837	0.001366	11779	FALSE	FALSE	3	TRUE
CVDII	CA5A	16	87893616	87893616	Type 2 diabetes adjusted for BMI - Europeans (PMID:30297969)	0	0.660893	0	0.337883	0.001223	14228	FALSE	FALSE	3	TRUE
CVDII	CA5A	16	87893616	87893616	Waist-to-hip ratio (PMID:30239722)	0	0.762027	0	0.23778	0.000192	14965	FALSE	FALSE	3	TRUE
CVDII	CA5A	16	87893616	87893616	Waist-to-hip ratio adjusted for BMI (PMID:30239722)	0	0.873802	0	0.125978	0.000219	14965	FALSE	FALSE	3	TRUE
CVDIII	CASP3	4	184671440	184671440	Albuminuria - UKBB (PMID:30220432)	0	0.985701	0	0.013688	0.00061	8726	FALSE	FALSE	3	TRUE
CVDIII	CASP3	4	184671440	184671440	All DKD in T1D (PMID:27647854)	0	2e-06	0	0.999998	0	7156	FALSE	FALSE	3	TRUE
CVDIII	CASP3	4	184671440	184671440	Alzheimer's disease (PMID:30617256)	0	0.969325	0	0.02895	0.001724	8807	FALSE	FALSE	3	TRUE
CVDIII	CASP3	4	184671440	184671440	Alzheimer's disease (PMID:30820047)	0	0.89575	0	0.102229	0.002021	8391	FALSE	FALSE	3	TRUE
CVDIII	CASP3	4	184671440	184671440	Atrial fibrillation (PMID:29892015)	0	0.940952	0	0.05719	0.001858	8704	FALSE	FALSE	3	TRUE
CVDIII	CASP3	4	184671440	184671440	Atrial fibrillation (PMID:30535219)	0	0.943943	0	0.054199	0.001858	8407	FALSE	FALSE	3	TRUE
CVDIII	CASP3	4	184671440	184671440	BMI (PMID:30239722)	0	0.896284	0	0.103273	0.000443	12070	FALSE	FALSE	3	TRUE
CVDIII	CASP3	4	184671440	184671440	CKD in T1D (PMID:27647854)	0	0	0	1	0	6378	FALSE	FALSE	3	TRUE
CVDIII	CASP3	4	184671440	184671440	CKD in T1D/T2D - Europeans (PMID:29703844)	0	4e-06	0	0.999995	0	7266	FALSE	FALSE	3	TRUE
CVDIII	CASP3	4	184671440	184671440	CKD in T1D/T2D - Multiethnic (PMID:29703844)	0	4e-06	0	0.999995	0	7266	FALSE	FALSE	3	TRUE
CVDIII	CASP3	4	184671440	184671440	CKD in T2D - Europeans (PMID:29703844)	0	0	0	1	0	7545	FALSE	FALSE	3	TRUE
CVDIII	CASP3	4	184671440	184671440	CKD in T2D - Multiethnic (PMID:29703844)	0	0	0	1	0	7545	FALSE	FALSE	3	TRUE
CVDIII	CASP3	4	184671440	184671440	CKD/DKD in T2D - Europeans (PMID:29703844)	0	0	0	1	0	6269	FALSE	FALSE	3	TRUE
CVDIII	CASP3	4	184671440	184671440	CKD/DKD in T2D - Multiethnic (PMID:29703844)	0	0	0	0.999999	0	6269	FALSE	FALSE	3	TRUE
CVDIII	CASP3	4	184671440	184671440	CKD+DKD in T1D (PMID:27647854)	0	0.321033	0	0.669177	0.00979	6571	FALSE	FALSE	3	TRUE
CVDIII	CASP3	4	184671440	184671440	CKD+DKD in T1D/T2D - Europeans (PMID:29703844)	0	0.03287	0	0.966566	0.000565	6986	FALSE	FALSE	3	TRUE
CVDIII	CASP3	4	184671440	184671440	CKD+DKD in T1D/T2D - Multiethnic (PMID:29703844)	0	0.03287	0	0.966566	0.000565	6986	FALSE	FALSE	3	TRUE
CVDIII	CASP3	4	184671440	184671440	Coronary artery disease (PMID:28714975)	0	0.95866	0	0.039386	0.001954	7525	FALSE	FALSE	3	TRUE
CVDIII	CASP3	4	184671440	184671440	DKD in T1D/T2D - Europeans (PMID:29703844)	0	0	0	0.999999	0	7520	FALSE	FALSE	3	TRUE
CVDIII	CASP3	4	184671440	184671440	DKD in T1D/T2D - Multiethnic (PMID:29703844)	0	0	0	0.999999	0	7520	FALSE	FALSE	3	TRUE
CVDIII	CASP3	4	184671440	184671440	DKD in T2D - Europeans (PMID:29703844)	0	0	0	1	0	7592	FALSE	FALSE	3	TRUE
CVDIII	CASP3	4	184671440	184671440	DKD in T2D - Multiethnic (PMID:29703844)	0	0	0	1	0	7592	FALSE	FALSE	3	TRUE
CVDIII	CASP3	4	184671440	184671440	Early DKD in T1D (PMID:27647854)	0	2e-06	0	0.999998	0	6777	FALSE	FALSE	3	TRUE
CVDIII	CASP3	4	184671440	184671440	ESRD vs controls in T1D (PMID:27647854)	0	0.081019	0	0.91489	0.004091	5743	FALSE	FALSE	3	TRUE
CVDIII	CASP3	4	184671440	184671440	ESRD vs controls in T1D/T2D - Europeans (PMID:29703844)	0	0.856973	0	0.119499	0.023528	6780	FALSE	FALSE	3	TRUE
CVDIII	CASP3	4	184671440	184671440	ESRD vs controls in T1D/T2D - Multiethnic (PMID:29703844)	0	0.843728	0	0.140064	0.016207	6780	FALSE	FALSE	3	TRUE
CVDIII	CASP3	4	184671440	184671440	ESRD vs controls in T2D - Europeans (PMID:29703844)	0	0.14712	0	0.851099	0.001781	5391	FALSE	FALSE	3	TRUE
CVDIII	CASP3	4	184671440	184671440	ESRD vs controls in T2D - Multiethnic (PMID:29703844)	0	0.119109	0	0.879465	0.001426	5391	FALSE	FALSE	3	TRUE
CVDIII	CASP3	4	184671440	184671440	ESRD vs non-ESRD in T1D (PMID:27647854)	0	0.706967	0	0.244053	0.04898	5743	FALSE	FALSE	3	TRUE
CVDIII	CASP3	4	184671440	184671440	HDL cholesterol (PMID:29083408)	0.040413	0.958219	1.7e-05	0.000405	0.000946	78	FALSE	FALSE	3	TRUE
CVDIII	CASP3	4	184671440	184671440	Late DKD in T1D (PMID:27647854)	0	0.271408	0	0.726474	0.002117	6598	FALSE	FALSE	3	TRUE
CVDIII	CASP3	4	184671440	184671440	Late DKD in T1D/T2D - Europeans (PMID:29703844)	0	0	0	1	0	7238	FALSE	FALSE	3	TRUE
CVDIII	CASP3	4	184671440	184671440	Late DKD in T1D/T2D - Multiethnic (PMID:29703844)	0	0	0	1	0	7238	FALSE	FALSE	3	TRUE
CVDIII	CASP3	4	184671440	184671440	Late DKD in T2D - Europeans (PMID:29703844)	0	0.009073	0	0.990724	0.000203	6664	FALSE	FALSE	3	TRUE
CVDIII	CASP3	4	184671440	184671440	Late DKD in T2D - Multiethnic (PMID:29703844)	0	0.00894	0	0.990848	0.000212	6664	FALSE	FALSE	3	TRUE
CVDIII	CASP3	4	184671440	184671440	LDL cholesterol (PMID:29083408)	0.04038	0.957448	3.1e-05	0.000723	0.001419	78	FALSE	FALSE	3	TRUE
CVDIII	CASP3	4	184671440	184671440	Microalbuminuria in T1D/T2D - Europeans (PMID:29703844)	0	0.28724	0	0.702355	0.010405	7263	FALSE	FALSE	3	TRUE
CVDIII	CASP3	4	184671440	184671440	Microalbuminuria in T1D/T2D - Multiethnic (PMID:29703844)	0	0.251511	0	0.739326	0.009163	7263	FALSE	FALSE	3	TRUE
CVDIII	CASP3	4	184671440	184671440	Microalbuminuria in T2D - Europeans (PMID:29703844)	0	0.038855	0	0.948364	0.01278	7533	FALSE	FALSE	3	TRUE
CVDIII	CASP3	4	184671440	184671440	Microalbuminuria in T2D - Multiethnic (PMID:29703844)	0	0.027112	0	0.962063	0.010825	7533	FALSE	FALSE	3	TRUE
CVDIII	CASP3	4	184671440	184671440	Severe Covid-19 (PMID:32558485)	0.961996	0.035345	0.000502	1.6e-05	0.002141	23	FALSE	FALSE	3	TRUE
CVDIII	CASP3	4	184671440	184671440	Total cholesterol (PMID:29083408)	0.04041	0.95815	2.5e-05	0.000601	0.000813	78	FALSE	FALSE	3	TRUE
CVDIII	CASP3	4	184671440	184671440	Triglycerides (PMID:29083408)	0.040298	0.955485	8.8e-05	0.002078	0.002052	78	FALSE	FALSE	3	TRUE
CVDIII	CASP3	4	184671440	184671440	Type 2 diabetes - Europeans (PMID:30297969)	0	0.633289	0	0.36231	0.004401	9363	FALSE	FALSE	3	TRUE
CVDIII	CASP3	4	184671440	184671440	Type 2 diabetes adjusted for BMI - Europeans (PMID:30297969)	0	1e-05	0	0.99999	0	11619	FALSE	FALSE	3	TRUE
CVDIII	CASP3	4	184671440	184671440	Waist-to-hip ratio (PMID:30239722)	0	0.888058	0	0.111626	0.000316	12070	FALSE	FALSE	3	TRUE
CVDIII	CASP3	4	184671440	184671440	Waist-to-hip ratio adjusted for BMI (PMID:30239722)	0	0.918846	0	0.080839	0.000315	12070	FALSE	FALSE	3	TRUE
META	CCDC80	4	186243195	186243195	Albuminuria - UKBB (PMID:30220432)	0	0.91585	0	0.083983	0.000167	9163	FALSE	TRUE	1	FALSE
META	CCDC80	4	186243195	186243195	All DKD in T1D (PMID:27647854)	0	0	0	1	0	7674	FALSE	TRUE	1	FALSE
META	CCDC80	4	186243195	186243195	Alzheimer's disease (PMID:30617256)	0	0.975169	0	0.024588	0.000243	9100	FALSE	TRUE	1	FALSE
META	CCDC80	4	186243195	186243195	Alzheimer's disease (PMID:30820047)	0	0.928028	0	0.070026	0.001946	8925	FALSE	TRUE	1	FALSE
META	CCDC80	4	186243195	186243195	Atrial fibrillation (PMID:29892015)	0	0.907021	0	0.057686	0.035293	8893	FALSE	TRUE	1	FALSE
META	CCDC80	4	186243195	186243195	Atrial fibrillation (PMID:30535219)	0	0.909992	0	0.054736	0.035272	8562	FALSE	TRUE	1	FALSE
META	CCDC80	4	186243195	186243195	BMI (PMID:30239722)	0	0.247618	0	0.752226	0.000157	11902	FALSE	TRUE	1	FALSE
META	CCDC80	4	186243195	186243195	CKD in T1D (PMID:27647854)	0	0.001234	0	0.998757	9e-06	6649	FALSE	TRUE	1	FALSE
META	CCDC80	4	186243195	186243195	CKD in T1D/T2D - Europeans (PMID:29703844)	0	0.002216	0	0.997776	7e-06	7818	FALSE	TRUE	1	FALSE
META	CCDC80	4	186243195	186243195	CKD in T1D/T2D - Multiethnic (PMID:29703844)	0	0.002216	0	0.997776	7e-06	7818	FALSE	TRUE	1	FALSE
META	CCDC80	4	186243195	186243195	CKD in T2D - Europeans (PMID:29703844)	0	0	0	1	0	8150	FALSE	TRUE	1	FALSE
META	CCDC80	4	186243195	186243195	CKD in T2D - Multiethnic (PMID:29703844)	0	0	0	1	0	8150	FALSE	TRUE	1	FALSE
META	CCDC80	4	186243195	186243195	CKD/DKD in T2D - Europeans (PMID:29703844)	0	0.016779	0	0.983086	0.000135	6502	FALSE	TRUE	1	FALSE
META	CCDC80	4	186243195	186243195	CKD/DKD in T2D - Multiethnic (PMID:29703844)	0	0.010296	0	0.989621	8.4e-05	6502	FALSE	TRUE	1	FALSE
META	CCDC80	4	186243195	186243195	CKD+DKD in T1D (PMID:27647854)	0	0.09164	0	0.907853	0.000507	6445	FALSE	TRUE	1	FALSE
META	CCDC80	4	186243195	186243195	CKD+DKD in T1D/T2D - Europeans (PMID:29703844)	0	0.010754	0	0.989199	4.7e-05	7487	FALSE	TRUE	1	FALSE
META	CCDC80	4	186243195	186243195	CKD+DKD in T1D/T2D - Multiethnic (PMID:29703844)	0	0.010754	0	0.989199	4.7e-05	7487	FALSE	TRUE	1	FALSE
META	CCDC80	4	186243195	186243195	Coronary artery disease (PMID:28714975)	0	0.880223	0	0.048955	0.070823	8045	FALSE	TRUE	1	FALSE
META	CCDC80	4	186243195	186243195	DKD in T1D/T2D - Europeans (PMID:29703844)	0	0	0	1	0	8067	FALSE	TRUE	1	FALSE
META	CCDC80	4	186243195	186243195	DKD in T1D/T2D - Multiethnic (PMID:29703844)	0	0	0	1	0	8067	FALSE	TRUE	1	FALSE
META	CCDC80	4	186243195	186243195	DKD in T2D - Europeans (PMID:29703844)	0	0	0	1	0	8197	FALSE	TRUE	1	FALSE
META	CCDC80	4	186243195	186243195	DKD in T2D - Multiethnic (PMID:29703844)	0	0	0	1	0	8197	FALSE	TRUE	1	FALSE
META	CCDC80	4	186243195	186243195	Early DKD in T1D (PMID:27647854)	0	0.012302	0	0.987608	9e-05	7338	FALSE	TRUE	1	FALSE
META	CCDC80	4	186243195	186243195	eGFR (cystatin C) (PMID:28452372)	4.1e-05	0.998186	0	2e-06	0.00177	5	FALSE	TRUE	1	FALSE
META	CCDC80	4	186243195	186243195	eGFR (serum creatinine) (PMID:28452372)	0.9999	9.8e-05	2e-06	0	0	5	FALSE	TRUE	1	FALSE
META	CCDC80	4	186243195	186243195	ESRD vs controls in T1D (PMID:27647854)	0	0.1703	0	0.82865	0.00105	5584	FALSE	TRUE	1	FALSE
META	CCDC80	4	186243195	186243195	ESRD vs controls in T1D/T2D - Europeans (PMID:29703844)	0	0.580691	0	0.416645	0.002664	7239	FALSE	TRUE	1	FALSE
META	CCDC80	4	186243195	186243195	ESRD vs controls in T1D/T2D - Multiethnic (PMID:29703844)	0	0.57024	0	0.427175	0.002585	7239	FALSE	TRUE	1	FALSE
META	CCDC80	4	186243195	186243195	ESRD vs controls in T2D - Europeans (PMID:29703844)	0	0.608071	0	0.384987	0.006942	5368	FALSE	TRUE	1	FALSE
META	CCDC80	4	186243195	186243195	ESRD vs controls in T2D - Multiethnic (PMID:29703844)	0	0.58242	0	0.410754	0.006826	5368	FALSE	TRUE	1	FALSE
META	CCDC80	4	186243195	186243195	ESRD vs non-ESRD in T1D (PMID:27647854)	0	0.246014	0	0.752579	0.001407	5583	FALSE	TRUE	1	FALSE
META	CCDC80	4	186243195	186243195	HDL cholesterol (PMID:29083408)	0	0.993366	0	0.003609	0.003025	138	FALSE	TRUE	1	FALSE
META	CCDC80	4	186243195	186243195	Late DKD in T1D (PMID:27647854)	0	0.087755	0	0.911732	0.000513	6864	FALSE	TRUE	1	FALSE
META	CCDC80	4	186243195	186243195	Late DKD in T1D/T2D - Europeans (PMID:29703844)	0	0	0	1	0	7766	FALSE	TRUE	1	FALSE
META	CCDC80	4	186243195	186243195	Late DKD in T1D/T2D - Multiethnic (PMID:29703844)	0	0	0	1	0	7766	FALSE	TRUE	1	FALSE
META	CCDC80	4	186243195	186243195	Late DKD in T2D - Europeans (PMID:29703844)	0	0.256196	0	0.741593	0.002211	7167	FALSE	TRUE	1	FALSE
META	CCDC80	4	186243195	186243195	Late DKD in T2D - Multiethnic (PMID:29703844)	0	0.274903	0	0.722588	0.002508	7167	FALSE	TRUE	1	FALSE
META	CCDC80	4	186243195	186243195	LDL cholesterol (PMID:29083408)	0	0.692438	0	0.301292	0.00627	138	FALSE	TRUE	1	FALSE
META	CCDC80	4	186243195	186243195	Microalbuminuria in T1D/T2D - Europeans (PMID:29703844)	0	0.178351	0	0.819998	0.001651	7877	FALSE	TRUE	1	FALSE
META	CCDC80	4	186243195	186243195	Microalbuminuria in T1D/T2D - Multiethnic (PMID:29703844)	0	0.167937	0	0.830342	0.001721	7877	FALSE	TRUE	1	FALSE
META	CCDC80	4	186243195	186243195	Microalbuminuria in T2D - Europeans (PMID:29703844)	0	0.017824	0	0.982006	0.00017	8134	FALSE	TRUE	1	FALSE
META	CCDC80	4	186243195	186243195	Microalbuminuria in T2D - Multiethnic (PMID:29703844)	0	0.013738	0	0.98612	0.000142	8134	FALSE	TRUE	1	FALSE
META	CCDC80	4	186243195	186243195	Severe Covid-19 (PMID:32558485)	0.99849	0.001098	0.000395	0	1.7e-05	17	FALSE	TRUE	1	FALSE
META	CCDC80	4	186243195	186243195	Total cholesterol (PMID:29083408)	0	0.992827	0	0.002291	0.004882	138	FALSE	TRUE	1	FALSE
META	CCDC80	4	186243195	186243195	Triglycerides (PMID:29083408)	0	0.995995	0	0.002571	0.001434	138	FALSE	TRUE	1	FALSE
META	CCDC80	4	186243195	186243195	Type 2 diabetes - Europeans (PMID:30297969)	0	0.865062	0	0.134028	0.000909	9753	FALSE	TRUE	1	FALSE
META	CCDC80	4	186243195	186243195	Type 2 diabetes adjusted for BMI - Europeans (PMID:30297969)	0	0.700823	0	0.298634	0.000542	11753	FALSE	TRUE	1	FALSE
META	CCDC80	4	186243195	186243195	Waist-to-hip ratio (PMID:30239722)	0	0.926086	0	0.073653	0.000261	11902	FALSE	TRUE	1	FALSE
META	CCDC80	4	186243195	186243195	Waist-to-hip ratio adjusted for BMI (PMID:30239722)	0	0.931603	0	0.068211	0.000186	11902	FALSE	TRUE	1	FALSE
CVDIII	CCL15	17	36002489	36002489	Albuminuria - UKBB (PMID:30220432)	0	0.97776	0	0.021796	0.000444	6361	FALSE	FALSE	3	TRUE
CVDIII	CCL15	17	36002489	36002489	All DKD in T1D (PMID:27647854)	0	0.77235	0	0.169977	0.057673	4937	FALSE	FALSE	3	TRUE
CVDIII	CCL15	17	36002489	36002489	Alzheimer's disease (PMID:30617256)	0	0.971738	0	0.026328	0.001935	6318	FALSE	FALSE	3	TRUE
CVDIII	CCL15	17	36002489	36002489	Alzheimer's disease (PMID:30820047)	0	0.878676	0	0.114114	0.00721	5990	FALSE	FALSE	3	TRUE
CVDIII	CCL15	17	36002489	36002489	Atrial fibrillation (PMID:29892015)	0	0.869372	0	0.129519	0.001109	6368	FALSE	FALSE	3	TRUE
CVDIII	CCL15	17	36002489	36002489	Atrial fibrillation (PMID:30535219)	0	0.871108	0	0.127781	0.001111	6151	FALSE	FALSE	3	TRUE
CVDIII	CCL15	17	36002489	36002489	BMI (PMID:30239722)	0	0	0	1	0	9067	FALSE	FALSE	3	TRUE
CVDIII	CCL15	17	36002489	36002489	CKD in T1D (PMID:27647854)	0	0.02053	0	0.979303	0.000167	3835	FALSE	FALSE	3	TRUE
CVDIII	CCL15	17	36002489	36002489	CKD in T1D/T2D - Europeans (PMID:29703844)	0	0.00521	0	0.994759	3e-05	5113	FALSE	FALSE	3	TRUE
CVDIII	CCL15	17	36002489	36002489	CKD in T1D/T2D - Multiethnic (PMID:29703844)	0	0.00521	0	0.994759	3e-05	5113	FALSE	FALSE	3	TRUE
CVDIII	CCL15	17	36002489	36002489	CKD in T2D - Europeans (PMID:29703844)	0	0	0	1	0	5204	FALSE	FALSE	3	TRUE
CVDIII	CCL15	17	36002489	36002489	CKD in T2D - Multiethnic (PMID:29703844)	0	0	0	1	0	5204	FALSE	FALSE	3	TRUE
CVDIII	CCL15	17	36002489	36002489	CKD/DKD in T2D - Europeans (PMID:29703844)	0	0.224799	0	0.762856	0.012345	4089	FALSE	FALSE	3	TRUE
CVDIII	CCL15	17	36002489	36002489	CKD/DKD in T2D - Multiethnic (PMID:29703844)	0	0.228837	0	0.759467	0.011696	4089	FALSE	FALSE	3	TRUE
CVDIII	CCL15	17	36002489	36002489	CKD+DKD in T1D (PMID:27647854)	0	0.031178	0	0.968143	0.000679	4200	FALSE	FALSE	3	TRUE
CVDIII	CCL15	17	36002489	36002489	CKD+DKD in T1D/T2D - Europeans (PMID:29703844)	0	0	0	1	0	4814	FALSE	FALSE	3	TRUE
CVDIII	CCL15	17	36002489	36002489	CKD+DKD in T1D/T2D - Multiethnic (PMID:29703844)	0	0	0	1	0	4814	FALSE	FALSE	3	TRUE
CVDIII	CCL15	17	36002489	36002489	Coronary artery disease (PMID:28714975)	0	0.974505	0	0.020667	0.004828	5153	FALSE	FALSE	3	TRUE
CVDIII	CCL15	17	36002489	36002489	DKD in T1D/T2D - Europeans (PMID:29703844)	0	0.538349	0	0.447987	0.013663	5380	FALSE	FALSE	3	TRUE
CVDIII	CCL15	17	36002489	36002489	DKD in T1D/T2D - Multiethnic (PMID:29703844)	0	0.538349	0	0.447987	0.013663	5380	FALSE	FALSE	3	TRUE
CVDIII	CCL15	17	36002489	36002489	DKD in T2D - Europeans (PMID:29703844)	0	0	0	1	0	5301	FALSE	FALSE	3	TRUE
CVDIII	CCL15	17	36002489	36002489	DKD in T2D - Multiethnic (PMID:29703844)	0	0	0	1	0	5301	FALSE	FALSE	3	TRUE
CVDIII	CCL15	17	36002489	36002489	Early DKD in T1D (PMID:27647854)	0	0.000721	0	0.998499	0.000779	4487	FALSE	FALSE	3	TRUE
CVDIII	CCL15	17	36002489	36002489	eGFR (cystatin C) (PMID:28452372)	0.999718	0.000275	6e-06	0	0	5	FALSE	FALSE	3	TRUE
CVDIII	CCL15	17	36002489	36002489	eGFR (serum creatinine) (PMID:28452372)	0.988969	0.011022	2e-06	0	7e-06	3	FALSE	FALSE	3	TRUE
CVDIII	CCL15	17	36002489	36002489	ESRD vs controls in T1D (PMID:27647854)	0	0.201569	0	0.795777	0.002654	3364	FALSE	FALSE	3	TRUE
CVDIII	CCL15	17	36002489	36002489	ESRD vs controls in T1D/T2D - Europeans (PMID:29703844)	0	0.689188	0	0.305097	0.005715	4560	FALSE	FALSE	3	TRUE
CVDIII	CCL15	17	36002489	36002489	ESRD vs controls in T1D/T2D - Multiethnic (PMID:29703844)	0	0.686002	0	0.308179	0.00582	4560	FALSE	FALSE	3	TRUE
CVDIII	CCL15	17	36002489	36002489	ESRD vs controls in T2D - Europeans (PMID:29703844)	0	0.833404	0	0.066565	0.100031	3107	FALSE	FALSE	3	TRUE
CVDIII	CCL15	17	36002489	36002489	ESRD vs controls in T2D - Multiethnic (PMID:29703844)	0	0.821491	0	0.069355	0.109154	3107	FALSE	FALSE	3	TRUE
CVDIII	CCL15	17	36002489	36002489	ESRD vs non-ESRD in T1D (PMID:27647854)	0	0.335889	0	0.661038	0.003073	3364	FALSE	FALSE	3	TRUE
CVDIII	CCL15	17	36002489	36002489	HDL cholesterol (PMID:29083408)	0	0.998338	0	0.000869	0.000793	125	FALSE	FALSE	3	TRUE
CVDIII	CCL15	17	36002489	36002489	Late DKD in T1D (PMID:27647854)	0	0.872409	0	0.115462	0.01213	4273	FALSE	FALSE	3	TRUE
CVDIII	CCL15	17	36002489	36002489	Late DKD in T1D/T2D - Europeans (PMID:29703844)	0	0	0	1	0	5120	FALSE	FALSE	3	TRUE
CVDIII	CCL15	17	36002489	36002489	Late DKD in T1D/T2D - Multiethnic (PMID:29703844)	0	0	0	1	0	5120	FALSE	FALSE	3	TRUE
CVDIII	CCL15	17	36002489	36002489	Late DKD in T2D - Europeans (PMID:29703844)	0	0.002202	0	0.997752	4.5e-05	4502	FALSE	FALSE	3	TRUE
CVDIII	CCL15	17	36002489	36002489	Late DKD in T2D - Multiethnic (PMID:29703844)	0	0.001387	0	0.998585	2.8e-05	4502	FALSE	FALSE	3	TRUE
CVDIII	CCL15	17	36002489	36002489	LDL cholesterol (PMID:29083408)	0	0.997816	0	0.001517	0.000667	125	FALSE	FALSE	3	TRUE
CVDIII	CCL15	17	36002489	36002489	Microalbuminuria in T1D/T2D - Europeans (PMID:29703844)	0	0.662912	0	0.323389	0.013699	5185	FALSE	FALSE	3	TRUE
CVDIII	CCL15	17	36002489	36002489	Microalbuminuria in T1D/T2D - Multiethnic (PMID:29703844)	0	0.644054	0	0.344616	0.011329	5185	FALSE	FALSE	3	TRUE
CVDIII	CCL15	17	36002489	36002489	Microalbuminuria in T2D - Europeans (PMID:29703844)	0	0.000154	0	0.999845	1e-06	5239	FALSE	FALSE	3	TRUE
CVDIII	CCL15	17	36002489	36002489	Microalbuminuria in T2D - Multiethnic (PMID:29703844)	0	0.00028	0	0.999717	3e-06	5239	FALSE	FALSE	3	TRUE
CVDIII	CCL15	17	36002489	36002489	Severe Covid-19 (PMID:32558485)	0	0.993034	0	0.000395	0.006571	16	FALSE	FALSE	3	TRUE
CVDIII	CCL15	17	36002489	36002489	Total cholesterol (PMID:29083408)	0	0.997745	0	0.001701	0.000554	125	FALSE	FALSE	3	TRUE
CVDIII	CCL15	17	36002489	36002489	Triglycerides (PMID:29083408)	0	0.848147	0	0.151388	0.000465	125	FALSE	FALSE	3	TRUE
CVDIII	CCL15	17	36002489	36002489	Type 2 diabetes - Europeans (PMID:30297969)	0	0.888426	0	0.107775	0.003799	7020	FALSE	FALSE	3	TRUE
CVDIII	CCL15	17	36002489	36002489	Type 2 diabetes adjusted for BMI - Europeans (PMID:30297969)	0	0.83885	0	0.159866	0.001284	8666	FALSE	FALSE	3	TRUE
CVDIII	CCL15	17	36002489	36002489	Waist-to-hip ratio (PMID:30239722)	0	0	0	1	0	9067	FALSE	FALSE	3	TRUE
CVDIII	CCL15	17	36002489	36002489	Waist-to-hip ratio adjusted for BMI (PMID:30239722)	0	0.269727	0	0.730151	0.000122	9067	FALSE	FALSE	3	TRUE
CVDIII	CCL16	17	35980421	35980421	Albuminuria - UKBB (PMID:30220432)	0	0.978703	0	0.020767	0.00053	6273	FALSE	FALSE	3	TRUE
CVDIII	CCL16	17	35980421	35980421	All DKD in T1D (PMID:27647854)	0	0.812539	0	0.17851	0.008951	4919	FALSE	FALSE	3	TRUE
CVDIII	CCL16	17	35980421	35980421	Alzheimer's disease (PMID:30617256)	0	0.973328	0	0.026098	0.000574	6266	FALSE	FALSE	3	TRUE
CVDIII	CCL16	17	35980421	35980421	Alzheimer's disease (PMID:30820047)	0	0.867279	0	0.111191	0.02153	5946	FALSE	FALSE	3	TRUE
CVDIII	CCL16	17	35980421	35980421	Atrial fibrillation (PMID:29892015)	0	0.870122	0	0.128403	0.001475	6288	FALSE	FALSE	3	TRUE
CVDIII	CCL16	17	35980421	35980421	Atrial fibrillation (PMID:30535219)	0	0.871808	0	0.126714	0.001478	6071	FALSE	FALSE	3	TRUE
CVDIII	CCL16	17	35980421	35980421	BMI (PMID:30239722)	0	0	0	1	0	8744	FALSE	FALSE	3	TRUE
CVDIII	CCL16	17	35980421	35980421	CKD in T1D (PMID:27647854)	0	0.020529	0	0.979265	0.000206	3828	FALSE	FALSE	3	TRUE
CVDIII	CCL16	17	35980421	35980421	CKD in T1D/T2D - Europeans (PMID:29703844)	0	0.00521	0	0.994755	3.5e-05	5091	FALSE	FALSE	3	TRUE
CVDIII	CCL16	17	35980421	35980421	CKD in T1D/T2D - Multiethnic (PMID:29703844)	0	0.00521	0	0.994755	3.5e-05	5091	FALSE	FALSE	3	TRUE
CVDIII	CCL16	17	35980421	35980421	CKD in T2D - Europeans (PMID:29703844)	0	0	0	1	0	5173	FALSE	FALSE	3	TRUE
CVDIII	CCL16	17	35980421	35980421	CKD in T2D - Multiethnic (PMID:29703844)	0	0	0	1	0	5173	FALSE	FALSE	3	TRUE
CVDIII	CCL16	17	35980421	35980421	CKD/DKD in T2D - Europeans (PMID:29703844)	0	0.227006	0	0.770283	0.002711	4082	FALSE	FALSE	3	TRUE
CVDIII	CCL16	17	35980421	35980421	CKD/DKD in T2D - Multiethnic (PMID:29703844)	0	0.230934	0	0.766363	0.002703	4082	FALSE	FALSE	3	TRUE
CVDIII	CCL16	17	35980421	35980421	CKD+DKD in T1D (PMID:27647854)	0	0.031189	0	0.968501	0.000309	4190	FALSE	FALSE	3	TRUE
CVDIII	CCL16	17	35980421	35980421	CKD+DKD in T1D/T2D - Europeans (PMID:29703844)	0	0	0	1	0	4799	FALSE	FALSE	3	TRUE
CVDIII	CCL16	17	35980421	35980421	CKD+DKD in T1D/T2D - Multiethnic (PMID:29703844)	0	0	0	1	0	4799	FALSE	FALSE	3	TRUE
CVDIII	CCL16	17	35980421	35980421	Coronary artery disease (PMID:28714975)	0	0.977649	0	0.020461	0.00189	5128	FALSE	FALSE	3	TRUE
CVDIII	CCL16	17	35980421	35980421	DKD in T1D/T2D - Europeans (PMID:29703844)	0	0.544459	0	0.452659	0.002882	5357	FALSE	FALSE	3	TRUE
CVDIII	CCL16	17	35980421	35980421	DKD in T1D/T2D - Multiethnic (PMID:29703844)	0	0.544459	0	0.452659	0.002882	5357	FALSE	FALSE	3	TRUE
CVDIII	CCL16	17	35980421	35980421	DKD in T2D - Europeans (PMID:29703844)	0	0	0	1	0	5274	FALSE	FALSE	3	TRUE
CVDIII	CCL16	17	35980421	35980421	DKD in T2D - Multiethnic (PMID:29703844)	0	0	0	1	0	5274	FALSE	FALSE	3	TRUE
CVDIII	CCL16	17	35980421	35980421	Early DKD in T1D (PMID:27647854)	0	0.000722	0	0.999253	2.5e-05	4471	FALSE	FALSE	3	TRUE
CVDIII	CCL16	17	35980421	35980421	eGFR (cystatin C) (PMID:28452372)	0.999911	8.3e-05	6e-06	0	0	5	FALSE	FALSE	3	TRUE
CVDIII	CCL16	17	35980421	35980421	eGFR (serum creatinine) (PMID:28452372)	0.999965	3.3e-05	2e-06	0	0	3	FALSE	FALSE	3	TRUE
CVDIII	CCL16	17	35980421	35980421	ESRD vs controls in T1D (PMID:27647854)	0	0.201645	0	0.796079	0.002276	3361	FALSE	FALSE	3	TRUE
CVDIII	CCL16	17	35980421	35980421	ESRD vs controls in T1D/T2D - Europeans (PMID:29703844)	0	0.687943	0	0.30435	0.007707	4547	FALSE	FALSE	3	TRUE
CVDIII	CCL16	17	35980421	35980421	ESRD vs controls in T1D/T2D - Multiethnic (PMID:29703844)	0	0.685078	0	0.307568	0.007354	4547	FALSE	FALSE	3	TRUE
CVDIII	CCL16	17	35980421	35980421	ESRD vs controls in T2D - Europeans (PMID:29703844)	0	0.910186	0	0.072762	0.017052	3097	FALSE	FALSE	3	TRUE
CVDIII	CCL16	17	35980421	35980421	ESRD vs controls in T2D - Multiethnic (PMID:29703844)	0	0.906208	0	0.076606	0.017186	3097	FALSE	FALSE	3	TRUE
CVDIII	CCL16	17	35980421	35980421	ESRD vs non-ESRD in T1D (PMID:27647854)	0	0.335714	0	0.660696	0.00359	3361	FALSE	FALSE	3	TRUE
CVDIII	CCL16	17	35980421	35980421	HDL cholesterol (PMID:29083408)	0	0.99688	0	0.000765	0.002355	116	FALSE	FALSE	3	TRUE
CVDIII	CCL16	17	35980421	35980421	Late DKD in T1D (PMID:27647854)	0	0.875926	0	0.115506	0.008568	4259	FALSE	FALSE	3	TRUE
CVDIII	CCL16	17	35980421	35980421	Late DKD in T1D/T2D - Europeans (PMID:29703844)	0	0	0	1	0	5097	FALSE	FALSE	3	TRUE
CVDIII	CCL16	17	35980421	35980421	Late DKD in T1D/T2D - Multiethnic (PMID:29703844)	0	0	0	1	0	5097	FALSE	FALSE	3	TRUE
CVDIII	CCL16	17	35980421	35980421	Late DKD in T2D - Europeans (PMID:29703844)	0	0.002202	0	0.997777	2e-05	4486	FALSE	FALSE	3	TRUE
CVDIII	CCL16	17	35980421	35980421	Late DKD in T2D - Multiethnic (PMID:29703844)	0	0.001387	0	0.9986	1.3e-05	4486	FALSE	FALSE	3	TRUE
CVDIII	CCL16	17	35980421	35980421	LDL cholesterol (PMID:29083408)	0	0.997922	0	0.000691	0.001387	116	FALSE	FALSE	3	TRUE
CVDIII	CCL16	17	35980421	35980421	Microalbuminuria in T1D/T2D - Europeans (PMID:29703844)	0	0.668637	0	0.325551	0.005811	5164	FALSE	FALSE	3	TRUE
CVDIII	CCL16	17	35980421	35980421	Microalbuminuria in T1D/T2D - Multiethnic (PMID:29703844)	0	0.648915	0	0.346554	0.004531	5164	FALSE	FALSE	3	TRUE
CVDIII	CCL16	17	35980421	35980421	Microalbuminuria in T2D - Europeans (PMID:29703844)	0	0.000154	0	0.999845	1e-06	5212	FALSE	FALSE	3	TRUE
CVDIII	CCL16	17	35980421	35980421	Microalbuminuria in T2D - Multiethnic (PMID:29703844)	0	0.00028	0	0.999718	2e-06	5212	FALSE	FALSE	3	TRUE
CVDIII	CCL16	17	35980421	35980421	Severe Covid-19 (PMID:32558485)	0	0.993076	0	0.000353	0.006571	13	FALSE	FALSE	3	TRUE
CVDIII	CCL16	17	35980421	35980421	Total cholesterol (PMID:29083408)	0	0.994765	0	0.00082	0.004415	116	FALSE	FALSE	3	TRUE
CVDIII	CCL16	17	35980421	35980421	Triglycerides (PMID:29083408)	0	0.846718	0	0.151013	0.002269	116	FALSE	FALSE	3	TRUE
CVDIII	CCL16	17	35980421	35980421	Type 2 diabetes - Europeans (PMID:30297969)	0	0.892969	0	0.104052	0.002979	6898	FALSE	FALSE	3	TRUE
CVDIII	CCL16	17	35980421	35980421	Type 2 diabetes adjusted for BMI - Europeans (PMID:30297969)	0	0.845612	0	0.150336	0.004052	8406	FALSE	FALSE	3	TRUE
CVDIII	CCL16	17	35980421	35980421	Waist-to-hip ratio (PMID:30239722)	0	0	0	1	0	8744	FALSE	FALSE	3	TRUE
CVDIII	CCL16	17	35980421	35980421	Waist-to-hip ratio adjusted for BMI (PMID:30239722)	0	0.270436	0	0.729385	0.000179	8744	FALSE	FALSE	3	TRUE
CVDII	CCL17	16	57408279	57379053	Albuminuria - UKBB (PMID:30220432)	0	0.953136	0	0.046353	0.000511	8514	FALSE	FALSE	2	TRUE
CVDII	CCL17	16	57408279	57408279	Albuminuria - UKBB (PMID:30220432)	0	0.952481	0	0.046317	0.001201	8514	FALSE	FALSE	3	TRUE
CVDII	CCL17	3	42864624	42864624	Albuminuria - UKBB (PMID:30220432)	0	0.973057	0	0.02526	0.001683	6647	FALSE	FALSE	3	FALSE
CVDII	CCL17	3	42864624	42854959	Albuminuria - UKBB (PMID:30220432)	0.001823	0.972591	4.7e-05	0.025255	0.000284	6647	FALSE	FALSE	3	FALSE
CVDII	CCL17	1	159205564	159205564	Albuminuria - UKBB (PMID:30220432)	2e-06	0.981049	0	0.018722	0.000227	8040	FALSE	TRUE	3	FALSE
CVDII	CCL17	10	119250744	119250744	Albuminuria - UKBB (PMID:30220432)	0	0.983003	0	0.016668	0.000329	7937	FALSE	FALSE	1	FALSE
CVDII	CCL17	3	16898659	16898659	Albuminuria - UKBB (PMID:30220432)	0	0.988005	0	0.01128	0.000715	7675	FALSE	FALSE	3	FALSE
CVDII	CCL17	3	16898659	16913449	Albuminuria - UKBB (PMID:30220432)	0	0.988142	0	0.011279	0.000579	7675	FALSE	FALSE	2	FALSE
CVDII	CCL17	1	159205564	159205564	All DKD in T1D (PMID:27647854)	0	0	2e-06	0.999998	0	6532	FALSE	TRUE	3	FALSE
CVDII	CCL17	3	42864624	42864624	All DKD in T1D (PMID:27647854)	0	3e-06	0	0.999997	0	5099	FALSE	FALSE	3	FALSE
CVDII	CCL17	16	57408279	57379053	All DKD in T1D (PMID:27647854)	0	4e-06	0	0.999996	0	6746	FALSE	FALSE	2	TRUE
CVDII	CCL17	16	57408279	57408279	All DKD in T1D (PMID:27647854)	0	4e-06	0	0.999996	0	6746	FALSE	FALSE	3	TRUE
CVDII	CCL17	3	42864624	42854959	All DKD in T1D (PMID:27647854)	0	3e-06	0.001485	0.998491	2e-05	5099	FALSE	FALSE	3	FALSE
CVDII	CCL17	10	119250744	119250744	All DKD in T1D (PMID:27647854)	0	0.009053	0	0.990679	0.000268	6246	FALSE	FALSE	1	FALSE
CVDII	CCL17	3	16898659	16898659	All DKD in T1D (PMID:27647854)	0	0.477176	0	0.518901	0.003924	6200	FALSE	FALSE	3	FALSE
CVDII	CCL17	3	16898659	16913449	All DKD in T1D (PMID:27647854)	0	0.475572	0	0.517165	0.007263	6200	FALSE	FALSE	2	FALSE
CVDII	CCL17	1	159205564	159205564	Alzheimer's disease (PMID:30617256)	2e-06	0.969834	0	0.029931	0.000233	8858	FALSE	TRUE	3	FALSE
CVDII	CCL17	10	119250744	119250744	Alzheimer's disease (PMID:30617256)	0	0.972856	0	0.026585	0.000559	7659	FALSE	FALSE	1	FALSE
CVDII	CCL17	16	57408279	57408279	Alzheimer's disease (PMID:30617256)	0	0.973253	0	0.026361	0.000387	8316	FALSE	FALSE	3	TRUE
CVDII	CCL17	16	57408279	57379053	Alzheimer's disease (PMID:30617256)	0	0.973161	0	0.026358	0.00048	8316	FALSE	FALSE	2	TRUE
CVDII	CCL17	3	42864624	42864624	Alzheimer's disease (PMID:30617256)	0	0.979329	0	0.020192	0.000479	6954	FALSE	FALSE	3	FALSE
CVDII	CCL17	3	42864624	42854959	Alzheimer's disease (PMID:30617256)	0.001508	0.977988	3.1e-05	0.020173	0.0003	6954	FALSE	FALSE	3	FALSE
CVDII	CCL17	3	16898659	16913449	Alzheimer's disease (PMID:30617256)	0	0.982429	0	0.016299	0.001271	7909	FALSE	FALSE	2	FALSE
CVDII	CCL17	3	16898659	16898659	Alzheimer's disease (PMID:30617256)	0	0.978626	0	0.016273	0.005101	7909	FALSE	FALSE	3	FALSE
CVDII	CCL17	1	159205564	159205564	Alzheimer's disease (PMID:30820047)	1e-06	0.835952	0	0.162571	0.001475	8366	FALSE	TRUE	3	FALSE
CVDII	CCL17	3	16898659	16898659	Alzheimer's disease (PMID:30820047)	0	0.869359	0	0.127064	0.003576	7589	FALSE	FALSE	3	FALSE
CVDII	CCL17	3	16898659	16913449	Alzheimer's disease (PMID:30820047)	0	0.839886	0	0.122886	0.037228	7589	FALSE	FALSE	2	FALSE
CVDII	CCL17	16	57408279	57379053	Alzheimer's disease (PMID:30820047)	0	0.909376	0	0.088695	0.001928	8124	FALSE	FALSE	2	TRUE
CVDII	CCL17	16	57408279	57408279	Alzheimer's disease (PMID:30820047)	0	0.907329	0	0.08851	0.004161	8124	FALSE	FALSE	3	TRUE
CVDII	CCL17	10	119250744	119250744	Alzheimer's disease (PMID:30820047)	0	0.925473	0	0.072055	0.002472	7623	FALSE	FALSE	1	FALSE
CVDII	CCL17	3	42864624	42864624	Alzheimer's disease (PMID:30820047)	0	0.926363	0	0.070961	0.002677	6511	FALSE	FALSE	3	FALSE
CVDII	CCL17	3	42864624	42854959	Alzheimer's disease (PMID:30820047)	0.001376	0.92549	0.000106	0.070946	0.002082	6511	FALSE	FALSE	3	FALSE
CVDII	CCL17	10	119250744	119250744	Atrial fibrillation (PMID:29892015)	0	0.899054	0	0.099675	0.001271	7513	FALSE	FALSE	1	FALSE
CVDII	CCL17	1	159205564	159205564	Atrial fibrillation (PMID:29892015)	2e-06	0.937758	0	0.061545	0.000696	8271	FALSE	TRUE	3	FALSE
CVDII	CCL17	16	57408279	57379053	Atrial fibrillation (PMID:29892015)	0	0.941948	0	0.056756	0.001296	8142	FALSE	FALSE	2	TRUE
CVDII	CCL17	16	57408279	57408279	Atrial fibrillation (PMID:29892015)	0	0.941757	0	0.056744	0.001499	8142	FALSE	FALSE	3	TRUE
CVDII	CCL17	3	42864624	42864624	Atrial fibrillation (PMID:29892015)	0	0.951162	0	0.047301	0.001538	6435	FALSE	FALSE	3	FALSE
CVDII	CCL17	3	42864624	42854959	Atrial fibrillation (PMID:29892015)	0.001771	0.944644	8.8e-05	0.047128	0.006369	6435	FALSE	FALSE	3	FALSE
CVDII	CCL17	3	16898659	16898659	Atrial fibrillation (PMID:29892015)	0	0.960745	0	0.037581	0.001674	7571	FALSE	FALSE	3	FALSE
CVDII	CCL17	3	16898659	16913449	Atrial fibrillation (PMID:29892015)	0	0.955571	0	0.037395	0.007034	7571	FALSE	FALSE	2	FALSE
CVDII	CCL17	10	119250744	119250744	Atrial fibrillation (PMID:30535219)	0	0.904018	0	0.094703	0.001278	7211	FALSE	FALSE	1	FALSE
CVDII	CCL17	1	159205564	159205564	Atrial fibrillation (PMID:30535219)	2e-06	0.940698	0	0.058603	0.000698	7931	FALSE	TRUE	3	FALSE
CVDII	CCL17	16	57408279	57379053	Atrial fibrillation (PMID:30535219)	0	0.946729	0	0.051997	0.001274	7862	FALSE	FALSE	2	TRUE
CVDII	CCL17	16	57408279	57408279	Atrial fibrillation (PMID:30535219)	0	0.946509	0	0.051985	0.001506	7862	FALSE	FALSE	3	TRUE
CVDII	CCL17	3	42864624	42864624	Atrial fibrillation (PMID:30535219)	0	0.952959	0	0.045501	0.00154	6189	FALSE	FALSE	3	FALSE
CVDII	CCL17	3	42864624	42854959	Atrial fibrillation (PMID:30535219)	0.001998	0.946383	9.6e-05	0.045322	0.006201	6189	FALSE	FALSE	3	FALSE
CVDII	CCL17	3	16898659	16898659	Atrial fibrillation (PMID:30535219)	0	0.963099	0	0.035224	0.001678	7302	FALSE	FALSE	3	FALSE
CVDII	CCL17	3	16898659	16913449	Atrial fibrillation (PMID:30535219)	0	0.957857	0	0.035041	0.007102	7302	FALSE	FALSE	2	FALSE
CVDII	CCL17	3	42864624	42864624	BMI (PMID:30239722)	0	0	0	1	0	9057	FALSE	FALSE	3	FALSE
CVDII	CCL17	16	57408279	57408279	BMI (PMID:30239722)	0	0.000898	0	0.999101	1e-06	10726	FALSE	FALSE	3	TRUE
CVDII	CCL17	16	57408279	57379053	BMI (PMID:30239722)	0	0.000898	0	0.999101	0	10726	FALSE	FALSE	2	TRUE
CVDII	CCL17	3	42864624	42854959	BMI (PMID:30239722)	0	0	0.002046	0.997944	1e-05	9057	FALSE	FALSE	3	FALSE
CVDII	CCL17	10	119250744	119250744	BMI (PMID:30239722)	0	0.143045	0	0.856874	8.2e-05	10174	FALSE	FALSE	1	FALSE
CVDII	CCL17	3	16898659	16898659	BMI (PMID:30239722)	0	0.203595	0	0.796189	0.000216	10060	FALSE	FALSE	3	FALSE
CVDII	CCL17	3	16898659	16913449	BMI (PMID:30239722)	0	0.203503	0	0.79583	0.000667	10060	FALSE	FALSE	2	FALSE
CVDII	CCL17	1	159205564	159205564	BMI (PMID:30239722)	2e-06	0.885324	0	0.114355	0.000319	11375	FALSE	TRUE	3	FALSE
CVDII	CCL17	3	42864624	42864624	CKD in T1D (PMID:27647854)	0	3e-06	0	0.999997	0	4282	FALSE	FALSE	3	FALSE
CVDII	CCL17	3	42864624	42854959	CKD in T1D (PMID:27647854)	0	3e-06	0.001485	0.998478	3.5e-05	4282	FALSE	FALSE	3	FALSE
CVDII	CCL17	16	57408279	57379053	CKD in T1D (PMID:27647854)	0	0.006009	0	0.993956	3.4e-05	5585	FALSE	FALSE	2	TRUE
CVDII	CCL17	16	57408279	57408279	CKD in T1D (PMID:27647854)	0	0.006002	0	0.992752	0.001245	5585	FALSE	FALSE	3	TRUE
CVDII	CCL17	3	16898659	16898659	CKD in T1D (PMID:27647854)	0	0.119638	0	0.878962	0.0014	4788	FALSE	FALSE	3	FALSE
CVDII	CCL17	3	16898659	16913449	CKD in T1D (PMID:27647854)	0	0.11961	0	0.878753	0.001637	4788	FALSE	FALSE	2	FALSE
CVDII	CCL17	10	119250744	119250744	CKD in T1D (PMID:27647854)	0	0.816167	0	0.176744	0.007089	5499	FALSE	FALSE	1	FALSE
CVDII	CCL17	1	159205564	159205564	CKD in T1D (PMID:27647854)	2e-06	0.868137	0	0.126947	0.004914	5492	FALSE	TRUE	3	FALSE
CVDII	CCL17	3	42864624	42864624	CKD in T1D/T2D - Europeans (PMID:29703844)	0	0	0	1	0	5127	FALSE	FALSE	3	FALSE
CVDII	CCL17	10	119250744	119250744	CKD in T1D/T2D - Europeans (PMID:29703844)	0	1e-05	0	0.99999	0	6300	FALSE	FALSE	1	FALSE
CVDII	CCL17	3	16898659	16898659	CKD in T1D/T2D - Europeans (PMID:29703844)	0	0.000818	0	0.999176	6e-06	6275	FALSE	FALSE	3	FALSE
CVDII	CCL17	3	16898659	16913449	CKD in T1D/T2D - Europeans (PMID:29703844)	0	0.000818	0	0.99901	0.000172	6275	FALSE	FALSE	2	FALSE
CVDII	CCL17	3	42864624	42854959	CKD in T1D/T2D - Europeans (PMID:29703844)	0	0	0.001485	0.998481	3.4e-05	5127	FALSE	FALSE	3	FALSE
CVDII	CCL17	16	57408279	57408279	CKD in T1D/T2D - Europeans (PMID:29703844)	0	0.015899	0	0.983944	0.000157	6936	FALSE	FALSE	3	TRUE
CVDII	CCL17	16	57408279	57379053	CKD in T1D/T2D - Europeans (PMID:29703844)	0	0.015888	0	0.983249	0.000863	6936	FALSE	FALSE	2	TRUE
CVDII	CCL17	1	159205564	159205564	CKD in T1D/T2D - Europeans (PMID:29703844)	1e-06	0.489225	1e-06	0.509031	0.001742	6528	FALSE	TRUE	3	FALSE
CVDII	CCL17	3	42864624	42864624	CKD in T1D/T2D - Multiethnic (PMID:29703844)	0	0	0	1	0	5127	FALSE	FALSE	3	FALSE
CVDII	CCL17	10	119250744	119250744	CKD in T1D/T2D - Multiethnic (PMID:29703844)	0	1e-05	0	0.99999	0	6300	FALSE	FALSE	1	FALSE
CVDII	CCL17	3	16898659	16898659	CKD in T1D/T2D - Multiethnic (PMID:29703844)	0	0.000818	0	0.999176	6e-06	6275	FALSE	FALSE	3	FALSE
CVDII	CCL17	3	16898659	16913449	CKD in T1D/T2D - Multiethnic (PMID:29703844)	0	0.000818	0	0.99901	0.000172	6275	FALSE	FALSE	2	FALSE
CVDII	CCL17	3	42864624	42854959	CKD in T1D/T2D - Multiethnic (PMID:29703844)	0	0	0.001485	0.998481	3.4e-05	5127	FALSE	FALSE	3	FALSE
CVDII	CCL17	16	57408279	57408279	CKD in T1D/T2D - Multiethnic (PMID:29703844)	0	0.015899	0	0.983944	0.000157	6936	FALSE	FALSE	3	TRUE
CVDII	CCL17	16	57408279	57379053	CKD in T1D/T2D - Multiethnic (PMID:29703844)	0	0.015888	0	0.983249	0.000863	6936	FALSE	FALSE	2	TRUE
CVDII	CCL17	1	159205564	159205564	CKD in T1D/T2D - Multiethnic (PMID:29703844)	1e-06	0.489225	1e-06	0.509031	0.001742	6528	FALSE	TRUE	3	FALSE
CVDII	CCL17	3	16898659	16898659	CKD in T2D - Europeans (PMID:29703844)	0	0	0	1	0	6719	FALSE	FALSE	3	FALSE
CVDII	CCL17	3	16898659	16913449	CKD in T2D - Europeans (PMID:29703844)	0	0	0	1	0	6719	FALSE	FALSE	2	FALSE
CVDII	CCL17	3	42864624	42864624	CKD in T2D - Europeans (PMID:29703844)	0	0	0	1	0	5407	FALSE	FALSE	3	FALSE
CVDII	CCL17	16	57408279	57379053	CKD in T2D - Europeans (PMID:29703844)	0	0	0	1	0	7238	FALSE	FALSE	2	TRUE
CVDII	CCL17	16	57408279	57408279	CKD in T2D - Europeans (PMID:29703844)	0	0	0	1	0	7238	FALSE	FALSE	3	TRUE
CVDII	CCL17	10	119250744	119250744	CKD in T2D - Europeans (PMID:29703844)	0	0	0	1	0	6709	FALSE	FALSE	1	FALSE
CVDII	CCL17	1	159205564	159205564	CKD in T2D - Europeans (PMID:29703844)	0	0	2e-06	0.999998	0	6913	FALSE	TRUE	3	FALSE
CVDII	CCL17	3	42864624	42854959	CKD in T2D - Europeans (PMID:29703844)	0	0	0.001485	0.998481	3.4e-05	5407	FALSE	FALSE	3	FALSE
CVDII	CCL17	3	16898659	16898659	CKD in T2D - Multiethnic (PMID:29703844)	0	0	0	1	0	6719	FALSE	FALSE	3	FALSE
CVDII	CCL17	3	16898659	16913449	CKD in T2D - Multiethnic (PMID:29703844)	0	0	0	1	0	6719	FALSE	FALSE	2	FALSE
CVDII	CCL17	3	42864624	42864624	CKD in T2D - Multiethnic (PMID:29703844)	0	0	0	1	0	5407	FALSE	FALSE	3	FALSE
CVDII	CCL17	16	57408279	57379053	CKD in T2D - Multiethnic (PMID:29703844)	0	0	0	1	0	7238	FALSE	FALSE	2	TRUE
CVDII	CCL17	16	57408279	57408279	CKD in T2D - Multiethnic (PMID:29703844)	0	0	0	1	0	7238	FALSE	FALSE	3	TRUE
CVDII	CCL17	10	119250744	119250744	CKD in T2D - Multiethnic (PMID:29703844)	0	0	0	1	0	6709	FALSE	FALSE	1	FALSE
CVDII	CCL17	1	159205564	159205564	CKD in T2D - Multiethnic (PMID:29703844)	0	0	2e-06	0.999998	0	6913	FALSE	TRUE	3	FALSE
CVDII	CCL17	3	42864624	42854959	CKD in T2D - Multiethnic (PMID:29703844)	0	0	0.001485	0.998481	3.4e-05	5407	FALSE	FALSE	3	FALSE
CVDII	CCL17	10	119250744	119250744	CKD/DKD in T2D - Europeans (PMID:29703844)	0	0	0	1	0	5464	FALSE	FALSE	1	FALSE
CVDII	CCL17	16	57408279	57408279	CKD/DKD in T2D - Europeans (PMID:29703844)	0	1e-06	0	0.999999	0	5529	FALSE	FALSE	3	TRUE
CVDII	CCL17	16	57408279	57379053	CKD/DKD in T2D - Europeans (PMID:29703844)	0	1e-06	0	0.999998	0	5529	FALSE	FALSE	2	TRUE
CVDII	CCL17	3	16898659	16913449	CKD/DKD in T2D - Europeans (PMID:29703844)	1.6e-05	0.058456	0.000258	0.940727	0.000543	4843	FALSE	FALSE	2	FALSE
CVDII	CCL17	3	16898659	16898659	CKD/DKD in T2D - Europeans (PMID:29703844)	0	0.058425	0	0.940246	0.001329	4844	FALSE	FALSE	3	FALSE
CVDII	CCL17	1	159205564	159205564	CKD/DKD in T2D - Europeans (PMID:29703844)	0	0.20854	1e-06	0.78989	0.001568	5430	FALSE	TRUE	3	FALSE
CVDII	CCL17	3	42864624	42854959	CKD/DKD in T2D - Europeans (PMID:29703844)	0.000544	0.365538	0.000936	0.629127	0.003855	4135	FALSE	FALSE	3	FALSE
CVDII	CCL17	3	42864624	42864624	CKD/DKD in T2D - Europeans (PMID:29703844)	0	0.360772	0	0.620803	0.018424	4135	FALSE	FALSE	3	FALSE
CVDII	CCL17	10	119250744	119250744	CKD/DKD in T2D - Multiethnic (PMID:29703844)	0	0	0	1	0	5464	FALSE	FALSE	1	FALSE
CVDII	CCL17	16	57408279	57408279	CKD/DKD in T2D - Multiethnic (PMID:29703844)	0	1e-06	0	0.999999	0	5529	FALSE	FALSE	3	TRUE
CVDII	CCL17	16	57408279	57379053	CKD/DKD in T2D - Multiethnic (PMID:29703844)	0	1e-06	0	0.999998	0	5529	FALSE	FALSE	2	TRUE
CVDII	CCL17	3	16898659	16913449	CKD/DKD in T2D - Multiethnic (PMID:29703844)	1.7e-05	0.062033	0.000257	0.937157	0.000535	4843	FALSE	FALSE	2	FALSE
CVDII	CCL17	3	16898659	16898659	CKD/DKD in T2D - Multiethnic (PMID:29703844)	0	0.061993	0	0.936553	0.001455	4844	FALSE	FALSE	3	FALSE
CVDII	CCL17	1	159205564	159205564	CKD/DKD in T2D - Multiethnic (PMID:29703844)	0	0.240887	1e-06	0.757373	0.001738	5430	FALSE	TRUE	3	FALSE
CVDII	CCL17	3	42864624	42854959	CKD/DKD in T2D - Multiethnic (PMID:29703844)	0.000556	0.373933	0.000922	0.619799	0.004789	4135	FALSE	FALSE	3	FALSE
CVDII	CCL17	3	42864624	42864624	CKD/DKD in T2D - Multiethnic (PMID:29703844)	0	0.368777	0	0.611092	0.020131	4135	FALSE	FALSE	3	FALSE
CVDII	CCL17	3	42864624	42864624	CKD+DKD in T1D (PMID:27647854)	0	0.000328	0	0.999668	3e-06	4496	FALSE	FALSE	3	FALSE
CVDII	CCL17	3	42864624	42854959	CKD+DKD in T1D (PMID:27647854)	0	0.000328	0.001485	0.998175	1.2e-05	4496	FALSE	FALSE	3	FALSE
CVDII	CCL17	16	57408279	57379053	CKD+DKD in T1D (PMID:27647854)	0	0.097916	0	0.901306	0.000778	5982	FALSE	FALSE	2	TRUE
CVDII	CCL17	16	57408279	57408279	CKD+DKD in T1D (PMID:27647854)	0	0.097647	0	0.898833	0.00352	5982	FALSE	FALSE	3	TRUE
CVDII	CCL17	3	16898659	16898659	CKD+DKD in T1D (PMID:27647854)	0	0.10915	0	0.889246	0.001604	5061	FALSE	FALSE	3	FALSE
CVDII	CCL17	3	16898659	16913449	CKD+DKD in T1D (PMID:27647854)	0	0.10879	0	0.886324	0.004885	5061	FALSE	FALSE	2	FALSE
CVDII	CCL17	10	119250744	119250744	CKD+DKD in T1D (PMID:27647854)	0	0.169405	0	0.826797	0.003798	5622	FALSE	FALSE	1	FALSE
CVDII	CCL17	1	159205564	159205564	CKD+DKD in T1D (PMID:27647854)	1e-06	0.280971	1e-06	0.717488	0.001539	5863	FALSE	TRUE	3	FALSE
CVDII	CCL17	10	119250744	119250744	CKD+DKD in T1D/T2D - Europeans (PMID:29703844)	0	0	0	1	0	6004	FALSE	FALSE	1	FALSE
CVDII	CCL17	3	16898659	16898659	CKD+DKD in T1D/T2D - Europeans (PMID:29703844)	0	0.001237	0	0.998751	1.2e-05	5455	FALSE	FALSE	3	FALSE
CVDII	CCL17	16	57408279	57379053	CKD+DKD in T1D/T2D - Europeans (PMID:29703844)	0	0.002247	0	0.997702	5.1e-05	6333	FALSE	FALSE	2	TRUE
CVDII	CCL17	16	57408279	57408279	CKD+DKD in T1D/T2D - Europeans (PMID:29703844)	0	0.002247	0	0.997641	0.000112	6333	FALSE	FALSE	3	TRUE
CVDII	CCL17	3	16898659	16913449	CKD+DKD in T1D/T2D - Europeans (PMID:29703844)	0	0.001235	0	0.996887	0.001878	5455	FALSE	FALSE	2	FALSE
CVDII	CCL17	3	42864624	42864624	CKD+DKD in T1D/T2D - Europeans (PMID:29703844)	0	0.086334	0	0.912211	0.001456	4811	FALSE	FALSE	3	FALSE
CVDII	CCL17	3	42864624	42854959	CKD+DKD in T1D/T2D - Europeans (PMID:29703844)	0.000128	0.086269	0.001356	0.911553	0.000694	4811	FALSE	FALSE	3	FALSE
CVDII	CCL17	1	159205564	159205564	CKD+DKD in T1D/T2D - Europeans (PMID:29703844)	1e-06	0.626629	1e-06	0.370677	0.002692	6146	FALSE	TRUE	3	FALSE
CVDII	CCL17	10	119250744	119250744	CKD+DKD in T1D/T2D - Multiethnic (PMID:29703844)	0	0	0	1	0	6004	FALSE	FALSE	1	FALSE
CVDII	CCL17	3	16898659	16898659	CKD+DKD in T1D/T2D - Multiethnic (PMID:29703844)	0	0.001237	0	0.998751	1.2e-05	5455	FALSE	FALSE	3	FALSE
CVDII	CCL17	16	57408279	57379053	CKD+DKD in T1D/T2D - Multiethnic (PMID:29703844)	0	0.002247	0	0.997702	5.1e-05	6333	FALSE	FALSE	2	TRUE
CVDII	CCL17	16	57408279	57408279	CKD+DKD in T1D/T2D - Multiethnic (PMID:29703844)	0	0.002247	0	0.997641	0.000112	6333	FALSE	FALSE	3	TRUE
CVDII	CCL17	3	16898659	16913449	CKD+DKD in T1D/T2D - Multiethnic (PMID:29703844)	0	0.001235	0	0.996887	0.001878	5455	FALSE	FALSE	2	FALSE
CVDII	CCL17	3	42864624	42864624	CKD+DKD in T1D/T2D - Multiethnic (PMID:29703844)	0	0.086334	0	0.912211	0.001456	4811	FALSE	FALSE	3	FALSE
CVDII	CCL17	3	42864624	42854959	CKD+DKD in T1D/T2D - Multiethnic (PMID:29703844)	0.000128	0.086269	0.001356	0.911553	0.000694	4811	FALSE	FALSE	3	FALSE
CVDII	CCL17	1	159205564	159205564	CKD+DKD in T1D/T2D - Multiethnic (PMID:29703844)	1e-06	0.626629	1e-06	0.370677	0.002692	6146	FALSE	TRUE	3	FALSE
CVDII	CCL17	16	57408279	57379053	Coronary artery disease (PMID:28714975)	0	0.799113	0	0.200093	0.000794	7532	FALSE	FALSE	2	TRUE
CVDII	CCL17	16	57408279	57408279	Coronary artery disease (PMID:28714975)	0	0.798731	0	0.2	0.001269	7532	FALSE	FALSE	3	TRUE
CVDII	CCL17	1	159205564	159205564	Coronary artery disease (PMID:28714975)	2e-06	0.954992	0	0.043247	0.00176	7294	FALSE	TRUE	3	FALSE
CVDII	CCL17	3	16898659	16898659	Coronary artery disease (PMID:28714975)	0	0.971949	0	0.026218	0.001833	6428	FALSE	FALSE	3	FALSE
CVDII	CCL17	3	16898659	16913449	Coronary artery disease (PMID:28714975)	0	0.971023	0	0.026191	0.002786	6428	FALSE	FALSE	2	FALSE
CVDII	CCL17	3	42864624	42854959	Coronary artery disease (PMID:28714975)	0.001478	0.973683	3.6e-05	0.023661	0.001142	5651	FALSE	FALSE	3	FALSE
CVDII	CCL17	3	42864624	42864624	Coronary artery disease (PMID:28714975)	0	0.974277	0	0.023637	0.002087	5651	FALSE	FALSE	3	FALSE
CVDII	CCL17	10	119250744	119250744	Coronary artery disease (PMID:28714975)	0	0.974122	0	0.022369	0.00351	6957	FALSE	FALSE	1	FALSE
CVDII	CCL17	3	42864624	42864624	DKD in T1D/T2D - Europeans (PMID:29703844)	0	1.9e-05	0	0.999981	0	5439	FALSE	FALSE	3	FALSE
CVDII	CCL17	3	42864624	42854959	DKD in T1D/T2D - Europeans (PMID:29703844)	0	1.9e-05	0.001485	0.998481	1.6e-05	5439	FALSE	FALSE	3	FALSE
CVDII	CCL17	16	57408279	57379053	DKD in T1D/T2D - Europeans (PMID:29703844)	0	0.017384	0	0.982554	6.2e-05	7280	FALSE	FALSE	2	TRUE
CVDII	CCL17	16	57408279	57408279	DKD in T1D/T2D - Europeans (PMID:29703844)	0	0.017383	0	0.982526	9.1e-05	7280	FALSE	FALSE	3	TRUE
CVDII	CCL17	1	159205564	159205564	DKD in T1D/T2D - Europeans (PMID:29703844)	1e-06	0.308619	1e-06	0.690454	0.000925	6990	FALSE	TRUE	3	FALSE
CVDII	CCL17	3	16898659	16898659	DKD in T1D/T2D - Europeans (PMID:29703844)	0	0.395946	0	0.601176	0.002878	6703	FALSE	FALSE	3	FALSE
CVDII	CCL17	3	16898659	16913449	DKD in T1D/T2D - Europeans (PMID:29703844)	0	0.392205	0	0.595525	0.01227	6703	FALSE	FALSE	2	FALSE
CVDII	CCL17	10	119250744	119250744	DKD in T1D/T2D - Europeans (PMID:29703844)	0	0.663179	0	0.333708	0.003114	6712	FALSE	FALSE	1	FALSE
CVDII	CCL17	3	42864624	42864624	DKD in T1D/T2D - Multiethnic (PMID:29703844)	0	1.9e-05	0	0.999981	0	5439	FALSE	FALSE	3	FALSE
CVDII	CCL17	3	42864624	42854959	DKD in T1D/T2D - Multiethnic (PMID:29703844)	0	1.9e-05	0.001485	0.998481	1.6e-05	5439	FALSE	FALSE	3	FALSE
CVDII	CCL17	16	57408279	57379053	DKD in T1D/T2D - Multiethnic (PMID:29703844)	0	0.017384	0	0.982554	6.2e-05	7280	FALSE	FALSE	2	TRUE
CVDII	CCL17	16	57408279	57408279	DKD in T1D/T2D - Multiethnic (PMID:29703844)	0	0.017383	0	0.982526	9.1e-05	7280	FALSE	FALSE	3	TRUE
CVDII	CCL17	1	159205564	159205564	DKD in T1D/T2D - Multiethnic (PMID:29703844)	1e-06	0.308619	1e-06	0.690454	0.000925	6990	FALSE	TRUE	3	FALSE
CVDII	CCL17	3	16898659	16898659	DKD in T1D/T2D - Multiethnic (PMID:29703844)	0	0.395946	0	0.601176	0.002878	6703	FALSE	FALSE	3	FALSE
CVDII	CCL17	3	16898659	16913449	DKD in T1D/T2D - Multiethnic (PMID:29703844)	0	0.392205	0	0.595525	0.01227	6703	FALSE	FALSE	2	FALSE
CVDII	CCL17	10	119250744	119250744	DKD in T1D/T2D - Multiethnic (PMID:29703844)	0	0.663179	0	0.333708	0.003114	6712	FALSE	FALSE	1	FALSE
CVDII	CCL17	10	119250744	119250744	DKD in T2D - Europeans (PMID:29703844)	0	0	0	1	0	6760	FALSE	FALSE	1	FALSE
CVDII	CCL17	16	57408279	57379053	DKD in T2D - Europeans (PMID:29703844)	0	4e-06	0	0.999996	0	7246	FALSE	FALSE	2	TRUE
CVDII	CCL17	16	57408279	57408279	DKD in T2D - Europeans (PMID:29703844)	0	4e-06	0	0.999996	0	7246	FALSE	FALSE	3	TRUE
CVDII	CCL17	3	16898659	16898659	DKD in T2D - Europeans (PMID:29703844)	0	7e-06	0	0.999993	0	6755	FALSE	FALSE	3	FALSE
CVDII	CCL17	3	16898659	16913449	DKD in T2D - Europeans (PMID:29703844)	0	7e-06	0	0.999992	1e-06	6755	FALSE	FALSE	2	FALSE
CVDII	CCL17	1	159205564	159205564	DKD in T2D - Europeans (PMID:29703844)	0	3.1e-05	2e-06	0.999968	0	7026	FALSE	TRUE	3	FALSE
CVDII	CCL17	3	42864624	42864624	DKD in T2D - Europeans (PMID:29703844)	0	0.003542	0	0.996428	3e-05	5437	FALSE	FALSE	3	FALSE
CVDII	CCL17	3	42864624	42854959	DKD in T2D - Europeans (PMID:29703844)	5e-06	0.003537	0.00148	0.994933	4.5e-05	5437	FALSE	FALSE	3	FALSE
CVDII	CCL17	10	119250744	119250744	DKD in T2D - Multiethnic (PMID:29703844)	0	0	0	1	0	6760	FALSE	FALSE	1	FALSE
CVDII	CCL17	1	159205564	159205564	DKD in T2D - Multiethnic (PMID:29703844)	0	4e-06	2e-06	0.999994	0	7026	FALSE	TRUE	3	FALSE
CVDII	CCL17	16	57408279	57379053	DKD in T2D - Multiethnic (PMID:29703844)	0	6e-06	0	0.999993	0	7246	FALSE	FALSE	2	TRUE
CVDII	CCL17	16	57408279	57408279	DKD in T2D - Multiethnic (PMID:29703844)	0	6e-06	0	0.999993	0	7246	FALSE	FALSE	3	TRUE
CVDII	CCL17	3	16898659	16913449	DKD in T2D - Multiethnic (PMID:29703844)	0	7e-06	0	0.999992	1e-06	6755	FALSE	FALSE	2	FALSE
CVDII	CCL17	3	16898659	16898659	DKD in T2D - Multiethnic (PMID:29703844)	0	7e-06	0	0.999992	0	6755	FALSE	FALSE	3	FALSE
CVDII	CCL17	3	42864624	42864624	DKD in T2D - Multiethnic (PMID:29703844)	0	0.002064	0	0.99792	1.7e-05	5437	FALSE	FALSE	3	FALSE
CVDII	CCL17	3	42864624	42854959	DKD in T2D - Multiethnic (PMID:29703844)	3e-06	0.00206	0.001482	0.996412	4.2e-05	5437	FALSE	FALSE	3	FALSE
CVDII	CCL17	16	57408279	57379053	Early DKD in T1D (PMID:27647854)	0	0	0	1	0	6288	FALSE	FALSE	2	TRUE
CVDII	CCL17	16	57408279	57408279	Early DKD in T1D (PMID:27647854)	0	0	0	1	0	6288	FALSE	FALSE	3	TRUE
CVDII	CCL17	10	119250744	119250744	Early DKD in T1D (PMID:27647854)	0	0.010748	0	0.988712	0.000539	5766	FALSE	FALSE	1	FALSE
CVDII	CCL17	3	42864624	42854959	Early DKD in T1D (PMID:27647854)	0.000247	0.16629	0.001236	0.830811	0.001416	4609	FALSE	FALSE	3	FALSE
CVDII	CCL17	3	42864624	42864624	Early DKD in T1D (PMID:27647854)	0	0.166052	0	0.829582	0.004366	4609	FALSE	FALSE	3	FALSE
CVDII	CCL17	3	16898659	16898659	Early DKD in T1D (PMID:27647854)	0	0.250886	0	0.745636	0.003478	5832	FALSE	FALSE	3	FALSE
CVDII	CCL17	3	16898659	16913449	Early DKD in T1D (PMID:27647854)	0	0.250486	0	0.74444	0.005075	5832	FALSE	FALSE	2	FALSE
CVDII	CCL17	1	159205564	159205564	Early DKD in T1D (PMID:27647854)	2e-06	0.885274	0	0.109219	0.005506	5956	FALSE	TRUE	3	FALSE
CVDII	CCL17	3	16898659	16898659	eGFR (cystatin C) (PMID:28452372)	0.999432	0.000556	1.1e-05	0	1e-06	3	FALSE	FALSE	3	FALSE
CVDII	CCL17	3	16898659	16913449	eGFR (cystatin C) (PMID:28452372)	0.999438	0.00055	1.1e-05	0	1e-06	3	FALSE	FALSE	2	FALSE
CVDII	CCL17	3	42864624	42854959	eGFR (cystatin C) (PMID:28452372)	0.999973	2.6e-05	2e-06	0	0	2	FALSE	FALSE	3	FALSE
CVDII	CCL17	3	42864624	42864624	eGFR (cystatin C) (PMID:28452372)	0.999945	5.3e-05	2e-06	0	0	2	FALSE	FALSE	3	FALSE
CVDII	CCL17	10	119250744	119250744	eGFR (cystatin C) (PMID:28452372)	0.999832	0.000162	6e-06	0	0	3	FALSE	FALSE	1	FALSE
CVDII	CCL17	16	57408279	57379053	eGFR (cystatin C) (PMID:28452372)	0.999771	0.000227	2e-06	0	0	2	FALSE	FALSE	2	TRUE
CVDII	CCL17	16	57408279	57408279	eGFR (cystatin C) (PMID:28452372)	0.999987	1.1e-05	2e-06	0	0	2	FALSE	FALSE	3	TRUE
CVDII	CCL17	1	159205564	159205564	eGFR (serum creatinine) (PMID:28452372)	0.999808	0.000188	4e-06	0	0	4	FALSE	TRUE	3	FALSE
CVDII	CCL17	10	119250744	119250744	eGFR (serum creatinine) (PMID:28452372)	0.99984	0.000149	1e-05	0	1e-06	2	FALSE	FALSE	1	FALSE
CVDII	CCL17	16	57408279	57379053	eGFR (serum creatinine) (PMID:28452372)	0.999976	2.4e-05	0	0	0	2	FALSE	FALSE	2	TRUE
CVDII	CCL17	16	57408279	57408279	eGFR (serum creatinine) (PMID:28452372)	0.99985	0.000149	0	0	0	2	FALSE	FALSE	3	TRUE
CVDII	CCL17	16	57408279	57379053	ESRD vs controls in T1D (PMID:27647854)	0	0.243254	0	0.755079	0.001667	4624	FALSE	FALSE	2	TRUE
CVDII	CCL17	16	57408279	57408279	ESRD vs controls in T1D (PMID:27647854)	0	0.242642	0	0.753226	0.004133	4624	FALSE	FALSE	3	TRUE
CVDII	CCL17	3	42864624	42864624	ESRD vs controls in T1D (PMID:27647854)	0	0.57101	0	0.423145	0.005845	3755	FALSE	FALSE	3	FALSE
CVDII	CCL17	3	42864624	42854959	ESRD vs controls in T1D (PMID:27647854)	0.000849	0.57073	0.000629	0.423074	0.004717	3755	FALSE	FALSE	3	FALSE
CVDII	CCL17	10	119250744	119250744	ESRD vs controls in T1D (PMID:27647854)	0	0.836219	0	0.155242	0.008539	4904	FALSE	FALSE	1	FALSE
CVDII	CCL17	3	16898659	16898659	ESRD vs controls in T1D (PMID:27647854)	0	0.882213	0	0.105687	0.0121	4093	FALSE	FALSE	3	FALSE
CVDII	CCL17	3	16898659	16913449	ESRD vs controls in T1D (PMID:27647854)	0	0.880873	0	0.105483	0.013645	4093	FALSE	FALSE	2	FALSE
CVDII	CCL17	1	159205564	159205564	ESRD vs controls in T1D (PMID:27647854)	2e-06	0.920445	0	0.07425	0.005303	4859	FALSE	TRUE	3	FALSE
CVDII	CCL17	1	159205564	159205564	ESRD vs controls in T1D/T2D - Europeans (PMID:29703844)	0	0	2e-06	0.999998	0	5786	FALSE	TRUE	3	FALSE
CVDII	CCL17	3	42864624	42864624	ESRD vs controls in T1D/T2D - Europeans (PMID:29703844)	0	0.009246	0	0.990679	7.6e-05	4536	FALSE	FALSE	3	FALSE
CVDII	CCL17	3	42864624	42854959	ESRD vs controls in T1D/T2D - Europeans (PMID:29703844)	1.4e-05	0.00923	0.001471	0.98903	0.000256	4536	FALSE	FALSE	3	FALSE
CVDII	CCL17	16	57408279	57379053	ESRD vs controls in T1D/T2D - Europeans (PMID:29703844)	0	0.08249	0	0.91703	0.00048	6033	FALSE	FALSE	2	TRUE
CVDII	CCL17	16	57408279	57408279	ESRD vs controls in T1D/T2D - Europeans (PMID:29703844)	0	0.082452	0	0.916611	0.000937	6033	FALSE	FALSE	3	TRUE
CVDII	CCL17	3	16898659	16898659	ESRD vs controls in T1D/T2D - Europeans (PMID:29703844)	0	0.118764	0	0.879862	0.001375	5198	FALSE	FALSE	3	FALSE
CVDII	CCL17	3	16898659	16913449	ESRD vs controls in T1D/T2D - Europeans (PMID:29703844)	0	0.118716	0	0.87951	0.001774	5198	FALSE	FALSE	2	FALSE
CVDII	CCL17	10	119250744	119250744	ESRD vs controls in T1D/T2D - Europeans (PMID:29703844)	0	0.204192	0	0.794264	0.001544	5819	FALSE	FALSE	1	FALSE
CVDII	CCL17	1	159205564	159205564	ESRD vs controls in T1D/T2D - Multiethnic (PMID:29703844)	0	0	2e-06	0.999998	0	5786	FALSE	TRUE	3	FALSE
CVDII	CCL17	3	42864624	42864624	ESRD vs controls in T1D/T2D - Multiethnic (PMID:29703844)	0	0.014004	0	0.985882	0.000114	4536	FALSE	FALSE	3	FALSE
CVDII	CCL17	3	42864624	42854959	ESRD vs controls in T1D/T2D - Multiethnic (PMID:29703844)	2.1e-05	0.013978	0.001464	0.984097	0.00044	4536	FALSE	FALSE	3	FALSE
CVDII	CCL17	16	57408279	57379053	ESRD vs controls in T1D/T2D - Multiethnic (PMID:29703844)	0	0.096292	0	0.903208	0.000499	6033	FALSE	FALSE	2	TRUE
CVDII	CCL17	16	57408279	57408279	ESRD vs controls in T1D/T2D - Multiethnic (PMID:29703844)	0	0.096239	0	0.902712	0.001049	6033	FALSE	FALSE	3	TRUE
CVDII	CCL17	3	16898659	16898659	ESRD vs controls in T1D/T2D - Multiethnic (PMID:29703844)	0	0.146457	0	0.851709	0.001834	5198	FALSE	FALSE	3	FALSE
CVDII	CCL17	3	16898659	16913449	ESRD vs controls in T1D/T2D - Multiethnic (PMID:29703844)	0	0.146407	0	0.851423	0.002169	5198	FALSE	FALSE	2	FALSE
CVDII	CCL17	10	119250744	119250744	ESRD vs controls in T1D/T2D - Multiethnic (PMID:29703844)	0	0.260796	0	0.737305	0.001899	5819	FALSE	FALSE	1	FALSE
CVDII	CCL17	10	119250744	119250744	ESRD vs controls in T2D - Europeans (PMID:29703844)	0	0	0	1	0	4511	FALSE	FALSE	1	FALSE
CVDII	CCL17	1	159205564	159205564	ESRD vs controls in T2D - Europeans (PMID:29703844)	0	2.1e-05	2e-06	0.999977	0	4486	FALSE	TRUE	3	FALSE
CVDII	CCL17	3	42864624	42854959	ESRD vs controls in T2D - Europeans (PMID:29703844)	0.000214	0.143659	0.001261	0.847775	0.007091	3480	FALSE	FALSE	3	FALSE
CVDII	CCL17	16	57408279	57408279	ESRD vs controls in T2D - Europeans (PMID:29703844)	1e-06	0.358261	1e-06	0.636426	0.005312	4195	FALSE	FALSE	3	TRUE
CVDII	CCL17	16	57408279	57379053	ESRD vs controls in T2D - Europeans (PMID:29703844)	0	0.357496	0	0.635096	0.007408	4196	FALSE	FALSE	2	TRUE
CVDII	CCL17	3	16898659	16913449	ESRD vs controls in T2D - Europeans (PMID:29703844)	0.000196	0.714646	7.6e-05	0.276951	0.008131	3906	FALSE	FALSE	2	FALSE
CVDII	CCL17	3	16898659	16898659	ESRD vs controls in T2D - Europeans (PMID:29703844)	0	0.709715	0	0.275033	0.015251	3906	FALSE	FALSE	3	FALSE
CVDII	CCL17	3	42864624	42864624	ESRD vs controls in T2D - Europeans (PMID:29703844)	0.106882	0.036287	0.630579	0.214071	0.012181	3479	FALSE	FALSE	3	FALSE
CVDII	CCL17	10	119250744	119250744	ESRD vs controls in T2D - Multiethnic (PMID:29703844)	0	0	0	1	0	4511	FALSE	FALSE	1	FALSE
CVDII	CCL17	1	159205564	159205564	ESRD vs controls in T2D - Multiethnic (PMID:29703844)	0	2.1e-05	2e-06	0.999977	0	4486	FALSE	TRUE	3	FALSE
CVDII	CCL17	3	42864624	42854959	ESRD vs controls in T2D - Multiethnic (PMID:29703844)	0.000157	0.105269	0.001317	0.885317	0.007941	3480	FALSE	FALSE	3	FALSE
CVDII	CCL17	16	57408279	57379053	ESRD vs controls in T2D - Multiethnic (PMID:29703844)	0	0.36601	0	0.627982	0.006007	4196	FALSE	FALSE	2	TRUE
CVDII	CCL17	16	57408279	57408279	ESRD vs controls in T2D - Multiethnic (PMID:29703844)	1e-06	0.366012	1e-06	0.627962	0.006024	4195	FALSE	FALSE	3	TRUE
CVDII	CCL17	3	16898659	16913449	ESRD vs controls in T2D - Multiethnic (PMID:29703844)	0.000174	0.634574	9.8e-05	0.357036	0.008118	3906	FALSE	FALSE	2	FALSE
CVDII	CCL17	3	16898659	16898659	ESRD vs controls in T2D - Multiethnic (PMID:29703844)	0	0.631584	0	0.355348	0.013068	3906	FALSE	FALSE	3	FALSE
CVDII	CCL17	3	42864624	42864624	ESRD vs controls in T2D - Multiethnic (PMID:29703844)	0.078247	0.026565	0.657876	0.223336	0.013975	3479	FALSE	FALSE	3	FALSE
CVDII	CCL17	16	57408279	57379053	ESRD vs non-ESRD in T1D (PMID:27647854)	0	0.488129	0	0.508776	0.003094	4623	FALSE	FALSE	2	TRUE
CVDII	CCL17	16	57408279	57408279	ESRD vs non-ESRD in T1D (PMID:27647854)	0	0.47788	0	0.498826	0.023293	4623	FALSE	FALSE	3	TRUE
CVDII	CCL17	3	42864624	42864624	ESRD vs non-ESRD in T1D (PMID:27647854)	0	0.819093	0	0.173297	0.007611	3755	FALSE	FALSE	3	FALSE
CVDII	CCL17	3	42864624	42854959	ESRD vs non-ESRD in T1D (PMID:27647854)	0.001216	0.817684	0.000258	0.173218	0.007624	3755	FALSE	FALSE	3	FALSE
CVDII	CCL17	10	119250744	119250744	ESRD vs non-ESRD in T1D (PMID:27647854)	0	0.85876	0	0.13368	0.00756	4904	FALSE	FALSE	1	FALSE
CVDII	CCL17	3	16898659	16898659	ESRD vs non-ESRD in T1D (PMID:27647854)	0	0.875559	0	0.11177	0.012671	4091	FALSE	FALSE	3	FALSE
CVDII	CCL17	3	16898659	16913449	ESRD vs non-ESRD in T1D (PMID:27647854)	0	0.873749	0	0.111494	0.014757	4091	FALSE	FALSE	2	FALSE
CVDII	CCL17	1	159205564	159205564	ESRD vs non-ESRD in T1D (PMID:27647854)	2e-06	0.926268	0	0.067936	0.005794	4859	FALSE	TRUE	3	FALSE
CVDII	CCL17	16	57408279	57408279	HDL cholesterol (PMID:29083408)	0	0	0.933041	0.064066	0.002893	154	FALSE	FALSE	3	TRUE
CVDII	CCL17	16	57408279	57379053	HDL cholesterol (PMID:29083408)	0	0	0.983951	0.012762	0.003287	154	FALSE	FALSE	2	TRUE
CVDII	CCL17	1	159205564	159205564	HDL cholesterol (PMID:29083408)	2e-06	0.997471	0	0.002069	0.000458	260	FALSE	TRUE	3	FALSE
CVDII	CCL17	3	16898659	16898659	HDL cholesterol (PMID:29083408)	0	0.995987	0	0.000202	0.003811	37	FALSE	FALSE	3	FALSE
CVDII	CCL17	3	16898659	16913449	HDL cholesterol (PMID:29083408)	0.796728	0.202757	0.000164	4.2e-05	0.000309	37	FALSE	FALSE	2	FALSE
CVDII	CCL17	10	119250744	119250744	HDL cholesterol (PMID:29083408)	0.969424	0.001455	0.027307	3.9e-05	0.001774	35	FALSE	FALSE	1	FALSE
CVDII	CCL17	3	42864624	42864624	Late DKD in T1D (PMID:27647854)	0	0	0	1	0	4629	FALSE	FALSE	3	FALSE
CVDII	CCL17	3	42864624	42854959	Late DKD in T1D (PMID:27647854)	0	0	0.001485	0.998495	2e-05	4629	FALSE	FALSE	3	FALSE
CVDII	CCL17	3	16898659	16898659	Late DKD in T1D (PMID:27647854)	0	0.001818	0	0.998165	1.7e-05	5095	FALSE	FALSE	3	FALSE
CVDII	CCL17	3	16898659	16913449	Late DKD in T1D (PMID:27647854)	0	0.001818	0	0.998135	4.8e-05	5095	FALSE	FALSE	2	FALSE
CVDII	CCL17	10	119250744	119250744	Late DKD in T1D (PMID:27647854)	0	0.582423	0	0.410586	0.006991	5710	FALSE	FALSE	1	FALSE
CVDII	CCL17	16	57408279	57408279	Late DKD in T1D (PMID:27647854)	0	0.723781	0	0.27003	0.006189	5984	FALSE	FALSE	3	TRUE
CVDII	CCL17	16	57408279	57379053	Late DKD in T1D (PMID:27647854)	0	0.723528	0	0.269916	0.006556	5984	FALSE	FALSE	2	TRUE
CVDII	CCL17	1	159205564	159205564	Late DKD in T1D (PMID:27647854)	2e-06	0.878519	0	0.117428	0.004052	6004	FALSE	TRUE	3	FALSE
CVDII	CCL17	3	42864624	42864624	Late DKD in T1D/T2D - Europeans (PMID:29703844)	0	0	0	1	0	5246	FALSE	FALSE	3	FALSE
CVDII	CCL17	1	159205564	159205564	Late DKD in T1D/T2D - Europeans (PMID:29703844)	0	0	2e-06	0.999998	0	6569	FALSE	TRUE	3	FALSE
CVDII	CCL17	16	57408279	57379053	Late DKD in T1D/T2D - Europeans (PMID:29703844)	0	0.000124	0	0.999875	1e-06	6881	FALSE	FALSE	2	TRUE
CVDII	CCL17	16	57408279	57408279	Late DKD in T1D/T2D - Europeans (PMID:29703844)	0	0.000124	0	0.999875	1e-06	6881	FALSE	FALSE	3	TRUE
CVDII	CCL17	3	42864624	42854959	Late DKD in T1D/T2D - Europeans (PMID:29703844)	0	0	0.001485	0.998503	1.2e-05	5246	FALSE	FALSE	3	FALSE
CVDII	CCL17	3	16898659	16898659	Late DKD in T1D/T2D - Europeans (PMID:29703844)	0	0.002363	0	0.997615	2.2e-05	6304	FALSE	FALSE	3	FALSE
CVDII	CCL17	3	16898659	16913449	Late DKD in T1D/T2D - Europeans (PMID:29703844)	0	0.002363	0	0.997517	0.000121	6304	FALSE	FALSE	2	FALSE
CVDII	CCL17	10	119250744	119250744	Late DKD in T1D/T2D - Europeans (PMID:29703844)	0	0.034061	0	0.965739	0.0002	6302	FALSE	FALSE	1	FALSE
CVDII	CCL17	3	42864624	42864624	Late DKD in T1D/T2D - Multiethnic (PMID:29703844)	0	0	0	1	0	5246	FALSE	FALSE	3	FALSE
CVDII	CCL17	1	159205564	159205564	Late DKD in T1D/T2D - Multiethnic (PMID:29703844)	0	0	2e-06	0.999998	0	6569	FALSE	TRUE	3	FALSE
CVDII	CCL17	16	57408279	57408279	Late DKD in T1D/T2D - Multiethnic (PMID:29703844)	0	8.6e-05	0	0.999913	1e-06	6881	FALSE	FALSE	3	TRUE
CVDII	CCL17	16	57408279	57379053	Late DKD in T1D/T2D - Multiethnic (PMID:29703844)	0	8.6e-05	0	0.999913	0	6881	FALSE	FALSE	2	TRUE
CVDII	CCL17	3	42864624	42854959	Late DKD in T1D/T2D - Multiethnic (PMID:29703844)	0	0	0.001485	0.998501	1.3e-05	5246	FALSE	FALSE	3	FALSE
CVDII	CCL17	3	16898659	16898659	Late DKD in T1D/T2D - Multiethnic (PMID:29703844)	0	0.003076	0	0.996895	2.9e-05	6304	FALSE	FALSE	3	FALSE
CVDII	CCL17	3	16898659	16913449	Late DKD in T1D/T2D - Multiethnic (PMID:29703844)	0	0.003076	0	0.996761	0.000163	6304	FALSE	FALSE	2	FALSE
CVDII	CCL17	10	119250744	119250744	Late DKD in T1D/T2D - Multiethnic (PMID:29703844)	0	0.04574	0	0.954004	0.000256	6302	FALSE	FALSE	1	FALSE
CVDII	CCL17	3	42864624	42864624	Late DKD in T2D - Europeans (PMID:29703844)	0	0	0	1	0	4458	FALSE	FALSE	3	FALSE
CVDII	CCL17	1	159205564	159205564	Late DKD in T2D - Europeans (PMID:29703844)	0	0.000727	2e-06	0.999265	6e-06	5971	FALSE	TRUE	3	FALSE
CVDII	CCL17	3	42864624	42854959	Late DKD in T2D - Europeans (PMID:29703844)	0	0	0.001485	0.998434	8e-05	4458	FALSE	FALSE	3	FALSE
CVDII	CCL17	10	119250744	119250744	Late DKD in T2D - Europeans (PMID:29703844)	0	0.235574	0	0.762179	0.002247	5796	FALSE	FALSE	1	FALSE
CVDII	CCL17	3	16898659	16913449	Late DKD in T2D - Europeans (PMID:29703844)	0	0.371346	0	0.61017	0.018484	5179	FALSE	FALSE	2	FALSE
CVDII	CCL17	3	16898659	16898659	Late DKD in T2D - Europeans (PMID:29703844)	0	0.363922	0	0.598602	0.037476	5179	FALSE	FALSE	3	FALSE
CVDII	CCL17	16	57408279	57379053	Late DKD in T2D - Europeans (PMID:29703844)	0	0.819295	0	0.175405	0.0053	6209	FALSE	FALSE	2	TRUE
CVDII	CCL17	16	57408279	57408279	Late DKD in T2D - Europeans (PMID:29703844)	0	0.814543	0	0.174357	0.0111	6209	FALSE	FALSE	3	TRUE
CVDII	CCL17	3	42864624	42864624	Late DKD in T2D - Multiethnic (PMID:29703844)	0	0	0	1	0	4458	FALSE	FALSE	3	FALSE
CVDII	CCL17	1	159205564	159205564	Late DKD in T2D - Multiethnic (PMID:29703844)	0	0.000798	2e-06	0.999196	5e-06	5971	FALSE	TRUE	3	FALSE
CVDII	CCL17	3	42864624	42854959	Late DKD in T2D - Multiethnic (PMID:29703844)	0	0	0.001485	0.998434	8e-05	4458	FALSE	FALSE	3	FALSE
CVDII	CCL17	10	119250744	119250744	Late DKD in T2D - Multiethnic (PMID:29703844)	0	0.179737	0	0.818554	0.001708	5796	FALSE	FALSE	1	FALSE
CVDII	CCL17	3	16898659	16913449	Late DKD in T2D - Multiethnic (PMID:29703844)	0	0.465685	0	0.511064	0.023251	5179	FALSE	FALSE	2	FALSE
CVDII	CCL17	3	16898659	16898659	Late DKD in T2D - Multiethnic (PMID:29703844)	0	0.458028	0	0.503273	0.038699	5179	FALSE	FALSE	3	FALSE
CVDII	CCL17	16	57408279	57379053	Late DKD in T2D - Multiethnic (PMID:29703844)	0	0.812534	0	0.182224	0.005242	6209	FALSE	FALSE	2	TRUE
CVDII	CCL17	16	57408279	57408279	Late DKD in T2D - Multiethnic (PMID:29703844)	0	0.808151	0	0.181213	0.010636	6209	FALSE	FALSE	3	TRUE
CVDII	CCL17	16	57408279	57408279	LDL cholesterol (PMID:29083408)	0	0	0.933068	0.064068	0.002864	154	FALSE	FALSE	3	TRUE
CVDII	CCL17	16	57408279	57379053	LDL cholesterol (PMID:29083408)	0	0	0.983871	0.012761	0.003368	154	FALSE	FALSE	2	TRUE
CVDII	CCL17	1	159205564	159205564	LDL cholesterol (PMID:29083408)	2e-06	0.997644	0	0.002032	0.000322	260	FALSE	TRUE	3	FALSE
CVDII	CCL17	3	16898659	16898659	LDL cholesterol (PMID:29083408)	0	0.998245	0	0.000128	0.001627	37	FALSE	FALSE	3	FALSE
CVDII	CCL17	3	16898659	16913449	LDL cholesterol (PMID:29083408)	0.796884	0.202797	0.000103	2.6e-05	0.00019	37	FALSE	FALSE	2	FALSE
CVDII	CCL17	10	119250744	119250744	LDL cholesterol (PMID:29083408)	0.998041	0.001498	0.000438	1e-06	2.2e-05	35	FALSE	FALSE	1	FALSE
CVDII	CCL17	16	57408279	57379053	Microalbuminuria in T1D/T2D - Europeans (PMID:29703844)	0	2.9e-05	0	0.999971	0	7026	FALSE	FALSE	2	TRUE
CVDII	CCL17	16	57408279	57408279	Microalbuminuria in T1D/T2D - Europeans (PMID:29703844)	0	2.9e-05	0	0.999971	0	7026	FALSE	FALSE	3	TRUE
CVDII	CCL17	3	42864624	42864624	Microalbuminuria in T1D/T2D - Europeans (PMID:29703844)	0	0.000658	0	0.999333	9e-06	5139	FALSE	FALSE	3	FALSE
CVDII	CCL17	3	42864624	42854959	Microalbuminuria in T1D/T2D - Europeans (PMID:29703844)	1e-06	0.000657	0.001484	0.997839	1.9e-05	5139	FALSE	FALSE	3	FALSE
CVDII	CCL17	1	159205564	159205564	Microalbuminuria in T1D/T2D - Europeans (PMID:29703844)	1e-06	0.476231	1e-06	0.521565	0.002203	6537	FALSE	TRUE	3	FALSE
CVDII	CCL17	10	119250744	119250744	Microalbuminuria in T1D/T2D - Europeans (PMID:29703844)	0	0.624228	0	0.371756	0.004017	6447	FALSE	FALSE	1	FALSE
CVDII	CCL17	3	16898659	16913449	Microalbuminuria in T1D/T2D - Europeans (PMID:29703844)	0	0.706343	0	0.284928	0.008729	6357	FALSE	FALSE	2	FALSE
CVDII	CCL17	3	16898659	16898659	Microalbuminuria in T1D/T2D - Europeans (PMID:29703844)	0	0.705435	0	0.284602	0.009963	6357	FALSE	FALSE	3	FALSE
CVDII	CCL17	16	57408279	57379053	Microalbuminuria in T1D/T2D - Multiethnic (PMID:29703844)	0	2.5e-05	0	0.999975	0	7026	FALSE	FALSE	2	TRUE
CVDII	CCL17	16	57408279	57408279	Microalbuminuria in T1D/T2D - Multiethnic (PMID:29703844)	0	2.5e-05	0	0.999975	0	7026	FALSE	FALSE	3	TRUE
CVDII	CCL17	3	42864624	42864624	Microalbuminuria in T1D/T2D - Multiethnic (PMID:29703844)	0	0.000712	0	0.999276	1.2e-05	5139	FALSE	FALSE	3	FALSE
CVDII	CCL17	3	42864624	42854959	Microalbuminuria in T1D/T2D - Multiethnic (PMID:29703844)	1e-06	0.000711	0.001484	0.997784	1.9e-05	5139	FALSE	FALSE	3	FALSE
CVDII	CCL17	1	159205564	159205564	Microalbuminuria in T1D/T2D - Multiethnic (PMID:29703844)	1e-06	0.467381	1e-06	0.530843	0.001775	6537	FALSE	TRUE	3	FALSE
CVDII	CCL17	10	119250744	119250744	Microalbuminuria in T1D/T2D - Multiethnic (PMID:29703844)	0	0.581755	0	0.414818	0.003426	6447	FALSE	FALSE	1	FALSE
CVDII	CCL17	3	16898659	16913449	Microalbuminuria in T1D/T2D - Multiethnic (PMID:29703844)	0	0.719152	0	0.271958	0.00889	6357	FALSE	FALSE	2	FALSE
CVDII	CCL17	3	16898659	16898659	Microalbuminuria in T1D/T2D - Multiethnic (PMID:29703844)	0	0.716833	0	0.271142	0.012025	6357	FALSE	FALSE	3	FALSE
CVDII	CCL17	1	159205564	159205564	Microalbuminuria in T2D - Europeans (PMID:29703844)	0	0	2e-06	0.999998	0	6870	FALSE	TRUE	3	FALSE
CVDII	CCL17	3	16898659	16898659	Microalbuminuria in T2D - Europeans (PMID:29703844)	0	3.6e-05	0	0.999963	1e-06	6665	FALSE	FALSE	3	FALSE
CVDII	CCL17	3	16898659	16913449	Microalbuminuria in T2D - Europeans (PMID:29703844)	0	3.6e-05	0	0.999963	1e-06	6665	FALSE	FALSE	2	FALSE
CVDII	CCL17	3	42864624	42864624	Microalbuminuria in T2D - Europeans (PMID:29703844)	0	6.2e-05	0	0.999937	1e-06	5380	FALSE	FALSE	3	FALSE
CVDII	CCL17	16	57408279	57379053	Microalbuminuria in T2D - Europeans (PMID:29703844)	0	0.00062	0	0.999375	5e-06	7142	FALSE	FALSE	2	TRUE
CVDII	CCL17	16	57408279	57408279	Microalbuminuria in T2D - Europeans (PMID:29703844)	0	0.000619	0	0.999365	1.5e-05	7142	FALSE	FALSE	3	TRUE
CVDII	CCL17	3	42864624	42854959	Microalbuminuria in T2D - Europeans (PMID:29703844)	0	6.2e-05	0.001485	0.998438	1.5e-05	5380	FALSE	FALSE	3	FALSE
CVDII	CCL17	10	119250744	119250744	Microalbuminuria in T2D - Europeans (PMID:29703844)	0	0.003007	0	0.996956	3.7e-05	6695	FALSE	FALSE	1	FALSE
CVDII	CCL17	1	159205564	159205564	Microalbuminuria in T2D - Multiethnic (PMID:29703844)	0	0	2e-06	0.999998	0	6870	FALSE	TRUE	3	FALSE
CVDII	CCL17	3	16898659	16898659	Microalbuminuria in T2D - Multiethnic (PMID:29703844)	0	3.5e-05	0	0.999965	1e-06	6665	FALSE	FALSE	3	FALSE
CVDII	CCL17	3	16898659	16913449	Microalbuminuria in T2D - Multiethnic (PMID:29703844)	0	3.5e-05	0	0.999965	1e-06	6665	FALSE	FALSE	2	FALSE
CVDII	CCL17	3	42864624	42864624	Microalbuminuria in T2D - Multiethnic (PMID:29703844)	0	6.9e-05	0	0.999931	1e-06	5380	FALSE	FALSE	3	FALSE
CVDII	CCL17	16	57408279	57379053	Microalbuminuria in T2D - Multiethnic (PMID:29703844)	0	0.001319	0	0.998671	1.1e-05	7142	FALSE	FALSE	2	TRUE
CVDII	CCL17	16	57408279	57408279	Microalbuminuria in T2D - Multiethnic (PMID:29703844)	0	0.001319	0	0.998649	3.2e-05	7142	FALSE	FALSE	3	TRUE
CVDII	CCL17	3	42864624	42854959	Microalbuminuria in T2D - Multiethnic (PMID:29703844)	0	6.8e-05	0.001485	0.998432	1.5e-05	5380	FALSE	FALSE	3	FALSE
CVDII	CCL17	10	119250744	119250744	Microalbuminuria in T2D - Multiethnic (PMID:29703844)	0	0.001684	0	0.998296	2e-05	6695	FALSE	FALSE	1	FALSE
CVDII	CCL17	1	159205564	159205564	Severe Covid-19 (PMID:32558485)	0.997053	0.002531	0.000339	1e-06	7.5e-05	19	FALSE	TRUE	3	FALSE
CVDII	CCL17	16	57408279	57408279	Severe Covid-19 (PMID:32558485)	0.996177	0.003485	0.000269	1e-06	6.9e-05	12	FALSE	FALSE	3	TRUE
CVDII	CCL17	10	119250744	119250744	Severe Covid-19 (PMID:32558485)	0.998055	0.001442	0.000472	1e-06	2.9e-05	24	FALSE	FALSE	1	FALSE
CVDII	CCL17	16	57408279	57379053	Severe Covid-19 (PMID:32558485)	0.998747	0.000955	0.00027	0	2.8e-05	12	FALSE	FALSE	2	TRUE
CVDII	CCL17	3	42864624	42854959	Severe Covid-19 (PMID:32558485)	0.99894	0.000575	0.00046	0	2.5e-05	12	FALSE	FALSE	3	FALSE
CVDII	CCL17	3	16898659	16898659	Severe Covid-19 (PMID:32558485)	0.998812	0.000881	0.000284	0	2.2e-05	14	FALSE	FALSE	3	FALSE
CVDII	CCL17	3	16898659	16913449	Severe Covid-19 (PMID:32558485)	0.998906	0.000787	0.000284	0	2.2e-05	14	FALSE	FALSE	2	FALSE
CVDII	CCL17	3	42864624	42864624	Severe Covid-19 (PMID:32558485)	0.999041	0.000479	0.00046	0	2e-05	12	FALSE	FALSE	3	FALSE
CVDII	CCL17	16	57408279	57408279	Total cholesterol (PMID:29083408)	0	0	0.933041	0.064066	0.002893	154	FALSE	FALSE	3	TRUE
CVDII	CCL17	16	57408279	57379053	Total cholesterol (PMID:29083408)	0	0	0.983951	0.012762	0.003287	154	FALSE	FALSE	2	TRUE
CVDII	CCL17	1	159205564	159205564	Total cholesterol (PMID:29083408)	2e-06	0.997364	0	0.002293	0.000341	260	FALSE	TRUE	3	FALSE
CVDII	CCL17	3	16898659	16898659	Total cholesterol (PMID:29083408)	0	0.998818	0	0.000118	0.001063	37	FALSE	FALSE	3	FALSE
CVDII	CCL17	3	16898659	16913449	Total cholesterol (PMID:29083408)	0.7968	0.202775	9.5e-05	2.4e-05	0.000306	37	FALSE	FALSE	2	FALSE
CVDII	CCL17	10	119250744	119250744	Total cholesterol (PMID:29083408)	0.996533	0.001496	0.001947	3e-06	2.1e-05	35	FALSE	FALSE	1	FALSE
CVDII	CCL17	16	57408279	57408279	Triglycerides (PMID:29083408)	0	0	0.933041	0.064066	0.002893	154	FALSE	FALSE	3	TRUE
CVDII	CCL17	16	57408279	57379053	Triglycerides (PMID:29083408)	0	0	0.983951	0.012762	0.003287	154	FALSE	FALSE	2	TRUE
CVDII	CCL17	1	159205564	159205564	Triglycerides (PMID:29083408)	2e-06	0.996799	0	0.002493	0.000706	260	FALSE	TRUE	3	FALSE
CVDII	CCL17	3	16898659	16898659	Triglycerides (PMID:29083408)	0	0.998241	0	0.000602	0.001157	37	FALSE	FALSE	3	FALSE
CVDII	CCL17	3	16898659	16913449	Triglycerides (PMID:29083408)	0.796485	0.202695	0.000481	0.000122	0.000217	37	FALSE	FALSE	2	FALSE
CVDII	CCL17	10	119250744	119250744	Triglycerides (PMID:29083408)	0.998137	0.001499	0.000343	0	2.1e-05	35	FALSE	FALSE	1	FALSE
CVDII	CCL17	1	159205564	159205564	Type 2 diabetes - Europeans (PMID:30297969)	1e-06	0.379397	1e-06	0.619592	0.001008	8667	FALSE	TRUE	3	FALSE
CVDII	CCL17	10	119250744	119250744	Type 2 diabetes - Europeans (PMID:30297969)	0	0.830826	0	0.167719	0.001455	8461	FALSE	FALSE	1	FALSE
CVDII	CCL17	16	57408279	57379053	Type 2 diabetes - Europeans (PMID:30297969)	0	0.842854	0	0.155861	0.001284	9010	FALSE	FALSE	2	TRUE
CVDII	CCL17	16	57408279	57408279	Type 2 diabetes - Europeans (PMID:30297969)	0	0.841493	0	0.155624	0.002882	9010	FALSE	FALSE	3	TRUE
CVDII	CCL17	3	16898659	16913449	Type 2 diabetes - Europeans (PMID:30297969)	0	0.890663	0	0.106684	0.002653	8113	FALSE	FALSE	2	FALSE
CVDII	CCL17	3	16898659	16898659	Type 2 diabetes - Europeans (PMID:30297969)	0	0.888391	0	0.106436	0.005174	8113	FALSE	FALSE	3	FALSE
CVDII	CCL17	3	42864624	42864624	Type 2 diabetes - Europeans (PMID:30297969)	0	0.907323	0	0.089927	0.00275	7182	FALSE	FALSE	3	FALSE
CVDII	CCL17	3	42864624	42854959	Type 2 diabetes - Europeans (PMID:30297969)	0.001699	0.906107	0.000168	0.089847	0.002179	7182	FALSE	FALSE	3	FALSE
CVDII	CCL17	1	159205564	159205564	Type 2 diabetes adjusted for BMI - Europeans (PMID:30297969)	1e-06	0.61877	1e-06	0.380101	0.001127	11048	FALSE	TRUE	3	FALSE
CVDII	CCL17	10	119250744	119250744	Type 2 diabetes adjusted for BMI - Europeans (PMID:30297969)	0	0.691864	0	0.305871	0.002264	10023	FALSE	FALSE	1	FALSE
CVDII	CCL17	3	42864624	42864624	Type 2 diabetes adjusted for BMI - Europeans (PMID:30297969)	0	0.744058	0	0.25365	0.002292	8925	FALSE	FALSE	3	FALSE
CVDII	CCL17	3	42864624	42854959	Type 2 diabetes adjusted for BMI - Europeans (PMID:30297969)	0.001394	0.743875	0.000475	0.253599	0.000657	8925	FALSE	FALSE	3	FALSE
CVDII	CCL17	16	57408279	57379053	Type 2 diabetes adjusted for BMI - Europeans (PMID:30297969)	0	0.797354	0	0.201657	0.000989	10503	FALSE	FALSE	2	TRUE
CVDII	CCL17	16	57408279	57408279	Type 2 diabetes adjusted for BMI - Europeans (PMID:30297969)	0	0.793355	0	0.200652	0.005994	10503	FALSE	FALSE	3	TRUE
CVDII	CCL17	3	16898659	16898659	Type 2 diabetes adjusted for BMI - Europeans (PMID:30297969)	0	0.843763	0	0.154584	0.001653	9911	FALSE	FALSE	3	FALSE
CVDII	CCL17	3	16898659	16913449	Type 2 diabetes adjusted for BMI - Europeans (PMID:30297969)	0	0.843579	0	0.154546	0.001875	9911	FALSE	FALSE	2	FALSE
CVDII	CCL17	3	16898659	16898659	Waist-to-hip ratio (PMID:30239722)	0	0.043691	0	0.956196	0.000113	10060	FALSE	FALSE	3	FALSE
CVDII	CCL17	3	16898659	16913449	Waist-to-hip ratio (PMID:30239722)	0	0.043691	0	0.956184	0.000126	10060	FALSE	FALSE	2	FALSE
CVDII	CCL17	3	42864624	42864624	Waist-to-hip ratio (PMID:30239722)	0	0.081936	0	0.918031	3.3e-05	9057	FALSE	FALSE	3	FALSE
CVDII	CCL17	3	42864624	42854959	Waist-to-hip ratio (PMID:30239722)	0.000168	0.081762	0.001878	0.916074	0.000118	9057	FALSE	FALSE	3	FALSE
CVDII	CCL17	10	119250744	119250744	Waist-to-hip ratio (PMID:30239722)	0	0.742891	0	0.250885	0.006224	10174	FALSE	FALSE	1	FALSE
CVDII	CCL17	1	159205564	159205564	Waist-to-hip ratio (PMID:30239722)	2e-06	0.872197	0	0.127603	0.000199	11375	FALSE	TRUE	3	FALSE
CVDII	CCL17	16	57408279	57379053	Waist-to-hip ratio (PMID:30239722)	0	0.934934	0	0.06435	0.000715	10726	FALSE	FALSE	2	TRUE
CVDII	CCL17	16	57408279	57408279	Waist-to-hip ratio (PMID:30239722)	0	0.917264	0	0.063126	0.01961	10726	FALSE	FALSE	3	TRUE
CVDII	CCL17	3	42864624	42864624	Waist-to-hip ratio adjusted for BMI (PMID:30239722)	0	1e-06	0	0.999999	0	9057	FALSE	FALSE	3	FALSE
CVDII	CCL17	3	42864624	42854959	Waist-to-hip ratio adjusted for BMI (PMID:30239722)	0	1e-06	0.002046	0.997939	1.4e-05	9057	FALSE	FALSE	3	FALSE
CVDII	CCL17	1	159205564	159205564	Waist-to-hip ratio adjusted for BMI (PMID:30239722)	1e-06	0.503957	1e-06	0.49595	9.1e-05	11375	FALSE	TRUE	3	FALSE
CVDII	CCL17	3	16898659	16913449	Waist-to-hip ratio adjusted for BMI (PMID:30239722)	0	0.709479	0	0.289985	0.000536	10060	FALSE	FALSE	2	FALSE
CVDII	CCL17	3	16898659	16898659	Waist-to-hip ratio adjusted for BMI (PMID:30239722)	0	0.709221	0	0.289885	0.000894	10060	FALSE	FALSE	3	FALSE
CVDII	CCL17	10	119250744	119250744	Waist-to-hip ratio adjusted for BMI (PMID:30239722)	0	0.783997	0	0.208283	0.007719	10174	FALSE	FALSE	1	FALSE
CVDII	CCL17	16	57408279	57379053	Waist-to-hip ratio adjusted for BMI (PMID:30239722)	0	0.937799	0	0.061289	0.000912	10726	FALSE	FALSE	2	TRUE
CVDII	CCL17	16	57408279	57408279	Waist-to-hip ratio adjusted for BMI (PMID:30239722)	0	0.928665	0	0.060685	0.01065	10726	FALSE	FALSE	3	TRUE
CVDIII	CCL24	7	75840133	75815066	Albuminuria - UKBB (PMID:30220432)	0	0.460542	0	0.539354	0.000104	4448	FALSE	FALSE	3	TRUE
CVDIII	CCL24	7	75840133	75840133	Albuminuria - UKBB (PMID:30220432)	0	0.460519	0	0.539328	0.000153	4448	FALSE	FALSE	3	TRUE
CVDIII	CCL24	7	75840133	75815066	All DKD in T1D (PMID:27647854)	0	0.008519	0	0.99143	5.1e-05	3878	FALSE	FALSE	3	TRUE
CVDIII	CCL24	7	75840133	75840133	All DKD in T1D (PMID:27647854)	0	0.008518	0	0.99133	0.000152	3878	FALSE	FALSE	3	TRUE
CVDIII	CCL24	7	75840133	75840133	Alzheimer's disease (PMID:30617256)	0	0.981771	0	0.017843	0.000387	5343	FALSE	FALSE	3	TRUE
CVDIII	CCL24	7	75840133	75815066	Alzheimer's disease (PMID:30617256)	0	0.981671	0	0.017842	0.000486	5343	FALSE	FALSE	3	TRUE
CVDIII	CCL24	7	75840133	75815066	Alzheimer's disease (PMID:30820047)	0	0.921544	0	0.076521	0.001934	4604	FALSE	FALSE	3	TRUE
CVDIII	CCL24	7	75840133	75840133	Alzheimer's disease (PMID:30820047)	0	0.910414	0	0.075733	0.013853	4604	FALSE	FALSE	3	TRUE
CVDIII	CCL24	7	75840133	75815066	Atrial fibrillation (PMID:29892015)	0	0.368559	0	0.630952	0.000489	4454	FALSE	FALSE	3	TRUE
CVDIII	CCL24	7	75840133	75840133	Atrial fibrillation (PMID:29892015)	0	0.365436	0	0.625748	0.008816	4454	FALSE	FALSE	3	TRUE
CVDIII	CCL24	7	75840133	75815066	Atrial fibrillation (PMID:30535219)	0	0.368954	0	0.630557	0.00049	4275	FALSE	FALSE	3	TRUE
CVDIII	CCL24	7	75840133	75840133	Atrial fibrillation (PMID:30535219)	0	0.365585	0	0.624923	0.009491	4275	FALSE	FALSE	3	TRUE
CVDIII	CCL24	7	75840133	75815066	BMI (PMID:30239722)	0	0	0	1	0	6060	FALSE	FALSE	3	TRUE
CVDIII	CCL24	7	75840133	75840133	BMI (PMID:30239722)	0	0	0	1	0	6060	FALSE	FALSE	3	TRUE
CVDIII	CCL24	7	75840133	75815066	CKD in T1D (PMID:27647854)	0	0.861657	0	0.133051	0.005292	3200	FALSE	FALSE	3	TRUE
CVDIII	CCL24	7	75840133	75840133	CKD in T1D (PMID:27647854)	0	0.859568	0	0.132754	0.007678	3200	FALSE	FALSE	3	TRUE
CVDIII	CCL24	7	75840133	75815066	CKD in T1D/T2D - Europeans (PMID:29703844)	0	0.039486	0	0.960349	0.000166	3963	FALSE	FALSE	3	TRUE
CVDIII	CCL24	7	75840133	75840133	CKD in T1D/T2D - Europeans (PMID:29703844)	0	0.039374	0	0.957673	0.002953	3963	FALSE	FALSE	3	TRUE
CVDIII	CCL24	7	75840133	75815066	CKD in T1D/T2D - Multiethnic (PMID:29703844)	0	0.039486	0	0.960349	0.000166	3963	FALSE	FALSE	3	TRUE
CVDIII	CCL24	7	75840133	75840133	CKD in T1D/T2D - Multiethnic (PMID:29703844)	0	0.039374	0	0.957673	0.002953	3963	FALSE	FALSE	3	TRUE
CVDIII	CCL24	7	75840133	75815066	CKD in T2D - Europeans (PMID:29703844)	0	0	0	1	0	4086	FALSE	FALSE	3	TRUE
CVDIII	CCL24	7	75840133	75840133	CKD in T2D - Europeans (PMID:29703844)	0	0	0	1	0	4086	FALSE	FALSE	3	TRUE
CVDIII	CCL24	7	75840133	75815066	CKD in T2D - Multiethnic (PMID:29703844)	0	0	0	1	0	4086	FALSE	FALSE	3	TRUE
CVDIII	CCL24	7	75840133	75840133	CKD in T2D - Multiethnic (PMID:29703844)	0	0	0	1	0	4086	FALSE	FALSE	3	TRUE
CVDIII	CCL24	7	75840133	75815066	CKD/DKD in T2D - Europeans (PMID:29703844)	0	0.264268	0	0.732953	0.002779	3322	FALSE	FALSE	3	TRUE
CVDIII	CCL24	7	75840133	75840133	CKD/DKD in T2D - Europeans (PMID:29703844)	0	0.264249	0	0.732896	0.002855	3322	FALSE	FALSE	3	TRUE
CVDIII	CCL24	7	75840133	75815066	CKD/DKD in T2D - Multiethnic (PMID:29703844)	0	0.256233	0	0.74103	0.002736	3322	FALSE	FALSE	3	TRUE
CVDIII	CCL24	7	75840133	75840133	CKD/DKD in T2D - Multiethnic (PMID:29703844)	0	0.256205	0	0.740944	0.002851	3322	FALSE	FALSE	3	TRUE
CVDIII	CCL24	7	75840133	75815066	CKD+DKD in T1D (PMID:27647854)	0	0.558207	0	0.437745	0.004048	3422	FALSE	FALSE	3	TRUE
CVDIII	CCL24	7	75840133	75840133	CKD+DKD in T1D (PMID:27647854)	0	0.557535	0	0.437223	0.005242	3422	FALSE	FALSE	3	TRUE
CVDIII	CCL24	7	75840133	75815066	CKD+DKD in T1D/T2D - Europeans (PMID:29703844)	0	0.029524	0	0.970265	0.000212	3768	FALSE	FALSE	3	TRUE
CVDIII	CCL24	7	75840133	75840133	CKD+DKD in T1D/T2D - Europeans (PMID:29703844)	0	0.029524	0	0.970258	0.000219	3768	FALSE	FALSE	3	TRUE
CVDIII	CCL24	7	75840133	75815066	CKD+DKD in T1D/T2D - Multiethnic (PMID:29703844)	0	0.029524	0	0.970265	0.000212	3768	FALSE	FALSE	3	TRUE
CVDIII	CCL24	7	75840133	75840133	CKD+DKD in T1D/T2D - Multiethnic (PMID:29703844)	0	0.029524	0	0.970258	0.000219	3768	FALSE	FALSE	3	TRUE
CVDIII	CCL24	7	75840133	75815066	Coronary artery disease (PMID:28714975)	0	0.986948	0	0.011892	0.001159	3832	FALSE	FALSE	3	TRUE
CVDIII	CCL24	7	75840133	75840133	Coronary artery disease (PMID:28714975)	0	0.986057	0	0.011888	0.002056	3832	FALSE	FALSE	3	TRUE
CVDIII	CCL24	7	75840133	75815066	DKD in T1D/T2D - Europeans (PMID:29703844)	0	3.9e-05	0	0.99996	0	4188	FALSE	FALSE	3	TRUE
CVDIII	CCL24	7	75840133	75840133	DKD in T1D/T2D - Europeans (PMID:29703844)	0	3.9e-05	0	0.999959	1e-06	4188	FALSE	FALSE	3	TRUE
CVDIII	CCL24	7	75840133	75815066	DKD in T1D/T2D - Multiethnic (PMID:29703844)	0	3.9e-05	0	0.99996	0	4188	FALSE	FALSE	3	TRUE
CVDIII	CCL24	7	75840133	75840133	DKD in T1D/T2D - Multiethnic (PMID:29703844)	0	3.9e-05	0	0.999959	1e-06	4188	FALSE	FALSE	3	TRUE
CVDIII	CCL24	7	75840133	75815066	DKD in T2D - Europeans (PMID:29703844)	0	0.00021	0	0.999789	1e-06	4130	FALSE	FALSE	3	TRUE
CVDIII	CCL24	7	75840133	75840133	DKD in T2D - Europeans (PMID:29703844)	0	0.00021	0	0.999787	3e-06	4130	FALSE	FALSE	3	TRUE
CVDIII	CCL24	7	75840133	75815066	DKD in T2D - Multiethnic (PMID:29703844)	0	0.000177	0	0.999822	1e-06	4130	FALSE	FALSE	3	TRUE
CVDIII	CCL24	7	75840133	75840133	DKD in T2D - Multiethnic (PMID:29703844)	0	0.000177	0	0.99982	3e-06	4130	FALSE	FALSE	3	TRUE
CVDIII	CCL24	7	75840133	75815066	Early DKD in T1D (PMID:27647854)	0	0.361212	0	0.632617	0.006171	3573	FALSE	FALSE	3	TRUE
CVDIII	CCL24	7	75840133	75840133	Early DKD in T1D (PMID:27647854)	0	0.355522	0	0.623457	0.021021	3573	FALSE	FALSE	3	TRUE
CVDIII	CCL24	7	75840133	75815066	eGFR (cystatin C) (PMID:28452372)	0.999306	0.000676	1.7e-05	0	2e-06	4	FALSE	FALSE	3	TRUE
CVDIII	CCL24	7	75840133	75840133	eGFR (cystatin C) (PMID:28452372)	0.999908	7.4e-05	1.7e-05	0	1e-06	4	FALSE	FALSE	3	TRUE
CVDIII	CCL24	7	75840133	75815066	eGFR (serum creatinine) (PMID:28452372)	0.999243	0.000751	5e-06	0	1e-06	3	FALSE	FALSE	3	TRUE
CVDIII	CCL24	7	75840133	75840133	eGFR (serum creatinine) (PMID:28452372)	0.999854	0.000141	5e-06	0	0	3	FALSE	FALSE	3	TRUE
CVDIII	CCL24	7	75840133	75815066	ESRD vs controls in T1D (PMID:27647854)	0	0	0	1	0	2917	FALSE	FALSE	3	TRUE
CVDIII	CCL24	7	75840133	75840133	ESRD vs controls in T1D (PMID:27647854)	0	0	0	1	0	2917	FALSE	FALSE	3	TRUE
CVDIII	CCL24	7	75840133	75815066	ESRD vs controls in T1D/T2D - Europeans (PMID:29703844)	0	0.096665	0	0.901041	0.002294	3617	FALSE	FALSE	3	TRUE
CVDIII	CCL24	7	75840133	75840133	ESRD vs controls in T1D/T2D - Europeans (PMID:29703844)	0	0.096301	0	0.897666	0.006033	3617	FALSE	FALSE	3	TRUE
CVDIII	CCL24	7	75840133	75815066	ESRD vs controls in T1D/T2D - Multiethnic (PMID:29703844)	0	0.089624	0	0.907976	0.0024	3617	FALSE	FALSE	3	TRUE
CVDIII	CCL24	7	75840133	75840133	ESRD vs controls in T1D/T2D - Multiethnic (PMID:29703844)	0	0.089333	0	0.90504	0.005627	3617	FALSE	FALSE	3	TRUE
CVDIII	CCL24	7	75840133	75840133	ESRD vs controls in T2D - Europeans (PMID:29703844)	0	0.036178	0	0.963274	0.000547	2697	FALSE	FALSE	3	TRUE
CVDIII	CCL24	7	75840133	75815066	ESRD vs controls in T2D - Europeans (PMID:29703844)	0	0.036164	0	0.962893	0.000943	2697	FALSE	FALSE	3	TRUE
CVDIII	CCL24	7	75840133	75840133	ESRD vs controls in T2D - Multiethnic (PMID:29703844)	0	0.031463	0	0.968071	0.000465	2697	FALSE	FALSE	3	TRUE
CVDIII	CCL24	7	75840133	75815066	ESRD vs controls in T2D - Multiethnic (PMID:29703844)	0	0.031452	0	0.967744	0.000803	2697	FALSE	FALSE	3	TRUE
CVDIII	CCL24	7	75840133	75815066	ESRD vs non-ESRD in T1D (PMID:27647854)	0	0.071323	0	0.927784	0.000893	2916	FALSE	FALSE	3	TRUE
CVDIII	CCL24	7	75840133	75840133	ESRD vs non-ESRD in T1D (PMID:27647854)	0	0.070846	0	0.921623	0.007532	2916	FALSE	FALSE	3	TRUE
CVDIII	CCL24	7	75840133	75840133	HDL cholesterol (PMID:29083408)	0	0.997522	0	0.000643	0.001835	47	FALSE	FALSE	3	TRUE
CVDIII	CCL24	7	75840133	75815066	HDL cholesterol (PMID:29083408)	0.000249	0.994842	0	0.000639	0.00427	47	FALSE	FALSE	3	TRUE
CVDIII	CCL24	7	75840133	75815066	Late DKD in T1D (PMID:27647854)	0	0.010078	0	0.989864	5.8e-05	3508	FALSE	FALSE	3	TRUE
CVDIII	CCL24	7	75840133	75840133	Late DKD in T1D (PMID:27647854)	0	0.010077	0	0.989821	0.000102	3508	FALSE	FALSE	3	TRUE
CVDIII	CCL24	7	75840133	75815066	Late DKD in T1D/T2D - Europeans (PMID:29703844)	0	0.588713	0	0.408375	0.002911	4011	FALSE	FALSE	3	TRUE
CVDIII	CCL24	7	75840133	75840133	Late DKD in T1D/T2D - Europeans (PMID:29703844)	0	0.580355	0	0.402846	0.016799	4011	FALSE	FALSE	3	TRUE
CVDIII	CCL24	7	75840133	75815066	Late DKD in T1D/T2D - Multiethnic (PMID:29703844)	0	0.567232	0	0.429998	0.00277	4011	FALSE	FALSE	3	TRUE
CVDIII	CCL24	7	75840133	75840133	Late DKD in T1D/T2D - Multiethnic (PMID:29703844)	0	0.559293	0	0.42424	0.016467	4011	FALSE	FALSE	3	TRUE
CVDIII	CCL24	7	75840133	75815066	Late DKD in T2D - Europeans (PMID:29703844)	0	0.010305	0	0.989595	0.0001	3586	FALSE	FALSE	3	TRUE
CVDIII	CCL24	7	75840133	75840133	Late DKD in T2D - Europeans (PMID:29703844)	0	0.0103	0	0.989118	0.000582	3586	FALSE	FALSE	3	TRUE
CVDIII	CCL24	7	75840133	75815066	Late DKD in T2D - Multiethnic (PMID:29703844)	0	0.016579	0	0.98326	0.000161	3586	FALSE	FALSE	3	TRUE
CVDIII	CCL24	7	75840133	75840133	Late DKD in T2D - Multiethnic (PMID:29703844)	0	0.016566	0	0.982502	0.000931	3586	FALSE	FALSE	3	TRUE
CVDIII	CCL24	7	75840133	75840133	LDL cholesterol (PMID:29083408)	0	0.9976	0	0.000547	0.001853	47	FALSE	FALSE	3	TRUE
CVDIII	CCL24	7	75840133	75815066	LDL cholesterol (PMID:29083408)	0.000247	0.986558	0	0.00053	0.012665	47	FALSE	FALSE	3	TRUE
CVDIII	CCL24	7	75840133	75815066	Microalbuminuria in T1D/T2D - Europeans (PMID:29703844)	0	0.019077	0	0.980819	0.000104	4046	FALSE	FALSE	3	TRUE
CVDIII	CCL24	7	75840133	75840133	Microalbuminuria in T1D/T2D - Europeans (PMID:29703844)	0	0.019067	0	0.980274	0.00066	4046	FALSE	FALSE	3	TRUE
CVDIII	CCL24	7	75840133	75815066	Microalbuminuria in T1D/T2D - Multiethnic (PMID:29703844)	0	0.015474	0	0.98444	8.6e-05	4046	FALSE	FALSE	3	TRUE
CVDIII	CCL24	7	75840133	75840133	Microalbuminuria in T1D/T2D - Multiethnic (PMID:29703844)	0	0.015466	0	0.983969	0.000564	4046	FALSE	FALSE	3	TRUE
CVDIII	CCL24	7	75840133	75815066	Microalbuminuria in T2D - Europeans (PMID:29703844)	0	0.01486	0	0.985044	9.5e-05	4083	FALSE	FALSE	3	TRUE
CVDIII	CCL24	7	75840133	75840133	Microalbuminuria in T2D - Europeans (PMID:29703844)	0	0.014859	0	0.984957	0.000184	4083	FALSE	FALSE	3	TRUE
CVDIII	CCL24	7	75840133	75815066	Microalbuminuria in T2D - Multiethnic (PMID:29703844)	0	0.013689	0	0.986226	8.5e-05	4083	FALSE	FALSE	3	TRUE
CVDIII	CCL24	7	75840133	75840133	Microalbuminuria in T2D - Multiethnic (PMID:29703844)	0	0.013688	0	0.986142	0.00017	4083	FALSE	FALSE	3	TRUE
CVDIII	CCL24	7	75840133	75840133	Severe Covid-19 (PMID:32558485)	0.58545	0.394232	8.4e-05	3.6e-05	0.020197	8	FALSE	FALSE	3	TRUE
CVDIII	CCL24	7	75840133	75815066	Severe Covid-19 (PMID:32558485)	0.998265	0.001521	0.000143	0	7e-05	8	FALSE	FALSE	3	TRUE
CVDIII	CCL24	7	75840133	75840133	Total cholesterol (PMID:29083408)	0	0.99644	0	0.001235	0.002325	47	FALSE	FALSE	3	TRUE
CVDIII	CCL24	7	75840133	75815066	Total cholesterol (PMID:29083408)	0.000248	0.991309	0	0.001224	0.007219	47	FALSE	FALSE	3	TRUE
CVDIII	CCL24	7	75840133	75840133	Triglycerides (PMID:29083408)	0	0.992043	0	0.006938	0.00102	47	FALSE	FALSE	3	TRUE
CVDIII	CCL24	7	75840133	75815066	Triglycerides (PMID:29083408)	0.000248	0.988534	2e-06	0.00691	0.004307	47	FALSE	FALSE	3	TRUE
CVDIII	CCL24	7	75840133	75815066	Type 2 diabetes - Europeans (PMID:30297969)	0	0.809775	0	0.189154	0.001071	4798	FALSE	FALSE	3	TRUE
CVDIII	CCL24	7	75840133	75840133	Type 2 diabetes - Europeans (PMID:30297969)	0	0.809309	0	0.189048	0.001642	4798	FALSE	FALSE	3	TRUE
CVDIII	CCL24	7	75840133	75815066	Type 2 diabetes adjusted for BMI - Europeans (PMID:30297969)	0	0.843584	0	0.155573	0.000843	6156	FALSE	FALSE	3	TRUE
CVDIII	CCL24	7	75840133	75840133	Type 2 diabetes adjusted for BMI - Europeans (PMID:30297969)	0	0.843071	0	0.155482	0.001446	6156	FALSE	FALSE	3	TRUE
CVDIII	CCL24	7	75840133	75840133	Waist-to-hip ratio (PMID:30239722)	0	0.393772	0	0.606098	0.00013	6060	FALSE	FALSE	3	TRUE
CVDIII	CCL24	7	75840133	75815066	Waist-to-hip ratio (PMID:30239722)	0	0.39365	0	0.605912	0.000438	6060	FALSE	FALSE	3	TRUE
CVDIII	CCL24	7	75840133	75840133	Waist-to-hip ratio adjusted for BMI (PMID:30239722)	0	0.955392	0	0.044288	0.00032	6060	FALSE	FALSE	3	TRUE
CVDIII	CCL24	7	75840133	75815066	Waist-to-hip ratio adjusted for BMI (PMID:30239722)	0	0.954836	0	0.044266	0.000898	6060	FALSE	FALSE	3	TRUE
CVDII	CCL3	3	46236086	46236086	Albuminuria - UKBB (PMID:30220432)	0	0.050548	0	0.949428	2.4e-05	6921	FALSE	FALSE	1	FALSE
CVDII	CCL3	17	36463756	36463756	Albuminuria - UKBB (PMID:30220432)	0	0.9845	0	0.013456	0.002044	5801	FALSE	FALSE	3	TRUE
CVDII	CCL3	17	36463756	36150851	Albuminuria - UKBB (PMID:30220432)	0.001688	0.981973	2.3e-05	0.013417	0.002899	5801	FALSE	FALSE	2	TRUE
CVDII	CCL3	3	46236086	46236086	All DKD in T1D (PMID:27647854)	0	0.050884	0	0.947286	0.00183	5622	FALSE	FALSE	1	FALSE
CVDII	CCL3	17	36463756	36150851	All DKD in T1D (PMID:27647854)	0	0.811778	0	0.181909	0.006313	4550	FALSE	FALSE	2	TRUE
CVDII	CCL3	17	36463756	36463756	All DKD in T1D (PMID:27647854)	0	0.811622	0	0.181881	0.006497	4550	FALSE	FALSE	3	TRUE
CVDII	CCL3	3	46236086	46236086	Alzheimer's disease (PMID:30617256)	0	0.919148	0	0.080441	0.000411	7886	FALSE	FALSE	1	FALSE
CVDII	CCL3	17	36463756	36150851	Alzheimer's disease (PMID:30617256)	0	0.978028	0	0.021556	0.000416	5599	FALSE	FALSE	2	TRUE
CVDII	CCL3	17	36463756	36463756	Alzheimer's disease (PMID:30617256)	0	0.977508	0	0.021545	0.000947	5598	FALSE	FALSE	3	TRUE
CVDII	CCL3	3	46236086	46236086	Alzheimer's disease (PMID:30820047)	0	0.879093	0	0.116885	0.004021	7520	FALSE	FALSE	1	FALSE
CVDII	CCL3	17	36463756	36463756	Alzheimer's disease (PMID:30820047)	0	0.926496	0	0.071145	0.002359	5415	FALSE	FALSE	3	TRUE
CVDII	CCL3	17	36463756	36150851	Alzheimer's disease (PMID:30820047)	0	0.925712	0	0.071084	0.003204	5415	FALSE	FALSE	2	TRUE
CVDII	CCL3	17	36463756	36463756	Atrial fibrillation (PMID:29892015)	0	0.870426	0	0.12843	0.001144	5746	FALSE	FALSE	3	TRUE
CVDII	CCL3	17	36463756	36150851	Atrial fibrillation (PMID:29892015)	0	0.870187	0	0.128395	0.001418	5747	FALSE	FALSE	2	TRUE
CVDII	CCL3	3	46236086	46236086	Atrial fibrillation (PMID:29892015)	0	0.922825	0	0.070122	0.007053	7263	FALSE	FALSE	1	FALSE
CVDII	CCL3	17	36463756	36463756	Atrial fibrillation (PMID:30535219)	0	0.871887	0	0.126968	0.001146	5567	FALSE	FALSE	3	TRUE
CVDII	CCL3	17	36463756	36150851	Atrial fibrillation (PMID:30535219)	0	0.871647	0	0.126933	0.00142	5568	FALSE	FALSE	2	TRUE
CVDII	CCL3	3	46236086	46236086	Atrial fibrillation (PMID:30535219)	0	0.926104	0	0.066818	0.007078	6954	FALSE	FALSE	1	FALSE
CVDII	CCL3	17	36463756	36150851	BMI (PMID:30239722)	0	0	0	1	0	7993	FALSE	FALSE	2	TRUE
CVDII	CCL3	17	36463756	36463756	BMI (PMID:30239722)	0	0	0	1	0	7992	FALSE	FALSE	3	TRUE
CVDII	CCL3	3	46236086	46236086	BMI (PMID:30239722)	0	0.000547	0	0.996714	0.002739	10260	FALSE	FALSE	1	FALSE
CVDII	CCL3	17	36463756	36463756	CKD in T1D (PMID:27647854)	0	0.020532	0	0.979256	0.000212	3517	FALSE	FALSE	3	TRUE
CVDII	CCL3	17	36463756	36150851	CKD in T1D (PMID:27647854)	0	0.020531	0	0.979215	0.000254	3517	FALSE	FALSE	2	TRUE
CVDII	CCL3	3	46236086	46236086	CKD in T1D (PMID:27647854)	0	0.854645	0	0.138662	0.006692	4838	FALSE	FALSE	1	FALSE
CVDII	CCL3	17	36463756	36463756	CKD in T1D/T2D - Europeans (PMID:29703844)	0	0.005211	0	0.994764	2.5e-05	4714	FALSE	FALSE	3	TRUE
CVDII	CCL3	17	36463756	36150851	CKD in T1D/T2D - Europeans (PMID:29703844)	0	0.005211	0	0.994756	3.3e-05	4714	FALSE	FALSE	2	TRUE
CVDII	CCL3	3	46236086	46236086	CKD in T1D/T2D - Europeans (PMID:29703844)	0	0.268334	0	0.730304	0.001361	5756	FALSE	FALSE	1	FALSE
CVDII	CCL3	17	36463756	36463756	CKD in T1D/T2D - Multiethnic (PMID:29703844)	0	0.005211	0	0.994764	2.5e-05	4714	FALSE	FALSE	3	TRUE
CVDII	CCL3	17	36463756	36150851	CKD in T1D/T2D - Multiethnic (PMID:29703844)	0	0.005211	0	0.994756	3.3e-05	4714	FALSE	FALSE	2	TRUE
CVDII	CCL3	3	46236086	46236086	CKD in T1D/T2D - Multiethnic (PMID:29703844)	0	0.268334	0	0.730304	0.001361	5756	FALSE	FALSE	1	FALSE
CVDII	CCL3	17	36463756	36150851	CKD in T2D - Europeans (PMID:29703844)	0	0	0	1	0	4753	FALSE	FALSE	2	TRUE
CVDII	CCL3	17	36463756	36463756	CKD in T2D - Europeans (PMID:29703844)	0	0	0	1	0	4753	FALSE	FALSE	3	TRUE
CVDII	CCL3	3	46236086	46236086	CKD in T2D - Europeans (PMID:29703844)	0	0	0	1	0	5849	FALSE	FALSE	1	FALSE
CVDII	CCL3	17	36463756	36150851	CKD in T2D - Multiethnic (PMID:29703844)	0	0	0	1	0	4753	FALSE	FALSE	2	TRUE
CVDII	CCL3	17	36463756	36463756	CKD in T2D - Multiethnic (PMID:29703844)	0	0	0	1	0	4753	FALSE	FALSE	3	TRUE
CVDII	CCL3	3	46236086	46236086	CKD in T2D - Multiethnic (PMID:29703844)	0	0	0	1	0	5849	FALSE	FALSE	1	FALSE
CVDII	CCL3	17	36463756	36463756	CKD/DKD in T2D - Europeans (PMID:29703844)	0	0.582887	0	0.410762	0.006351	3696	FALSE	FALSE	3	TRUE
CVDII	CCL3	17	36463756	36150851	CKD/DKD in T2D - Europeans (PMID:29703844)	0	0.582646	0	0.410588	0.006766	3696	FALSE	FALSE	2	TRUE
CVDII	CCL3	3	46236086	46236086	CKD/DKD in T2D - Europeans (PMID:29703844)	0	0.87308	0	0.115512	0.011407	4806	FALSE	FALSE	1	FALSE
CVDII	CCL3	17	36463756	36463756	CKD/DKD in T2D - Multiethnic (PMID:29703844)	0	0.558693	0	0.43531	0.005997	3696	FALSE	FALSE	3	TRUE
CVDII	CCL3	17	36463756	36150851	CKD/DKD in T2D - Multiethnic (PMID:29703844)	0	0.558297	0	0.434997	0.006706	3696	FALSE	FALSE	2	TRUE
CVDII	CCL3	3	46236086	46236086	CKD/DKD in T2D - Multiethnic (PMID:29703844)	0	0.866543	0	0.120744	0.012713	4806	FALSE	FALSE	1	FALSE
CVDII	CCL3	17	36463756	36463756	CKD+DKD in T1D (PMID:27647854)	0	0.031192	0	0.96855	0.000258	3849	FALSE	FALSE	3	TRUE
CVDII	CCL3	17	36463756	36150851	CKD+DKD in T1D (PMID:27647854)	0	0.031188	0	0.96842	0.000393	3849	FALSE	FALSE	2	TRUE
CVDII	CCL3	3	46236086	46236086	CKD+DKD in T1D (PMID:27647854)	0	0.112103	0	0.886465	0.001431	5090	FALSE	FALSE	1	FALSE
CVDII	CCL3	17	36463756	36150851	CKD+DKD in T1D/T2D - Europeans (PMID:29703844)	0	0	0	1	0	4397	FALSE	FALSE	2	TRUE
CVDII	CCL3	17	36463756	36463756	CKD+DKD in T1D/T2D - Europeans (PMID:29703844)	0	0	0	1	0	4397	FALSE	FALSE	3	TRUE
CVDII	CCL3	3	46236086	46236086	CKD+DKD in T1D/T2D - Europeans (PMID:29703844)	0	0.002043	0	0.997943	1.5e-05	5474	FALSE	FALSE	1	FALSE
CVDII	CCL3	17	36463756	36150851	CKD+DKD in T1D/T2D - Multiethnic (PMID:29703844)	0	0	0	1	0	4397	FALSE	FALSE	2	TRUE
CVDII	CCL3	17	36463756	36463756	CKD+DKD in T1D/T2D - Multiethnic (PMID:29703844)	0	0	0	1	0	4397	FALSE	FALSE	3	TRUE
CVDII	CCL3	3	46236086	46236086	CKD+DKD in T1D/T2D - Multiethnic (PMID:29703844)	0	0.002043	0	0.997943	1.5e-05	5474	FALSE	FALSE	1	FALSE
CVDII	CCL3	3	46236086	46236086	Coronary artery disease (PMID:28714975)	0	0.960975	0	0.027646	0.011379	6034	FALSE	FALSE	1	FALSE
CVDII	CCL3	17	36463756	36463756	Coronary artery disease (PMID:28714975)	0	0.98413	0	0.01469	0.00118	4616	FALSE	FALSE	3	TRUE
CVDII	CCL3	17	36463756	36150851	Coronary artery disease (PMID:28714975)	0.001591	0.980686	2.4e-05	0.014633	0.003067	4615	FALSE	FALSE	2	TRUE
CVDII	CCL3	3	46236086	46236086	DKD in T1D/T2D - Europeans (PMID:29703844)	0	0.004378	0	0.995592	3e-05	6073	FALSE	FALSE	1	FALSE
CVDII	CCL3	17	36463756	36150851	DKD in T1D/T2D - Europeans (PMID:29703844)	0	0.789326	0	0.206463	0.004211	4970	FALSE	FALSE	2	TRUE
CVDII	CCL3	17	36463756	36463756	DKD in T1D/T2D - Europeans (PMID:29703844)	0	0.780968	0	0.204339	0.014693	4970	FALSE	FALSE	3	TRUE
CVDII	CCL3	3	46236086	46236086	DKD in T1D/T2D - Multiethnic (PMID:29703844)	0	0.004378	0	0.995592	3e-05	6073	FALSE	FALSE	1	FALSE
CVDII	CCL3	17	36463756	36150851	DKD in T1D/T2D - Multiethnic (PMID:29703844)	0	0.789326	0	0.206463	0.004211	4970	FALSE	FALSE	2	TRUE
CVDII	CCL3	17	36463756	36463756	DKD in T1D/T2D - Multiethnic (PMID:29703844)	0	0.780968	0	0.204339	0.014693	4970	FALSE	FALSE	3	TRUE
CVDII	CCL3	17	36463756	36150851	DKD in T2D - Europeans (PMID:29703844)	0	0	0	1	0	4840	FALSE	FALSE	2	TRUE
CVDII	CCL3	17	36463756	36463756	DKD in T2D - Europeans (PMID:29703844)	0	0	0	1	0	4840	FALSE	FALSE	3	TRUE
CVDII	CCL3	3	46236086	46236086	DKD in T2D - Europeans (PMID:29703844)	0	2e-06	0	0.999998	0	5888	FALSE	FALSE	1	FALSE
CVDII	CCL3	17	36463756	36150851	DKD in T2D - Multiethnic (PMID:29703844)	0	0	0	1	0	4840	FALSE	FALSE	2	TRUE
CVDII	CCL3	17	36463756	36463756	DKD in T2D - Multiethnic (PMID:29703844)	0	0	0	1	0	4840	FALSE	FALSE	3	TRUE
CVDII	CCL3	3	46236086	46236086	DKD in T2D - Multiethnic (PMID:29703844)	0	1e-06	0	0.999999	0	5888	FALSE	FALSE	1	FALSE
CVDII	CCL3	17	36463756	36463756	Early DKD in T1D (PMID:27647854)	0	0.000719	0	0.999273	8e-06	4080	FALSE	FALSE	3	TRUE
CVDII	CCL3	17	36463756	36150851	Early DKD in T1D (PMID:27647854)	0	0.000719	0	0.999168	0.000113	4080	FALSE	FALSE	2	TRUE
CVDII	CCL3	3	46236086	46236086	Early DKD in T1D (PMID:27647854)	0	0.062118	0	0.902628	0.035254	5388	FALSE	FALSE	1	FALSE
CVDII	CCL3	3	46236086	46236086	eGFR (serum creatinine) (PMID:28452372)	0.999872	0.000116	1.2e-05	0	0	5	FALSE	FALSE	1	FALSE
CVDII	CCL3	17	36463756	36463756	ESRD vs controls in T1D (PMID:27647854)	0	0.201563	0	0.796122	0.002314	3083	FALSE	FALSE	3	TRUE
CVDII	CCL3	17	36463756	36150851	ESRD vs controls in T1D (PMID:27647854)	0	0.201496	0	0.795857	0.002647	3083	FALSE	FALSE	2	TRUE
CVDII	CCL3	3	46236086	46236086	ESRD vs controls in T1D (PMID:27647854)	0	0.788068	0	0.170731	0.041201	4333	FALSE	FALSE	1	FALSE
CVDII	CCL3	3	46236086	46236086	ESRD vs controls in T1D/T2D - Europeans (PMID:29703844)	0	0.133232	0	0.865516	0.001252	5388	FALSE	FALSE	1	FALSE
CVDII	CCL3	17	36463756	36463756	ESRD vs controls in T1D/T2D - Europeans (PMID:29703844)	0	0.690202	0	0.305147	0.004651	4146	FALSE	FALSE	3	TRUE
CVDII	CCL3	17	36463756	36150851	ESRD vs controls in T1D/T2D - Europeans (PMID:29703844)	0	0.689188	0	0.304696	0.006117	4146	FALSE	FALSE	2	TRUE
CVDII	CCL3	3	46236086	46236086	ESRD vs controls in T1D/T2D - Multiethnic (PMID:29703844)	0	0.101251	0	0.897776	0.000972	5388	FALSE	FALSE	1	FALSE
CVDII	CCL3	17	36463756	36463756	ESRD vs controls in T1D/T2D - Multiethnic (PMID:29703844)	0	0.687655	0	0.307846	0.004499	4146	FALSE	FALSE	3	TRUE
CVDII	CCL3	17	36463756	36150851	ESRD vs controls in T1D/T2D - Multiethnic (PMID:29703844)	0	0.686726	0	0.307427	0.005847	4146	FALSE	FALSE	2	TRUE
CVDII	CCL3	3	46236086	46236086	ESRD vs controls in T2D - Europeans (PMID:29703844)	0	0.62968	0	0.363115	0.007205	3818	FALSE	FALSE	1	FALSE
CVDII	CCL3	17	36463756	36150851	ESRD vs controls in T2D - Europeans (PMID:29703844)	0	0.929937	0	0.058227	0.011837	2880	FALSE	FALSE	2	TRUE
CVDII	CCL3	17	36463756	36463756	ESRD vs controls in T2D - Europeans (PMID:29703844)	0	0.929435	0	0.058211	0.012354	2880	FALSE	FALSE	3	TRUE
CVDII	CCL3	3	46236086	46236086	ESRD vs controls in T2D - Multiethnic (PMID:29703844)	0	0.599033	0	0.393998	0.006969	3818	FALSE	FALSE	1	FALSE
CVDII	CCL3	17	36463756	36150851	ESRD vs controls in T2D - Multiethnic (PMID:29703844)	0	0.928241	0	0.059777	0.011982	2880	FALSE	FALSE	2	TRUE
CVDII	CCL3	17	36463756	36463756	ESRD vs controls in T2D - Multiethnic (PMID:29703844)	0	0.927945	0	0.059774	0.012282	2880	FALSE	FALSE	3	TRUE
CVDII	CCL3	17	36463756	36463756	ESRD vs non-ESRD in T1D (PMID:27647854)	0	0.336295	0	0.660869	0.002836	3083	FALSE	FALSE	3	TRUE
CVDII	CCL3	17	36463756	36150851	ESRD vs non-ESRD in T1D (PMID:27647854)	0	0.335994	0	0.660276	0.00373	3083	FALSE	FALSE	2	TRUE
CVDII	CCL3	3	46236086	46236086	ESRD vs non-ESRD in T1D (PMID:27647854)	0	0.882843	0	0.100862	0.016295	4333	FALSE	FALSE	1	FALSE
CVDII	CCL3	3	46236086	46236086	HDL cholesterol (PMID:29083408)	0	1e-06	0.032487	0.966817	0.000695	138	FALSE	FALSE	1	FALSE
CVDII	CCL3	17	36463756	36463756	HDL cholesterol (PMID:29083408)	0	0.998361	0	0.000855	0.000784	90	FALSE	FALSE	3	TRUE
CVDII	CCL3	17	36463756	36150851	HDL cholesterol (PMID:29083408)	0.988595	0.010503	0.000847	9e-06	4.6e-05	90	FALSE	FALSE	2	TRUE
CVDII	CCL3	3	46236086	46236086	Late DKD in T1D (PMID:27647854)	0	0.558566	0	0.434098	0.007336	5287	FALSE	FALSE	1	FALSE
CVDII	CCL3	17	36463756	36463756	Late DKD in T1D (PMID:27647854)	0	0.875867	0	0.117082	0.007051	3931	FALSE	FALSE	3	TRUE
CVDII	CCL3	17	36463756	36150851	Late DKD in T1D (PMID:27647854)	0	0.858961	0	0.114834	0.026205	3931	FALSE	FALSE	2	TRUE
CVDII	CCL3	17	36463756	36463756	Late DKD in T1D/T2D - Europeans (PMID:29703844)	0	0.009414	0	0.990513	7.3e-05	4720	FALSE	FALSE	3	TRUE
CVDII	CCL3	17	36463756	36150851	Late DKD in T1D/T2D - Europeans (PMID:29703844)	0	0.009414	0	0.990509	7.7e-05	4720	FALSE	FALSE	2	TRUE
CVDII	CCL3	3	46236086	46236086	Late DKD in T1D/T2D - Europeans (PMID:29703844)	0	0.836616	0	0.157965	0.005419	5774	FALSE	FALSE	1	FALSE
CVDII	CCL3	17	36463756	36150851	Late DKD in T1D/T2D - Multiethnic (PMID:29703844)	0	0.004678	0	0.99529	3.1e-05	4720	FALSE	FALSE	2	TRUE
CVDII	CCL3	17	36463756	36463756	Late DKD in T1D/T2D - Multiethnic (PMID:29703844)	0	0.004678	0	0.995262	6e-05	4720	FALSE	FALSE	3	TRUE
CVDII	CCL3	3	46236086	46236086	Late DKD in T1D/T2D - Multiethnic (PMID:29703844)	0	0.827798	0	0.16685	0.005352	5774	FALSE	FALSE	1	FALSE
CVDII	CCL3	17	36463756	36463756	Late DKD in T2D - Europeans (PMID:29703844)	0	0.002573	0	0.9974	2.6e-05	4079	FALSE	FALSE	3	TRUE
CVDII	CCL3	17	36463756	36150851	Late DKD in T2D - Europeans (PMID:29703844)	0	0.002573	0	0.997392	3.5e-05	4079	FALSE	FALSE	2	TRUE
CVDII	CCL3	3	46236086	46236086	Late DKD in T2D - Europeans (PMID:29703844)	0	0.062396	0	0.937097	0.000507	5215	FALSE	FALSE	1	FALSE
CVDII	CCL3	17	36463756	36463756	Late DKD in T2D - Multiethnic (PMID:29703844)	0	0.001471	0	0.998513	1.6e-05	4079	FALSE	FALSE	3	TRUE
CVDII	CCL3	17	36463756	36150851	Late DKD in T2D - Multiethnic (PMID:29703844)	0	0.001471	0	0.998509	2e-05	4079	FALSE	FALSE	2	TRUE
[truncated: 12,626 more rows]

## Sheet: phenoscanner_0.5
Supplementary Table 7. Results of pheWAS colocalisation. All independently-associated pQTLs at p<7.45-e11 were tested for colocalisation with cardiometabolic traits using coloc. All posterior probabilities are provided. Sheet 1: colocalisation using downloaded summary statistics; Sheet 2: colocalisation with phenotypes in PhenoScanner. Only results with pp4>0.5 are provided in Sheet 2 due to the …
panel	protein	chr	bp (lead variant)	bp	phenotype	pp0	pp1	pp2	pp3	pp4	nSnp	cm
CVDII	ACE2	12	120979733	120979733	LDL cholesterol	0	0	0	0.006537	0.993463	61	TRUE
CVDII	ACE2	12	120979733	120979733	C reactive protein	0	0	0	0.015017	0.984983	40	FALSE
CVDII	ACE2	12	120979733	120979733	C-reactive protein	0	0	0	0.024548	0.975452	107	FALSE
CVDII	ACE2	12	120979733	120979733	Cholesterol total	0	0	0	0.001408	0.998592	3	TRUE
CVDII	ACE2	12	120979733	120979733	Myocardial infarction	0	0.015192	0	0.000938	0.98387	2	TRUE
CVDII	ACE2	12	120979733	120979733	Treatment with atorvastatin	0	0.010955	0	0.023962	0.965084	35	FALSE
CVDII	ACE2	12	120979733	120979733	Treatment with cholesterol lowering medication	0	1.2e-05	0	0.037455	0.962533	82	FALSE
CVDII	ACE2	12	120979733	120979733	C reactive protein levels	0	0	0	7e-05	0.99993	2	FALSE
CVDII	ACE2	12	120979733	120979733	Cholelithiasis	0	0.0049	0	0.036324	0.958776	52	FALSE
CVDII	ACE2	12	120979733	120979733	Hematocrit	0	0.024286	0	0.055154	0.920561	42	FALSE
CVDII	ACE2	12	120979733	120979733	Eosinophil percentage of granulocytes	7.1e-05	0.080935	6e-06	0.006442	0.912546	10	FALSE
CVDII	ACE2	12	120979733	120979733	Self-reported high cholesterol	0	0	0	0.120357	0.879643	81	TRUE
CVDII	ACE2	12	120979733	120979733	Hemoglobin concentration	0	0.000236	0	0.165775	0.833989	60	FALSE
CVDII	ACE2	12	120979733	120979733	Age at menarche	0	0.04409	0	0.162178	0.793732	91	FALSE
CVDII	ACE2	12	120979733	120979733	High grade serous ovarian cancer	0	0.015377	0	0.015838	0.968784	11	FALSE
CVDII	ACE2	12	120979733	120979733	Invasive ovarian cancer	2e-06	0.026957	0	0.000899	0.972143	2	FALSE
CVDII	ACE2	12	120979733	120979733	Medication for cholesterol, blood pressure or diabetes: cholesterol lowering medication	0	0.057045	0	0.031221	0.911734	17	FALSE
CVDII	ACE2	12	120979733	120979733	Medication for pain relief, constipation, heartburn: aspirin	4e-06	0.189846	0	0.000401	0.809749	2	FALSE
CVDII	ACE2	12	120979733	120979733	N glycan levels	0	0	0	0.008568	0.991432	8	FALSE
CVDII	ACE2	12	120979733	120979733	Pain type experienced in last month: neck or shoulder pain	0	0.302647	0	0.001265	0.696088	3	FALSE
CVDII	ACE2	12	120979733	120979733	Relative age voice broke	1e-06	0.159636	0	0.007915	0.832448	14	FALSE
CVDII	ACE2	12	120979733	120979733	Serous invasive ovarian cancer	0	0.014893	0	0.050246	0.93486	14	FALSE
CVDII	ACE2	12	120979733	120979733	Serum urate	0	0.011573	0	0.004607	0.983819	11	MET
CVDII	ACE2	12	120979733	120979733	Treatment with angitil sr 90 m or r capsule	0.016189	6.4e-05	0.42492	0.00111	0.557718	5	FALSE
CVDII	ACE2	12	120979733	120979733	Eosinophil percentage of white cells	0	0.095062	0	0.117383	0.787555	33	FALSE
CVDII	ACE2	12	120979733	120979733	Low density lipoprotein	0	0	0	0.384681	0.615319	89	TRUE
META	ACP6	1	147652507	147652861	Cause of death: hypertensive heart disease with heart failure	0	0	2.5e-05	0	0.999975	3	TRUE
META	ACP6	1	147652507	147654322	Cause of death: hypertensive heart disease with heart failure	0	0	0.000165	0	0.999835	3	TRUE
META	ACP6	1	147652507	147656613	Cause of death: hypertensive heart disease with heart failure	0	0	0.000321	0	0.999678	3	TRUE
META	ACP6	1	147652507	147654322	Cause of death: ischaemic cardiomyopathy	3e-06	0.226782	0	0.006172	0.767042	2	TRUE
META	ACP6	1	147652507	147656613	Cause of death: ischaemic cardiomyopathy	2.1e-05	0.226778	1e-06	0.006172	0.767028	2	TRUE
META	ACP6	1	147652507	147652861	Cause of death: ischaemic cardiomyopathy	3.4e-05	0.226775	1e-06	0.006172	0.767018	2	TRUE
META	ACP6	1	147652507	147609390	Cause of death: dilated cardiomyopathy	0.000669	2e-06	0.259853	4.9e-05	0.739428	2	TRUE
META	ACP6	1	147652507	147609390	Cause of death: ischaemic cardiomyopathy	0.292637	0.024843	0.008954	8.7e-05	0.673479	2	TRUE
META	ACP6	1	147652507	147609390	Benign neoplasm of urinary organs	0.054335	0.006848	0.007458	9e-06	0.93135	2	FALSE
META	ACP6	1	147652507	147652861	Benign neoplasm of urinary organs	0.186829	0.005751	0.025646	8e-06	0.781767	2	FALSE
META	ACP6	1	147652507	147656613	Benign neoplasm of urinary organs	0.273314	0.005036	0.037517	7e-06	0.684126	2	FALSE
META	ACP6	1	147652507	147654322	Benign neoplasm of urinary organs	0.333072	0.004542	0.04572	7e-06	0.616659	2	FALSE
META	ACP6	1	121470180	121470180	Breast cancer	0	0	0.341037	0.001315	0.657648	6	FALSE
META	ACP6	1	147652507	147609390	Cause of death: acute myocardial infarction, unspecified	0	0.081164	0	0.002812	0.916024	4	FALSE
META	ACP6	1	147652507	147609390	Cause of death: appendix	0	0.000425	0	0.001047	0.998528	2	FALSE
META	ACP6	1	147652507	147609390	Cause of death: brain, unspecified	2.9e-05	1e-06	0.069701	0.000366	0.929903	5	FALSE
META	ACP6	1	147652507	147609390	Cause of death: connective and soft tissue, unspecified	0.008385	0.019115	0.000717	0.000663	0.97112	2	FALSE
META	ACP6	1	147652507	147609390	Cause of death: creutzfeldt-jakob disease	0.00021	0.000486	0.000667	0.000547	0.99809	3	FALSE
META	ACP6	1	147652507	147652861	Cause of death: emphysema, unspecified	1e-06	0.000145	0.000334	0.038114	0.961406	99	FALSE
META	ACP6	1	147652507	147654322	Cause of death: emphysema, unspecified	2e-06	0.000145	0.000613	0.038093	0.961146	99	FALSE
META	ACP6	1	147652507	147656613	Cause of death: emphysema, unspecified	3e-06	0.000145	0.00072	0.03815	0.960983	99	FALSE
META	ACP6	1	147652507	147652861	Self-reported fracture ulna	3.5e-05	0.004059	0.000331	0.037749	0.957826	90	FALSE
META	ACP6	1	147652507	147609390	Cause of death: hodgkins disease, unspecified	0.000127	1e-06	0.207983	0.001183	0.790706	12	FALSE
META	ACP6	1	147652507	147652861	Cause of death: malignant neoplasm of gallbladder	0	0.060355	0	0.000931	0.938714	2	FALSE
META	ACP6	1	147652507	147609390	Cause of death: malignant neoplasm of gallbladder	0	0.060823	0	0.000946	0.938231	2	FALSE
META	ACP6	1	147652507	147609390	Cause of death: malignant neoplasm, unspecified	0	1.2e-05	0	3.2e-05	0.999956	5	FALSE
META	ACP6	1	147652507	147609390	Cause of death: multiple sclerosis	2e-06	0	0.38969	0.059414	0.550894	5	FALSE
META	ACP6	1	147652507	147609390	Cause of death: organ-limited amyloidosis	0	1.1e-05	0	0.001668	0.99832	12	FALSE
META	ACP6	1	147652507	147652861	Cause of death: parkinsons disease	0	0.000356	0	0.006233	0.993411	3	FALSE
META	ACP6	1	147652507	147609390	Cause of death: parkinsons disease	0.002561	0.000336	0.052009	0.005884	0.93921	3	FALSE
META	ACP6	1	147652507	147609390	Cause of death: perforation of intestine	0	0	5.4e-05	0	0.999946	11	FALSE
META	ACP6	1	147652507	147609390	Cause of death: peritoneum, unspecified	0.008044	9.1e-05	0.257438	0.002175	0.732253	3	FALSE
META	ACP6	1	147652507	147609390	Cause of death: pneumonitis due to food and vomit	0	0.000634	4e-06	0.106854	0.892507	12	FALSE
META	ACP6	1	147652507	147609390	Cause of death: pulmonary embolism without mention of acute cor pulmonale	0.160895	0.000427	0.299075	0.000254	0.539348	2	FALSE
META	ACP6	1	147652507	147609390	Cause of death: tongue, unspecified	4e-06	1e-06	0.047417	0.013089	0.939489	14	FALSE
META	ACP6	1	147652507	147654322	Self-reported fracture ulna	6.4e-05	0.004057	0.000608	0.037726	0.957546	90	FALSE
META	ACP6	1	147652507	147656613	Self-reported fracture ulna	7.5e-05	0.004063	0.000713	0.037784	0.957365	90	FALSE
META	ACP6	1	147652507	147609390	Cause of death: emphysema, unspecified	2.1e-05	0.00016	0.005678	0.042074	0.952066	99	FALSE
META	ACP6	1	147652507	147609390	Self-reported fracture ulna	0.000608	0.004642	0.005794	0.043322	0.945634	90	FALSE
META	ACP6	1	147652507	147654322	Dihomo-gamma-linolenic acid	0	0	0.000115	0	0.999884	2	FALSE
META	ACP6	1	147652507	147609390	Foreign body in respiratory tract	0.354478	0.054443	0.018564	0.002281	0.570234	5	FALSE
META	ACP6	1	147652507	147652861	Cause of death: without complications	0	0	0.000862	0.099952	0.899186	109	FALSE
META	ACP6	1	147652507	147609390	Manic episode	0	0	0.001272	0.001951	0.996777	3	FALSE
META	ACP6	1	147652507	147652861	Other and unspecified injuries of abdomen, lower back and pelvis	0	0.442285	0	0.0005	0.557215	2	FALSE
META	ACP6	1	147652507	147609390	Other and unspecified injuries of abdomen, lower back and pelvis	0	0.469075	0	0.000591	0.530334	2	FALSE
META	ACP6	1	147652507	147609390	Other and unspecified injuries of head	0.008976	0.1698	0.0002	0.00296	0.818065	2	FALSE
META	ACP6	1	147652507	147609390	Other congenital malformations of circulatory system	1e-06	0.392279	0	0.002619	0.605101	2	FALSE
META	ACP6	1	147652507	147609390	Other predominantly sexually transmitted diseases	0.172611	0.014974	0.043601	0.003017	0.765798	7	FALSE
META	ACP6	1	147652507	147609390	Particulate matter-associated QT prolongation	0	0.003033	0	0.001917	0.99505	3	FALSE
META	ACP6	1	147652507	147609390	Self-reported ankylosing spondylitis	0.001434	0.000294	0.034113	0.006043	0.958117	7	FALSE
META	ACP6	1	121470180	121470180	Self-reported breast cancer	0.198294	0.000748	0.274512	0.00051	0.525936	4	FALSE
META	ACP6	1	147652507	147609390	Self-reported cerebral aneurysm	0.191754	0.00129	0.193295	0.000687	0.612974	5	FALSE
META	ACP6	1	147652507	147609390	Self-reported eye infection	0.192488	0.002418	0.194723	0.001837	0.608533	4	FALSE
META	ACP6	1	147652507	147654322	Cause of death: without complications	0	0	0.001582	0.099852	0.898566	109	FALSE
META	ACP6	1	147652507	147656613	Cause of death: without complications	0	0	0.001857	0.099977	0.898166	109	FALSE
META	ACP6	1	147652507	147609390	Cause of death: without complications	0	0	0.011582	0.091003	0.897414	109	FALSE
META	ACP6	1	147652507	147609390	Home area population density: postcode not linkable	0.009022	0.063018	0.008608	0.059264	0.860087	46	FALSE
META	ACP6	1	147652507	147609390	Self-reported retinal artery or vein occlusion	0.006342	0.000979	0.031208	0.00386	0.957612	7	FALSE
META	ACP6	1	147652507	147609390	Transport type for commuting to job workplace: cycle	0	0.128081	0	0.014985	0.856934	9	FALSE
META	ACP6	1	147652507	147654322	Treatment with adipine mr 10 m or r tablet	0	0.003716	5e-06	0.034877	0.961402	7	FALSE
META	ACP6	1	147652507	147609390	Treatment with arthrotec tablet	0.065345	0.079226	0.060578	0.072723	0.722127	71	FALSE
META	ACP6	1	147652507	147609390	Treatment with co-careldopa	0	0	0.003111	0.00027	0.996619	3	FALSE
META	ACP6	1	147652507	147609390	Treatment with colchicine	0	0.107856	0	0.002209	0.889935	2	FALSE
META	ACP6	1	147652507	147609390	Treatment with exemestane	0	5e-06	5.4e-05	0	0.99994	2	FALSE
META	ACP6	1	147652507	147652861	Treatment with felendil xl 5mg m or r tablet	1.5e-05	0	0.420996	0.001854	0.577135	12	FALSE
META	ACP6	1	147652507	147654322	Treatment with felendil xl 5mg m or r tablet	1.6e-05	0	0.433419	0.001836	0.564729	12	FALSE
META	ACP6	1	147652507	147609390	Treatment with ferrous salt product	0.015167	0.035142	0.00064	0.000535	0.948515	2	FALSE
META	ACP6	1	147652507	147609390	Treatment with lipantil micro 67mg capsule	0	0.02955	0	4.6e-05	0.970404	3	FALSE
META	ACP6	1	147652507	147609390	Treatment with lorazepam	0.027809	0.002379	0.011441	2e-05	0.958351	3	FALSE
META	ACP6	1	147652507	147609390	Treatment with mometasone furoate 0.1% ointment	0.001678	0.000145	0.039051	0.002428	0.956697	5	FALSE
META	ACP6	1	147652507	147609390	Treatment with nedocromil	0.021823	0.240143	0.001532	0.016142	0.72036	28	FALSE
META	ACP6	1	147652507	147652861	Treatment with paramax tablet	0.086528	0.028282	0.249554	0.081014	0.554621	41	FALSE
META	ACP6	1	147652507	147609390	Treatment with promethazine product	0.234688	0.018351	0.029352	0.001579	0.71603	4	FALSE
META	ACP6	1	147652507	147609390	Treatment with questran 4g or sachet powder	0.257496	0.022321	0.03361	0.002229	0.684344	5	FALSE
META	ACP6	1	147652507	147609390	Treatment with risperidone	2.5e-05	2e-06	0.113171	0.008932	0.877869	5	FALSE
META	ACP6	1	147652507	147656613	Treatment with securon 40mg tablet	0.010743	0.001392	0.022308	0.001927	0.963629	3	FALSE
META	ACP6	1	147652507	147609390	Treatment with slozem 120mg m or r capsule	0	0.000184	0	0.00068	0.999135	3	FALSE
META	ACP6	1	147652507	147652861	Treatment with sodium cromoglycate	0.01589	4.4e-05	0.417737	0.000601	0.565728	3	FALSE
META	ACP6	1	147652507	147654322	Treatment with sodium cromoglycate	0.016349	4.3e-05	0.429788	0.000589	0.553231	3	FALSE
META	ACP6	1	147652507	147609390	Treatment with telmisartan	7e-06	2e-06	0.031371	0.00644	0.962181	8	FALSE
META	ACP6	1	147652507	147609390	Treatment with uniphyllin continus 200mg m or r tablet	1.4e-05	1e-06	0.15976	0.013039	0.827186	6	FALSE
CVDII	ADAMTS13	3	186677324	186677324	Activated partial thromboplastin time	0	0	0.008559	0.051569	0.939872	142	FALSE
CVDII	ADAMTS13	9	133392016	133392016	ADAMTS13 activity	0	0	5.3e-05	0	0.999947	2	FALSE
CVDII	ADAMTS13	9	133392016	133392016	Cause of death: chronic myeloid leukaemia	0	0	0.006855	0.053366	0.939779	24	FALSE
CVDII	ADAMTS13	4	186240347	186240347	Self-reported myocarditis	0.253867	0.001526	0.138092	0.000224	0.60629	2	TRUE
CVDII	ADAMTS13	4	186240347	186240347	Blood metabolite levels	0	0	0	0.000771	0.999229	2	FALSE
CVDII	ADAMTS13	4	186240347	186240347	Blood protein levels	0	0	1e-06	0	0.999999	3	FALSE
CVDII	ADAMTS13	3	186677324	186677324	Cause of death: b-cell lymphoma, unspecified	0.007103	1e-05	0.491343	0.000184	0.50136	3	FALSE
CVDII	ADAMTS13	3	186677324	186677324	log eGFR creatinine	0	0.105244	0	0.188163	0.706593	26	TRUE
CVDII	ADAMTS13	3	186677324	186677324	Cause of death: chronic obstructive pulmonary disease with acute exacerbation, unspecified	0	5e-06	5e-06	0.003939	0.996051	12	FALSE
CVDII	ADAMTS13	3	186677324	186677324	Cause of death: myelodysplastic syndrome, unspecified	0	0	0.007816	0.362174	0.63001	27	FALSE
CVDII	ADAMTS13	4	186240347	186240347	Cause of death: parkinsons disease	4e-06	0	0.143356	7.4e-05	0.856566	14	FALSE
CVDII	ADAMTS13	4	186240347	186240347	Circulating vasoactive peptide levels	0	0	0	0.000999	0.999001	2	FALSE
CVDII	ADAMTS13	3	186677324	186677324	Knee surgery or amputation above the knee	0	0.005444	0	0.004547	0.990008	4	FALSE
CVDII	ADAMTS13	9	133392016	133392016	Open wound of ankle and foot	0.266583	0.001016	0.153514	6e-06	0.578881	3	FALSE
CVDII	ADAMTS13	9	133392016	133392016	Persons encountering health services in other circumstances	0.241357	0.033448	0.01493	0.00136	0.708905	2	FALSE
CVDII	ADAMTS13	9	133392016	133392016	Postprocedural disorders of genito-urinary system	0.046976	0.365555	0.000178	0.000798	0.586494	2	FALSE
CVDII	ADAMTS13	4	186240347	186240347	Self-reported anal problem	0.273754	0.001671	0.105269	2.3e-05	0.619284	4	FALSE
CVDII	ADAMTS13	4	186240347	186240347	Serum metabolite levels	0	0	0	0.000999	0.999001	2	MET
CVDII	ADAMTS13	3	186677324	186677324	Treatment with antihypertensive	0.000304	0.226019	0.000146	0.108013	0.665519	6	FALSE
CVDII	ADAMTS13	3	186677324	186677324	Treatment with chlorpromazine	2e-06	0.048542	1e-06	0.015781	0.935675	15	FALSE
CVDII	ADAMTS13	3	186677324	186677324	Treatment with polyvinyl alcohol 1% eye drops	0	0.101659	0	0.042643	0.855698	3	FALSE
CVDII	ADAMTS13	9	133392016	133392016	Treatment with prothiaden 25mg capsule	0.003823	0.000134	0.029674	7e-05	0.966299	6	FALSE
CVDII	ADAMTS13	9	133392016	133392016	Treatment with viazem xl 120mg m or r capsule	0.00158	5.5e-05	0.028273	1.6e-05	0.970075	4	FALSE
CVDII	ADAMTS13	9	133392016	133392016	Venous thromboembolism gene x gene interaction	1.3e-05	0	0.340148	0.000659	0.65918	2	FALSE
META	ADGRE2	19	14388656	14388656	Cause of death: hypertensive heart disease with heart failure	0.000384	4.4e-05	0.042301	0.003895	0.953375	6	TRUE
META	ADGRE2	19	14388656	14388656	Cause of death: cardiomegaly	0.062568	0.021582	0.250467	0.085815	0.579567	7	TRUE
META	ADGRE2	19	14388656	14388656	Cause of death: asthma, unspecified	1e-06	0	0.150917	0.051343	0.797739	16	FALSE
META	ADGRE2	19	14388656	14388656	Cause of death: connective and soft tissue, unspecified	1.1e-05	1e-06	0.202524	0.023429	0.774035	11	FALSE
META	ADGRE2	19	14388656	14388656	Cause of death: follicular non-hodgkins lymphoma, unspecified	3.3e-05	0	0.366825	0.001719	0.631423	13	FALSE
META	ADGRE2	19	14388656	14388656	Cause of death: liver cell carcinoma	0.002538	0.005825	0.001039	0.001395	0.989204	2	FALSE
META	ADGRE2	19	14388656	14388656	Cause of death: malignant neoplasm, primary site unknown, so stated	0.034595	0.003959	0.046861	0.004453	0.910132	4	FALSE
META	ADGRE2	19	14388656	14388656	Malignant neoplasm of oesophagus	0.355446	0.12257	0.002609	0.000381	0.518995	2	FALSE
META	ADGRE2	19	14388656	14388656	Mean platelet volume	0.007213	7.2e-05	0.102531	0.000132	0.890052	4	FALSE
META	ADGRE2	19	14388656	14388656	Monocyte count	5e-06	0.025231	1e-06	0.002759	0.972003	6	FALSE
META	ADGRE2	19	14388656	14388656	Other benign neoplasms of uterus	0.000164	3e-06	0.148782	0.001705	0.849347	4	FALSE
META	ADGRE2	19	14388656	14388656	Pilonidal cyst	0.009662	0.057905	0.000186	0.000185	0.932062	2	FALSE
META	ADGRE2	19	14388656	14388656	Platelet distribution width	0	0.021946	0	0.128722	0.849332	6	FALSE
META	ADGRE2	19	14388656	14388656	Self-reported parathyroid gland problem	0.01404	0.001675	0.068253	0.007235	0.908796	4	FALSE
META	ADGRE2	19	14388656	14388656	Self-reported post-traumatic stress disorder	0.002181	2.5e-05	0.148605	0.000848	0.84834	2	FALSE
META	ADGRE2	19	14388656	14388656	Treatment with coversyl plus 4mg or 1.25mg tablet	0.010216	0.2249	5.3e-05	0.000408	0.764423	3	FALSE
META	ADGRE2	19	14388656	14388656	Treatment with fosamax 5mg tablet	0.055369	0.127098	0.000406	0.000114	0.817014	2	FALSE
META	ADGRE2	19	14388656	14388656	Treatment with movelat gel	0.001207	0.02657	0.005613	0.122731	0.843879	3	FALSE
CVDII	AGRP	16	66475748	66475748	Treatment with levocetirizine	0	0.228874	0	0.000381	0.770745	2	FALSE
CVDII	AMBP	9	114069709	114069709	Treatment with persantin 25mg tablet	1.5e-05	0.077	7e-06	0.036581	0.886397	36	FALSE
CVDII	AMBP	17	28391573	28391573	Blood protein levels	0	0	9e-06	0.004975	0.995016	12	FALSE
CVDII	AMBP	9	114069709	114069709	Cause of death: diverticular disease of intestine, part unspecified, with perforation and abscess	0	1e-06	0	0.229273	0.770726	29	FALSE
CVDII	AMBP	9	114069709	114069709	Cause of death: large cell	0	0.010444	0	0.034623	0.954934	2	FALSE
CVDII	AMBP	17	28391573	28391573	Leg predicted mass left	0.00019	0.228854	7.1e-05	0.085114	0.685772	43	FALSE
CVDII	AMBP	17	28391573	28391573	Heel bone mineral density right	6e-06	0.106504	0	0.007577	0.885912	7	FALSE
CVDII	AMBP	17	28391573	28391573	Leg fat-free mass left	0.000194	0.233572	8e-05	0.095161	0.670994	43	FALSE
CVDII	AMBP	9	114069709	114069709	Self-reported connective tissue disorder	0.000105	0.337778	8e-06	0.025653	0.636456	38	FALSE
CVDII	AMBP	17	28391573	28391573	Whole body water mass	0.000966	0.204766	0.00076	0.160592	0.632916	42	FALSE
CVDII	AMBP	9	114069709	114069709	Self-reported emphysema or chronic bronchitis	1e-05	0.02585	2e-06	0.004653	0.969485	9	FALSE
CVDII	AMBP	9	114069709	114069709	Thrombin generation potential phenotypes	0	0	5.5e-05	0.000999	0.998946	2	FALSE
CVDII	AMBP	9	114069709	114069709	Treatment with calcium+vitamin d 500units tablet	0.052867	0.000451	0.402051	0.002889	0.541743	5	FALSE
CVDII	AMBP	9	114069709	114069709	Treatment with dorzolamide+timolol	0.001823	1.7e-05	0.155644	0.000591	0.841926	15	FALSE
CVDII	AMBP	9	114069709	114069709	Treatment with istin 5mg tablet	0.001055	0.090223	0.001232	0.104614	0.802877	2	FALSE
CVDII	AMBP	9	114069709	114069709	Treatment with migril tablet	0	0.049707	0	0.019216	0.931077	8	FALSE
CVDII	AMBP	9	114069709	114069709	Cause of death: secondary malignant neoplasm of retroperitoneum and peritoneum	0	0	0.401438	0.000902	0.59766	26	FALSE
CVDII	AMBP	9	114069709	114069709	Treatment with risperidone	0.000608	0.047297	4e-05	0.002129	0.949927	2	FALSE
CVDII	AMBP	17	28391573	28391573	Whole body fat-free mass	0.000171	0.206232	0.000166	0.199917	0.593513	44	TRUE
META	ANGPTL1	1	178557947	178557947	Cause of death: ischaemic cardiomyopathy	0	0	0.003478	3e-05	0.996492	16	TRUE
META	ANGPTL1	1	178557947	178557947	High density lipoprotein	0	0.000188	0	0.011446	0.988366	8	TRUE
META	ANGPTL1	1	178557947	178902082	Cause of death: ischaemic cardiomyopathy	0	0	0.019551	3.6e-05	0.980413	16	TRUE
META	ANGPTL1	1	178557947	178557947	Cause of death: aortic stenosis	2e-06	0	0.259932	0.007727	0.732338	7	TRUE
META	ANGPTL1	1	178557947	178902082	Cause of death: aortic stenosis	2e-06	0	0.295618	0.003954	0.700426	7	TRUE
META	ANGPTL1	1	178557947	178902082	Cause of death: mesothelioma of pleura	0	0	0.331579	8.4e-05	0.668337	4	FALSE
META	ANGPTL1	1	178557947	178902082	Forced vital capacity	7e-06	9e-06	0.020745	0.025096	0.954143	90	FALSE
META	ANGPTL1	1	178557947	178557947	Cause of death: urinary tract infection, site not specified	0.040907	0.001215	0.039549	0.000256	0.918074	5	FALSE
META	ANGPTL1	1	178557947	178902082	Cause of death: urinary tract infection, site not specified	0.083064	0.001112	0.080307	0.00024	0.835277	5	FALSE
META	ANGPTL1	1	178557947	178557947	Cause of death: vascular disorder of intestine, unspecified	0.009336	0.002751	0.003514	5.1e-05	0.984347	2	FALSE
META	ANGPTL1	1	178557947	178902082	Cause of death: vascular disorder of intestine, unspecified	0.05029	0.002594	0.018931	4.8e-05	0.928136	2	FALSE
META	ANGPTL1	1	178557947	178902082	Forced expiratory volume in 1-second, best measure	3e-06	3e-06	0.023236	0.028231	0.948527	91	FALSE
META	ANGPTL1	1	178557947	178902082	Forced expiratory volume in 1-second	2e-06	3e-06	0.023699	0.028816	0.94748	94	FALSE
META	ANGPTL1	1	178557947	178902082	Forced vital capacity, best measure	2.3e-05	2.9e-05	0.024702	0.030071	0.945175	60	FALSE
META	ANGPTL1	1	178557947	178902082	Forced expiratory volume in 1-second, predicted percentage	0.001076	0.001351	0.037814	0.046567	0.913193	54	FALSE
META	ANGPTL1	1	178557947	178557947	Red cell distribution width	0	0.027233	0	0.064834	0.907933	77	FALSE
META	ANGPTL1	1	178557947	178902082	Hand grip strength right	0.002748	0.00345	0.058403	0.072471	0.862928	86	FALSE
META	ANGPTL1	1	178557947	178902082	Hand grip strength left	0.01325	0.016638	0.059861	0.07433	0.835921	90	FALSE
META	ANGPTL1	1	178557947	178557947	Plateletcrit	0.162487	0.034426	0.036495	0.006973	0.759619	8	FALSE
META	ANGPTL1	1	178557947	178902082	Cause of death: perforation of intestine	2e-05	0	0.468172	0.001181	0.530626	30	FALSE
META	ANGPTL1	1	178557947	178557947	Treatment with cozaar-comp 50mg or 12.5mg tablet	0.096902	0.000284	0.236847	2.7e-05	0.66594	4	FALSE
META	ANGPTL1	1	178557947	178902082	Treatment with cozaar-comp 50mg or 12.5mg tablet	0.108383	0.00027	0.264909	3.3e-05	0.626405	4	FALSE
META	ANGPTL1	1	178557947	178902082	Treatment with oxycodone hydrochloride	0.0011	2e-06	0.331218	7.9e-05	0.667601	3	FALSE
META	ANGPTL7	1	11205728	11205728	Arm fat mass left	0	0.028063	0	0.071679	0.900258	92	FALSE
META	ANGPTL7	1	11205728	11205728	Trunk fat mass	0	0.018029	0	0.187233	0.794739	181	TRUE
META	ANGPTL7	1	11205728	11205728	Whole body fat mass	0	0.01031	0	0.212335	0.777355	167	TRUE
META	ANGPTL7	1	11205728	11205728	Leg fat mass right	0	0.059456	0	0.183399	0.757145	131	FALSE
META	ANGPTL7	1	11205728	11205728	Arm fat mass right	0	0.055804	0	0.200079	0.744118	140	FALSE
META	ANGPTL7	1	11205728	11205728	Insulin sensitivity index adjusted for BMI	0	0.019029	0	0.008316	0.972655	14	TRUE
META	ANGPTL7	1	11205728	11205728	Leg fat mass left	0	0.10884	0	0.154523	0.736637	105	FALSE
META	ANGPTL7	1	11205728	11205728	Heel bone mineral density	0	0.097541	0	0.191032	0.711428	150	FALSE
META	ANGPTL7	1	11205728	11205728	Weight	0	0	0	0.315706	0.684294	272	TRUE
META	ANGPTL7	1	11205728	11205728	Comparative height size at age 10	0	1e-06	0	0.333429	0.666571	274	FALSE
META	ANGPTL7	1	11205728	11205728	Hip circumference	0	0.003096	0	0.330663	0.666241	267	TRUE
META	ANGPTL7	1	11205728	11205728	Corneal curvature	0	0	0.224267	0.000651	0.775082	10	FALSE
META	ANGPTL7	1	11205728	11205728	Arm fat-free mass left	0	0	0	0.345906	0.654094	227	FALSE
META	ANGPTL7	1	11205728	11205728	Arm fat-free mass right	0	0	0	0.456085	0.543915	227	FALSE
META	ANGPTL7	1	11205728	11205728	Arm predicted mass left	0	0	0	0.475472	0.524528	229	FALSE
META	APEX1	14	20456995	20456995	Mouth or teeth dental problems: bleeding gums	0	0.099864	0	0.000899	0.899236	2	FALSE
META	APLP1	19	35871901	35871901	Cause of death: cerebrum, except lobes and ventricles	0	0	0.019456	1.2e-05	0.980532	16	FALSE
META	APLP1	19	35871901	35871901	Cause of death: tongue, unspecified	0	0	0.034138	0.083055	0.882807	16	FALSE
META	APLP1	19	35871901	35871901	Home area population density: Scotland - remote rural	7e-05	0	0.463463	0.000671	0.535796	28	FALSE
META	APLP1	19	35871901	35871901	Self-reported parathyroid gland problem	0.026877	0.000779	0.036803	0.000132	0.935409	2	FALSE
META	APLP1	19	35871901	35871901	Treatment with fentanyl	0.087189	0.002238	0.330851	0.00792	0.571801	13	FALSE
META	APLP1	19	35871901	35871901	Zoster	0.16175	0.00093	0.221546	0.000659	0.615116	4	FALSE
CVDIII	APN	15	89785074	89819043	Acute sinusitis	0.083853	0.005307	0.088274	0.004769	0.817796	12	FALSE
CVDIII	APN	15	89785074	89819043	Diabetes diagnosed by doctor	0	0.006288	1e-06	0.087511	0.9062	70	TRUE
CVDIII	APN	15	89785074	89785074	Cause of death: chronic myeloid leukaemia	0	0	0.102331	0.002342	0.895327	24	FALSE
CVDIII	APN	15	89785074	89785074	Forced expiratory volume in 1-second, predicted	1e-06	0	0.2456	0.008029	0.746369	45	FALSE
CVDIII	APN	15	89785074	89785074	Leg predicted mass left	0	0	0.263112	0.008967	0.727921	75	FALSE
CVDIII	APN	15	89785074	89785074	Leg fat-free mass left	0	0	0.264912	0.00899	0.726098	68	FALSE
CVDIII	APN	15	89785074	89785074	Leg fat-free mass right	0	0	0.26945	0.008956	0.721593	70	FALSE
CVDIII	APN	15	89785074	89819043	Type 2 diabetes	0	0.000473	0	0.000999	0.998528	6	TRUE
CVDIII	APN	15	89785074	89819043	Type II diabetes	0	0.000476	0	0.011176	0.988347	19	TRUE
CVDIII	APN	15	89785074	89819043	Body mass index males	5e-06	0.071818	0	0.001611	0.926566	3	TRUE
CVDIII	APN	15	89785074	89785074	Self-reported hypertrophic cardiomyopathy	0.038169	0.057856	0.090086	0.135876	0.678013	20	TRUE
CVDIII	APN	15	89785074	89785074	Hip circumference adjusted for BMI	0.143061	0.000711	0.328662	0.001106	0.526461	6	TRUE
CVDIII	APN	15	89785074	89785074	Leg predicted mass right	0	0	0.269637	0.009263	0.7211	75	FALSE
CVDIII	APN	15	89785074	89785074	Weight	0	0	0.273364	0.008729	0.717907	50	TRUE
CVDIII	APN	15	89785074	89819043	Treatment with metformin	1e-06	0.078003	2e-06	0.207393	0.714601	53	FALSE
CVDIII	APN	15	89785074	89785074	Arm predicted mass left	0	0	0.286497	0.009771	0.703733	82	FALSE
CVDIII	APN	15	89785074	89819043	Cause of death: acute vascular disorders of intestine	1e-06	0	0.265099	0.000572	0.734327	19	FALSE
CVDIII	APN	15	89785074	89801122	Cause of death: acute vascular disorders of intestine	2e-06	0	0.389789	0.000538	0.609672	19	FALSE
CVDIII	APN	15	89785074	89785074	Arm fat-free mass left	0	0	0.288856	0.009848	0.701296	76	FALSE
CVDIII	APN	15	89785074	89785074	Cause of death: inquest adjourned death	0	0	0.065711	0.00287	0.931418	14	FALSE
CVDIII	APN	15	89785074	89819043	Cause of death: pneumonitis due to food and vomit	0	0	0.265395	0.00015	0.734455	13	FALSE
CVDIII	APN	15	89785074	89801122	Cause of death: pneumonitis due to food and vomit	0	0	0.390139	0.000206	0.609655	13	FALSE
CVDIII	APN	15	89785074	89785074	Basal metabolic rate	0	0	0.289105	0.010044	0.700851	89	TRUE
CVDIII	APN	15	89785074	89785074	Whole body water mass	0	0	0.29217	0.012481	0.695349	118	FALSE
CVDIII	APN	15	89785074	89785074	Whole body fat-free mass	0	0	0.295391	0.012782	0.691827	123	TRUE
CVDIII	APN	15	89785074	89785074	Arm predicted mass right	0	0	0.301833	0.010381	0.687786	80	FALSE
CVDIII	APN	15	89785074	89785074	Height in males	0.000191	1e-06	0.466321	0.002195	0.531292	14	FALSE
CVDIII	APN	15	89785074	89819043	Illnesses of father: diabetes	2.3e-05	0.272159	0	0.002822	0.724996	4	FALSE
CVDIII	APN	15	89785074	89785074	Inflammatory polyneuropathy	0	0	0.075208	0.001421	0.923371	5	FALSE
CVDIII	APN	15	89785074	89785074	Height in females	2e-06	0	0.318252	0.001217	0.680529	21	FALSE
CVDIII	APN	15	89785074	89785074	Comparative height size at age 10	0	0	0.231151	0.094542	0.674307	445	FALSE
CVDIII	APN	15	89785074	89785074	Sitting height	0	0	0.233713	0.092137	0.674149	265	FALSE
CVDIII	APN	15	89785074	89785074	Other inflammatory spondylopathies	0.006884	3.8e-05	0.199774	0.000299	0.793005	19	FALSE
CVDIII	APN	15	89785074	89785074	Trunk predicted mass	0	0	0.313177	0.014077	0.672746	174	TRUE
CVDIII	APN	15	89785074	89785074	Salpingitis and oophoritis	0.101486	0.001825	0.091482	0.000841	0.804365	3	FALSE
CVDIII	APN	15	89785074	89785074	Trunk fat-free mass	0	0	0.316573	0.014287	0.66914	173	TRUE
CVDIII	APN	15	89785074	89785074	Arm fat-free mass right	0	0	0.342111	0.01188	0.646009	79	FALSE
CVDIII	APN	15	89785074	89785074	Treatment with oestradiol product	0	0	0.429366	0.000338	0.570296	7	FALSE
CVDIII	APN	15	89785074	89819043	Usual walking pace	0	0.077556	0	0.000785	0.921659	2	FALSE
CVDIII	APN	15	89785074	89785074	Height	0	0	0.212351	0.183348	0.604302	1206	FALSE
CVDIII	AXL	19	41233275	41233275	Heel bone mineral density	0	0.002284	0	0.007947	0.989768	32	FALSE
CVDIII	AXL	19	41233275	41233275	Sodium in urine	4.5e-05	2e-06	0.391634	0.01291	0.59541	38	FALSE
CVDIII	AXL	19	41233275	41233275	Creatinine in urine	0.000439	1.5e-05	0.400705	0.013027	0.585814	23	MET
CVDIII	AXL	19	41233275	41233275	Hyperparathyroidism and other disorders of parathyroid gland	0.00012	0.000263	0.000791	0.000728	0.998098	3	FALSE
CVDIII	AXL	19	41233275	41233275	Mean corpuscular hemoglobin	0	0.09298	0	0.310904	0.596116	13	FALSE
CVDIII	AXL	19	41233275	41233275	Mean corpuscular hemoglobin concentration	0.399638	0.063659	0.01313	0.001569	0.522003	4	FALSE
CVDIII	AXL	19	41233275	41233275	Other disorders involving the immune mechanism	0.12588	0.000894	0.128233	0.000166	0.744826	6	FALSE
CVDIII	AXL	19	41233275	41233275	Other respiratory disorders	0.11385	0.042407	0.008021	0.002154	0.833567	2	FALSE
CVDIII	AXL	19	41233275	41233275	Pilonidal cyst	0.001849	0.004035	0.000857	0.000878	0.99238	3	FALSE
CVDIII	AXL	19	41233275	41233275	Plateletcrit	3.9e-05	0.075253	6e-06	0.010134	0.914569	11	FALSE
CVDIII	AXL	19	41233275	41233275	Cause of death: diverticular disease of intestine, part unspecified, with perforation and abscess	1e-06	2e-06	0.144833	0.315606	0.539558	22	FALSE
CVDIII	AXL	19	41233275	41233275	Treatment with protelos 2g sachets	0.015644	3.3e-05	0.398889	0.000251	0.585182	4	FALSE
CVDIII	AXL	19	41233275	41233275	Treatment with trifluoperazine	0.01359	7.6e-05	0.400445	0.001641	0.584249	13	FALSE
CVDIII	AZU1	1	196735074	196735074	Age related macular degeneration	0	0	0	0	1	292	FALSE
CVDIII	AZU1	1	196735074	196735074	Cause of death: connective and soft tissue, unspecified	0.002208	6e-06	0.293074	0.000125	0.704586	7	FALSE
CVDIII	AZU1	1	196735074	196735074	Cause of death: myelodysplastic syndrome, unspecified	0	0	0.416161	0.000323	0.583517	15	FALSE
CVDIII	AZU1	1	196735074	196735074	Depressive symptoms	0.00053	0.006828	0.018563	0.238465	0.735614	13	FALSE
CVDIII	AZU1	1	196735074	196735074	Eosinophil percentage of white cells	0.431834	0.018036	0.022831	0.000427	0.526873	4	FALSE
CVDIII	AZU1	1	196735074	196735074	Forearm bone mineral density	0	0.014166	0	0.037933	0.947902	22	FALSE
CVDIII	AZU1	1	196735074	196735074	Forced vital capacity, best measure	0	0.044277	0	0.05439	0.901333	86	FALSE
CVDIII	AZU1	1	196735074	196735074	No blood clot, bronchitis, emphysema, asthma, rhinitis, eczema or allergy diagnosed by doctor	1e-06	0.060786	1e-06	0.072735	0.866477	60	FALSE
CVDIII	AZU1	1	196735074	196735074	Hayfever, allergic rhinitis or eczema	2.8e-05	0.229958	1e-06	0.007698	0.762315	10	FALSE
CVDIII	AZU1	1	196735074	196735074	Forced vital capacity	0	0.113777	0	0.030599	0.855623	34	FALSE
CVDIII	AZU1	1	196735074	196735074	Number of treatments or medications taken	0.243543	0.091424	0.00276	0.000374	0.6619	2	FALSE
CVDIII	AZU1	1	196735074	196735074	Qualifications: other professional qualifications	0.001216	0.178221	0.000144	0.020334	0.800085	27	FALSE
CVDIII	BLMHYDROLASE	17	30265427	30265427	Acute sinusitis	0.370726	0.007558	0.033095	8.6e-05	0.588535	5	FALSE
CVDIII	BLMHYDROLASE	17	30265427	30265427	Arm fat percentage left	0	0.000121	0	0.048157	0.951721	378	FALSE
CVDIII	BLMHYDROLASE	17	30265427	30265427	Arm fat percentage right	0	9.4e-05	0	0.0547	0.945206	378	FALSE
CVDIII	BLMHYDROLASE	17	30265427	30265427	Waist circumference adjusted for BMI adjusted for smoking behaviour	1.6e-05	0.001342	2.4e-05	0.000998	0.99762	2	TRUE
CVDIII	BLMHYDROLASE	17	30265427	30265427	Waist circumference adjusted for physical activity	3.1e-05	0.002522	7.1e-05	0.004817	0.99256	8	TRUE
CVDIII	BLMHYDROLASE	17	30265427	30265427	Waist circumference in non-smokers	3.4e-05	0.002825	0.000132	0.009867	0.987141	9	TRUE
CVDIII	BLMHYDROLASE	17	30265427	30265427	Hip circumference adjusted for BMI	0	1e-06	0.000353	0.013537	0.986109	14	TRUE
CVDIII	BLMHYDROLASE	17	30265427	30265427	Waist circumference adjusted for smoking	0	2.6e-05	0.000186	0.014287	0.985501	9	TRUE
CVDIII	BLMHYDROLASE	17	30265427	30265427	Waist circumference adjusted for BMI in non smokers	0.000164	0.013391	2.4e-05	0.000985	0.985435	2	TRUE
CVDIII	BLMHYDROLASE	17	30265427	30265427	Waist circumference adjusted for BMI	1.1e-05	0.000464	0.000399	0.015419	0.983706	4	TRUE
CVDIII	BLMHYDROLASE	17	30265427	30265427	Waist circumference in male non-smokers	0.000209	0.008595	0.00024	0.008863	0.982093	4	TRUE
CVDIII	BLMHYDROLASE	17	30265427	30265427	Waist circumeference adjusted for physical activity in males	0.000123	0.005069	0.00033	0.012582	0.981896	4	TRUE
CVDIII	BLMHYDROLASE	17	30265427	30265427	Waist circumeference in physically active males	0.000273	0.011231	0.000349	0.013358	0.974789	4	TRUE
CVDIII	BLMHYDROLASE	17	30265427	30265427	Waist cirumference adjusted for smoking in males	4.4e-05	0.001811	0.000678	0.026881	0.970586	4	TRUE
CVDIII	BLMHYDROLASE	17	30265427	30265427	Waist circumference adjusted for body mass index	0.007409	0.000618	0.023193	0.000968	0.967811	2	TRUE
CVDIII	BLMHYDROLASE	17	30265427	30265427	Waist circumference adjusted for physical activity in females	0.025916	0.007724	0.018886	0.004686	0.942788	3	TRUE
CVDIII	BLMHYDROLASE	17	30265427	30265427	Waist circumference adjusted for BMI in active individuals	0.084974	0.007092	0.021228	0.000886	0.885821	2	TRUE
CVDIII	BLMHYDROLASE	17	30265427	30265427	Self-reported hypertension	0	0.286974	0	0.004512	0.708514	6	TRUE
CVDIII	BLMHYDROLASE	3	53238635	53238635	Body mass index adjusted for smoking	0.316303	0.050364	0.027959	0.00385	0.601523	8	TRUE
CVDIII	BLMHYDROLASE	17	30265427	30265427	Leg fat percentage left	0	7.6e-05	0	0.113477	0.886446	372	FALSE
CVDIII	BLMHYDROLASE	17	30265427	30265427	Number of incorrect matches in round	0	0.083801	0	0.052188	0.864011	74	FALSE
CVDIII	BLMHYDROLASE	17	30265427	30265427	Neutrophil percentage of white cells	3e-05	0.001589	0.002874	0.151672	0.843835	61	FALSE
CVDIII	BLMHYDROLASE	17	30265427	30265427	Cause of death: appendix	0	0	0.164334	0.024336	0.811329	23	FALSE
CVDIII	BLMHYDROLASE	17	30265427	30265427	Cause of death: alcoholic cirrhosis of liver	0	0.000214	1e-06	0.250391	0.749394	13	FALSE
CVDIII	BLMHYDROLASE	17	30265427	30265427	Peak expiratory flow	0	0.103521	0	0.108986	0.787493	155	FALSE
CVDIII	BLMHYDROLASE	17	30265427	30265427	Cause of death: diverticular disease of intestine, part unspecified, with perforation and abscess	9e-06	0	0.057683	2.8e-05	0.942279	7	FALSE
CVDIII	BLMHYDROLASE	17	30265427	30265427	Cause of death: ill-defined sites within the digestive system	3.3e-05	1e-06	0.047687	0.000285	0.951994	8	FALSE
CVDIII	BLMHYDROLASE	3	53238635	53238635	Cause of death: malignant neoplasm of ureter	0	0	0.395213	0.002049	0.602738	18	FALSE
CVDIII	BLMHYDROLASE	17	30265427	30265427	Cause of death: oropharynx, unspecified	0	0.006913	0	0.016503	0.976584	16	FALSE
CVDIII	BLMHYDROLASE	17	30265427	30265427	Cause of death: other and unspecified t-cell lymphomas	0.000505	2.5e-05	0.194797	0.008876	0.795797	10	FALSE
CVDIII	BLMHYDROLASE	17	30265427	30265427	Cause of death: other specified degenerative diseases of nervous system	0	0.00335	0	0.007994	0.988655	7	FALSE
CVDIII	BLMHYDROLASE	17	30265427	30265427	Cause of death: perforation of intestine	4e-06	0	0.05897	3.8e-05	0.940988	3	FALSE
CVDIII	BLMHYDROLASE	17	30265427	30265427	Cause of death: phlebitis and thrombophlebitis of other deep vessels of lower extremities	0.006956	0.000165	0.057619	0.000435	0.934824	4	FALSE
CVDIII	BLMHYDROLASE	17	30265427	30265427	Cause of death: pneumonitis due to food and vomit	0	0	0.012508	0.00993	0.977562	12	FALSE
CVDIII	BLMHYDROLASE	3	53238635	53238635	Cause of death: urinary tract infection, site not specified	0	0	0.21368	0.003929	0.782391	19	FALSE
CVDIII	BLMHYDROLASE	17	30265427	30265427	Chest pain or discomfort	0	0.283574	0	0.004591	0.711835	6	FALSE
CVDIII	BLMHYDROLASE	17	30265427	30265427	Dislocation, sprain and strain of joints and ligaments at neck level	0	0.001085	0	0.007134	0.99178	2	FALSE
CVDIII	BLMHYDROLASE	17	30265427	30265427	Granulocyte count	5.5e-05	0.080833	1.2e-05	0.016558	0.902542	5	FALSE
CVDIII	BLMHYDROLASE	17	30265427	30265427	Sitting height	0	0	0.006949	0.304637	0.688414	292	FALSE
CVDIII	BLMHYDROLASE	17	30265427	30265427	Leg fat percentage right	0	1e-06	0	0.332484	0.667514	401	FALSE
CVDIII	BLMHYDROLASE	17	30265427	30265427	Heel bone mineral density right	0	0.010949	0	0.00132	0.987731	2	FALSE
CVDIII	BLMHYDROLASE	17	30265427	30265427	Height in females	0	0	0.000137	0.004627	0.995236	4	FALSE
CVDIII	BLMHYDROLASE	17	30265427	30265427	Height in males	0.000291	0.011975	0.000315	0.011983	0.975435	5	FALSE
CVDIII	BLMHYDROLASE	17	30265427	30265427	Height tails	1e-06	2.3e-05	5.5e-05	0.001248	0.998674	6	FALSE
CVDIII	BLMHYDROLASE	17	30265427	30265427	Hematocrit	0.03316	0.086298	0.000843	0.001316	0.878382	2	FALSE
CVDIII	BLMHYDROLASE	17	30265427	30265427	Illnesses of siblings: high blood pressure	0	0.156427	0	0.004635	0.838937	5	FALSE
CVDIII	BLMHYDROLASE	17	30265427	30265427	Myeloid white cell count	0	0.027499	0	0.307806	0.664695	199	FALSE
CVDIII	BLMHYDROLASE	17	30265427	30265427	Illnesses of siblings: none of the above, group 1	0	0.2598	0	0.12014	0.620059	80	FALSE
CVDIII	BLMHYDROLASE	17	30265427	30265427	Granulocyte percentage of myeloid white cells	2.5e-05	0.001312	0.007012	0.37293	0.618722	47	FALSE
CVDIII	BLMHYDROLASE	17	30265427	30265427	Invasive ovarian cancer	9.7e-05	0.001168	0.001952	0.022614	0.974169	19	FALSE
CVDIII	BLMHYDROLASE	17	30265427	30265427	Maternal care for known or suspected abnormality of pelvic organs	0.000353	0.46647	1e-06	0.000816	0.53236	4	FALSE
CVDIII	BLMHYDROLASE	17	30265427	30265427	Medication for pain relief, constipation, heartburn: aspirin	4e-06	0.257472	0	0.000736	0.741788	2	FALSE
CVDIII	BLMHYDROLASE	17	30265427	30265427	Arm fat mass right	0	0.097046	0	0.29981	0.603144	136	FALSE
CVDIII	BLMHYDROLASE	17	30265427	30265427	Heel bone mineral density left	0	0.022422	0	0.388475	0.589103	89	FALSE
CVDIII	BLMHYDROLASE	17	30265427	30265427	Neutrophil count	8.4e-05	0.12347	2.6e-05	0.037703	0.838716	4	FALSE
CVDIII	BLMHYDROLASE	17	30265427	30265427	Body mass index	0	0.003938	0	0.410102	0.58596	771	TRUE
CVDIII	BLMHYDROLASE	17	30265427	30265427	Arm fat mass left	0	0.117069	0	0.303581	0.57935	123	FALSE
CVDIII	BLMHYDROLASE	17	30265427	30265427	Number of self-reported non-cancer illnesses	0	0.175813	0	0.001106	0.823081	2	FALSE
CVDIII	BLMHYDROLASE	17	30265427	30265427	Other hypothyroidism	0.065254	0.000671	0.178529	0.001082	0.754464	5	FALSE
CVDIII	BLMHYDROLASE	17	30265427	30265427	Overall health rating	0	0.08609	0	0.001705	0.912205	3	FALSE
CVDIII	BLMHYDROLASE	17	30265427	30265427	Monocyte percentage of white cells	0	0.074185	0	0.363436	0.56238	102	FALSE
CVDIII	BLMHYDROLASE	17	30265427	30265427	Self-reported chronic skin ulcers	9e-06	0.212903	1e-06	0.015924	0.771163	7	FALSE
CVDIII	BLMHYDROLASE	17	30265427	30265427	Self-reported femoral hernia	0.155863	0.002584	0.052854	8.8e-05	0.788612	3	FALSE
CVDIII	BLMHYDROLASE	17	30265427	30265427	Self-reported hypothyroidism or myxoedema	0.296708	0.006999	0.087239	0.00145	0.607604	6	FALSE
CVDIII	BLMHYDROLASE	17	30265427	30265427	Self-reported thyroid goitre	0.039276	0.002182	0.074658	0.003268	0.880616	5	FALSE
CVDIII	BLMHYDROLASE	17	30265427	30265427	Waist circumference	0	0.085031	0	0.363982	0.550987	54	TRUE
CVDIII	BLMHYDROLASE	17	30265427	30265427	Sleeplessness or insomnia	0	0.094645	0	0.005039	0.900316	5	FALSE
CVDIII	BLMHYDROLASE	17	30265427	30265427	Standardized difference in height between age 8 years and adult	2e-06	0.021884	0	0.001075	0.977039	2	FALSE
CVDIII	BLMHYDROLASE	17	30265427	30265427	Standardized difference in height between age 8 years and adult in females	0	0.003927	0	0.005369	0.990703	6	FALSE
CVDIII	BLMHYDROLASE	17	30265427	30265427	Sum basophil neutrophil counts	5.7e-05	0.083632	1.8e-05	0.025174	0.891119	5	FALSE
CVDIII	BLMHYDROLASE	17	30265427	30265427	Sum neutrophil eosinophil counts	7.9e-05	0.116235	2.1e-05	0.02988	0.853786	4	FALSE
CVDIII	BLMHYDROLASE	17	30265427	30265427	Treatment with co-careldopa	0.001245	0.432805	3e-06	0.00057	0.565376	2	FALSE
CVDIII	BLMHYDROLASE	17	30265427	30265427	Treatment with cosopt 2% or 0.5% eye drops	0.017149	0.001736	0.045525	0.003678	0.931911	6	FALSE
CVDIII	BLMHYDROLASE	17	30265427	30265427	Treatment with didronel 200mg tablet	0.363777	0.00596	0.03682	1e-05	0.593433	2	FALSE
CVDIII	BLMHYDROLASE	17	30265427	30265427	Treatment with nitrofurantoin	0.256305	0.036836	0.010227	0.000774	0.695858	3	FALSE
CVDIII	BLMHYDROLASE	17	30265427	30265427	Treatment with spiriva 18micrograms inhalation capsule	1.1e-05	0.241344	0	0.000479	0.758167	2	FALSE
CVDIII	BLMHYDROLASE	17	30265427	30265427	Vascular or heart problems diagnosed by doctor: none of the above	0	0.182881	0	0.003056	0.814063	5	FALSE
CVDII	BMP6	5	177409531	177409531	Weight	2e-06	1e-06	0.002581	0.000194	0.997222	29	TRUE
CVDII	BMP6	3	186742138	186742138	Activated partial thromboplastin time	0	0	0	0.002991	0.997009	144	FALSE
CVDII	BMP6	5	177409531	177409531	Forced expiratory volume in 1-second, predicted	0	0	0.002674	0.007821	0.989505	35	FALSE
CVDII	BMP6	5	177409531	177409531	Leg predicted mass right	1.3e-05	7e-06	0.01006	0.004548	0.985372	136	FALSE
CVDII	BMP6	5	177409531	177409531	Waist cirumference adjusted for smoking in males	1.4e-05	1e-06	0.05586	0.002453	0.941671	20	TRUE
CVDII	BMP6	5	177409531	177409531	Waist circumference in male non-smokers	0.028243	0.001403	0.086331	0.003407	0.880616	7	TRUE
CVDII	BMP6	5	177409531	177409531	Glomerular filtration rate creatinine	0	0	0.249418	1.2e-05	0.75057	2	TRUE
CVDII	BMP6	5	177409531	177409531	Cause of death: heart failure, unspecified	0	0	0.39835	0.000735	0.600916	14	TRUE
CVDII	BMP6	4	186235350	186235350	Blood metabolite levels	0	0	0	0.130284	0.869716	2	FALSE
CVDII	BMP6	4	186235350	186235350	Blood protein levels	0	0	0	0	1	3	FALSE
CVDII	BMP6	5	177409531	177409531	Cause of death: acute vascular disorders of intestine	0	0	0.087026	0.000546	0.912427	18	FALSE
CVDII	BMP6	3	186742138	186742138	Cause of death: alcoholic hepatitis	0	0	0.240847	0.001965	0.757188	19	FALSE
CVDII	BMP6	5	177409531	177409531	Leg fat-free mass right	1.8e-05	1e-05	0.01074	0.004924	0.984308	135	FALSE
CVDII	BMP6	5	177409531	177409531	Cause of death: phlebitis and thrombophlebitis of other deep vessels of lower extremities	0.001724	2.8e-05	0.123846	0.001168	0.873234	10	FALSE
CVDII	BMP6	5	177409531	177409531	Qualifications: none	0.006841	0.001461	0.183952	0.038507	0.769239	43	FALSE
CVDII	BMP6	4	186235350	186235350	Circulating vasoactive peptide levels	0	0	0	0.000999	0.999001	2	FALSE
CVDII	BMP6	5	177409531	177409531	Circulating vasoactive peptide levels	0	0	0	0.000999	0.999001	2	FALSE
CVDII	BMP6	5	177409531	177409531	Forced expiratory volume in 1-second	0.001735	0.000773	0.089884	0.039153	0.868455	19	FALSE
CVDII	BMP6	5	177409531	177409531	Chronic kidney disease	0	0	0.248443	0.003482	0.748075	37	TRUE
CVDII	BMP6	5	177409531	177409531	Qualifications: college or university degree	0.012867	0.002747	0.210331	0.044179	0.729876	43	FALSE
CVDII	BMP6	5	177409531	177409531	Hand grip strength left	0	0.214228	0	0.001852	0.783921	3	FALSE
CVDII	BMP6	5	177409531	177409531	Height in females	0.437276	0.021176	0.039666	0.00142	0.500461	4	FALSE
CVDII	BMP6	5	177409531	177409531	Height in males	0.157998	0.007836	0.15244	0.006886	0.67484	9	FALSE
CVDII	BMP6	5	177409531	177409531	Intelligence	0.182961	0.023155	0.139562	0.017025	0.637297	20	FALSE
CVDII	BMP6	5	177409531	177409531	Interleukin 16 levels	0	1e-06	0	0.000999	0.999	2	FALSE
CVDII	BMP6	3	186742138	186742138	Cause of death: thoracic aortic aneurysm, ruptured	0	0	0.2949	0.000625	0.704476	23	FALSE
CVDII	BMP6	3	186742138	186742138	log eGFR creatinine	0.006463	0.103337	0.011598	0.184752	0.69385	26	TRUE
CVDII	BMP6	4	186235350	186235350	Cause of death: endocarditis, valve unspecified	0	0	0.409699	0.056962	0.533339	25	TRUE
CVDII	BMP6	5	177409531	177409531	Self-reported spinal stenosis	0.002899	4.6e-05	0.059535	1e-05	0.93751	2	FALSE
CVDII	BMP6	4	186235350	186235350	Serum metabolite levels	0	0	0	0.000999	0.999001	2	MET
CVDII	BMP6	5	177409531	177409531	Sitting height ratio	0.191814	0.001125	0.124667	4.9e-05	0.682345	2	FALSE
CVDII	BMP6	4	186235350	186235350	Treatment with protium 20mg e or c tablet	0.000204	1e-06	0.470952	0.000997	0.527846	4	FALSE
CVDII	BMP6	4	186235350	186235350	Treatment with warfarin	0	0.013531	0	0.472932	0.513538	77	FALSE
CVDII	BMP6	5	177409531	177409531	Frequency of stair climbing in last 4 weeks	0.313466	0.034555	0.135197	0.014401	0.502381	24	FALSE
CVDII	CA5A	16	87893616	87893616	Abnormalities of forces of labour	0.013252	0.258797	4e-05	5.7e-05	0.727855	2	FALSE
CVDII	CA5A	16	87893616	87893616	Cause of death: ill-defined sites within the digestive system	0	0	0.003651	0.001094	0.995255	41	FALSE
CVDII	CA5A	16	87893616	87893616	Self-reported diabetic neuropathy or ulcers	3e-06	0.27804	0	0.002194	0.719763	5	TRUE
CVDII	CA5A	16	87893616	87893616	Cause of death: larynx, unspecified	0	0.000216	5e-06	0.004888	0.994891	25	FALSE
CVDII	CA5A	16	87893616	87893616	Systolic blood pressure	0.000504	0.000328	0.150122	0.097156	0.75189	92	TRUE
CVDII	CA5A	16	87893616	87893616	Cause of death: other ill-defined and unspecified causes of mortality	0	0	0.085081	5e-06	0.914913	2	FALSE
CVDII	CA5A	16	87893616	87893616	Cause of death: pneumonia, unspecified	0.002173	0.000321	0.215732	0.031107	0.750667	4	FALSE
CVDII	CA5A	16	87893616	87893616	Cause of death: stroke, not specified as haemorrhage or infarction	0.000638	0.007534	0.004822	0.056031	0.930974	5	FALSE
CVDII	CA5A	16	87893616	87893616	Gestational diabetes only	0.103082	0.001764	0.088976	0.000717	0.805461	2	FALSE
CVDII	CA5A	16	87893616	87893616	Heel bone mineral density left	0.027964	0.030492	0.150017	0.162949	0.628578	41	FALSE
CVDII	CA5A	16	87893616	87893616	Nerve root and plexus disorders	0.376839	0.067033	0.004597	0.000266	0.551265	2	FALSE
CVDII	CA5A	16	87893616	87893616	Other disorders of pancreatic internal secretion	0.001464	0.000835	0.001748	1e-06	0.995951	2	FALSE
CVDII	CA5A	16	87893616	87893616	Self-reported cervical polyps	0.031467	0.000169	0.264945	0.000717	0.702702	3	FALSE
CVDII	CA5A	16	87893616	87893616	Self-reported skin cancer	2.4e-05	0.002961	1.1e-05	0.000308	0.996696	10	FALSE
CVDII	CA5A	16	87893616	87893616	Self-reported trigemminal neuralgia	0.016362	0.172198	0.00013	0.000553	0.810758	3	FALSE
CVDII	CA5A	16	87893616	87893616	Treatment with anusol cream	0.023284	0.000465	0.079961	0.000703	0.895587	6	FALSE
CVDII	CA5A	16	87893616	87893616	Treatment with ascorbic acid product	0.022675	0.179504	0.028161	0.222382	0.547279	59	FALSE
CVDII	CA5A	16	87893616	87893616	Treatment with carmellose	0.026556	0.015158	0.002389	0.000408	0.955489	6	FALSE
CVDII	CA5A	16	87893616	87893616	Treatment with estradot 25micrograms patch	0.1372	0.015711	0.021276	0.001612	0.824202	6	FALSE
CVDII	CA5A	16	87893616	87893616	Treatment with ibuprofen product	0.109386	0.000793	0.119866	9.9e-05	0.769857	3	FALSE
CVDII	CA5A	16	87893616	87893616	Treatment with loratadine product	2e-06	0	0.055335	3.1e-05	0.944632	7	FALSE
CVDII	CA5A	16	87893616	87893616	Treatment with prothiaden 25mg capsule	3e-06	0.002575	2e-06	0.001044	0.996375	12	FALSE
CVDII	CA5A	16	87893616	87893616	Treatment with tenofovir	1e-05	0.00129	8e-06	3e-06	0.998688	2	FALSE
CVDII	CA5A	16	87893616	87893616	Treatment with zirtek 10mg tablet	0.028396	0.000203	0.120205	7e-06	0.851189	2	FALSE
CVDII	CA5A	16	87893616	87893616	Arm fat percentage left	0.293215	0.084844	0.011258	0.00265	0.608033	6	FALSE
CVDII	CA5A	16	87893616	87893616	Types of transport used, excluding work: cycle	0	0.069138	0	0.000185	0.930677	2	FALSE
CVDIII	CASP3	4	184671440	184671440	Benign lipomatous neoplasm	1e-06	0.337923	0	0.005435	0.656641	8	FALSE
CVDIII	CASP3	4	184671440	184671440	Systemic lupus erythematosus	0.000138	0.001256	0.000111	9e-06	0.998486	2	FALSE
META	CCDC80	4	186243195	186243195	Blood metabolite levels	0	0	0	0.001872	0.998128	2	FALSE
META	CCDC80	4	186243195	186243195	Blood protein levels	0	0	0	0	1	3	FALSE
META	CCDC80	4	186243195	186243195	Cause of death: abdominal aortic aneurysm, ruptured	0.038458	0.000208	0.164929	9.5e-05	0.79631	5	FALSE
META	CCDC80	4	186243195	186243195	Cause of death: malignant neoplasm, unspecified	0	0	0.019416	2e-05	0.980564	25	FALSE
META	CCDC80	4	186243195	186243195	Cause of death: interstitial pulmonary disease, unspecified	0	0	0.352012	0.000103	0.647885	11	FALSE
META	CCDC80	4	186243195	186243195	Cause of death: malignant neoplasm of thyroid gland	0	0	0.019415	3.1e-05	0.980554	32	FALSE
META	CCDC80	4	186243195	186243195	Cause of death: alcoholic hepatitis	0	0	0.309801	0.000539	0.68966	33	FALSE
META	CCDC80	4	186243195	186243195	Circulating vasoactive peptide levels	0	0	0	0.000999	0.999001	2	FALSE
META	CCDC80	4	186243195	186243195	Self-reported thyroiditis	0.162973	0.008236	0.099441	0.0043	0.725049	3	FALSE
META	CCDC80	4	186243195	186243195	Serum metabolite levels	0	0	0	0.000999	0.999001	2	MET
META	CCDC80	4	186243195	186243195	Treatment with amisulpride	4.1e-05	2e-06	0.019415	2e-06	0.98054	3	FALSE
META	CCDC80	4	186243195	186243195	Treatment with trisequens tablet	0.001192	3e-06	0.309595	5.2e-05	0.689158	3	FALSE
CVDIII	CCL15	17	36002489	36002489	Alcohol drinker status: previous	0.180457	0.062346	0.014808	0.004378	0.738011	7	FALSE
CVDIII	CCL15	17	36002489	36002489	Getting up in morning	0	0.008698	0	0.027406	0.963897	47	FALSE
CVDIII	CCL15	17	36002489	36002489	Ankylosing spondylitis	0	1e-06	3.9e-05	0.002712	0.997248	8	FALSE
CVDIII	CCL15	17	36002489	36002489	Cause of death: other specified respiratory disorders	0	0	0.040103	0.000921	0.958976	52	FALSE
CVDIII	CCL15	17	36002489	36002489	Elevated blood glucose level	0	0.001285	0	0.001056	0.997659	3	TRUE
CVDIII	CCL15	17	36002489	36002489	Weight	4e-06	3e-06	0.03909	0.027329	0.933575	106	TRUE
CVDIII	CCL15	17	36002489	36002489	Self-reported pericarditis	0	0	0.002589	1e-06	0.99741	4	TRUE
CVDIII	CCL15	17	36002489	36002489	Immature fraction of reticulocytes	1.3e-05	9e-06	0.040749	0.026873	0.932355	202	FALSE
CVDIII	CCL15	17	36002489	36002489	Cause of death: dilated cardiomyopathy	0.000153	5.9e-05	0.002594	3e-06	0.997192	2	TRUE
CVDIII	CCL15	17	36002489	36002489	Waist circumference	0	0	0.038884	0.029084	0.932032	86	TRUE
CVDIII	CCL15	17	36002489	36002489	Amyotrophic lateral sclerosis	0.016737	0.020198	0.015649	0.017956	0.92946	29	FALSE
CVDIII	CCL15	17	36002489	36002489	Arm fat percentage left	1e-06	1e-06	0.043675	0.03049	0.925833	77	FALSE
CVDIII	CCL15	17	36002489	36002489	Arm fat mass left	0	0	0.04543	0.031756	0.922814	77	FALSE
CVDIII	CCL15	17	36002489	36002489	Eosinophil percentage of white cells	0.03825	0.022504	0.024217	0.013346	0.901682	21	FALSE
CVDIII	CCL15	17	36002489	36002489	Arm fat percentage right	0	0	0.060338	0.042505	0.897157	82	FALSE
CVDIII	CCL15	17	36002489	36002489	Waist hip ratio	0.020969	0.012456	0.053861	0.031113	0.881601	21	TRUE
CVDIII	CCL15	17	36002489	36002489	Leg predicted mass left	0.032468	0.023311	0.037755	0.026227	0.880239	75	FALSE
CVDIII	CCL15	17	36002489	36002489	Leg fat-free mass left	0.034453	0.024628	0.039721	0.02752	0.873678	73	FALSE
CVDIII	CCL15	17	36002489	36002489	Cause of death: hypertensive heart disease with heart failure	0	0.011695	0	0.025543	0.962762	7	TRUE
CVDIII	CCL15	17	36002489	36002489	Waist hip ratio in females	0.309479	0.055512	0.006239	0.000491	0.628279	2	TRUE
CVDIII	CCL15	17	36002489	36002489	Body mass index in physically active indivdiuals	0.333252	0.032501	0.043379	0.003643	0.587224	5	TRUE
CVDIII	CCL15	17	36002489	36002489	Body mass index adjusted for physical activity	0.227266	0.023036	0.180487	0.017743	0.551469	12	TRUE
CVDIII	CCL15	17	36002489	36002489	Trunk fat mass	9e-06	7e-06	0.07539	0.053358	0.871236	79	TRUE
CVDIII	CCL15	17	36002489	36002489	Body mass index adjusted for smoking	0.067149	0.016527	0.064429	0.01502	0.836874	21	TRUE
CVDIII	CCL15	17	36002489	36002489	Hip circumference	0.004118	0.002962	0.092421	0.065641	0.834859	75	TRUE
CVDIII	CCL15	17	36002489	36002489	Trunk fat percentage	8.7e-05	6.2e-05	0.097582	0.069355	0.832914	75	TRUE
CVDIII	CCL15	17	36002489	36002489	Arm predicted mass left	0.06085	0.042985	0.044296	0.03047	0.821398	89	FALSE
CVDIII	CCL15	17	36002489	36002489	Arm fat mass right	0	0	0.112973	0.080458	0.806569	82	FALSE
CVDIII	CCL15	17	36002489	36002489	Impedance of leg left	1e-06	0.128494	0	0.076803	0.794702	27	FALSE
CVDIII	CCL15	17	36002489	36002489	Basal metabolic rate	0.082796	0.058224	0.041475	0.028378	0.789127	71	TRUE
CVDIII	CCL15	17	36002489	36002489	Cause of death: cervix uteri, unspecified	0	0	0	0.001002	0.998998	17	FALSE
CVDIII	CCL15	17	36002489	36002489	Cause of death: epilepsy, unspecified	0	0.001457	0	0.014109	0.984434	12	FALSE
CVDIII	CCL15	17	36002489	36002489	Cause of death: intracranial haemorrhage, unspecified	0.000512	6.5e-05	0.236274	0.029438	0.733711	16	FALSE
CVDIII	CCL15	17	36002489	36002489	Cause of death: liver cell carcinoma	0.005028	0.000499	0.01	9e-06	0.984463	2	FALSE
CVDIII	CCL15	17	36002489	36002489	Body fat percentage	5e-06	4e-06	0.133637	0.095356	0.770998	78	TRUE
CVDIII	CCL15	17	36002489	36002489	Cause of death: stroke, not specified as haemorrhage or infarction	0	0.02126	0	0.010231	0.968509	11	FALSE
CVDIII	CCL15	17	36002489	36002489	Cochlear implant	0	0.000504	0	6e-06	0.99949	2	FALSE
CVDIII	CCL15	17	36002489	36002489	Disorders of mineral metabolism	9e-05	0.008435	3.5e-05	0.002264	0.989177	4	FALSE
CVDIII	CCL15	17	36002489	36002489	Disturbances of skin sensation	0.303106	0.051122	0.004613	0.000137	0.641023	2	FALSE
CVDIII	CCL15	17	36002489	36002489	Doctor diagnosed idiopathic pulmonary fibrosis	0	0.231666	0	0.002074	0.766259	2	FALSE
CVDIII	CCL15	17	36002489	36002489	Eosinophil count	0.045704	0.024016	0.01672	0.00788	0.90568	14	FALSE
CVDIII	CCL15	17	36002489	36002489	Eosinophil percentage of granulocytes	0.067048	0.031921	0.028286	0.012607	0.860138	19	FALSE
CVDIII	CCL15	17	36002489	36002489	Maternal smoking around birth	0.070336	0.050111	0.065641	0.045997	0.767915	61	FALSE
CVDIII	CCL15	17	36002489	36002489	Flatulence and related conditions	1e-05	0	0.257927	0.000192	0.741871	3	FALSE
CVDIII	CCL15	17	36002489	36002489	Whole body fat mass	0	0	0.140735	0.10048	0.758785	84	TRUE
CVDIII	CCL15	17	36002489	36002489	Body mass index in non-smokers	0.122657	0.032472	0.099628	0.025655	0.719588	25	TRUE
CVDIII	CCL15	17	36002489	36002489	Hayfever, allergic rhinitis or eczema	0.16001	0.10364	0.014388	0.008606	0.713358	12	FALSE
CVDIII	CCL15	17	36002489	36002489	High light scatter reticulocyte percentage of red cells	0	0	0.237391	1e-06	0.762608	2	FALSE
CVDIII	CCL15	17	36002489	36002489	Impedance of leg right	0	0.075204	1e-06	0.172101	0.752693	14	FALSE
CVDIII	CCL15	17	36002489	36002489	Red cell distribution width	0	0	0.036162	0.245141	0.718697	287	FALSE
CVDIII	CCL15	17	36002489	36002489	Blood protein levels	0	0	0	0.304575	0.695425	22	FALSE
CVDIII	CCL15	17	36002489	36002489	Fluid intelligence score	0.012403	0.008025	0.185357	0.119258	0.674957	69	FALSE
CVDIII	CCL15	17	36002489	36002489	Arm fat-free mass left	0.145	0.102021	0.054393	0.03761	0.660976	59	FALSE
CVDIII	CCL15	17	36002489	36002489	Impedance of whole body	0.111517	0.036778	0.157376	0.05126	0.64307	67	FALSE
CVDIII	CCL15	17	36002489	36002489	Leg fat percentage left	3e-06	2e-06	0.262888	0.188581	0.548525	92	FALSE
CVDIII	CCL15	17	36002489	36002489	Leg fat-free mass right	0.023453	0.153281	0.010614	0.068624	0.744027	16	FALSE
CVDIII	CCL15	17	36002489	36002489	Leg fat percentage right	4e-06	3e-06	0.279768	0.200725	0.519501	82	FALSE
CVDIII	CCL15	17	36002489	36002489	Mental disorder, not otherwise specified	0.001631	0.000209	0.008005	3.4e-05	0.990121	6	FALSE
CVDIII	CCL15	17	36002489	36002489	Neoplasm of uncertain or unknown behaviour of endocrine glands	0.048991	0.009731	0.009374	0.000931	0.930973	2	FALSE
CVDIII	CCL15	17	36002489	36002489	Osteoporosis with pathological fracture	0.03086	0.003142	0.019204	0.00101	0.945783	6	FALSE
CVDIII	CCL15	17	36002489	36002489	Body mass index	0	0	0.226034	0.258215	0.515751	132	TRUE
CVDIII	CCL15	17	36002489	36002489	Poisoning by nonopioid analgesics, antipyretics and antirheumatics	0	0.041964	0	0.000416	0.95762	3	FALSE
CVDIII	CCL15	17	36002489	36002489	Procedures for purposes other than remedying health state	0	0.145236	0	0.004836	0.849928	3	FALSE
CVDIII	CCL15	17	36002489	36002489	Reaction to severe stress, and adjustment disorders	0.001977	0.00086	0.004749	0.001074	0.99134	4	FALSE
CVDIII	CCL15	17	36002489	36002489	Years of educational attainment	0.08073	0.007335	0.367704	0.032898	0.511333	65	FALSE
CVDIII	CCL15	17	36002489	36002489	Self-reported hypothyroidism or myxoedema	0.269682	0.053564	0.00674	0.000669	0.669345	2	FALSE
CVDIII	CCL15	17	36002489	36002489	Self-reported meningioma or benign meningeal tumour	0	0.060334	0	2.8e-05	0.939639	2	FALSE
CVDIII	CCL15	17	36002489	36002489	Leg predicted mass right	0.023037	0.150557	0.009173	0.059195	0.758039	16	FALSE
CVDIII	CCL15	17	36002489	36002489	Self-reported respiratory infection	0	0.001186	0	0.000998	0.997816	2	FALSE
CVDIII	CCL15	17	36002489	36002489	Superficial injury of abdomen, lower back and pelvis	0.25581	0.059165	0.01906	0.003746	0.662219	5	FALSE
CVDIII	CCL15	17	36002489	36002489	Treatment with cialis 20mg tablet	0.199106	0.07673	0.00216	0.00011	0.721894	2	FALSE
CVDIII	CCL15	17	36002489	36002489	Treatment with femara 2.5mg tablet	0.259858	0.100153	0.002401	0.000288	0.637299	4	FALSE
CVDIII	CCL15	17	36002489	36002489	Treatment with kapake capsule	0.001503	0.131561	4.5e-05	0.00304	0.863851	7	FALSE
CVDIII	CCL15	17	36002489	36002489	Treatment with oil of peppermint	0.032818	0.012648	0.003873	0.000543	0.950119	3	FALSE
CVDIII	CCL15	17	36002489	36002489	Treatment with sandrena 0.5mg gel	8e-06	3e-06	0.002655	2.6e-05	0.997309	6	FALSE
CVDIII	CCL15	17	36002489	36002489	Treatment with tears naturale eye drops	0.071095	0.03627	0.008316	0.003362	0.880958	5	FALSE
CVDIII	CCL15	17	36002489	36002489	Leg fat mass right	0	0	0.29055	0.208514	0.500936	92	FALSE
CVDIII	CCL16	17	35980421	35980421	Ankylosing spondylitis	0	1e-06	2e-06	0.003762	0.996234	11	FALSE
CVDIII	CCL16	17	35980421	35980421	Bring up phlegm or sputum/mucus on most days	0.000263	0.006695	4.5e-05	0.000158	0.99284	2	FALSE
CVDIII	CCL16	17	35980421	35980421	Blood protein levels	0	0	0	5e-06	0.999995	22	FALSE
CVDIII	CCL16	17	35980421	35980421	Cause of death: follicular non-hodgkins lymphoma, unspecified	0	1e-06	1e-06	0.002316	0.997681	79	FALSE
CVDIII	CCL16	17	35980421	35980421	Getting up in morning	0.011858	0.009477	0.038676	0.030001	0.909988	47	FALSE
CVDIII	CCL16	17	35980421	35980421	Treatment with coversyl 2mg tablet	3e-06	0.086347	0	0.00675	0.906901	31	FALSE
CVDIII	CCL16	17	35980421	35980421	Cause of death: home	0	0	6.3e-05	0.145219	0.854718	161	FALSE
CVDIII	CCL16	17	35980421	35283223	Body mass index adjusted for smoking	0.089699	0.008786	0.086066	0.007623	0.807826	21	TRUE
CVDIII	CCL16	17	35980421	35980421	Body mass index in non-smokers	0.007672	0.108529	0.006231	0.087363	0.790205	25	TRUE
CVDIII	CCL16	17	35980421	35980421	Cause of death: hypertensive heart disease with heart failure	0	0.011695	0	0.025543	0.962762	7	TRUE
CVDIII	CCL16	17	35980421	35283223	Fluid intelligence score	0.013497	0.002321	0.201699	0.033941	0.748543	69	FALSE
CVDIII	CCL16	17	35980421	35283223	Treatment with coversyl 2mg tablet	0.065502	0.242245	0.005808	0.020814	0.665631	31	FALSE
CVDIII	CCL16	17	35980421	35283223	Arm fat percentage right	1e-06	0	0.301291	0.051334	0.647375	82	FALSE
CVDIII	CCL16	17	35980421	35283223	Hip circumference	0.015438	0.002658	0.346497	0.059092	0.576314	75	TRUE
CVDIII	CCL16	17	35980421	35283223	Arm fat percentage left	8e-06	1e-06	0.366719	0.062677	0.570595	77	FALSE
CVDIII	CCL16	17	35980421	35283223	Cause of death: brain, unspecified	0.068304	0.023373	0.207765	0.070464	0.630094	6	FALSE
CVDIII	CCL16	17	35980421	35283223	Leg fat percentage right	5e-06	1e-06	0.37234	0.063584	0.56407	82	FALSE
CVDIII	CCL16	17	35980421	35283223	Impedance of whole body	0.1552	0.026695	0.219024	0.037111	0.56197	67	FALSE
CVDIII	CCL16	17	35980421	35283223	Cause of death: motor neuron disease	5e-06	0.00769	1e-06	0.000506	0.991797	2	FALSE
CVDIII	CCL16	17	35980421	35980421	Cause of death: stomach, unspecified	0	0.013217	0	0.000895	0.985888	2	FALSE
CVDIII	CCL16	17	35980421	35980421	Complications and ill-defined descriptions of heart disease	0	0	0.121292	0.00024	0.878467	3	FALSE
CVDIII	CCL16	17	35980421	35980421	Complications peculiar to reattachment and amputation	0.051766	0.000274	0.150936	3e-06	0.79702	2	FALSE
CVDIII	CCL16	17	35980421	35980421	Disorders of mineral metabolism	5e-06	0.012467	2e-06	0.003825	0.9837	4	FALSE
CVDIII	CCL16	17	35980421	35283223	Arm fat mass right	0	0	0.376547	0.064406	0.559047	82	FALSE
CVDIII	CCL16	17	35980421	35283223	Trunk fat percentage	0.000335	5.8e-05	0.377063	0.064374	0.558169	75	TRUE
CVDIII	CCL16	17	35980421	35283223	Arm fat mass left	0	0	0.39769	0.068055	0.534254	77	FALSE
CVDIII	CCL16	17	35980421	35283223	Trunk fat mass	4.9e-05	8e-06	0.401462	0.06873	0.529752	79	TRUE
CVDIII	CCL16	17	35980421	35283223	Body fat percentage	1.5e-05	3e-06	0.416696	0.071373	0.511913	78	TRUE
CVDIII	CCL16	17	35980421	35283223	Intelligence	0.232823	0.022786	0.101404	0.009291	0.633696	19	FALSE
CVDIII	CCL16	17	35980421	35283223	Keratitis	0.000671	0.000229	0.005802	0.000992	0.992305	2	FALSE
CVDIII	CCL16	17	35980421	35980421	Knee surgery or amputation above the knee	0.05082	0.000269	0.152712	1.4e-05	0.796185	2	FALSE
CVDIII	CCL16	17	35980421	35283223	Myositis	0.207783	0.071093	0.147021	0.049779	0.524326	5	FALSE
CVDIII	CCL16	17	35980421	35283223	Other congenital malformations of circulatory system	0.000311	0.443258	3e-06	0.003137	0.553291	5	FALSE
CVDIII	CCL16	17	35980421	35283223	Self-reported obsessive compulsive disorder	0.000182	0.259689	0.000103	0.146487	0.593539	2	FALSE
CVDIII	CCL16	17	35980421	35980421	Self-reported retinal artery or vein occlusion	0	0.093056	0	0.034848	0.872096	2	FALSE
CVDIII	CCL16	17	35980421	35980421	Treatment with celiprolol	0	0.025986	0	0.009458	0.964556	3	FALSE
CVDIII	CCL16	17	35980421	35980421	Treatment with chlorphenamine	0.012022	0.060453	0.000197	6.2e-05	0.927266	2	FALSE
CVDIII	CCL16	17	35980421	35283223	Leg fat percentage left	5e-06	1e-06	0.423704	0.072634	0.503657	92	FALSE
CVDIII	CCL16	17	35980421	35283223	Weight	4e-05	1.1e-05	0.393519	0.105763	0.500666	106	TRUE
CVDIII	CCL16	17	35980421	35283223	Treatment with ibuprofen product	0.023652	0.00809	0.005623	0.000962	0.961673	2	FALSE
CVDIII	CCL16	17	35980421	35980421	Treatment with kapake capsule	0.000102	0.120339	3e-06	0.002577	0.876979	6	FALSE
CVDIII	CCL16	17	35980421	35980421	Treatment with persantin 25mg tablet	0	0.038845	0	0.002707	0.958448	6	FALSE
CVDIII	CCL16	17	35980421	35980421	Treatment with trifluoperazine	0.001867	0.00939	0.000937	0.003728	0.984078	7	FALSE
CVDIII	CCL16	17	35980421	35980421	Ulcer of lower limb	5.1e-05	0.361682	0	0.001274	0.636993	3	FALSE
CVDII	CCL17	3	16898659	16898659	College completion	3.5e-05	0.005342	7e-06	9e-05	0.994526	4	FALSE
CVDII	CCL17	1	159205564	159205564	Obesity related traits	0	0	0	0.000999	0.999001	4	TRUE
CVDII	CCL17	3	42864624	42854959	Obesity related traits	0.000838	0.002326	0.000847	0.001357	0.994631	3	TRUE
CVDII	CCL17	3	42864624	42864624	Eosinophil count	0	0	0	0.000999	0.999001	123	FALSE
CVDII	CCL17	1	159205564	159205564	Cause of death: cardia	0.02118	0.000151	0.139185	0.00015	0.839334	8	TRUE
CVDII	CCL17	3	42864624	42854959	Cause of death: aortic valve disorder, unspecified	0	0	0.295252	0.002159	0.702589	10	TRUE
CVDII	CCL17	3	42864624	42864624	Cause of death: aortic valve disorder, unspecified	0	0	0.344393	0.00518	0.650427	10	TRUE
CVDII	CCL17	3	16898659	16898659	Cause of death: cardiomegaly	0.00695	0.006198	0.206628	0.183671	0.596553	11	TRUE
CVDII	CCL17	10	119250744	119250744	Cause of death: fatty liver	1e-06	0	0.462329	0.007591	0.53008	18	TRUE
CVDII	CCL17	1	159205564	159205564	Basophil count	0	0	0	0.001003	0.998997	24	FALSE
CVDII	CCL17	3	42864624	42864624	Eosinophil percentage of white cells	0	0	0	0.002991	0.997009	49	FALSE
CVDII	CCL17	3	42864624	42864624	Granulocyte percentage of myeloid white cells	0	0	0	0.002991	0.997009	218	FALSE
CVDII	CCL17	1	159205564	159205564	Basophil percentage of granulocytes	0	0	0	0.002997	0.997003	15	FALSE
CVDII	CCL17	3	16898659	16898659	Basophil percentage of granulocytes	2e-06	0.031073	0	0.002382	0.966542	4	FALSE
CVDII	CCL17	3	16898659	16913449	Basophil percentage of granulocytes	1e-05	0.032154	1e-06	0.0025	0.965336	4	FALSE
CVDII	CCL17	1	159205564	159205564	Basophil percentage of white cells	0	0	0	0.002996	0.997004	12	FALSE
CVDII	CCL17	3	16898659	16898659	Basophil percentage of white cells	0	0.001323	0	0.002792	0.995884	19	FALSE
CVDII	CCL17	3	16898659	16913449	Basophil percentage of white cells	0	0.001373	1e-06	0.002937	0.995688	19	FALSE
CVDII	CCL17	3	42864624	42864624	Blood protein levels	0	0	0	0.000999	0.999001	2	FALSE
CVDII	CCL17	3	16898659	16913449	Cause of death: alzheimers disease, unspecified	0.000498	2.7e-05	0.194181	0.009845	0.795449	13	FALSE
CVDII	CCL17	16	57408279	57379053	Cause of death: anus, unspecified	0.001493	5.7e-05	0.417888	0.015485	0.565078	14	FALSE
CVDII	CCL17	3	42864624	42864624	Cause of death: bladder, unspecified	1e-06	0.010034	1e-06	0.0086	0.981364	3	FALSE
CVDII	CCL17	3	42864624	42864624	Monocyte percentage of white cells	0	0	0	0.002991	0.997009	264	FALSE
CVDII	CCL17	10	119250744	119250744	Cause of death: ill-defined sites within the digestive system	0.004019	5.7e-05	0.096185	0.000462	0.899277	11	FALSE
CVDII	CCL17	16	57408279	57408279	Cause of death: interstitial pulmonary disease, unspecified	0.01031	0.000838	0.076273	0.005291	0.907288	10	FALSE
CVDII	CCL17	3	16898659	16898659	Cause of death: intracerebral haemorrhage, unspecified	0.029077	0.012209	0.037625	0.014892	0.906196	12	FALSE
CVDII	CCL17	3	16898659	16913449	Cause of death: malignant neoplasm of kidney, except renal pelvis	0.049079	7.2e-05	0.408637	6.1e-05	0.542151	6	FALSE
CVDII	CCL17	3	42864624	42864624	Cause of death: malignant neoplasm of rectosigmoid junction	0.031519	0.000965	0.043225	0.000399	0.923892	5	FALSE
CVDII	CCL17	3	42864624	42854959	Cause of death: multisystem degeneration	9.3e-05	1e-06	0.327781	0.002906	0.66922	11	FALSE
CVDII	CCL17	3	42864624	42864624	Cause of death: multisystem degeneration	0.000113	1e-06	0.398589	0.002539	0.598758	11	FALSE
CVDII	CCL17	16	57408279	57379053	Cause of death: other ill-defined and unspecified causes of mortality	3e-06	0	0.201873	3e-06	0.798122	2	FALSE
CVDII	CCL17	3	16898659	16913449	Cause of death: other interstitial pulmonary diseases with fibrosis	0.000197	0.001213	0.021944	0.134003	0.842642	5	FALSE
CVDII	CCL17	16	57408279	57408279	Cause of death: peritoneum, unspecified	0	0	0.022139	0.000241	0.97762	19	FALSE
CVDII	CCL17	3	42864624	42864624	Sum eosinophil basophil counts	0	0	0	0.002991	0.997009	121	FALSE
CVDII	CCL17	16	57408279	57379053	Diabetes mellitus in pregnancy	0.012585	5e-05	0.199332	1e-05	0.788022	2	FALSE
CVDII	CCL17	1	159205564	159205564	Educational attainment	0	0.01392	0	0.000985	0.985095	2	FALSE
CVDII	CCL17	1	159205564	159205564	Monocyte count	0	0	0	0.002992	0.997008	371	FALSE
CVDII	CCL17	3	16898659	16913449	Eosinophil count	4e-06	0.012879	1e-06	0.003088	0.984027	4	FALSE
CVDII	CCL17	3	16898659	16898659	Eosinophil count	1e-06	0.012975	0	0.003118	0.983906	4	FALSE
CVDII	CCL17	3	16898659	16913449	Basophil count	0	0.000435	1e-06	0.003262	0.996301	22	FALSE
CVDII	CCL17	3	16898659	16913449	Sum eosinophil basophil counts	0	8e-06	1e-06	0.004389	0.995601	42	FALSE
CVDII	CCL17	3	42864624	42864624	Eosinophil counts	0	0	0	0.000999	0.999001	2	FALSE
CVDII	CCL17	3	42864624	42864624	Eosinophil percentage of granulocytes	0	0	0	0.002991	0.997009	8	FALSE
CVDII	CCL17	16	57408279	57408279	Eosinophil percentage of granulocytes	0	0.064796	0	0.048584	0.88662	10	FALSE
CVDII	CCL17	3	42864624	42864624	Monocyte count	0	0	0	0.004975	0.995025	473	FALSE
CVDII	CCL17	3	16898659	16913449	Eosinophil percentage of white cells	7e-06	0.02467	1e-06	0.003093	0.972229	4	FALSE
CVDII	CCL17	3	16898659	16898659	Eosinophil percentage of white cells	2e-06	0.024937	0	0.003137	0.971924	4	FALSE
CVDII	CCL17	3	16898659	16898659	Basophil count	0	0.000724	0	0.006091	0.993184	22	FALSE
CVDII	CCL17	3	16898659	16898659	Neuroticism score	0	5e-05	1e-06	0.00689	0.99306	61	FALSE
CVDII	CCL17	3	42864624	42864624	Eotaxin levels	0	0	0	0.000999	0.999001	7	FALSE
CVDII	CCL17	1	159205564	159205564	Eotaxin levels	0	0	0	0.000999	0.999001	4	FALSE
CVDII	CCL17	3	16898659	16913449	Neuroticism score	0	5.3e-05	2e-06	0.007385	0.99256	61	FALSE
CVDII	CCL17	3	16898659	16898659	Sum eosinophil basophil counts	0	1.4e-05	0	0.007935	0.992051	42	FALSE
CVDII	CCL17	3	16898659	16898659	Fluid intelligence score	0.000675	0.009988	0.001538	0.021807	0.965993	11	FALSE
CVDII	CCL17	3	16898659	16913449	Fluid intelligence score	0.010825	0.009743	0.02468	0.021281	0.933471	11	FALSE
CVDII	CCL17	3	42864624	42854959	Myeloid white cell count	0	0	4.7e-05	0.032651	0.967301	187	FALSE
CVDII	CCL17	3	42864624	42854959	Granulocyte count	0	0	5e-05	0.03466	0.965289	148	FALSE
CVDII	CCL17	1	159205564	159205564	Growth regulated protein alpha levels	0	0	0	0.000999	0.999001	4	FALSE
CVDII	CCL17	3	16898659	16898659	Hayfever, allergic rhinitis or eczema	0.003615	0.191617	0.00015	0.007133	0.797485	13	FALSE
CVDII	CCL17	3	16898659	16913449	Hayfever, allergic rhinitis or eczema	0.063228	0.181132	0.002617	0.00675	0.746272	13	FALSE
CVDII	CCL17	1	159205564	159205564	IgE levels	0	0	0.188843	0.00462	0.806537	4	FALSE
CVDII	CCL17	16	57408279	57408279	Illnesses of siblings: heart disease	2e-06	0.276721	0	0.010205	0.713072	12	FALSE
CVDII	CCL17	16	57408279	57379053	Illnesses of siblings: heart disease	0.014071	0.27306	0.000555	0.010071	0.702242	12	FALSE
CVDII	CCL17	3	16898659	16898659	Immature fraction of reticulocytes	0.004918	0.049624	0.000285	0.001929	0.943243	3	FALSE
CVDII	CCL17	1	159205564	159205564	Interleukin 8 levels	0	0.001114	0	0.000998	0.997888	2	FALSE
CVDII	CCL17	3	42864624	42854959	Sum basophil neutrophil counts	0	2e-06	5.3e-05	0.034791	0.965154	131	FALSE
CVDII	CCL17	10	119250744	119250744	Mean platelet volume	0	0	0	0.002991	0.997009	8	FALSE
CVDII	CCL17	3	42864624	42864624	Monocyte chemoattractant protein 1 levels	0	0	0	0.000999	0.999001	4	FALSE
CVDII	CCL17	1	159205564	159205564	Monocyte chemoattractant protein 1 levels	0	0	0	0.000999	0.999001	6	FALSE
CVDII	CCL17	3	42864624	42854959	Lymphocyte percentage of white cells	0	0.000148	5.9e-05	0.034774	0.965019	77	FALSE
CVDII	CCL17	3	42864624	42854959	Neutrophil count	0	5e-06	5.5e-05	0.035558	0.964382	124	FALSE
CVDII	CCL17	3	42864624	42854959	Sum neutrophil eosinophil counts	0	1e-06	5.5e-05	0.036123	0.963821	136	FALSE
CVDII	CCL17	1	159205564	159205564	Monocyte percentage of white cells	0	0.000391	0	0.001034	0.998575	6	FALSE
CVDII	CCL17	3	42864624	42854959	Sum eosinophil basophil counts	0	0	6.3e-05	0.037941	0.961996	118	FALSE
CVDII	CCL17	3	42864624	42854959	Eosinophil count	0	0	6.3e-05	0.037992	0.961945	122	FALSE
CVDII	CCL17	3	42864624	42854959	White blood cell count	0	0	6.6e-05	0.042216	0.957718	167	FALSE
CVDII	CCL17	3	42864624	42854959	Monocyte count	0	0	6.4e-05	0.042244	0.957692	466	FALSE
CVDII	CCL17	3	16898659	16898659	Red cell distribution width	0	0.047378	0	0.021057	0.931566	22	FALSE
CVDII	CCL17	3	42864624	42854959	Eosinophil percentage of white cells	4.1e-05	0.020486	0.000105	0.050895	0.928473	46	FALSE
CVDII	CCL17	16	57408279	57408279	Sum eosinophil basophil counts	0	0.021953	0	0.072579	0.905468	33	FALSE
CVDII	CCL17	3	42864624	42864624	Neutrophil percentage of granulocytes	0	0	0	0.002991	0.997009	4	FALSE
CVDII	CCL17	3	16898659	16913449	Neutrophil percentage of granulocytes	0	0.000751	1e-06	0.003069	0.996179	4	FALSE
CVDII	CCL17	3	16898659	16898659	Neutrophil percentage of granulocytes	0	0.000752	0	0.003075	0.996173	4	FALSE
CVDII	CCL17	16	57408279	57408279	Neutrophil percentage of granulocytes	0	0.057218	0	0.011562	0.931219	9	FALSE
CVDII	CCL17	1	159205564	159205564	No blood clot, bronchitis, emphysema, asthma, rhinitis, eczema or allergy diagnosed by doctor	0.245127	0.023791	0.139989	0.013009	0.578084	18	FALSE
CVDII	CCL17	16	57408279	57408279	Eosinophil percentage of white cells	0	0.02386	0	0.072178	0.903961	43	FALSE
CVDII	CCL17	10	119250744	119250744	Platelet count	0	0.006579	0	0.000992	0.992429	2	FALSE
CVDII	CCL17	10	119250744	119250744	Platelet distribution width	0	0	0	0.003456	0.996544	6	FALSE
CVDII	CCL17	1	159205564	159205564	Polycythaemia vera	0.004475	3e-05	0.130077	4e-06	0.865414	2	FALSE
CVDII	CCL17	3	16898659	16898659	Primary biliary cirrhosis	5.3e-05	6e-05	0.001764	0.000997	0.997127	6	FALSE
CVDII	CCL17	3	16898659	16913449	Primary biliary cirrhosis	0.000603	5.9e-05	0.020136	0.000978	0.978225	6	FALSE
CVDII	CCL17	16	57408279	57408279	Eosinophil count	0	0.011423	0	0.100784	0.887793	39	FALSE
CVDII	CCL17	3	16898659	16898659	Prospective memory result	0.001773	0.079533	0.001003	0.044114	0.873578	24	FALSE
CVDII	CCL17	1	159205564	159205564	Qualifications: none	0.190262	0.008346	0.178969	0.007236	0.615188	11	FALSE
CVDII	CCL17	3	16898659	16913449	Fed-up feelings	0.015396	0.072688	0.007069	0.0325	0.872346	56	FALSE
CVDII	CCL17	3	16898659	16898659	Fed-up feelings	0.013415	0.078236	0.006159	0.035052	0.867138	56	FALSE
CVDII	CCL17	3	16898659	16913449	Prospective memory result	0.022648	0.065527	0.012811	0.036202	0.862813	24	FALSE
CVDII	CCL17	1	159205564	159205564	Self-reported asthma	0.089085	0.150713	0.027693	0.046164	0.686346	18	FALSE
CVDII	CCL17	16	57408279	57408279	Self-reported hypothyroidism or myxoedema	0	0.112524	0	0.012617	0.87486	17	FALSE
CVDII	CCL17	3	16898659	16898659	Self-reported labyrinthitis	0.000798	0.045082	0.000304	0.01624	0.937576	14	FALSE
CVDII	CCL17	3	16898659	16913449	Self-reported stomach cancer	0.000152	0.141995	1.1e-05	0.009198	0.848643	3	FALSE
CVDII	CCL17	3	16898659	16898659	Self-reported undescended testicle	0.045545	0.081994	0.002444	0.003533	0.866484	5	FALSE
CVDII	CCL17	3	42864624	42854959	Pulse rate	0.032619	0.070056	0.013083	0.027242	0.856999	27	TRUE
CVDII	CCL17	3	16898659	16913449	Qualifications: O levels or GCSEs or equivalent	0.007995	0.037563	0.017576	0.081724	0.855142	28	FALSE
CVDII	CCL17	1	159205564	159205564	Sum eosinophil basophil counts	0	0.001311	0	0.001779	0.996911	5	FALSE
CVDII	CCL17	3	16898659	16898659	Qualifications: O levels or GCSEs or equivalent	0.007895	0.045911	0.017356	0.100103	0.828735	28	FALSE
CVDII	CCL17	10	119250744	119250744	Cause of death: vascular disorder of intestine, unspecified	0	0	0.181205	0.011045	0.80775	54	FALSE
CVDII	CCL17	3	16898659	16913449	Mood swings	0.000172	0.231184	6.8e-05	0.091195	0.67738	29	FALSE
CVDII	CCL17	3	16898659	16898659	Mood swings	3.7e-05	0.231662	1.5e-05	0.091385	0.676901	29	FALSE
CVDII	CCL17	3	16898659	16898659	Cause of death: endocarditis, valve unspecified	0.001012	3e-06	0.378232	0.000314	0.620439	23	TRUE
CVDII	CCL17	3	16898659	16898659	Treatment with arcoxia 90mg tablet	0	0	0.375698	0.001282	0.62302	12	FALSE
CVDII	CCL17	3	16898659	16913449	Treatment with arcoxia 90mg tablet	0	0	0.441779	0.001379	0.556842	12	FALSE
CVDII	CCL17	3	16898659	16898659	Treatment with beclomist 50micrograms nasal spray	0.00036	0.019957	0.000202	0.010227	0.969254	10	FALSE
CVDII	CCL17	3	16898659	16898659	Treatment with hydroxychloroquine	0	0.022203	0	0.000134	0.977663	5	FALSE
CVDII	CCL17	16	57408279	57379053	Treatment with merbentyl 10mg tablet	0.072594	0.002832	0.054257	0.001248	0.869069	5	FALSE
CVDII	CCL17	3	42864624	42864624	Treatment with normacol granules	0.001911	3e-06	0.459224	0.000159	0.538703	5	FALSE
CVDII	CCL17	16	57408279	57408279	Treatment with regulan 3.6g or sachet powder	0.128906	0.005712	0.14984	0.00593	0.709612	4	FALSE
CVDII	CCL17	3	16898659	16898659	Treatment with salmeterol product	0.012082	0.357574	8e-05	0.001735	0.628529	3	FALSE
CVDII	CCL17	3	16898659	16898659	Treatment with uniphyllin continus 200mg m or r tablet	0.01071	0.284737	0.000159	0.003519	0.700875	6	FALSE
CVDII	CCL17	3	42864624	42864624	Treatment with viagra 100mg tablet	0.001398	2.6e-05	0.085051	0.000666	0.912859	4	FALSE
CVDII	CCL17	3	42864624	42854959	Treatment with viagra 100mg tablet	0.003711	4.4e-05	0.225707	0.001937	0.768601	4	FALSE
CVDII	CCL17	3	16898659	16898659	Orchitis and epididymitis	0.200435	0.230428	0.006207	0.00658	0.556349	33	FALSE
CVDII	CCL17	16	57408279	57408279	Unspecified haematuria	2.9e-05	0.290767	1.6e-05	0.157992	0.551197	43	FALSE
CVDII	CCL17	1	159205564	159205564	White blood cell count basophil	0	0	0	0.000999	0.999001	2	FALSE
CVDII	CCL17	3	16898659	16913449	Worrier or anxious feelings	0.067968	0.113621	0.000949	0.000769	0.816693	3	FALSE
CVDII	CCL17	3	16898659	16898659	Worrier or anxious feelings	0.104837	0.108603	0.001463	0.000732	0.784365	3	FALSE
CVDIII	CCL24	7	75840133	75840133	Neutrophil percentage of granulocytes	0	0	0	0.011652	0.988348	450	FALSE
CVDIII	CCL24	7	75840133	75815066	Mean platelet volume	0	0	0	0.015213	0.984787	297	FALSE
CVDIII	CCL24	7	75840133	75840133	Eosinophil percentage of granulocytes	0	0	0	0.024156	0.975844	576	FALSE
CVDIII	CCL24	7	75840133	75815066	Cause of death: ischaemic cardiomyopathy	0	0.000626	0	0.005272	0.994102	17	TRUE
CVDIII	CCL24	7	75840133	75840133	Pulse rate	0.000262	0.004681	0.000125	0.001238	0.993694	14	TRUE
CVDIII	CCL24	7	75840133	75840133	Cause of death: fatty liver	0	0	0	0.039598	0.960401	14	TRUE
CVDIII	CCL24	7	75840133	75840133	Cause of death: cardiomyopathy, unspecified	0.009351	0.005823	0.032752	0.019462	0.932613	2	TRUE
CVDIII	CCL24	7	75840133	75840133	Cause of death: atrial fibrillation and flutter	6.8e-05	3e-06	0.066093	0.001521	0.932315	7	TRUE
CVDIII	CCL24	7	75840133	75840133	Self-reported heart failure or pulmonary odema	0.032716	0.330711	0.000122	0.000599	0.635852	2	TRUE
CVDIII	CCL24	7	75840133	75840133	Cause of death: dissection of aorta	0.020083	0.000626	0.379508	0.01124	0.588543	6	TRUE
CVDIII	CCL24	7	75840133	75815066	Self-reported pericardial problem	0.101659	0.383882	0.000322	0.000702	0.513435	2	TRUE
CVDIII	CCL24	7	75840133	75815066	Self-reported heart failure or pulmonary odema	0.250141	0.246147	0.000934	0.000417	0.502361	2	TRUE
CVDIII	CCL24	7	75840133	75840133	Cause of death: cardiomegaly	0	0	0.001233	0.023633	0.975133	34	TRUE
CVDIII	CCL24	7	75840133	75840133	Eosinophil percentage of white cells	0	0	0	0.035605	0.964395	610	FALSE
CVDIII	CCL24	7	75840133	75840133	Birth weight of first child	0	0.034585	0	0.014445	0.95097	18	FALSE
CVDIII	CCL24	7	75840133	75815066	Birth weight of first child	0	0.039395	0	0.016594	0.944011	18	FALSE
CVDIII	CCL24	7	75840133	75840133	Cause of death: acute lymphoblastic leukaemia	0	0	0.234698	0.017064	0.748237	12	FALSE
CVDIII	CCL24	7	75840133	75840133	Cause of death: acute pancreatitis, unspecified	0.06458	0.020673	0.045997	0.01387	0.85488	6	FALSE
CVDIII	CCL24	7	75840133	75840133	Cause of death: acute vascular disorders of intestine	0.003577	2.5e-05	0.196639	0.000558	0.799201	5	FALSE
CVDIII	CCL24	7	75840133	75815066	Cause of death: alcoholic cirrhosis of liver	0.044659	0.001301	0.079425	0.00144	0.873175	4	FALSE
CVDIII	CCL24	7	75840133	75840133	Cause of death: asthma, unspecified	3.1e-05	1e-05	0.003078	1e-06	0.99688	5	FALSE
CVDIII	CCL24	7	75840133	75840133	Cause of death: chronic myeloid leukaemia	0	0	0.238547	0.000948	0.760505	14	FALSE
CVDIII	CCL24	7	75840133	75840133	Cause of death: chronic obstructive pulmonary disease, unspecified	0.000117	0	0.381796	9.9e-05	0.617987	2	FALSE
CVDIII	CCL24	7	75840133	75815066	Cause of death: chronic obstructive pulmonary disease, unspecified	0.000122	0	0.398905	8.6e-05	0.600887	2	FALSE
CVDIII	CCL24	7	75840133	75840133	Cause of death: creutzfeldt-jakob disease	2e-06	0	0.065809	0.003373	0.930816	18	FALSE
CVDIII	CCL24	7	75840133	75815066	Cause of death: follicular non-hodgkins lymphoma, unspecified	0.03564	0.001053	0.419729	0.011873	0.531706	9	FALSE
CVDIII	CCL24	7	75840133	75840133	Cause of death: ill-defined sites within the digestive system	0	0	0.000278	1.4e-05	0.999708	5	FALSE
CVDIII	CCL24	7	75840133	75815066	Cause of death: ill-defined sites within the digestive system	6e-06	0	0.126741	0.000951	0.872302	5	FALSE
CVDIII	CCL24	7	75840133	75815066	Cause of death: intracranial haemorrhage, unspecified	0	0.002966	0	0.002488	0.994546	5	FALSE
CVDIII	CCL24	7	75840133	75840133	Cause of death: intrahepatic bile duct carcinoma	0	0.108569	0	0.004239	0.887193	3	FALSE
CVDIII	CCL24	7	75840133	75840133	Cause of death: larynx, unspecified	0.002	0.000785	0.002934	0.000157	0.994123	4	FALSE
CVDIII	CCL24	7	75840133	75815066	Cause of death: larynx, unspecified	0.078898	0.05036	0.115726	0.073185	0.681831	4	FALSE
CVDIII	CCL24	7	75840133	75840133	Cause of death: malignant neoplasm of ureter	2e-06	0.000431	4e-06	0.000138	0.999425	8	FALSE
CVDIII	CCL24	7	75840133	75840133	Cause of death: malignant neoplasm, primary site unknown, so stated	0.075222	0.000122	0.357362	1.4e-05	0.56728	2	FALSE
CVDIII	CCL24	7	75840133	75815066	Cause of death: non-hodgkins lymphoma, unspecified type	0.006309	0.008763	0.010795	0.014034	0.960098	8	FALSE
CVDIII	CCL24	7	75840133	75840133	Cause of death: other specified place	0.000191	3e-06	0.186746	0.002609	0.810451	9	FALSE
CVDIII	CCL24	7	75840133	75815066	Cause of death: phlebitis and thrombophlebitis of other deep vessels of lower extremities	0	0.002529	0	0.011386	0.986084	2	FALSE
CVDIII	CCL24	7	75840133	75815066	Cause of death: thoracic aortic aneurysm, ruptured	0.003896	0.028126	0.041123	0.296256	0.630599	10	FALSE
CVDIII	CCL24	7	75840133	75840133	Cause of death: thoracic aortic aneurysm, ruptured	0.02683	0.008086	0.28321	0.084758	0.597116	10	FALSE
CVDIII	CCL24	7	75840133	75840133	Cause of death: tongue, unspecified	1.3e-05	0.000136	0.000821	0.007308	0.991722	5	FALSE
CVDIII	CCL24	7	75840133	75815066	Cause of death: tongue, unspecified	0.000141	0.000139	0.008583	0.007462	0.983675	5	FALSE
CVDIII	CCL24	7	75840133	75840133	Cause of death: urinary organ, unspecified	0	3.4e-05	1e-06	0	0.999965	6	FALSE
CVDIII	CCL24	7	75840133	75840133	Cause of death: without complications	0	0	0.065525	0.006538	0.927937	91	FALSE
CVDIII	CCL24	7	75840133	75840133	Platelet count	0	0.007329	0	0.078313	0.914358	151	FALSE
CVDIII	CCL24	7	75840133	75815066	Platelet count	0	0.0128	0	0.137532	0.849667	151	FALSE
CVDIII	CCL24	7	75840133	75815066	Average weekly beer plus cider intake	0	0.060021	0	0.156471	0.783507	202	FALSE
CVDIII	CCL24	7	75840133	75840133	Eotaxin levels	0	2.5e-05	0	1.4e-05	0.999962	3	FALSE
CVDIII	CCL24	7	75840133	75840133	Fistulae involving female genital tract	0.0907	0.332002	0.000666	0.001861	0.574772	3	FALSE
CVDIII	CCL24	7	75840133	75840133	Home area population density: England or Wales - village, sparse	0.002341	0.009217	0.000272	8.5e-05	0.988085	3	FALSE
CVDIII	CCL24	7	75840133	75840133	Home area population density: postcode not linkable	0.004688	0.0001	0.073935	0.000659	0.920617	9	FALSE
CVDIII	CCL24	7	75840133	75815066	Creatinine in urine	0	0.000393	0	0.234455	0.765152	237	MET
CVDIII	CCL24	7	75840133	75840133	Injury of muscle and tendon at shoulder and upper arm level	0.041447	0.150665	0.000381	0.000576	0.806932	6	FALSE
CVDIII	CCL24	7	75840133	75840133	Labour and delivery complicated by umbilical cord complications	4e-06	0	0.193335	0.006224	0.800437	4	FALSE
CVDIII	CCL24	7	75840133	75840133	Malignant neoplasm of pancreas	0	0.215501	0	0.060741	0.723758	4	FALSE
CVDIII	CCL24	7	75840133	75815066	Impedance of arm left	0.001454	0.000516	0.216942	0.076319	0.704769	47	FALSE
CVDIII	CCL24	7	75840133	75840133	Multiple sclerosis	0.00206	0.004869	0.000839	0.000991	0.991241	8	FALSE
CVDIII	CCL24	7	75840133	75815066	Multiple valve diseases	0.030771	0.026693	0.003242	0.001875	0.93742	3	FALSE
CVDIII	CCL24	7	75840133	75815066	Myeloid leukaemia	0.092876	0.037054	0.010923	0.003502	0.855645	16	FALSE
CVDIII	CCL24	7	75840133	75815066	Cause of death: cardiomegaly	0	0	0.269936	0.028649	0.701416	34	TRUE
CVDIII	CCL24	7	75840133	75815066	Osteoporosis without pathological fracture	0.133029	0.002967	0.038556	3.4e-05	0.825413	2	FALSE
CVDIII	CCL24	7	75840133	75840133	Osteoporosis without pathological fracture	0.232498	0.00251	0.067386	3e-05	0.697576	2	FALSE
CVDIII	CCL24	7	75840133	75815066	Other disorders of lens	0.000155	5e-06	0.055683	0.000874	0.943283	6	FALSE
CVDIII	CCL24	7	75840133	75840133	Other disorders of lens	0.000304	5e-06	0.10936	0.000766	0.889565	6	FALSE
CVDIII	CCL24	7	75840133	75815066	Other disorders of peritoneum	0.021144	0.145411	0.000572	0.003107	0.829766	6	FALSE
CVDIII	CCL24	7	75840133	75815066	Other disorders of tympanic membrane	0.011077	0.041825	0.000281	0.000112	0.946705	2	FALSE
CVDIII	CCL24	7	75840133	75840133	Other obstructed labour	0	0.323635	0	0.013763	0.662602	3	FALSE
CVDIII	CCL24	7	75840133	75840133	Average weekly beer plus cider intake	0.028156	0.068359	0.073769	0.178448	0.651268	202	FALSE
CVDIII	CCL24	7	75840133	75815066	Basal metabolic rate	0.017891	0.006328	0.324962	0.114404	0.536415	45	TRUE
CVDIII	CCL24	7	75840133	75815066	Potassium in urine	0	0.125153	0	0.010613	0.864235	13	FALSE
CVDIII	CCL24	7	75840133	75840133	Procreative management	0.013858	0.206978	0.000156	0.001555	0.777453	3	FALSE
CVDIII	CCL24	7	75840133	75840133	Pyothorax	0	0.450012	0	0.000765	0.549223	2	FALSE
CVDIII	CCL24	7	75840133	75840133	Self-reported hepatitis b	1.5e-05	1e-06	0.014606	1e-06	0.985377	3	FALSE
CVDIII	CCL24	7	75840133	75815066	Self-reported parathyroid gland problem	0.099414	0.002902	0.12139	0.00277	0.773525	4	FALSE
CVDIII	CCL24	7	75840133	75840133	Self-reported parathyroid gland problem	0.16716	0.002289	0.204113	0.00217	0.624267	4	FALSE
CVDIII	CCL24	7	75840133	75840133	Self-reported soft tissue inflammation	4e-06	0	0.229072	0.000802	0.770122	2	FALSE
CVDIII	CCL24	7	75840133	75840133	Treatment with azopt 10mg or ml eye drops	2e-06	0.000473	6.6e-05	0.017083	0.982377	5	FALSE
CVDIII	CCL24	7	75840133	75840133	Treatment with clarithromycin	0.016415	0.000118	0.126102	5e-05	0.857315	2	FALSE
CVDIII	CCL24	7	75840133	75840133	Treatment with estradot 25micrograms patch	0	0.343131	0	0.016027	0.640842	16	FALSE
CVDIII	CCL24	7	75840133	75840133	Treatment with glandosane plain spray	0	0.304579	0	0.018312	0.677109	3	FALSE
CVDIII	CCL24	7	75840133	75840133	Treatment with hyoscine butylbromide	0.117327	0.073079	0.065471	0.040075	0.704048	6	FALSE
CVDIII	CCL24	7	75840133	75840133	Treatment with lactulose product	0.049077	0.064875	0.000883	0.000283	0.884882	3	FALSE
CVDIII	CCL24	7	75840133	75840133	Treatment with madopar 62.5 capsule	0.00673	3.6e-05	0.407449	0.001606	0.584179	8	FALSE
CVDIII	CCL24	7	75840133	75815066	Treatment with mercilon tablet	3e-05	0.276907	1e-06	0.007062	0.716	3	FALSE
CVDIII	CCL24	7	75840133	75840133	Treatment with oestradiol product	0	0.004754	0	5.2e-05	0.995194	6	FALSE
CVDIII	CCL24	7	75840133	75815066	Treatment with oestradiol product	0.209201	0.003781	0.046073	9.2e-05	0.740853	6	FALSE
CVDIII	CCL24	7	75840133	75840133	Treatment with oxis 6micrograms turbohaler	0	0.342368	0	0.00038	0.657252	2	FALSE
CVDIII	CCL24	7	75840133	75815066	Treatment with piriton 4mg tablet	5e-06	0.112644	0	0.000886	0.886464	2	FALSE
CVDIII	CCL24	7	75840133	75815066	Treatment with salbutamol+ipratropium 100micrograms or 20micrograms inhaler	0.041241	0.000301	0.290744	0.001458	0.666255	3	FALSE
CVDIII	CCL24	7	75840133	75840133	Treatment with slozem 120mg m or r capsule	0.081449	0.044823	0.002286	0.000387	0.871055	2	FALSE
CVDIII	CCL24	7	75840133	75815066	Treatment with slozem 120mg m or r capsule	0.205293	0.038607	0.005761	0.000333	0.750006	2	FALSE
CVDIII	CCL24	7	75840133	75840133	Wears glasses or contact lenses	0	0.305997	0	0.002673	0.691331	4	FALSE
CVDIII	CCL24	7	75840133	75815066	Wears glasses or contact lenses	0	0.341678	0	0.003101	0.655221	4	FALSE
CVDIII	CCL24	7	75840133	75840133	White blood cell count basophil	1e-06	0	0.161618	6.6e-05	0.838314	2	FALSE
CVDII	CCL3	17	36463756	36150851	Leg fat percentage right	0	1e-06	0.020161	0.051815	0.928023	82	FALSE
CVDII	CCL3	17	36463756	36150851	Trunk fat percentage	1.8e-05	4.8e-05	0.0207	0.053225	0.926009	75	TRUE
CVDII	CCL3	17	36463756	36150851	Trunk fat mass	3e-06	7e-06	0.022895	0.058978	0.918117	79	TRUE
CVDII	CCL3	17	36463756	36150851	Body fat percentage	1e-06	2e-06	0.025521	0.065858	0.908617	78	TRUE
CVDII	CCL3	17	36463756	36150851	Leg fat percentage left	0	1e-06	0.026918	0.069519	0.903562	92	FALSE
CVDII	CCL3	17	36463756	36150851	Whole body fat mass	0	0	0.027453	0.070921	0.901627	84	TRUE
CVDII	CCL3	17	36463756	36150851	Arm fat mass right	0	0	0.029259	0.075651	0.89509	82	FALSE
CVDII	CCL3	17	36463756	36150851	Leg fat mass left	0	0	0.034113	0.088372	0.877515	90	FALSE
CVDII	CCL3	17	36463756	36150851	Arm fat percentage right	0	0	0.03491	0.090457	0.874633	82	FALSE
CVDII	CCL3	17	36463756	36150851	Leg fat mass right	0	0	0.036525	0.09469	0.868785	92	FALSE
CVDII	CCL3	17	36463756	36150851	Arm fat percentage left	1e-06	2e-06	0.041367	0.10737	0.851259	77	FALSE
CVDII	CCL3	17	36463756	36150851	Fluid intelligence score	0.00268	0.00701	0.040053	0.103915	0.846342	69	FALSE
CVDII	CCL3	17	36463756	36150851	Body mass index	0	0	0.043445	0.113903	0.842651	132	TRUE
CVDII	CCL3	17	36463756	36150851	Weight	5e-06	1.2e-05	0.044554	0.116227	0.839202	106	TRUE
CVDII	CCL3	17	36463756	36463756	Qualifications: none	0.000119	0.132807	4.4e-05	0.048014	0.819017	23	FALSE
CVDII	CCL3	17	36463756	36150851	Comparative body size at age 10	4.5e-05	0.000119	0.052322	0.136046	0.811468	74	FALSE
CVDII	CCL3	17	36463756	36150851	Hip circumference	0.002314	0.006053	0.051933	0.135054	0.804646	75	TRUE
CVDII	CCL3	17	36463756	36150851	Arm fat mass left	0	0	0.05447	0.141696	0.803834	77	FALSE
CVDII	CCL3	3	46236086	46236086	Rheumatoid arthritis	0	0.009206	0	0.203721	0.787072	181	FALSE
CVDII	CCL3	17	36463756	36463756	Trunk fat percentage	0	0.000196	0.000197	0.219651	0.779956	75	TRUE
CVDII	CCL3	3	46236086	46236086	Pulse rate	0.191056	0.042218	0.024144	0.004597	0.737985	4	TRUE
CVDII	CCL3	17	36463756	36463756	Body mass index adjusted for physical activity	0.141435	0.006096	0.112322	0.004105	0.736042	12	TRUE
CVDII	CCL3	3	46236086	46236086	Chronic ischaemic heart disease	0.286732	0.028683	0.023189	0.00166	0.659736	18	TRUE
CVDII	CCL3	3	46236086	46236086	Vascular or heart problems diagnosed by doctor: angina	0.375662	0.051426	0.005958	0.000249	0.566704	2	TRUE
CVDII	CCL3	3	46236086	46236086	Cause of death: dilated cardiomyopathy	0	0	0.470254	0.009743	0.520003	19	TRUE
CVDII	CCL3	17	36463756	36150851	Immature fraction of reticulocytes	6.6e-05	1e-05	0.199133	0.030695	0.770096	201	FALSE
CVDII	CCL3	17	36463756	36150851	Leg predicted mass left	0.029876	0.078145	0.034741	0.090103	0.767134	75	FALSE
CVDII	CCL3	17	36463756	36463756	Qualifications: college or university degree	0.000185	0.207439	3e-05	0.033333	0.759012	50	FALSE
CVDII	CCL3	3	46236086	46236086	Coronary artery disease	0	0.012682	0	0.234175	0.753142	35	TRUE
CVDII	CCL3	17	36463756	36150851	Waist circumference	0	0	0.068977	0.179708	0.751315	86	TRUE
CVDII	CCL3	17	36463756	36150851	Leg fat-free mass left	0.032217	0.084264	0.037143	0.0964	0.749976	73	FALSE
CVDII	CCL3	3	46236086	46236086	Cause of death: chronic obstructive pulmonary disease with acute lower respiratory infection	0.016926	0.000207	0.226126	0.002004	0.754736	7	FALSE
CVDII	CCL3	17	36463756	36150851	Cause of death: malignant melanoma of skin, unspecified	0.000186	0.028749	0.000113	0.016539	0.954413	9	FALSE
CVDII	CCL3	17	36463756	36463756	Comparative body size at age 10	0	0.000261	0.000268	0.299648	0.699823	74	FALSE
CVDII	CCL3	17	36463756	36150851	Qualifications: college or university degree	0.074194	0.192742	0.012194	0.030986	0.689884	50	FALSE
CVDII	CCL3	17	36463756	36150851	Diffuse non-hodgkins lymphoma	2.8e-05	0.007748	6.5e-05	0.016917	0.975243	15	FALSE
CVDII	CCL3	17	36463756	36463756	Eosinophil percentage of granulocytes	0	0.090386	0	0.037259	0.872354	19	FALSE
CVDII	CCL3	17	36463756	36150851	Impedance of whole body	0.016732	0.043776	0.077411	0.201874	0.660208	101	FALSE
CVDII	CCL3	17	36463756	36463756	Illnesses of mother: none of the above, group 1	0.000214	0.239315	9.7e-05	0.107948	0.652425	33	FALSE
CVDII	CCL3	3	46236086	46236086	Self-reported heart attack or myocardial infarction	2.9e-05	0.363948	1e-06	0.015127	0.620895	27	TRUE
CVDII	CCL3	17	36463756	36463756	Waist hip ratio	0.108073	0.002294	0.277597	0.005286	0.60675	21	TRUE
CVDII	CCL3	3	46236086	46236086	Body mass index	0.013584	0.018388	0.155108	0.209357	0.603562	28	TRUE
CVDII	CCL3	17	36463756	36463756	Body mass index in non-smokers	0.212041	0.011237	0.17223	0.008531	0.595961	25	TRUE
CVDII	CCL3	17	36463756	36150851	Illnesses of mother: none of the above, group 1	0.078316	0.203442	0.03554	0.09173	0.590971	33	FALSE
CVDII	CCL3	17	36463756	36463756	Trunk fat mass	0	5e-05	0.000369	0.411713	0.587868	79	TRUE
CVDII	CCL3	3	46236086	46236086	Leg fat percentage left	0.096652	0.102293	0.133891	0.14118	0.525983	7	FALSE
CVDII	CCL3	17	36463756	36463756	Body fat percentage	0	1.5e-05	0.000371	0.414677	0.584937	78	TRUE
CVDII	CCL3	17	36463756	36463756	Leg predicted mass left	0.135181	0.063835	0.157194	0.07366	0.570131	75	FALSE
CVDII	CCL3	17	36463756	36463756	Intelligence	0.000902	0.082952	0.000393	0.035249	0.880504	19	FALSE
CVDII	CCL3	17	36463756	36463756	Cause of death: aortic stenosis	0.05841	0.007943	0.331426	0.044513	0.557708	35	TRUE
CVDII	CCL3	17	36463756	36463756	Leg fat-free mass left	0.141652	0.065246	0.163315	0.074669	0.555117	73	FALSE
CVDII	CCL3	17	36463756	36463756	Macrophage inflammatory protein 1b levels	0	0	0	0	1	11	FALSE
CVDII	CCL3	3	46236086	46236086	Macrophage inflammatory protein 1b levels	0	0	0	0.019096	0.980904	10	FALSE
CVDII	CCL3	17	36463756	36150851	Multiple valve diseases	1.9e-05	0.005256	3.3e-05	0.007861	0.986831	8	FALSE
CVDII	CCL3	17	36463756	36150851	Arm predicted mass left	0.062112	0.162469	0.061487	0.160281	0.553652	108	FALSE
CVDII	CCL3	17	36463756	36463756	Body mass index adjusted for smoking	0.227805	0.00909	0.218577	0.008186	0.536341	21	TRUE
CVDII	CCL3	17	36463756	36463756	Hip circumference	1.9e-05	0.020826	0.000418	0.466927	0.511811	75	TRUE
CVDII	CCL3	17	36463756	36463756	Fluid intelligence score	2.7e-05	0.030652	0.000409	0.457567	0.511344	69	FALSE
CVDII	CCL3	3	46236086	46236086	Self-reported angina	0.199498	0.02731	0.00809	0.000343	0.764759	2	FALSE
CVDII	CCL3	17	36463756	36150851	Self-reported pituitary adenoma or tumour	0.006845	4.4e-05	0.460995	0.002415	0.529701	10	FALSE
CVDII	CCL3	3	46236086	46236086	Treatment with airomir 100micrograms cfc-free inhaler	0.22697	0.001935	0.234953	0.001468	0.534673	7	FALSE
CVDII	CCL3	3	46236086	46236086	Ulcerative colitis	0	7e-06	0	0.000999	0.998994	4	FALSE
CVDII	CCL3	17	36463756	36463756	Arm fat percentage left	0	1e-05	0.00044	0.491883	0.507667	77	FALSE
CVDII	CCL3	17	36463756	36463756	Waist circumference	0	0	0.000392	0.494737	0.504871	86	TRUE
CVDII	CCL3	17	36463756	36150851	Self-reported leg claudication or intermittent claudication	7.6e-05	0.021008	2.2e-05	0.005125	0.973769	4	FALSE
CVDIII	CD163	17	7170428	7170428	Alkaline phosphatase	0	0	0.100921	3.7e-05	0.899042	32	MET
CVDIII	CD163	17	7170428	7114937	Alkaline phosphatase	0	0	0.122958	4.5e-05	0.876997	30	MET
CVDIII	CD163	17	7170428	7170428	Cholesterol total	0	0	0	1.1e-05	0.999989	2	TRUE
CVDIII	CD163	17	7170428	7170428	LDL cholesterol	0	0	0	1.5e-05	0.999985	4	TRUE
CVDIII	CD163	17	7170428	7170428	Low density lipoprotein	1.8e-05	8e-06	0.004404	0.001025	0.994545	4	TRUE
CVDIII	CD163	17	7170428	7170428	Total cholesterol	2.9e-05	1.3e-05	0.007398	0.002403	0.990158	7	TRUE
CVDIII	CD163	2	134208991	134208991	Trunk fat mass	0.030242	0.003817	0.306896	0.038118	0.620927	101	TRUE
CVDIII	CD163	17	7170428	7170428	Cause of death: vascular dementia, unspecified	3.6e-05	1e-06	0.450364	0.006651	0.542949	42	FALSE
CVDIII	CD163	17	7170428	7170428	log Adiponectin	0.017773	0.001476	0.013859	0.000184	0.966707	5	TRUE
CVDIII	CD163	17	7170428	7161462	log Adiponectin	0.046353	0.001399	0.036145	0.000175	0.915928	5	TRUE
CVDIII	CD163	17	7170428	7114937	log Adiponectin	0.099259	0.001256	0.0774	0.000157	0.821928	5	TRUE
CVDIII	CD163	2	134208991	134256995	Cause of death: anus, unspecified	5.5e-05	0	0.473104	0.000102	0.52674	6	FALSE
CVDIII	CD163	17	7170428	7161462	Cause of death: caecum	0.004028	6e-06	0.421677	2.6e-05	0.574263	4	FALSE
CVDIII	CD163	17	7170428	7114937	Cause of death: caecum	0.004087	6e-06	0.427796	2.6e-05	0.568086	4	FALSE
CVDIII	CD163	17	7170428	7170428	Cause of death: caecum	0.004102	6e-06	0.42942	2.7e-05	0.566445	4	FALSE
CVDIII	CD163	2	134208991	134208991	Cause of death: cholangitis	0.005855	3.9e-05	0.334235	0.001564	0.658306	10	FALSE
CVDIII	CD163	2	134208991	134256995	Cause of death: ill-defined sites within the digestive system	0	0	0.470364	0.00024	0.529397	13	FALSE
CVDIII	CD163	2	134208991	134208991	Whole body fat mass	0.068382	0.008632	0.356998	0.044542	0.521447	101	TRUE
CVDIII	CD163	2	134208991	134208991	Parkinsons disease	0	0	0.453911	0.035808	0.510281	289	FALSE
CVDIII	CD163	17	7170428	7161462	Doctor diagnosed idiopathic pulmonary fibrosis	1.7e-05	0	0.422716	0.000577	0.57669	2	FALSE
CVDIII	CD163	17	7170428	7114937	Doctor diagnosed idiopathic pulmonary fibrosis	1.7e-05	0	0.428883	0.000571	0.570529	2	FALSE
CVDIII	CD163	17	7170428	7170428	Doctor diagnosed idiopathic pulmonary fibrosis	1.7e-05	0	0.43052	0.000569	0.568894	2	FALSE
CVDIII	CD163	2	134208991	134208991	Leg fat percentage left	0.120831	0.01526	0.315967	0.039395	0.508547	109	FALSE
CVDIII	CD163	2	134208991	134256995	N glycan levels	0	1e-06	0.000335	0.00299	0.996674	4	FALSE
CVDIII	CD163	2	134208991	134256995	Other aplastic anaemias	0.000424	1e-06	0.479819	0.000107	0.519649	7	FALSE
CVDIII	CD163	17	7170428	7161462	Cause of death: vascular dementia, unspecified	3.9e-05	0	0.49102	0.002113	0.506827	42	FALSE
CVDIII	CD163	17	7170428	7170428	Treatment with cholesterol lowering medication	0.193785	0.001809	0.250113	0.001782	0.552511	7	FALSE
CVDIII	CD163	2	134208991	134208991	Treatment with trandolapril	0.006468	0.367366	4.7e-05	0.002017	0.624103	2	FALSE
META	CD164	6	109423238	109423238	Lymphocyte count	0	0.003093	0	0.019392	0.977515	45	FALSE
META	CD164	6	109423238	109423238	Reticulocyte count	0	0.004329	0	0.18257	0.8131	267	FALSE
META	CD164	6	109423238	109423238	Weight in males	0	0.023288	0	0.001311	0.975401	3	TRUE
META	CD164	6	109423238	109423238	Body mass index females	0	0.075557	0	0.023819	0.900624	19	TRUE
META	CD164	1	202143157	202143157	Cause of death: atrial fibrillation and flutter	2e-06	0	0.399445	0.001839	0.598715	20	TRUE
META	CD164	6	109423238	109423238	Cause of death: cervix uteri, unspecified	0	0	0.392735	0.000226	0.607039	17	FALSE
META	CD164	6	109423238	109423238	Cause of death: endocarditis, valve unspecified	0.000677	3e-06	0.478673	0.001639	0.519008	9	TRUE
META	CD164	6	109423238	109423238	Cause of death: malignant neoplasm of ovary	4e-06	0.038123	2e-06	0.015617	0.946256	15	FALSE
META	CD164	6	109423238	109423238	Cause of death: motor neuron disease	0.280576	0.010933	0.070389	0.002107	0.635996	3	FALSE
META	CD164	6	109423238	109423238	Monocyte percentage of white cells	0	0.100994	0	0.105155	0.793851	98	FALSE
META	CD164	6	109423238	109423238	Happiness	0	0.079625	0	0.003541	0.916834	4	FALSE
META	CD164	6	109423238	109423238	Height in males	0	0.041673	0	0.002866	0.955461	4	FALSE
META	CD164	6	109423238	109423238	Granulocyte percentage of myeloid white cells	0	3e-06	0	0.225291	0.774706	343	FALSE
META	CD164	6	109423238	109423238	Diastolic blood pressure	0.003208	0.001663	0.178562	0.091831	0.724737	131	TRUE
META	CD164	6	109423238	109423238	Self-reported hypertension	0.00303	0.242608	0.000954	0.075724	0.677684	77	TRUE
META	CD164	6	109423238	109423238	NKeff:%314-158a+; NK: (CD314-CD158a+)	0.001359	0.001667	0.00131	0.000611	0.995053	2	FALSE
META	CD164	6	109423238	109423238	Impedance of leg right	0	0.100303	0	0.362964	0.536733	157	FALSE
META	CD164	6	109423238	109423238	Treatment with fentanyl	0.030298	0.001851	0.057024	0.002576	0.90825	5	FALSE
META	CD164	1	202143157	202143157	Treatment with salbutamol+ipratropium 100micrograms or 20micrograms inhaler	0.437931	0.040405	0.018651	0.001219	0.501795	5	FALSE
META	CD164	6	109423238	109423238	Unspecified abdominal hernia	0	0	0.347235	0.000772	0.651994	3	FALSE
META	CD1C	1	158292108	158292108	QRS duration	0.002713	1.2e-05	0.318366	0.000678	0.678231	2	TRUE
META	CD1C	1	158292108	158292108	Cause of death: malignant neoplasms of independent multiple sites	0.008512	0.000126	0.261958	0.003147	0.726256	18	FALSE
META	CD1C	1	158292108	158292108	Self-reported lung cancer	0.235793	0.00797	0.022373	2.2e-05	0.733842	2	FALSE
META	CD1C	1	158292108	158292108	Treatment with triamcinolone	0.029131	0.296322	0.007703	0.077762	0.589083	2	FALSE
META	CD2AP	6	47469961	47469961	Red cell distribution width	0	0	0	0.082238	0.917762	137	FALSE
META	CD2AP	6	47469961	47469961	Cause of death: chronic myeloid leukaemia	0	0	0.063458	0.000128	0.936414	12	FALSE
META	CD2AP	6	47469961	47469961	Alzheimers disease	0	0.000248	0	0.082481	0.917271	108	FALSE
META	CD2AP	6	47469961	47469961	High light scatter percentage of red cells	0	0	0	0.083435	0.916565	246	FALSE
META	CD2AP	6	47469961	47469961	High light scatter reticulocyte count	0	0	0	0.087097	0.912903	245	FALSE
META	CD2AP	6	47469961	47469961	Reticulocyte fraction of red cells	0	1e-06	0	0.088563	0.911436	147	FALSE
META	CD2AP	6	47469961	47469961	Immature fraction of reticulocytes	0	0	0	0.0895	0.9105	285	FALSE
META	CD2AP	6	47469961	47469961	Reticulocyte count	0	0	0	0.093865	0.906135	128	FALSE
META	CD2AP	6	47469961	47469961	Sitting height	0	0.027747	0	0.095626	0.876627	89	FALSE
META	CD2AP	6	47469961	47469961	Platelet count	0	0	0	0.19253	0.80747	313	FALSE
CVDII	CD4	12	6787380	6787380	Cause of death: malignant neoplasm, unspecified	0	0	0.271959	0.000949	0.727092	22	FALSE
CVDII	CD4	12	6787380	6787380	Cause of death: vascular dementia, unspecified	6.7e-05	0	0.334365	0.000245	0.665322	10	FALSE
CVDII	CD4	12	6787380	6787380	Qualifications: college or university degree	0	0.077177	0	0.005599	0.917224	5	FALSE
CVDIII	CD93	2	207672303	207672303	Cause of death: cardiomegaly	0	3e-06	0	0.001074	0.998923	13	TRUE
CVDIII	CD93	2	207672303	207672303	Cause of death: acute pancreatitis, unspecified	0	0.00107	1e-06	0.001452	0.997477	9	FALSE
CVDIII	CD93	2	207672303	207672303	Cause of death: anus, unspecified	0	5.9e-05	1.4e-05	0.034453	0.965474	16	FALSE
CVDIII	CD93	2	207672303	207672303	Cause of death: asthma, unspecified	0	0	0	7e-06	0.999993	11	FALSE
CVDIII	CD93	20	23085700	23085246	Cause of death: car occupant injured in unspecified traffic accident	0	0	0.310626	0.000291	0.689083	20	FALSE
CVDIII	CD93	2	207672303	207672303	Cause of death: cerebrovascular disease, unspecified	0.000655	0.023939	0.002334	0.084407	0.888665	5	FALSE
CVDIII	CD93	2	207672303	207672303	Cause of death: diverticular disease of intestine, part unspecified, with perforation and abscess	0	0	0.10711	9.1e-05	0.892799	16	FALSE
CVDIII	CD93	11	112478030	112478030	Cause of death: diverticular disease of intestine, part unspecified, with perforation and abscess	0	0	0.312867	0.040478	0.646655	98	FALSE
CVDIII	CD93	2	207672303	207672303	Cause of death: intracranial haemorrhage, unspecified	1e-06	0.001982	5e-06	0.012074	0.985937	8	FALSE
CVDIII	CD93	11	112478030	112478030	Cause of death: liver cell carcinoma	0.000783	6.2e-05	0.012868	3e-05	0.986258	5	FALSE
CVDIII	CD93	2	207672303	207672303	Cause of death: malignant neoplasm of rectosigmoid junction	1e-06	0.003148	1e-06	0.002612	0.994238	5	FALSE
CVDIII	CD93	11	112478030	112478030	Cause of death: multiple sclerosis	0.005811	0.000464	0.412629	0.032407	0.548689	13	FALSE
CVDIII	CD93	2	207672303	207672303	Cause of death: oropharynx, unspecified	0	0	2e-06	0.00281	0.997188	15	FALSE
CVDIII	CD93	20	23085700	23085249	Cause of death: oropharynx, unspecified	0	0	0.394361	0.000322	0.605317	15	FALSE
CVDIII	CD93	20	23085700	23085246	Cause of death: oropharynx, unspecified	0	0	0.431518	0.000348	0.568134	15	FALSE
CVDIII	CD93	2	227266736	227266736	Rheumatic mitral valve diseases	0.10849	0.225974	0.024655	0.050765	0.590116	18	FALSE
CVDIII	CD93	2	207672303	207672303	Treatment with questran 4g or sachet powder	0.000185	0.453114	6e-06	0.015105	0.531589	7	FALSE
CVDIII	CD93	2	207672303	207672303	Treatment with trifluoperazine	6.8e-05	0.002477	2.8e-05	2.8e-05	0.997399	5	FALSE
CVDIII	CDH5	9	133253728	133279294	LDL cholesterol	0	0	0	0.001132	0.998868	37	TRUE
CVDIII	CDH5	9	133253728	133253728	Obesity related traits	0	0.000204	0	7e-06	0.999789	3	TRUE
CVDIII	CDH5	9	133253728	133279294	Obesity related traits	1.7e-05	0.000204	8.5e-05	7e-06	0.999687	3	TRUE
CVDIII	CDH5	9	133253728	133279294	Lipid traits	0	0	0	0.000999	0.999001	2	TRUE
CVDIII	CDH5	9	133253728	133279294	Cholesterol total	0	0	0	0.001837	0.998163	4	TRUE
CVDIII	CDH5	9	133253728	133279294	LDL cholesterol levels	0	0	0	0.001996	0.998004	3	TRUE
CVDIII	CDH5	9	133253728	133279294	Total cholesterol levels	0	0	0	0.001996	0.998004	3	TRUE
CVDIII	CDH5	9	133253728	133279294	Type II diabetes	0	0.002423	0	0.005379	0.992199	9	TRUE
CVDIII	CDH5	9	133253728	133279294	Venous thromboembolism	0	0	0	0.001454	0.998546	39	FALSE
CVDIII	CDH5	9	133253728	133279294	Blood clot in the lung	0	0	0	0.00368	0.99632	102	FALSE
CVDIII	CDH5	9	133253728	133279294	No blood clot, bronchitis, emphysema, asthma, rhinitis, eczema or allergy diagnosed by doctor	0	0	0	0.003694	0.996306	85	FALSE
CVDIII	CDH5	9	133253728	133279294	Self-reported high cholesterol	0	0	0	0.003711	0.996289	57	TRUE
CVDIII	CDH5	9	133253728	133279294	Self-reported pulmonary embolism + or - dvt	0	0	0	0.003819	0.996181	129	TRUE
CVDIII	CDH5	9	133253728	133279294	Treatment with cholesterol lowering medication	0	1e-06	0	0.004055	0.995944	34	FALSE
CVDIII	CDH5	9	133253728	133279294	Illnesses of father: heart disease	0	0.000218	0	0.004325	0.995457	21	FALSE
CVDIII	CDH5	9	133253728	133279294	Pulmonary embolism	0	0	0	0.00462	0.99538	90	FALSE
CVDIII	CDH5	9	133253728	133253728	Self-reported anal fissure	0	0	1.1e-05	0.004612	0.995377	30	FALSE
CVDIII	CDH5	9	133253728	133279294	Blood metabolite ratios	0	0	0	0.000521	0.999479	2	FALSE
CVDIII	CDH5	9	133253728	133279294	Impedance of leg left	0	0	0	0.00469	0.99531	130	FALSE
CVDIII	CDH5	9	133253728	133279294	Medication for cholesterol, blood pressure or diabetes: cholesterol lowering medication	0	2e-06	0	0.005184	0.994814	25	FALSE
CVDIII	CDH5	9	133253728	133279294	Heel bone mineral density	0	5e-06	0	0.005236	0.994758	37	FALSE
CVDIII	CDH5	9	133253728	133279294	Myocardial infarction	0	0	0	0.00551	0.99449	53	TRUE
CVDIII	CDH5	9	133253728	133279294	HbA1c	0	0.00066	7e-06	0.176887	0.822446	6	TRUE
CVDIII	CDH5	9	133253728	133279294	Ferritin	0	0.000155	0	0.005432	0.994414	31	FALSE
CVDIII	CDH5	9	133253728	133279294	Serous invasive ovarian cancer	0	1e-06	0	0.005621	0.994378	55	FALSE
CVDIII	CDH5	9	133253728	133279294	High grade serous ovarian cancer	0	0	0	0.00567	0.99433	68	FALSE
CVDIII	CDH5	9	133253728	133253728	Cause of death: b-cell lymphoma, unspecified	0	0.051177	0	0.054621	0.894202	6	FALSE
CVDIII	CDH5	9	133253728	133253728	Cause of death: caecum	0	0.016587	0	0.076741	0.906671	9	FALSE
CVDIII	CDH5	9	133253728	133279294	Invasive ovarian cancer	0	2e-05	0	0.005937	0.994043	53	FALSE
CVDIII	CDH5	9	133253728	133279294	Hemoglobin concentration	0	0	0	0.006568	0.993432	483	FALSE
CVDIII	CDH5	9	133253728	133279294	Treatment with warfarin	0	9.3e-05	0	0.007046	0.992861	33	FALSE
CVDIII	CDH5	9	133253728	133279294	Neutrophil count	0	0	0	0.007318	0.992682	143	FALSE
CVDIII	CDH5	9	133253728	133279294	Hematocrit	0	0	0	0.007405	0.992595	463	FALSE
CVDIII	CDH5	9	133253728	133279294	Sum basophil neutrophil counts	0	0	0	0.007417	0.992583	149	FALSE
CVDIII	CDH5	9	133253728	133279294	Sum neutrophil eosinophil counts	0	0	0	0.007441	0.992559	126	FALSE
CVDIII	CDH5	9	133253728	133279294	Myeloid white cell count	0	0	0	0.007514	0.992486	130	FALSE
CVDIII	CDH5	9	133253728	133279294	Granulocyte count	0	0	0	0.00752	0.99248	125	FALSE
CVDIII	CDH5	9	133253728	133279294	White blood cell count	0	0	0	0.007766	0.992234	78	FALSE
CVDIII	CDH5	9	133253728	133279294	Lymphocyte percentage of white cells	0	0.000506	0	0.007638	0.991857	57	FALSE
CVDIII	CDH5	9	133253728	133279294	Treatment with atorvastatin	0	0.005132	0	0.003976	0.990893	22	FALSE
CVDIII	CDH5	16	66398520	66398520	Cause of death: malignant neoplasm, primary site unknown, so stated	0.03443	0.000234	0.428745	0.002377	0.534214	5	FALSE
CVDIII	CDH5	9	133253728	133253728	Cause of death: mesothelioma of pleura	0.314486	0.002193	0.093102	5.9e-05	0.59016	2	FALSE
CVDIII	CDH5	9	133253728	133279294	Arm fat percentage left	0	3e-06	0	0.01015	0.989847	80	FALSE
CVDIII	CDH5	9	133253728	133253728	Cause of death: urinary tract infection, site not specified	0	0.054174	0	0.023307	0.922519	9	FALSE
CVDIII	CDH5	9	133253728	133253728	High light scatter percentage of red cells	0	0	1e-06	0.010754	0.989245	244	FALSE
CVDIII	CDH5	9	133253728	133253728	Duodenal ulcer	0	0	0	0	1	9	FALSE
CVDIII	CDH5	9	133253728	133279294	Duodenal ulcer	0	0	2.3e-05	0	0.999976	9	FALSE
CVDIII	CDH5	9	133253728	133279294	End stage coagulation	0	0	1.8e-05	0.212501	0.787481	4	FALSE
CVDIII	CDH5	9	133253728	133279294	Fathers age at death	1e-06	0.098772	0	0.009248	0.89198	15	FALSE
CVDIII	CDH5	9	133253728	133253728	Fathers age at death	0	0.130848	0	0.012576	0.856576	15	FALSE
CVDIII	CDH5	9	133253728	133279294	Pulse rate	0	0.004514	0	0.007317	0.988169	25	TRUE
CVDIII	CDH5	9	133253728	133253728	High light scatter reticulocyte count	0	0	1e-06	0.01209	0.987909	235	FALSE
CVDIII	CDH5	9	133253728	133253728	Gout	0.376037	0.017884	0.05745	0.002186	0.546444	5	FALSE
CVDIII	CDH5	9	133253728	133253728	Reticulocyte fraction of red cells	0	0	1e-06	0.012249	0.98775	202	FALSE
CVDIII	CDH5	9	133253728	133253728	Granulocyte percentage of myeloid white cells	0	0	0	0.012673	0.987327	141	FALSE
CVDIII	CDH5	9	133253728	133279294	Blood protein levels	0	0	0	0.013813	0.986187	36	FALSE
CVDIII	CDH5	9	133253728	133253728	Impedance of whole body	0	0	0	0.014762	0.985238	53	FALSE
CVDIII	CDH5	9	133253728	133279294	Hand grip strength left	4e-06	0.149136	0	0.010035	0.840824	11	FALSE
CVDIII	CDH5	9	133253728	133279294	Haemorrhoids	1.1e-05	0.002882	5.5e-05	0.01392	0.983132	23	FALSE
CVDIII	CDH5	9	133253728	133279294	Hayfever, allergic rhinitis or eczema	0	0.047301	0	0.006933	0.945765	8	FALSE
CVDIII	CDH5	9	133253728	133279294	Arm fat percentage right	0	2.3e-05	0	0.018011	0.981966	41	FALSE
CVDIII	CDH5	9	133253728	133253728	Mean corpuscular hemoglobin	0	0	0	0.018153	0.981847	258	FALSE
CVDIII	CDH5	9	133253728	133279294	Heel bone mineral density left	0	0.036248	0	0.006388	0.957363	8	FALSE
CVDIII	CDH5	9	133253728	133279294	Heel bone mineral density right	0	0.009748	0	0.006172	0.98408	8	FALSE
CVDIII	CDH5	9	133253728	133253728	Impedance of leg right	0	0	0	0.019803	0.980197	110	FALSE
CVDIII	CDH5	9	133253728	133279294	Hematological and biochemical traits	0	0	0	0.001996	0.998004	3	FALSE
CVDIII	CDH5	9	133253728	133253728	Monocyte percentage of white cells	0	0	0	0.019902	0.980098	127	FALSE
CVDIII	CDH5	9	133253728	133253728	Mean corpuscular hemoglobin concentration	0	0	0	0.023165	0.976835	120	FALSE
CVDIII	CDH5	9	133253728	133253728	Mean corpuscular volume	0	0	0	0.023997	0.976003	427	FALSE
CVDIII	CDH5	9	133253728	133279294	Coronary artery disease	0	0	0	0.024193	0.975807	121	TRUE
CVDIII	CDH5	9	133253728	133253728	High light scatter reticulocyte percentage of red cells	0	0	1e-06	1e-06	0.999998	2	FALSE
CVDIII	CDH5	9	133253728	133253728	Home area population density: Scotland - accessible rural	5.2e-05	0.007755	0.000931	0.138448	0.852814	9	FALSE
CVDIII	CDH5	9	133253728	133279294	Phlebitis and thrombophlebitis	0	0	0	0.025673	0.974326	187	FALSE
CVDIII	CDH5	9	133253728	133253728	Haemorrhoids	0	0.004675	0	0.0232	0.972125	23	FALSE
CVDIII	CDH5	16	66398520	66398520	Hyperparathyroidism and other disorders of parathyroid gland	0.188069	0.148296	0.087376	0.06839	0.507869	4	FALSE
CVDIII	CDH5	9	133253728	133253728	Self-reported erectile dysfunction or impotence	0	5.9e-05	6.9e-05	0.03479	0.965081	34	FALSE
CVDIII	CDH5	9	133253728	133279294	Low density lipoprotein	0	0	0	0.039499	0.960501	141	TRUE
CVDIII	CDH5	9	133253728	133253728	Intraocular pressure	0	0	0	0.000361	0.999639	4	FALSE
CVDIII	CDH5	9	133253728	133279294	Total cholesterol	0	0	0	0.0395	0.9605	94	TRUE
CVDIII	CDH5	9	133253728	133253728	Liver enzyme levels	0	0	0	0	1	2	FALSE
CVDIII	CDH5	9	133253728	133279294	Liver enzyme levels	0	0	8.4e-05	0.000887	0.999029	2	FALSE
CVDIII	CDH5	9	133253728	133253728	Red cell distribution width	0	0	0	0.068178	0.931822	528	FALSE
CVDIII	CDH5	9	133253728	133253728	Trunk fat percentage	0	0.015969	0	0.079529	0.904502	26	TRUE
CVDIII	CDH5	9	133253728	133253728	Arm fat percentage right	0	0.000131	0	0.105213	0.894655	40	FALSE
CVDIII	CDH5	9	133253728	133253728	Impedance of leg left	0	1e-06	0	0.121265	0.878734	131	FALSE
CVDIII	CDH5	9	133253728	133253728	Arm fat-free mass right	0	0.041744	0	0.083612	0.874644	50	FALSE
CVDIII	CDH5	9	133253728	133253728	Arm fat percentage left	0	3.9e-05	0	0.142492	0.857469	79	FALSE
CVDIII	CDH5	9	133253728	133253728	Arm predicted mass right	0	0.031052	0	0.120326	0.848622	55	FALSE
CVDIII	CDH5	9	133253728	133279294	Arm predicted mass right	0	0.033926	1e-06	0.133046	0.833028	56	FALSE
CVDIII	CDH5	9	133253728	133253728	Treatment with calcium carbonate+colecalciferol 1.25g or 5micrograms tablet	1.4e-05	0.006185	0.000392	0.166506	0.826902	34	FALSE
CVDIII	CDH5	9	133253728	133253728	Pulse rate	0	0.06808	0	0.119386	0.812534	24	TRUE
CVDIII	CDH5	9	133253728	133279294	Arm fat-free mass left	1e-06	0.121196	0	0.080323	0.79848	33	FALSE
CVDIII	CDH5	9	133253728	133279294	Impedance of leg right	0	3.5e-05	1e-06	0.206071	0.793893	109	FALSE
CVDIII	CDH5	9	133253728	133253728	Treatment with warfarin	0	0.002467	0	0.211565	0.785968	32	FALSE
CVDIII	CDH5	9	133253728	133253728	Treatment with azithromycin	1e-06	0.000612	0.000427	0.21878	0.780179	29	FALSE
CVDIII	CDH5	9	133253728	133279294	Arm predicted mass left	0	0.07795	1e-06	0.14863	0.773419	43	FALSE
CVDIII	CDH5	9	133253728	133253728	Arm predicted mass left	0	0.086579	0	0.164868	0.748553	42	FALSE
CVDIII	CDH5	9	133253728	133279294	Arm fat-free mass right	0	0.083525	1e-06	0.169469	0.747005	51	FALSE
CVDIII	CDH5	9	133253728	133253728	Home area population density: Scotland large urban area	0	0.139662	0	0.129359	0.730979	28	FALSE
CVDIII	CDH5	9	133253728	133253728	Self-reported cataract	0.000563	0.083045	0.000144	0.020325	0.895923	17	FALSE
CVDIII	CDH5	9	133253728	133253728	Self-reported disc problem	1e-06	0.075773	0	0.000191	0.924036	2	FALSE
CVDIII	CDH5	9	133253728	133279294	Monocyte percentage of white cells	0	2.6e-05	0.000829	0.29655	0.702596	125	FALSE
CVDIII	CDH5	9	133253728	133253728	Self-reported giant cell or temporal arteritis	0	0.03482	0	0.000258	0.964922	3	FALSE
CVDIII	CDH5	9	133253728	133253728	Self-reported neck problem or injury	0.06087	0.1929	0.000938	0.002229	0.743063	4	FALSE
CVDIII	CDH5	16	66398520	66398520	Seropositive rheumatoid arthritis	0.075277	0.059491	0.034796	0.026695	0.803741	11	FALSE
CVDIII	CDH5	9	133253728	133253728	Arm fat-free mass left	0	0.194063	0	0.129218	0.676719	33	FALSE
CVDIII	CDH5	9	133253728	133279294	Serum alkaline phosphatase levels	0	0	0	1e-06	0.999999	4	MET
CVDIII	CDH5	9	133253728	133253728	Cause of death: other ill-defined and unspecified causes of mortality	1e-06	0.000356	0.000633	0.324785	0.674226	32	FALSE
CVDIII	CDH5	9	133253728	133253728	Snoring	0	0.041129	0	0.015227	0.943644	19	FALSE
CVDIII	CDH5	9	133253728	133279294	Soluble ICAM 1	0	0	0	0.000999	0.999001	2	MET
CVDIII	CDH5	9	133253728	133279294	Stem cell factor levels	0	0.000255	0	0.000189	0.999556	2	FALSE
CVDIII	CDH5	16	66398520	66398520	Sitting height	7e-06	1e-06	0.295937	0.035778	0.668277	389	FALSE
CVDIII	CDH5	9	133253728	133253728	Lymphocyte percentage of white cells	0	0.020083	0	0.343507	0.63641	58	FALSE
CVDIII	CDH5	9	133253728	133253728	Superficial injury of abdomen, lower back and pelvis	0.329712	0.10824	0.004068	0.000778	0.557201	3	FALSE
CVDIII	CDH5	9	133253728	133253728	Thyroid hormone levels	0	7e-06	0	0.000999	0.998994	2	FALSE
CVDIII	CDH5	9	133253728	133279294	Thyroid hormone levels	0	7e-06	8.4e-05	0.000999	0.99891	2	FALSE
CVDIII	CDH5	16	66398520	66398520	Treatment with almotriptan	0.211233	0.098455	0.002238	0.000356	0.687719	5	FALSE
CVDIII	CDH5	9	133253728	133279294	Hand grip strength right	1e-06	0.086188	2e-06	0.283076	0.630734	22	FALSE
CVDIII	CDH5	9	133253728	133253728	Neutrophil percentage of white cells	0	0.000119	0	0.37674	0.623141	107	FALSE
CVDIII	CDH5	9	133253728	133253728	Treatment with azopt 10mg or ml eye drops	0.011685	0.378373	0.000606	0.01904	0.590297	12	FALSE
CVDIII	CDH5	9	133253728	133253728	Home area population density: Scotland - remote rural	0	3.5e-05	0.000731	0.376749	0.622486	87	FALSE
CVDIII	CDH5	9	133253728	133253728	Pulmonary embolism	0	0	0	0.384812	0.615188	89	FALSE
CVDIII	CDH5	9	133253728	133253728	Treatment with coaprovel 150mg or 12.5mg tablet	0.00083	0.067156	0.000871	0.069635	0.861509	10	FALSE
CVDIII	CDH5	9	133253728	133253728	Treatment with desmopressin	0.02819	0.090915	0.000763	0.001581	0.878551	5	FALSE
CVDIII	CDH5	16	66398520	66398520	Treatment with plaquenil 200mg tablet	0.120523	0.094822	0.017258	0.012823	0.754574	19	FALSE
CVDIII	CDH5	16	66398520	66398520	Treatment with prothiaden 25mg capsule	0.170669	0.134274	0.009771	0.007009	0.678275	17	FALSE
CVDIII	CDH5	9	133253728	133279294	Treatment with simvastatin	0	9.8e-05	0	0.003996	0.995906	10	FALSE
CVDIII	CDH5	9	133253728	133279294	Trunk fat percentage	1e-06	0.068002	3e-06	0.341936	0.590058	26	TRUE
CVDIII	CDH5	9	133253728	133253728	Comparative height size at age 10	0.007531	0.183896	0.009768	0.237935	0.560871	30	FALSE
CVDIII	CDH5	9	133253728	133253728	Types of transport used, excluding work: walk	0	0.130731	0	0.003384	0.865885	5	FALSE
CVDIII	CDH5	9	133253728	133279294	Urinary metabolites H NMR features	0	0	0	0.001	0.998999	4	FALSE
CVDIII	CDH5	9	133253728	133253728	Ferritin	0	0.011098	0	0.436256	0.552645	30	FALSE
CVDIII	CDH5	9	133253728	133253728	Venous thromboembolism gene x gene interaction	0	0	0	0.000999	0.999001	2	FALSE
CVDIII	CDH5	16	66398520	66398520	Volume depletion	0.084359	0.000616	0.386331	0.002295	0.526399	7	FALSE
CVDIII	CDH5	16	66398520	66398520	Cause of death: cerebrum, except lobes and ventricles	0	0	0.447108	0.004923	0.547969	27	FALSE
CVDIII	CDH5	9	133253728	133253728	Zoster	0	0.128598	0	0.000957	0.870445	10	FALSE
META	CDHR5	11	624400	624400	Cause of death: asthma, unspecified	0	0	0.000804	4e-05	0.999156	32	FALSE
META	CDHR5	11	624400	437335	Cause of death: alcoholic hepatitis	0.017558	0.005926	0.022242	0.006559	0.947715	7	FALSE
META	CDHR5	11	624400	624400	Cause of death: alcoholic hepatitis	0.054621	0.00565	0.069189	0.006293	0.864247	7	FALSE
META	CDHR5	11	624400	567256	Cause of death: calculus of gallbladder without cholecystitis	0	0	0.003959	0.005702	0.990339	28	FALSE
META	CDHR5	11	624400	624400	Cause of death: bronchopneumonia, unspecified	7.7e-05	3e-05	0.002828	0.000103	0.996963	7	FALSE
META	CDHR5	11	624400	567256	Cause of death: tongue, unspecified	0	0	0.004782	0.007091	0.988127	39	FALSE
META	CDHR5	11	624400	567256	Cause of death: cardiomyopathy, unspecified	0.0003	4.9e-05	0.018306	0.002032	0.979313	21	TRUE
META	CDHR5	11	624400	567256	Sitting height	0	0.020616	0	0.024121	0.955263	66	FALSE
META	CDHR5	11	624400	624400	Cause of death: cholangitis	0	8e-06	0.000116	0.001642	0.998234	11	FALSE
META	CDHR5	11	624400	567256	Cause of death: cholangitis	0.001209	6e-06	0.389844	0.001361	0.60758	11	FALSE
META	CDHR5	11	624400	567256	Cause of death: chronic or unspecified with haemorrhage	0.000387	3.3e-05	0.186001	0.015125	0.798454	16	FALSE
META	CDHR5	11	624400	624400	Cause of death: chronic or unspecified with haemorrhage	0.000844	1.5e-05	0.405482	0.006782	0.586878	16	FALSE
META	CDHR5	11	624400	437335	Cause of death: chronic or unspecified with haemorrhage	0.001002	1.5e-05	0.481454	0.006635	0.510894	16	FALSE
META	CDHR5	11	624400	624400	Self-reported hypothyroidism or myxoedema	2.3e-05	0.048187	1.1e-05	0.022531	0.929248	72	FALSE
META	CDHR5	11	624400	624400	Sitting height	3.4e-05	0.05884	4.1e-05	0.070697	0.870388	66	FALSE
META	CDHR5	11	624400	437335	Cause of death: ill-defined sites within the digestive system	0	2.4e-05	0	0.155858	0.844118	19	FALSE
META	CDHR5	11	624400	567256	Cause of death: ill-defined sites within the digestive system	5.8e-05	0	0.384995	0.001661	0.613286	19	FALSE
META	CDHR5	11	624400	437335	Cause of death: large cell	0.07544	0.025167	0.00689	0.001407	0.891095	3	FALSE
META	CDHR5	11	624400	624400	Cause of death: large cell	0.213409	0.021531	0.019491	0.001222	0.744347	3	FALSE
META	CDHR5	11	624400	567256	Cause of death: non-hodgkins lymphoma, unspecified type	0.018975	0.002082	0.161254	0.016892	0.800798	3	FALSE
META	CDHR5	11	624400	437335	Cause of death: other and unspecified t-cell lymphomas	0	0	0	0.042872	0.957127	15	FALSE
META	CDHR5	11	624400	567256	Cause of death: peritoneum, unspecified	0	0	0.004794	0.00476	0.990446	4	FALSE
META	CDHR5	11	624400	437335	Cause of death: peritoneum, unspecified	0	0	0.271533	0.004215	0.724253	4	FALSE
META	CDHR5	11	624400	624400	Cause of death: peritoneum, unspecified	0	0	0.354901	0.010154	0.634945	4	FALSE
META	CDHR5	11	624400	567256	Cause of death: gastro-intestinal haemorrhage, unspecified	0	0	0.154759	0.010453	0.834788	36	FALSE
META	CDHR5	11	624400	624400	Cause of death: endocarditis, valve unspecified	0	0	0.22611	0.001399	0.772491	41	TRUE
META	CDHR5	11	624400	437335	Cause of death: calculus of gallbladder without cholecystitis	0	0	0.229438	0.004928	0.765634	28	FALSE
META	CDHR5	11	624400	437335	Fistulae involving female genital tract	0	0.262082	0	0.001718	0.736199	5	FALSE
META	CDHR5	11	624400	437335	Immature fraction of reticulocytes	0.017751	0.010112	0.133515	0.075298	0.763324	89	FALSE
META	CDHR5	11	624400	567256	Knee surgery or amputation below the knee	0.002998	0.005031	0.005164	0.007685	0.979122	6	FALSE
META	CDHR5	11	624400	437335	Knee surgery or amputation below the knee	0	0.036936	0	0.06271	0.900354	6	FALSE
META	CDHR5	11	624400	437335	Cause of death: tongue, unspecified	0	0	0.27107	0.005974	0.722955	39	FALSE
META	CDHR5	11	624400	567256	Maternal care for known or suspected foetal abnormality and damage	0.05707	0.068426	0.03041	0.035653	0.808441	3	FALSE
META	CDHR5	11	624400	567256	Multiple myeloma and malignant plasma cell neoplasms	0.120549	0.049767	0.003996	0.000825	0.824863	2	FALSE
META	CDHR5	11	624400	437335	Other coagulation defects	0	0.393914	0	0.00212	0.603966	3	FALSE
META	CDHR5	11	624400	567256	Other disorders of eustachian tube	0.130187	0.129274	0.105762	0.10449	0.530287	14	FALSE
META	CDHR5	11	624400	624400	Pregnancy examination and test	9.2e-05	0.000142	0.00277	0.003258	0.993739	5	FALSE
META	CDHR5	11	624400	624400	Self-reported allergy to house dust mite	0.000708	0.002361	0.000597	0.000995	0.995338	2	FALSE
META	CDHR5	11	624400	437335	Self-reported dementia or alzheimers/cognitive impairment	0	0.02321	0	7.4e-05	0.976716	3	FALSE
META	CDHR5	11	624400	624400	Cause of death: calculus of gallbladder without cholecystitis	0	0	0.338045	0.003227	0.658728	28	FALSE
META	CDHR5	11	624400	624400	Self-reported graves disease	0.000175	0.000206	0.000851	1e-06	0.998768	3	FALSE
META	CDHR5	11	624400	624400	Cause of death: tongue, unspecified	1e-06	0	0.357345	0.003385	0.63927	39	FALSE
META	CDHR5	11	624400	567256	Self-reported pulmonary fibrosis	0.275678	0.11383	0.007075	0.00232	0.601097	3	FALSE
META	CDHR5	11	624400	567256	Self-reported thyroid goitre	7.1e-05	0.275831	2e-06	0.005411	0.718685	7	FALSE
META	CDHR5	11	624400	437335	Self-reported thyroid goitre	0.028343	0.257037	0.00063	0.005003	0.708986	7	FALSE
META	CDHR5	11	624400	624400	Self-reported thyroid goitre	0.081709	0.232712	0.001816	0.004492	0.67927	7	FALSE
META	CDHR5	11	624400	567256	Leg fat-free mass right	0.000997	4e-06	0.401298	0.001148	0.596552	78	FALSE
META	CDHR5	11	624400	567256	Leg predicted mass right	0.001214	5e-06	0.40242	0.001161	0.595199	81	FALSE
META	CDHR5	11	624400	624400	Systemic lupus erythematosus	0	0	0.002365	0.014723	0.982912	7	FALSE
META	CDHR5	11	624400	624400	Toe surgery or amputation	0.003354	0.03816	0.020574	0.233342	0.704569	12	FALSE
META	CDHR5	11	624400	567256	Treatment with balsalazide disodium	0.000292	0.376066	2e-06	0.002406	0.621233	4	FALSE
META	CDHR5	11	624400	437335	Treatment with balsalazide disodium	0.107431	0.347603	0.000865	0.002257	0.541844	4	FALSE
META	CDHR5	11	624400	567256	Treatment with cipramil 10mg tablet	0.016088	0.019288	0.000993	0.000227	0.963404	2	FALSE
META	CDHR5	11	624400	567256	Treatment with cyclizine	0.220252	0.008261	0.03814	0.000698	0.73265	4	FALSE
META	CDHR5	11	624400	624400	Treatment with dexamethasone+hypromellose 0.1% or 0.5% eye drops	0.049852	0.058643	0.045264	0.052452	0.79379	16	FALSE
META	CDHR5	11	624400	624400	Treatment with diclomax sr 75mg m or r capsule	0.162129	0.209138	0.001775	0.001664	0.625294	2	FALSE
META	CDHR5	11	624400	624400	Treatment with hypromellose product	0.000113	0.002573	8.8e-05	0.000996	0.99623	2	FALSE
META	CDHR5	11	624400	624400	Treatment with irbesartan+hydrochlorothiazide 150mg or 12.5mg tablet	2e-06	2.3e-05	9.6e-05	9.2e-05	0.999787	17	FALSE
META	CDHR5	11	624400	567256	Treatment with irbesartan+hydrochlorothiazide 150mg or 12.5mg tablet	0.007259	1.6e-05	0.344482	0.000129	0.648114	17	FALSE
META	CDHR5	11	624400	437335	Treatment with irbesartan+hydrochlorothiazide 150mg or 12.5mg tablet	0.009557	1.4e-05	0.453556	0.000118	0.536755	17	FALSE
META	CDHR5	11	624400	567256	Treatment with levothyroxine sodium	0.007415	0.424157	3.7e-05	0.001554	0.566836	4	FALSE
META	CDHR5	11	624400	624400	Treatment with lymecycline	1.3e-05	0.000142	8.8e-05	0	0.999757	3	FALSE
META	CDHR5	11	624400	567256	Treatment with lymecycline	0.044546	9.2e-05	0.313311	5e-06	0.642046	3	FALSE
META	CDHR5	11	624400	437335	Treatment with lymecycline	0.058498	7.6e-05	0.411444	5e-06	0.529977	3	FALSE
META	CDHR5	11	624400	567256	Treatment with magnesium citrate	0.004802	0.333649	9.7e-05	0.006054	0.655398	3	FALSE
META	CDHR5	11	624400	567256	Treatment with nexium 20mg tablet	0.013795	0.019387	0.004468	0.005322	0.957028	3	FALSE
META	CDHR5	11	624400	567256	Treatment with nizatidine	0.043534	0.073054	0.121962	0.204107	0.557343	9	FALSE
META	CDHR5	11	624400	567256	Treatment with raloxifene hydrochloride	0.010533	0.00062	0.159906	0.008598	0.820343	13	FALSE
META	CDHR5	11	624400	567256	Treatment with solpadeine capsule	5.7e-05	0.23211	1.7e-05	0.069908	0.697908	11	FALSE
META	CDHR5	11	624400	437335	Treatment with solpadeine capsule	0.023748	0.222057	0.007224	0.066867	0.680103	11	FALSE
META	CDHR5	11	624400	624400	Treatment with solpadeine capsule	0.072705	0.209527	0.022116	0.063103	0.632548	11	FALSE
META	CDHR5	11	624400	567256	Treatment with zantac 75 tablet	0.324235	0.133857	0.00261	0.000539	0.53876	2	FALSE
META	CDHR5	11	624400	624400	Treatment with zestoretic 10 tablet	0.023345	0.265548	0.000145	0.000942	0.71002	2	FALSE
META	CDHR5	11	624400	567256	Paraplegia and tetraplegia	0.006119	0.006076	0.001106	0.000112	0.986587	4	FALSE
META	CDHR5	11	624400	437335	Paraplegia and tetraplegia	0.278197	0.004143	0.050292	8.2e-05	0.667286	4	FALSE
CVDII	CEACAM8	1	196733680	196733680	Age related macular degeneration	0	0	0	5e-06	0.999995	299	FALSE
CVDII	CEACAM8	1	196733680	196733680	Forearm bone mineral density	0	0.013776	0	0.036862	0.949362	22	FALSE
CVDII	CEACAM8	1	196733680	196733680	Cause of death: b-cell lymphoma, unspecified	0	0	0.074	0.002118	0.923882	15	FALSE
CVDII	CEACAM8	1	196733680	196733680	Cause of death: myelodysplastic syndrome, unspecified	0	0	0.234192	0.00018	0.765628	15	FALSE
CVDII	CEACAM8	1	196733680	196733680	Depressive symptoms	0.008861	0.004618	0.310394	0.16124	0.514888	13	FALSE
CVDII	CEACAM8	1	196733680	196733680	No blood clot, bronchitis, emphysema, asthma, rhinitis, eczema or allergy diagnosed by doctor	1e-05	0.035136	1.2e-05	0.04162	0.923222	60	FALSE
CVDII	CEACAM8	1	196733680	196733680	Forced vital capacity, best measure	0	0.053598	0	0.066049	0.880353	86	FALSE
CVDII	CEACAM8	1	196733680	196733680	Forced vital capacity	0	0.108391	0	0.029103	0.862506	34	FALSE
CVDII	CEACAM8	1	196733680	196733680	Hayfever, allergic rhinitis or eczema	6.5e-05	0.211185	2e-06	0.006988	0.78176	10	FALSE
CVDII	CEACAM8	1	196733680	196733680	Qualifications: other professional qualifications	0.045194	0.171853	0.005359	0.019621	0.757973	27	FALSE
CVDII	CEACAM8	1	196733680	196733680	Number of treatments or medications taken	0.010552	0.120342	0.00012	0.000495	0.868492	2	FALSE
CVDII	CEACAM8	1	196733680	196733680	Systolic blood pressure	1e-06	0.004423	9.1e-05	0.320354	0.675131	45	TRUE
CVDIII	CHI3L1	1	203186754	203186575	Ascites	0.044987	0.000153	0.232611	6.8e-05	0.722182	2	FALSE
CVDIII	CHI3L1	8	125469835	125469835	HDL cholesterol	0	0	6e-06	0.002777	0.997217	73	TRUE
CVDIII	CHI3L1	8	125469835	125469835	Basophil count	2.9e-05	0.016566	0.000738	0.421163	0.561505	17	FALSE
CVDIII	CHI3L1	8	125469835	125469835	Leg fat mass right	0	2.6e-05	0	0.004276	0.995698	48	FALSE
CVDIII	CHI3L1	8	125469835	125469835	Leg fat mass left	0	9e-05	0	0.004285	0.995625	36	FALSE
CVDIII	CHI3L1	8	125469835	125469835	Waist circumference adjusted for smoking in females	0	0.001265	0	0.001157	0.997578	13	TRUE
CVDIII	CHI3L1	8	125469835	125469835	Cholesterol total	0	0	6e-06	0.005147	0.994848	5	TRUE
CVDIII	CHI3L1	8	125469835	125469835	LDL cholesterol levels	0	0	5e-06	0.009984	0.99001	3	TRUE
CVDIII	CHI3L1	8	125469835	125469835	Total cholesterol levels	0	0	5e-06	0.009984	0.99001	3	TRUE
CVDIII	CHI3L1	8	125469835	125469835	Body mass index	0	0.00547	0	0.005584	0.988946	8	TRUE
CVDIII	CHI3L1	8	125469835	125469835	Chronic ischaemic heart disease	6e-06	0.011775	1e-06	0.000883	0.987335	6	TRUE
CVDIII	CHI3L1	8	125469835	125469835	Whole body fat mass	0	0	0	0.00463	0.99537	49	TRUE
CVDIII	CHI3L1	8	125469835	125469835	Arm fat percentage right	0	0	0	0.004777	0.995222	99	FALSE
CVDIII	CHI3L1	8	125469835	125469835	Arm fat percentage left	0	5e-06	0	0.004909	0.995086	84	FALSE
CVDIII	CHI3L1	8	125469835	125469835	Trunk fat mass	0	0	0	0.005257	0.994743	59	TRUE
CVDIII	CHI3L1	8	125469835	125469835	Myocardial infarction	0	0.014885	0	0.009228	0.975887	10	TRUE
CVDIII	CHI3L1	8	125469835	125469835	Arm fat mass right	0	0	0	0.005543	0.994457	41	FALSE
CVDIII	CHI3L1	8	125469835	125469835	Trunk fat percentage	0	8e-06	0	0.006712	0.993281	110	TRUE
CVDIII	CHI3L1	8	125469835	125469835	Arm fat mass left	0	2e-06	0	0.008171	0.991827	40	FALSE
CVDIII	CHI3L1	8	125469835	125469835	Red cell distribution width	0	0	0	0.009601	0.990399	114	FALSE
CVDIII	CHI3L1	8	125469835	125469835	Lymphocyte percentage of white cells	0	0	0	0.01072	0.98928	67	FALSE
CVDIII	CHI3L1	8	125469835	125469835	Neutrophil percentage of white cells	0	0	0	0.014205	0.985795	74	FALSE
CVDIII	CHI3L1	8	125469835	125469835	Platelet distribution width	0	0.001343	0	0.015982	0.982674	32	FALSE
CVDIII	CHI3L1	8	125469835	125469835	Waist hip ratio adjusted for BMI	0.002112	0.089588	6.8e-05	0.001961	0.906272	2	TRUE
CVDIII	CHI3L1	8	125469835	125469835	Hip circumference adjusted for BMI	3.6e-05	0.11692	4e-06	0.011256	0.871785	10	TRUE
CVDIII	CHI3L1	8	125469835	125469835	Triglyceride levels	0	0	3e-06	0.137268	0.862729	4	TRUE
CVDIII	CHI3L1	8	125469835	125469835	log eGFR creatinine in non diabetics	3e-06	0.173415	0	0.003554	0.823029	13	TRUE
CVDIII	CHI3L1	1	203186754	203186754	Self-reported pericarditis	0.000128	0.050129	0.000636	0.248739	0.700368	4	TRUE
CVDIII	CHI3L1	8	125469835	125469835	HbA1c	2.8e-05	0.311676	0	0.001117	0.687179	3	TRUE
CVDIII	CHI3L1	8	125469835	125469835	Waist hip ratio adjusted for smoking	0.245342	0.005952	0.185386	0.003938	0.559382	4	TRUE
CVDIII	CHI3L1	8	125469835	125469835	Body fat percentage	0	0.000528	0	0.02343	0.976041	86	TRUE
CVDIII	CHI3L1	1	203186754	203186754	Cause of death: caecum	0.027458	0.000119	0.22852	0.000244	0.743659	5	FALSE
CVDIII	CHI3L1	8	125469835	125469835	Mean corpuscular hemoglobin concentration	0	0	0	0.031465	0.968535	77	FALSE
CVDIII	CHI3L1	1	203186754	203186575	Self-reported asthma	8e-06	0.002486	0.000176	0.051497	0.945832	44	FALSE
CVDIII	CHI3L1	8	125469835	125469835	Medication for cholesterol, blood pressure or diabetes: cholesterol lowering medication	0	0	1e-06	0.069451	0.930549	96	FALSE
CVDIII	CHI3L1	8	125469835	125469835	Hematocrit	0	0.036539	0	0.033733	0.929728	29	FALSE
CVDIII	CHI3L1	1	203186754	203186754	Cause of death: malignant melanoma of skin, unspecified	0.224518	0.0462	0.013308	0.002025	0.713949	4	FALSE
CVDIII	CHI3L1	1	203186754	203186754	Cause of death: malignant neoplasm of thyroid gland	0	0	0.004104	0.000611	0.995285	20	FALSE
CVDIII	CHI3L1	1	203186754	203186575	Cause of death: mesothelioma of pleura	1e-06	0.168758	0	0.003019	0.828221	6	FALSE
CVDIII	CHI3L1	1	203186754	203186754	Cause of death: pulmonary embolism without mention of acute cor pulmonale	0.000367	4e-06	0.087719	6e-06	0.911904	2	FALSE
CVDIII	CHI3L1	1	203186754	203186754	Cause of death: rheumatoid arthritis, unspecified	0.000164	0.001306	0.021165	0.168194	0.809171	20	FALSE
CVDIII	CHI3L1	8	125469835	125469835	Creatinine in urine	1e-06	0.065321	0	0.003151	0.931527	8	MET
CVDIII	CHI3L1	8	125469835	125469835	Sum neutrophil eosinophil counts	0	9.5e-05	1e-06	0.070535	0.92937	31	FALSE
CVDIII	CHI3L1	8	125469835	125469835	Red blood cell count	0	1e-06	1e-06	0.070706	0.929293	64	FALSE
CVDIII	CHI3L1	8	125469835	125469835	Self-reported high cholesterol	0	0	1e-06	0.071278	0.928721	158	TRUE
CVDIII	CHI3L1	8	125469835	125469835	Weight	0	0	1e-06	0.072384	0.927615	79	TRUE
CVDIII	CHI3L1	8	125469835	125469835	High light scatter reticulocyte count	0	0.000776	2e-06	0.002205	0.997017	7	FALSE
CVDIII	CHI3L1	8	125469835	125469835	Hip circumference	0	0	1e-06	0.074327	0.925672	66	TRUE
CVDIII	CHI3L1	1	203186754	203186575	Asthma	2e-06	0.000573	0.000242	0.073812	0.925371	60	FALSE
CVDIII	CHI3L1	8	125469835	125469835	No treatment with medication for cholesterol, blood pressure, diabetes, or take exogenous hormones	0	0.015301	1e-06	0.063459	0.92124	29	FALSE
CVDIII	CHI3L1	8	125469835	125469835	Neutrophil count	0	0.000163	1e-06	0.078814	0.921023	58	FALSE
CVDIII	CHI3L1	8	125469835	125469835	Treatment with rosuvastatin	0	0.001109	1e-06	0.078049	0.920841	56	FALSE
CVDIII	CHI3L1	8	125469835	125469835	Medication for cholesterol, blood pressure or diabetes: none of the above	0	1e-06	1e-06	0.080586	0.919413	77	FALSE
CVDIII	CHI3L1	8	125469835	125469835	Liver enzyme levels alanine transaminase	0	5e-06	0	0.000999	0.998996	2	FALSE
CVDIII	CHI3L1	8	125469835	125469835	Liver enzyme levels alkaline phosphatase	0	0	0	0.000999	0.999001	2	FALSE
CVDIII	CHI3L1	8	125469835	125469835	Treatment with aspirin	0	0.018423	1e-06	0.062515	0.919061	54	FALSE
CVDIII	CHI3L1	8	125469835	125469835	Mean corpuscular hemoglobin	0	0	1e-06	0.082402	0.917597	78	FALSE
CVDIII	CHI3L1	8	125469835	125469835	Treatment with atorvastatin	0	0	1e-06	0.084197	0.915802	98	FALSE
CVDIII	CHI3L1	8	125469835	125469835	Mean corpuscular volume	2.8e-05	0.058728	1e-06	0.00123	0.940013	2	FALSE
CVDIII	CHI3L1	8	125469835	125469835	High light scatter percentage of red cells	0	1.9e-05	1e-06	0.08504	0.914939	50	FALSE
CVDIII	CHI3L1	8	125469835	125469835	Granulocyte count	0	2.5e-05	1e-06	0.086665	0.913309	33	FALSE
CVDIII	CHI3L1	8	125469835	125469835	Sum basophil neutrophil counts	0	6.7e-05	1e-06	0.094212	0.905721	101	FALSE
CVDIII	CHI3L1	8	125469835	125469835	Treatment with ezetimibe	0	0.012666	1e-06	0.082058	0.905276	30	FALSE
CVDIII	CHI3L1	8	125469835	125469835	Myeloid white cell count	0	0.000149	1e-06	0.094579	0.905271	37	FALSE
CVDIII	CHI3L1	8	125469835	125469835	Medication for pain relief, constipation, heartburn: aspirin	0	0.005687	1e-06	0.100583	0.893729	55	FALSE
CVDIII	CHI3L1	8	125469835	125469835	Treatment with cholesterol lowering medication	0	0	1e-06	0.13987	0.860129	74	FALSE
CVDIII	CHI3L1	8	125469835	125469835	Treatment with simvastatin	0	0	1e-06	0.152212	0.847787	77	FALSE
CVDIII	CHI3L1	8	125469835	125469835	Basophil percentage of white cells	0.000112	9e-06	0.142475	0.010921	0.846483	29	FALSE
CVDIII	CHI3L1	8	125469835	125469835	Reticulocyte count	0	0	1e-06	0.160174	0.839825	92	FALSE
CVDIII	CHI3L1	8	125469835	125469835	Reticulocyte fraction of red cells	0	0	1e-06	0.160587	0.839411	95	FALSE
CVDIII	CHI3L1	8	125469835	125469835	Basophil percentage of granulocytes	0.001772	6.5e-05	0.163597	0.005127	0.82944	21	FALSE
CVDIII	CHI3L1	8	125469835	125469835	Leg fat percentage left	0.015855	0.141244	0.003534	0.030678	0.80869	44	FALSE
CVDIII	CHI3L1	1	203186754	203186754	Self-reported myasthenia gravis	0.000172	0.067534	8.3e-05	0.031766	0.900444	4	FALSE
CVDIII	CHI3L1	8	125469835	125469835	LDL cholesterol	0	0	4e-06	0.223101	0.776894	105	TRUE
CVDIII	CHI3L1	8	125469835	125469835	Granulocyte percentage of myeloid white cells	4e-06	0.116771	5e-06	0.117052	0.766168	22	FALSE
CVDIII	CHI3L1	1	203186754	203186754	Treatment with alphagan 0.2% eye drops	0.273986	0.106046	0.003809	0.000859	0.6153	3	FALSE
CVDIII	CHI3L1	8	125469835	125469835	Impedance of leg right	0	0.000127	2e-06	0.249349	0.750522	41	FALSE
CVDIII	CHI3L1	8	125469835	125469835	Leg fat percentage right	0.002066	0.137603	0.00174	0.115157	0.743434	65	FALSE
CVDIII	CHI3L1	8	125469835	125469835	log eGFR creatinine	4e-06	0.255553	0	0.005284	0.739158	29	TRUE
CVDIII	CHI3L1	8	125469835	125469835	Impedance of leg left	0	1.2e-05	2e-06	0.273421	0.726564	65	FALSE
CVDIII	CHI3L1	1	203186754	203186575	Treatment with istin 5mg tablet	0.001379	0.410223	6.9e-05	0.020063	0.568266	39	FALSE
CVDIII	CHI3L1	8	125469835	125469835	Treatment with ritonavir	1.4e-05	0	0.25732	4e-05	0.742626	6	FALSE
CVDIII	CHI3L1	8	125469835	125469835	Impedance of arm right	0.056258	0.043436	0.188485	0.144959	0.566861	41	FALSE
CVDIII	CHI3L1	8	125469835	125469835	High density lipoprotein	0	0	3e-06	0.434794	0.565203	106	TRUE
CVDIII	CHI3L1	1	203186754	203186754	Treatment with solpadol caplet	0.281102	0.175681	0.001731	0.000541	0.540944	2	FALSE
CVDIII	CHI3L1	1	203186754	203186754	Unspecified nephritic syndrome	0.000243	0.377262	1e-05	0.014281	0.608204	6	FALSE
CVDIII	CHI3L1	1	203186754	203186754	YKL 40 levels	0	0	0	0.000999	0.999001	2	FALSE
CVDIII	CHIT1	1	203215638	203678553	Abnormal findings in specimens from male genital organs	0	0	0.238618	0.00064	0.760742	5	FALSE
CVDIII	CHIT1	1	203215638	203229953	Abnormal findings in specimens from male genital organs	1e-06	0	0.258723	0.000899	0.740378	5	FALSE
CVDIII	CHIT1	1	203215638	203215638	Alcoholic liver disease	0.016186	0.029173	0.015229	0.026536	0.912877	2	FALSE
CVDIII	CHIT1	1	203215638	203229953	Self-reported asthma	7e-06	0.00107	0.000149	0.021588	0.977187	44	FALSE
CVDIII	CHIT1	1	203215638	203678553	Self-reported asthma	6e-06	0.001208	0.000122	0.024517	0.974146	44	FALSE
CVDIII	CHIT1	1	203215638	203229953	Asthma	1e-06	0.000224	0.00013	0.028223	0.971422	60	FALSE
CVDIII	CHIT1	1	203215638	203215638	Blood protein levels	0	0	0	0	1	3	FALSE
CVDIII	CHIT1	1	203215638	203678553	Asthma	1e-06	0.000264	0.000104	0.033409	0.966223	60	FALSE
CVDIII	CHIT1	1	203215638	203215638	Self-reported asthma	0.000598	0.001722	0.012621	0.035383	0.949676	44	FALSE
CVDIII	CHIT1	1	203215638	203215638	Asthma	0.00013	0.00039	0.016888	0.04989	0.932702	60	FALSE
CVDIII	CHIT1	1	203215638	203229953	Height	0.000295	0.001674	0.021104	0.119025	0.857903	137	FALSE
CVDIII	CHIT1	1	203215638	203215638	Diastolic blood pressure	0.03978	0.041075	0.00235	0.001511	0.915285	2	TRUE
CVDIII	CHIT1	1	203215638	203215638	Cause of death: dissection of aorta	3e-06	0	0.083377	0.001422	0.915199	6	TRUE
CVDIII	CHIT1	1	203215638	203215638	Cause of death: cardia	0.000181	1e-06	0.471622	0.003134	0.525062	14	TRUE
CVDIII	CHIT1	1	203215638	203678553	Cause of death: appendix	0	0	0.375905	0.059074	0.56502	12	FALSE
CVDIII	CHIT1	1	203215638	203678553	Cause of death: cholangitis	0.023271	0.003713	0.137809	0.021171	0.814036	25	FALSE
CVDIII	CHIT1	1	203215638	203229953	Comparative height size at age 10	0.026867	0.098459	0.0194	0.070307	0.784967	74	FALSE
CVDIII	CHIT1	1	203215638	203215638	Cause of death: chronic obstructive pulmonary disease, unspecified	0.162144	0.001442	0.116809	0.000319	0.719287	2	FALSE
CVDIII	CHIT1	1	203215638	203678553	Height	0.001995	0.00171	0.142924	0.12177	0.7316	137	FALSE
[truncated: 5,442 more rows]
