# Supplementary material for: Identifying causal serum protein–cardiometabolic trait relationships using whole genome sequencing
Source: Hum Mol Genet. 2022 Nov 9;32(8):1266–75. doi: 10.1093/hmg/ddac275 (PMC10077504; doi:10.1093/hmg/ddac275)
Supplement: Supplementary_Table_8_ddac275 [file supplementary_table_8_ddac275.xlsx]

## Sheet: 8A
Supplementary Table 8. (A) Body composition analysis of mutant and control wild-type mice at 13 weeks of age. Medians, first and third quartile and p-values calculated by a Wilcoxon rank-sum test.
	female		male		female	male	overall
	Mep1bwt	Mep1bmut	Mep1bwt	Mep1bmut
	n=10	n=9	n=10	n=9
	Median [25%, 75%]				P-value
Body mass NMR [g]	20.9	23.4	29.1	29.9	0.001	0.098	0.083
	[20.3 , 22.1]	[23.3 , 24]	[28.9 , 29.7]	[29.7 , 31.1]
Fat mass NMR [g]	4.7	5.8	5.7	6.4	< 0.001	0.704	0.014
	[4.5 , 4.8]	[5.5 , 6.1]	[5.2 , 7.4]	[5.3 , 7.6]
Lean mass NMR [g]	13.3	14.3	19.6	20.1	0.046	0.219	0.248
	[13 , 14.4]	[14.2 , 15]	[18.5 , 20.8]	[19.5 , 21.3]
Free fluid [ml]	0.768	0.979	0.864	0.892	0.013	0.497	0.018
	[0.695 , 0.842]	[0.798 , 1.056]	[0.794 , 0.934]	[0.823 , 0.999]
Adiposity Index [FM/LM]	0.32	0.39	0.3	0.32	0.007	0.985	0.192
	[0.3 , 0.36]	[0.37 , 0.43]	[0.25 , 0.41]	[0.26 , 0.37]

## Sheet: 8B
Supplementary Table 8. (B) Body composition analysis of mutant and control wild-type mice at 18 weeks of age. Medians, first and third quartile and p-values calculated by a Wilcoxon rank-sum test.
	female		male		female	male	overall
	Mep1bwt	Mep1bmut	Mep1bwt	Mep1bmut
	n=10	n=9	n=10	n=9
	Median [25%, 75%]				P-value
Body mass NMR [g]	22.4	25.7	31.7	32.4	0.002	0.25	0.143
	[21.6 , 23.1]	[25 , 25.9]	[30.4 , 31.9]	[31.6 , 33.1]
Fat mass NMR [g]	5	6.7	6.5	7.1	0.002	0.413	0.012
	[4.7 , 5.3]	[6.4 , 7.1]	[5.8 , 8.6]	[6.7 , 8.6]
Lean mass NMR [g]	14.3	15.3	20.2	20.2	0.075	0.509	0.381
	[13.7 , 15.1]	[14.7 , 15.5]	[19.3 , 21.2]	[19.5 , 21.7]
Free fluid [ml]	0.82	0.891	1.048	0.998	0.113	0.604	0.409
	[0.724 , 0.883]	[0.812 , 0.945]	[0.944 , 1.116]	[0.918 , 1.069]
Adiposity Index [FM/LM]	0.35	0.43	0.32	0.37	0.005	0.533	0.039
	[0.32 , 0.38]	[0.4 , 0.48]	[0.28 , 0.44]	[0.31 , 0.43]
