# Supplementary material for: Identifying causal serum protein–cardiometabolic trait relationships using whole genome sequencing
Source: Hum Mol Genet. 2022 Nov 9;32(8):1266–75. doi: 10.1093/hmg/ddac275 (PMC10077504; doi:10.1093/hmg/ddac275)
Supplement: Supplementary_Table_9_ddac275 [file supplementary_table_9_ddac275.xlsx]

## Sheet: Sheet1
Supplementary Table 9. Sex heterogeneity analysis for 371 conditionally-independent pQTLs using GWAMA.
protein	chr	pos	reference_allele	other_allele	eaf	beta	se	beta_95L	beta_95U	z	p-value	_-log10_p-value	q_statistic	q_p-value	i2	n_studies	n_samples	effects	male_eaf	male_beta	male_se	male_beta_95L	male_beta_95U	male_z	male_p-value	male_n_studies	male_n_samples	female_eaf	female_beta	female_se	female_beta_95L	female_beta_95U	female_z	female_p-value	female_n_studies	female_n_samples	gender_differentiated_p-value	gender_heterogeneity_p-value
IGFBP7	4	46732375	C	T	0.0135	1.25114	0.116399	1.023	1.47928	10.7487	6.47e-27	26.189	11.0367	0.000893	0.909393	2	-9	?+?+	-9	0.601787	0.227495	0.155896	1.04768	2.64527	0.00818	1	-9	-9	1.48142	0.135475	1.21589	1.74695	10.935	8.46e-28	1	-9	3.28e-28	0.000898	0.879632
MARCO	2	118983428	T	C	0.24125	-0.253559	0.0267	-0.305891	-0.201227	-9.49663	2.31e-21	20.6366	11.0159	0.01164	0.727667	4	-9	----	-9	-0.350758	0.043612	-0.436238	-0.265279	-8.0427	9.23e-16	2	-9	-9	-0.195288	0.033768	-0.261473	-0.129103	-5.78326	7.52e-09	2	-9	4.91e-22	0.004836	-0.15547
CCL17	3	42854959	C	T	0.4465	-0.203939	0.026246	-0.255381	-0.152497	-7.77028	8.2e-15	14.086	11.3963	0.009765	0.736758	4	-9	----	-9	-0.293723	0.04331	-0.378611	-0.208836	-6.78191	1.23e-11	2	-9	-9	-0.151829	0.032995	-0.216499	-0.087159	-4.60162	4.26e-06	2	-9	2.6e-15	0.009175	-0.141894
THBS2	6	169217794	A	G	0.082625	0.563309	0.044938	0.475231	0.651388	12.5353	5.23e-36	35.2812	6.93265	0.074076	0.567265	4	-9	?+?+	-9	0.419623	0.071172	0.280126	0.55912	5.89591	3.83e-09	2	-9	-9	0.658569	0.05795	0.544986	0.772151	11.3644	6.81e-30	2	-9	2.55e-36	0.009248	0.238946
CHRDL2	11	74917698	T	C	0.038875	-0.60946	0.067637	-0.742029	-0.476891	-9.01072	2.17e-19	18.6635	9.45163	0.023852	0.682594	4	-9	----	-9	-0.866564	0.120683	-1.1031	-0.630024	-7.18047	7.23e-13	2	-9	-9	-0.491719	0.081669	-0.65179	-0.331648	-6.02088	1.79e-09	2	-9	8.56e-20	0.01012	-0.374845
PSPD	10	80002884	A	G	0.15675	-0.485974	0.033796	-0.552215	-0.419733	-14.3794	7.72e-47	46.1125	10.1512	0.017324	0.704467	4	-9	----	-9	-0.591941	0.05358	-0.696957	-0.486925	-11.0479	2.42e-28	2	-9	-9	-0.415953	0.043554	-0.501318	-0.330587	-9.5503	1.38e-21	2	-9	4.9e-47	0.01083	-0.175988
PRELP	1	203462838	T	C	0.00875	-1.14814	0.131663	-1.4062	-0.890077	-8.72025	2.93e-18	17.5324	5.85676	0.118791	0.487771	4	-9	----	-9	-0.65532	0.245167	-1.13585	-0.174794	-2.67296	0.007535	2	-9	-9	-1.34788	0.156081	-1.65379	-1.04196	-8.63576	6.16e-18	2	-9	1.8e-18	0.017198	0.692556
GAL	2	60272726	A	A	0.456375	-0.189261	0.025422	-0.239088	-0.139434	-7.44479	1.01e-13	12.9941	7.61251	0.054737	0.605912	4	-9	----	-9	-0.270594	0.04265	-0.354188	-0.186999	-6.34448	2.3e-10	2	-9	-9	-0.144441	0.031661	-0.206496	-0.082386	-4.56213	5.14e-06	2	-9	5.49e-14	0.017571	-0.126153
IL4RA	16	27315521	T	G	0.343125	-0.277316	0.025235	-0.326776	-0.227856	-10.9895	4.63e-28	27.3341	7.70941	0.052415	0.610865	4	-9	----	-9	-0.199372	0.041509	-0.280729	-0.118016	-4.80316	1.59e-06	2	-9	-9	-0.323011	0.031782	-0.385305	-0.260718	-10.1633	3.1e-24	2	-9	3.64e-28	0.018052	0.123639
KIM1	5	157042315	A	G	0.276125	-0.40874	0.021527	-0.450932	-0.366547	-18.9876	2.46e-80	79.6095	16.2794	0.000994	0.815718	4	-9	----	-9	-0.3406	0.036088	-0.411332	-0.269868	-9.43809	4.04e-21	2	-9	-9	-0.446378	0.026821	-0.498947	-0.393809	-16.6429	3.83e-62	2	-9	3.24e-80	0.018667	0.105778
IL27	19	4236999	A	G	0.31325	-0.77415	0.022683	-0.818609	-0.729691	-34.129	3.28e-255	254.484	67.7166	1.31e-14	0.955698	4	-9	----	-9	-0.710518	0.035764	-0.780615	-0.640421	-19.867	8.98e-88	2	-9	-9	-0.816974	0.029339	-0.874479	-0.759469	-27.8458	1.43e-170	2	-9	8.3e-255	0.021395	0.106456
GAL9	17	27643697	A	C	0.2445	-0.4875	0.025054	-0.536605	-0.438395	-19.4583	2.83e-84	83.5489	7.64114	0.054041	0.607388	4	-9	----	-9	-0.562808	0.041301	-0.643757	-0.481859	-13.6271	3.05e-42	2	-9	-9	-0.443654	0.031514	-0.505422	-0.381887	-14.078	5.73e-45	2	-9	4.37e-84	0.021836	-0.119154
NECTIN2	19	44878419	A	G	0.0115	-0.960866	0.122045	-1.20007	-0.721658	-7.87305	3.63e-15	14.4403	5.24758	0.021977	0.809436	2	-9	--	-9	-1.40262	0.228216	-1.84992	-0.955315	-6.14601	8.19e-10	1	-9	-9	-0.783929	0.144433	-1.06702	-0.50084	-5.42762	5.84e-08	1	-9	2.52e-15	0.021999	-0.618689
SPON2	4	1184808	T	G	0.113125	0.259164	0.036775	0.187085	0.331242	7.04734	1.9e-12	11.7221	8.99436	0.029366	0.666458	4	-9	++++	-9	0.163733	0.056841	0.052324	0.275142	2.88053	0.003983	2	-9	-9	0.327864	0.048228	0.233337	0.422392	6.79819	1.1e-11	2	-9	1.45e-12	0.027702	0.164131
TYRO3	15	41565018	A	G	0.26875	-0.517347	0.025824	-0.567963	-0.466732	-20.0335	3.21e-89	88.4929	6.95388	0.073382	0.568586	4	-9	----	-9	-0.591007	0.042438	-0.674186	-0.507828	-13.9262	4.85e-44	2	-9	-9	-0.474035	0.032543	-0.537818	-0.410251	-14.5666	5.08e-48	2	-9	6.47e-89	0.028746	-0.116972
CPA1	7	130384628	A	T	0.009	-1.73588	0.184476	-2.09745	-1.37431	-9.40978	5.29e-21	20.2765	4.68646	0.030401	0.786619	2	-9	?-?-	-9	-1.20829	0.305655	-1.80738	-0.609212	-3.95314	7.79e-05	1	-9	-9	-2.03818	0.231367	-2.49166	-1.5847	-8.80927	1.33e-18	1	-9	5.69e-21	0.030422	0.829881
TYMP	4	186243195	A	G	0.46925	-0.198369	0.024461	-0.246313	-0.150425	-8.10958	5.34e-16	15.2726	13.9463	0.002979	0.784889	4	-9	----	-9	-0.266002	0.039767	-0.343946	-0.188058	-6.68895	2.33e-11	2	-9	-9	-0.157206	0.031024	-0.218014	-0.096398	-5.06717	4.12e-07	2	-9	5.12e-16	0.031023	-0.108796
HSP27	11	65169248	C	A	0.21975	0.195636	0.030493	0.13587	0.255402	6.41581	1.45e-10	9.83949	5.65344	0.129744	0.46935	4	-9	++++	-9	0.113377	0.049552	0.016255	0.210499	2.28804	0.022157	2	-9	-9	0.245772	0.038685	0.16995	0.321594	6.35318	2.18e-10	2	-9	1.25e-10	0.035221	0.132395
LRP11	6	149594518	C	T	0.026625	1.01786	0.067158	0.886232	1.14949	15.1562	7.67e-52	51.115	11.3983	0.009756	0.736803	4	-9	++++	-9	0.826531	0.113626	0.603824	1.04924	7.27414	3.63e-13	2	-9	-9	1.12058	0.083257	0.957402	1.28377	13.4594	2.98e-41	2	-9	1.49e-51	0.036861	0.294054
DDC	7	50463171	A	G	0.03925	-1.20694	0.064509	-1.33337	-1.0805	-18.7095	4.71e-78	77.3271	5.48893	0.139302	0.453445	4	-9	----	-9	-1.39082	0.109781	-1.60599	-1.17565	-12.669	9.6e-37	2	-9	-9	-1.10996	0.079726	-1.26622	-0.953692	-13.9221	5.13e-44	2	-9	1.14e-77	0.038462	-0.280863
FGF21	19	48759809	A	C	0.39325	-0.196863	0.025129	-0.246116	-0.147609	-7.834	4.95e-15	14.3051	4.09104	0.2518	0.26669	4	-9	----	-9	-0.130126	0.042163	-0.212765	-0.047487	-3.08627	0.002035	2	-9	-9	-0.23363	0.031295	-0.294968	-0.172291	-7.4654	8.67e-14	2	-9	6.75e-15	0.048717	0.103504
RETN	19	7668689	A	G	0.010375	1.16559	0.118023	0.934269	1.39692	9.87599	5.66e-23	22.2475	8.61211	0.034918	0.651653	4	-9	++++	-9	0.869447	0.192039	0.49305	1.24584	4.52745	6.06e-06	2	-9	-9	1.34534	0.149613	1.0521	1.63858	8.99216	2.57e-19	2	-9	9.79e-23	0.050613	0.475897
PECAM1	9	133254260	A	G	0.092875	0.414728	0.042311	0.331798	0.497658	9.80182	1.18e-22	21.9277	11.3443	0.010003	0.73555	4	-9	++++	-9	0.307597	0.069447	0.171482	0.443713	4.42926	9.59e-06	2	-9	-9	0.477971	0.053358	0.373389	0.582553	8.95778	3.51e-19	2	-9	2.07e-22	0.051744	0.170374
TIE2	9	133254328	T	C	0.093125	0.563052	0.043139	0.478499	0.647605	13.052	6.79e-39	38.1681	12.949	0.004748	0.768321	4	-9	++++	-9	0.452893	0.071188	0.313365	0.592422	6.36193	2.06e-10	2	-9	-9	0.626981	0.054231	0.520689	0.733273	11.5614	7.01e-31	2	-9	1.54e-38	0.051754	0.174088
IGGFCRECEPTORIIB	1	161602563	C	T	0.12125	0.78643	0.036687	0.714523	0.858336	21.4362	7.06e-102	101.151	20.937	0.000108	0.856713	4	-9	++++	-9	0.87629	0.059462	0.759744	0.992835	14.737	4.14e-49	2	-9	-9	0.731198	0.046618	0.639828	0.822568	15.685	2.14e-55	2	-9	2.61e-101	0.054836	-0.145092
SIGLEC7	19	51142883	C	G	0.065125	-0.554991	0.044277	-0.641775	-0.468208	-12.5345	5.28e-36	35.277	6.18848	0.102792	0.515229	4	-9	----	-9	-0.665628	0.072821	-0.808357	-0.522898	-9.1406	6.59e-20	2	-9	-9	-0.490099	0.055771	-0.599409	-0.380788	-8.78777	1.61e-18	2	-9	1.22e-35	0.055677	-0.175529
KLK10	19	51024785	T	C	0.13175	0.456039	0.037373	0.382788	0.52929	12.2024	3.29e-34	33.4828	6.34297	0.096065	0.527036	4	-9	++++	-9	0.358709	0.06369	0.233876	0.483541	5.63209	1.82e-08	2	-9	-9	0.507152	0.046154	0.41669	0.597615	10.9882	4.7e-28	2	-9	7.83e-34	0.059137	0.148443
PI3	20	45165428	C	T	0.14725	0.286872	0.033943	0.220343	0.3534	8.45156	3.03e-17	16.5184	4.99768	0.171967	0.399722	4	-9	++++	-9	0.359345	0.051841	0.257736	0.460954	6.93165	4.32e-12	2	-9	-9	0.232488	0.044907	0.14447	0.320507	5.17706	2.3e-07	2	-9	5.58e-17	0.064386	-0.126857
IL6RA	1	154422736	A	C	0.402375	0.852834	0.020459	0.812734	0.892934	41.6848	0	inf	4.14733	0.245988	0.276643	4	-9	++++	-9	0.902314	0.033702	0.836258	0.96837	26.7732	7.79e-158	2	-9	-9	0.823958	0.025746	0.773497	0.87442	32.0036	1.16e-224	2	-9	0	0.06468	-0.078356
CDHR5	11	624400	T	C	0.0455	-0.971976	0.060611	-1.09077	-0.853178	-16.0362	7.99e-58	57.0975	5.52828	0.136957	0.457335	4	-9	----	-9	-0.817423	0.103462	-1.02021	-0.614638	-7.90074	2.91e-15	2	-9	-9	-1.05274	0.074789	-1.19932	-0.90615	-14.0761	5.89e-45	2	-9	2.63e-57	0.065304	0.235313
CTSZ	12	101948954	A	A	0.008	1.01565	0.152353	0.717035	1.31426	6.6664	2.72e-11	10.5662	3.31622	0.068599	0.698452	2	-9	?+?+	-9	0.402415	0.369607	-0.322016	1.12685	1.08876	0.27624	1	-9	-9	1.14117	0.16722	0.813418	1.46892	6.82434	9.16e-12	1	-9	4.26e-11	0.068609	0.738755
LPL	8	19909196	A	G	0.034	-1.16756	0.069339	-1.30347	-1.03166	-16.8384	1.43e-63	62.8432	31.3593	7.14e-07	0.904335	4	-9	----	-9	-0.974218	0.127607	-1.22433	-0.724108	-7.6345	2.37e-14	2	-9	-9	-1.24857	0.082597	-1.41046	-1.08668	-15.1164	1.41e-51	2	-9	5.3e-63	0.071105	0.274351
CLUL1	18	627530	A	G	0.0075	-1.3797	0.188454	-1.74907	-1.01033	-7.32112	2.56e-13	12.5911	3.24677	0.071564	0.692002	2	-9	?-?-	-9	-1.92827	0.358056	-2.63006	-1.22649	-5.38541	7.39e-08	1	-9	-9	-1.1695	0.221637	-1.60391	-0.735091	-5.27664	1.34e-07	1	-9	4.53e-13	0.071573	-0.758775
MCFD2	2	46914826	G	A	0.214125	0.256728	0.028566	0.200738	0.312718	8.98706	2.69e-19	18.57	7.08233	0.069319	0.576411	4	-9	++++	-9	0.189064	0.047723	0.095527	0.2826	3.96172	7.51e-05	2	-9	-9	0.294511	0.035661	0.224616	0.364407	8.25863	1.55e-16	2	-9	6.04e-19	0.076733	0.105447
CD93	2	227266736	T	G	0.005	-1.56273	0.246804	-2.04646	-1.07899	-6.33187	2.5e-10	9.60202	3.10001	0.078292	0.677421	2	-9	?-?-	-9	-1.15302	0.339207	-1.81786	-0.488172	-3.39916	0.00068	1	-9	-9	-2.02361	0.359766	-2.72875	-1.31847	-5.62479	1.9e-08	1	-9	4.18e-10	0.078298	0.870593
MMP12	11	102853480	T	C	0.1165	-0.721326	0.035891	-0.791672	-0.65098	-20.0978	8.83e-90	89.0543	10.8575	0.012522	0.723694	4	-9	----	-9	-0.637146	0.059836	-0.754425	-0.519866	-10.6481	1.91e-26	2	-9	-9	-0.768632	0.044856	-0.856549	-0.680715	-17.1356	9.07e-66	2	-9	4.15e-89	0.078711	0.131486
MEP1B	18	32217995	C	T	0.36575	-1.0393	0.024711	-1.08774	-0.99087	-42.0583	0	inf	3.28356	0.349937	0.086357	4	-9	----	-9	-0.987821	0.038923	-1.06411	-0.911532	-25.3789	5.04e-142	2	-9	-9	-1.07407	0.031984	-1.13675	-1.01138	-33.5818	3.69e-247	2	-9	0	0.086914	0.086244
MEPE	4	186230988	T	C	0.44825	-0.231154	0.025091	-0.280332	-0.181976	-9.21272	3.38e-20	19.4714	5.11203	0.163775	0.413149	4	-9	----	-9	-0.285616	0.040664	-0.365317	-0.205914	-7.02375	2.25e-12	2	-9	-9	-0.197673	0.031884	-0.260165	-0.135181	-6.1998	5.83e-10	2	-9	8.73e-20	0.088777	-0.087943
ADAMTS13	3	186677324	G	A	0.21575	-0.471991	0.030654	-0.532072	-0.411909	-15.3974	1.9e-53	52.7213	16.2582	0.001004	0.815478	4	-9	----	-9	-0.402829	0.051941	-0.504633	-0.301026	-7.75559	9.21e-15	2	-9	-9	-0.508955	0.037972	-0.58338	-0.434529	-13.4034	6.35e-41	2	-9	8.47e-53	0.099058	0.106126
PRSS27	16	2717893	T	G	0.0365	0.643158	0.066959	0.511917	0.774398	9.60519	8.1e-22	21.0913	11.0403	0.01151	0.728269	4	-9	++++	-9	0.777426	0.105931	0.569801	0.98505	7.33899	2.24e-13	2	-9	-9	0.553811	0.086412	0.384443	0.723179	6.40895	1.51e-10	2	-9	2.43e-21	0.101893	-0.223615
IL16	15	81308110	G	T	0.0635	-0.87494	0.04681	-0.966686	-0.783193	-18.6915	6.6e-78	77.1807	13.1999	0.004224	0.772726	4	-9	----	-9	-0.757148	0.085944	-0.925599	-0.588697	-8.80975	1.33e-18	2	-9	-9	-0.924619	0.055814	-1.03401	-0.815223	-16.566	1.38e-61	2	-9	3.59e-77	0.102211	0.167471
RNASE3	14	20887148	C	C	0.079875	0.394894	0.045978	0.304776	0.485011	8.58866	9.29e-18	17.032	3.45214	0.327023	0.130973	4	-9	++++	-9	0.490897	0.075138	0.343627	0.638168	6.53328	6.66e-11	2	-9	-9	0.337427	0.058133	0.223487	0.451368	5.80441	6.63e-09	2	-9	2.6e-17	0.106208	-0.15347
CHI3L1	1	203186575	T	A	0.188625	0.319975	0.027847	0.265394	0.374556	11.4903	1.6e-30	29.7959	9.89936	0.019441	0.69695	4	-9	++++	-9	0.26129	0.045922	0.171283	0.351297	5.68988	1.3e-08	2	-9	-9	0.354107	0.035021	0.285465	0.422749	10.1111	5.28e-24	2	-9	5.89e-30	0.108017	0.092817
SCF	20	45916409	C	T	0.273625	0.195055	0.029251	0.137723	0.252387	6.66832	2.68e-11	10.5719	4.23267	0.237411	0.291228	4	-9	++++	-9	0.133142	0.048562	0.037961	0.228323	2.7417	0.006128	2	-9	-9	0.23031	0.036645	0.158487	0.302134	6.28495	3.38e-10	2	-9	6.17e-11	0.110214	0.097168
HBEGF	10	63267383	T	G	0.3985	0.191391	0.026209	0.140021	0.242761	7.3024	2.95e-13	12.5307	3.41529	0.331916	0.121598	4	-9	++++	-9	0.242996	0.041779	0.161109	0.324883	5.81622	6.18e-09	2	-9	-9	0.157903	0.033655	0.091938	0.223868	4.69175	2.75e-06	2	-9	7.49e-13	0.112706	-0.085093
SPON1	11	24110198	C	T	0.003	-1.84089	0.264585	-2.35948	-1.32231	-6.95766	3.59e-12	11.4444	2.46632	0.11631	0.594538	2	-9	?-?-	-9	-1.01787	0.587072	-2.16853	0.132794	-1.7338	0.082957	1	-9	-9	-2.05068	0.296393	-2.63161	-1.46974	-6.91876	4.73e-12	1	-9	8.96e-12	0.116304	1.03281
CCL3	17	36150851	C	T	0.12925	-0.345087	0.038305	-0.420166	-0.270008	-9.00882	2.21e-19	18.656	19.8748	0.00018	0.849055	4	-9	----	-9	-0.264876	0.063998	-0.390312	-0.13944	-4.13883	3.53e-05	2	-9	-9	-0.389865	0.047817	-0.483585	-0.296144	-8.15333	3.72e-16	2	-9	7e-19	0.117683	0.124989
SPON1	11	14017074	A	G	0.522125	0.329314	0.021754	0.286677	0.371951	15.1383	1.01e-51	50.9964	9.44901	0.02388	0.682506	4	-9	++++	-9	0.283101	0.036898	0.21078	0.355421	7.67247	1.77e-14	2	-9	-9	0.353935	0.026932	0.301148	0.406722	13.1417	2.08e-39	2	-9	5.19e-51	0.12099	0.070834
HO1	5	177409531	A	G	0.2325	0.210732	0.031031	0.149911	0.271553	6.79097	1.16e-11	10.9374	2.89301	0.408417	0	4	-9	++++	-9	0.27211	0.051279	0.171602	0.372617	5.30642	1.14e-07	2	-9	-9	0.175269	0.038978	0.098872	0.251666	4.49662	7e-06	2	-9	3.13e-11	0.13271	-0.096841
MMP7	11	102530902	A	G	0.040125	0.517058	0.054196	0.410834	0.623283	9.54048	1.51e-21	20.8196	11.1717	0.010833	0.731465	4	-9	++++	-9	0.6139	0.084286	0.4487	0.7791	7.28357	3.39e-13	2	-9	-9	0.448794	0.070765	0.310094	0.587494	6.34201	2.34e-10	2	-9	5.58e-21	0.133544	-0.165106
KLK10	19	50977726	G	T	0.082875	0.432592	0.046604	0.341249	0.523936	9.28232	1.76e-20	19.7538	12.647	0.005466	0.76279	4	-9	++++	-9	0.329426	0.083127	0.166497	0.492355	3.96292	7.48e-05	2	-9	-9	0.479882	0.056281	0.369572	0.590192	8.52661	1.59e-17	2	-9	6.35e-20	0.133928	0.150456
CLEC5A	7	141941379	C	G	0.07075	0.392337	0.048819	0.296652	0.488023	8.03655	9.7e-16	15.013	4.29732	0.231098	0.30189	4	-9	++++	-9	0.491828	0.082948	0.32925	0.654406	5.92935	3.13e-09	2	-9	-9	0.33961	0.060385	0.221255	0.457965	5.62406	1.91e-08	2	-9	3.14e-15	0.137902	-0.152218
CNTN1	12	40667419	C	T	0.176	-0.320757	0.033577	-0.386569	-0.254946	-9.55281	1.35e-21	20.8712	4.85501	0.182727	0.382082	4	-9	----	-9	-0.253767	0.056375	-0.364262	-0.143273	-4.50144	6.85e-06	2	-9	-9	-0.357588	0.041801	-0.439517	-0.275659	-8.55462	1.25e-17	2	-9	5.11e-21	0.139043	0.103821
CSTB	21	43776442	C	C	0.32275	-0.461859	0.020343	-0.501732	-0.421986	-22.7031	4.83e-114	113.316	2.99954	0.391696	0	4	-9	?-?-	-9	-0.502608	0.0345	-0.570229	-0.434988	-14.5683	4.96e-48	2	-9	-9	-0.440138	0.025188	-0.489507	-0.390768	-17.4738	2.56e-68	2	-9	4.08e-113	0.143608	-0.06247
CDH5	9	133253728	T	A	0.093125	0.988773	0.038684	0.912953	1.06459	25.5603	4.93e-144	143.307	2.4135	0.491126	0	4	-9	++++	-9	0.911145	0.065779	0.782218	1.04007	13.8515	1.37e-43	2	-9	-9	1.02981	0.047829	0.936069	1.12356	21.5312	9.15e-103	2	-9	4.67e-143	0.144523	0.118669
BLMHYDROLASE	17	30265427	G	C	0.283	0.674871	0.024629	0.626599	0.723143	27.4019	3.06e-165	164.514	12.3893	0.006162	0.757855	4	-9	++++	-9	0.626623	0.041396	0.545487	0.70776	15.1373	1.02e-51	2	-9	-9	0.701306	0.030642	0.641248	0.761364	22.8873	7.2e-116	2	-9	3.13e-164	0.147027	0.074683
IGFBPL1	9	38381311	T	G	0.436875	-0.249493	0.020837	-0.290333	-0.208653	-11.9738	5.31e-33	32.2752	15.135	0.001705	0.801784	4	-9	----	-9	-0.214451	0.032012	-0.277194	-0.151709	-6.69918	2.17e-11	2	-9	-9	-0.275255	0.027447	-0.329051	-0.221458	-10.0285	1.22e-23	2	-9	2.61e-32	0.149302	0.060804
NPTXR	22	38826622	A	G	0.006125	-1.24454	0.17159	-1.58085	-0.908222	-7.25298	4.25e-13	12.3718	7.76587	0.051107	0.613694	4	-9	----	-9	-1.5576	0.277036	-2.10059	-1.01461	-5.62237	1.93e-08	2	-9	-9	-1.04969	0.21856	-1.47807	-0.621312	-4.80275	1.59e-06	2	-9	1.34e-12	0.150036	-0.507906
IGFBP7	4	73468743	A	G	0.005	1.52031	0.185302	1.15712	1.8835	8.20451	2.44e-16	15.6134	1.989	0.158446	0.497234	2	-9	?+?+	-9	1.98948	0.380797	1.24312	2.73584	5.22452	1.78e-07	1	-9	-9	1.37474	0.212109	0.959009	1.79048	6.48131	9.4e-11	1	-9	8.93e-16	0.15843	-0.614737
CXCL1	1	159205704	T	C	0.047875	0.751738	0.060569	0.633024	0.870453	12.4113	2.48e-35	34.6061	2.0546	0.561152	0	4	-9	++++	-9	0.890141	0.115821	0.663132	1.11715	7.6855	1.59e-14	2	-9	-9	0.699641	0.07106	0.560364	0.838918	9.84581	7.64e-23	2	-9	1.33e-34	0.160913	-0.1905
FGF21	2	27508073	C	T	0.489	-0.182307	0.024841	-0.230995	-0.133618	-7.33894	2.25e-13	12.6488	5.73948	0.124997	0.477304	4	-9	----	-9	-0.135871	0.041415	-0.217045	-0.054698	-3.28071	0.001041	2	-9	-9	-0.2084	0.031046	-0.269249	-0.147551	-6.71272	1.98e-11	2	-9	7.55e-13	0.16112	0.072529
GRN	10	71819125	C	T	0.2485	-0.25031	0.027963	-0.305118	-0.195502	-8.95133	3.72e-19	18.4293	5.49654	0.138846	0.454202	4	-9	----	-9	-0.198198	0.046687	-0.289705	-0.106691	-4.24522	2.21e-05	2	-9	-9	-0.279464	0.03492	-0.347907	-0.21102	-8.00295	1.28e-15	2	-9	1.51e-18	0.163338	0.081266
EPCAM	13	103049340	A	G	0.041125	-0.737045	0.061466	-0.857519	-0.616571	-11.9911	4.31e-33	32.3658	2.12684	0.546501	0	4	-9	----	-9	-0.834355	0.093023	-1.01668	-0.65203	-8.96933	3.16e-19	2	-9	-9	-0.661633	0.08189	-0.822138	-0.501129	-8.07954	6.83e-16	2	-9	2.27e-32	0.163398	-0.172722
LDLRECEPTOR	19	44909976	T	G	0.0805	0.451351	0.041049	0.370895	0.531807	10.9955	4.34e-28	27.3628	2.87779	0.410855	0	4	-9	++++	-9	0.525215	0.067157	0.393588	0.656842	7.82076	5.5e-15	2	-9	-9	0.407294	0.051866	0.305637	0.50895	7.85287	4.26e-15	2	-9	2.13e-27	0.1646	-0.117921
SIGLEC7	19	51139527	T	G	0.3435	0.26478	0.023647	0.218432	0.311128	11.1971	4.55e-29	28.3416	2.67416	0.444636	0	4	-9	++++	-9	0.217162	0.041927	0.134984	0.299339	5.17948	2.27e-07	2	-9	-9	0.286994	0.028636	0.230866	0.343121	10.022	1.31e-23	2	-9	2.31e-28	0.169002	0.069832
CLUL1	18	591690	C	G	0.419125	0.618707	0.023997	0.571673	0.665742	25.7824	1.63e-146	145.787	2.3016	0.512215	0	4	-9	++++	-9	0.574015	0.04042	0.494792	0.653238	14.2012	9.96e-46	2	-9	-9	0.643035	0.029822	0.584584	0.701486	21.5626	4.64e-103	2	-9	1.76e-145	0.169404	0.06902
CCL24	7	75815066	T	C	0.13075	0.520405	0.03884	0.444279	0.596531	13.3987	6.76e-41	40.1697	2.5256	0.470682	0	4	-9	++++	-9	0.452739	0.063538	0.328204	0.577275	7.12545	1.08e-12	2	-9	-9	0.560773	0.049076	0.464583	0.656963	11.4265	3.34e-30	2	-9	4.2e-40	0.178403	0.108034
KIM1	5	157056182	C	A	0.388875	0.264291	0.020676	0.223766	0.304817	12.7825	2.25e-37	36.6478	9.71429	0.021158	0.691177	4	-9	++++	-9	0.300777	0.034382	0.233388	0.368165	8.74809	2.29e-18	2	-9	-9	0.243622	0.025878	0.192901	0.294344	9.41415	5.08e-21	2	-9	1.37e-36	0.184105	-0.057155
CD163	17	7170428	A	G	0.14375	0.234355	0.032624	0.170412	0.298297	7.18358	7.07e-13	12.1505	6.0067	0.111285	0.500558	4	-9	++++	-9	0.299063	0.058799	0.183818	0.414308	5.08622	3.72e-07	2	-9	-9	0.205575	0.039213	0.128718	0.282433	5.24252	1.62e-07	2	-9	2.6e-12	0.185888	-0.093488
IL1RL2	2	102206236	C	T	0.006125	-1.15806	0.162895	-1.47733	-0.838785	-7.10925	1.21e-12	11.9158	2.76922	0.428591	0	4	-9	----	-9	-0.881966	0.265453	-1.40225	-0.361678	-3.32249	0.000897	2	-9	-9	-1.32482	0.206305	-1.72918	-0.920463	-6.42166	1.39e-10	2	-9	4.45e-12	0.187734	0.442855
ANGPTL7	1	11205728	A	G	0.28075	-0.226864	0.026583	-0.278967	-0.17476	-8.53403	1.49e-17	16.8263	2.95228	0.399042	0	4	-9	----	-9	-0.273279	0.044323	-0.360152	-0.186406	-6.16564	7.23e-10	2	-9	-9	-0.200787	0.033222	-0.265902	-0.135672	-6.04378	1.55e-09	2	-9	6.51e-17	0.190611	-0.072492
MCP1	1	159205564	G	A	0.405125	-0.637961	0.021404	-0.679914	-0.596009	-29.8051	3.97e-195	194.401	15.5128	0.001427	0.806611	4	-9	----	-9	-0.67655	0.036704	-0.748491	-0.60461	-18.4324	8.19e-76	2	-9	-9	-0.618076	0.026348	-0.669719	-0.566433	-23.4578	1.28e-121	2	-9	5.42e-194	0.195583	-0.058474
LTBR	12	6410671	A	G	0.27175	0.221274	0.025001	0.172273	0.270275	8.85074	9.2e-19	18.036	3.68648	0.297369	0.186217	4	-9	++++	-9	0.178538	0.041814	0.096582	0.260493	4.2698	1.98e-05	2	-9	-9	0.245051	0.031189	0.18392	0.306183	7.85686	4.13e-15	2	-9	4.33e-18	0.202267	0.066513
HOSCAR	19	54100109	T	G	0.444	0.300525	0.023812	0.253854	0.347196	12.6208	1.77e-36	35.7513	4.41996	0.219542	0.321261	4	-9	++++	-9	0.339384	0.039091	0.262765	0.416003	8.68182	4.12e-18	2	-9	-9	0.277601	0.030025	0.218752	0.33645	9.24569	2.48e-20	2	-9	1.18e-35	0.210031	-0.061783
TXNDC5	6	7883235	T	C	0.011125	0.998963	0.10447	0.794201	1.20372	9.56218	1.23e-21	20.9105	1.61515	0.655959	0	4	-9	++++	-9	0.779595	0.204236	0.379292	1.1799	3.81712	0.000136	2	-9	-9	1.0767	0.12158	0.838404	1.315	8.85592	8.79e-19	2	-9	6.39e-21	0.211281	0.297105
TYRO3	15	41305239	A	T	0.287375	0.314978	0.02584	0.26433	0.365625	12.1893	3.86e-34	33.4131	2.42393	0.489196	0	4	-9	++++	-9	0.357414	0.042672	0.273776	0.441052	8.37574	5.78e-17	2	-9	-9	0.290407	0.032471	0.226764	0.354049	8.9436	3.99e-19	2	-9	2.5e-33	0.211417	-0.067007
CXCL16	17	4666816	C	C	0.2305	-0.271092	0.038922	-0.347378	-0.194806	-6.96509	3.41e-12	11.4673	1.54888	0.213301	0.354373	2	-9	?-?-	-9	-0.349357	0.073957	-0.494313	-0.204401	-4.72379	2.35e-06	1	-9	-9	-0.241112	0.045773	-0.330827	-0.151397	-5.26756	1.41e-07	1	-9	1.35e-11	0.21328	-0.108245
ADGRE2	19	14388656	G	T	0.03375	0.600612	0.06171	0.479661	0.721563	9.73286	2.33e-22	21.6325	13.0844	0.004458	0.770719	4	-9	++++	-9	0.70653	0.105351	0.500043	0.913017	6.70647	2.07e-11	2	-9	-9	0.545288	0.076139	0.396056	0.69452	7.16174	8.29e-13	2	-9	1.25e-21	0.214779	-0.161242
RETN	1	196733680	T	C	0.43275	-0.171387	0.025091	-0.220565	-0.122209	-6.83071	8.77e-12	11.0572	4.7765	0.188914	0.371925	4	-9	----	-9	-0.211195	0.040759	-0.291083	-0.131307	-5.18155	2.25e-07	2	-9	-9	-0.147097	0.031838	-0.2095	-0.084695	-4.62017	3.89e-06	2	-9	3.43e-11	0.215207	-0.064098
CXCL1	1	159205564	G	A	0.40475	-0.529127	0.023753	-0.575683	-0.482572	-22.2764	7.24e-110	109.141	21.4988	8.29e-05	0.860458	4	-9	----	-9	-0.489574	0.039891	-0.56776	-0.411388	-12.2729	1.38e-34	2	-9	-9	-0.550855	0.029566	-0.608804	-0.492906	-18.6316	2.02e-77	2	-9	8.18e-109	0.217113	0.061281
CCL17	3	16913449	C	T	0.01875	-0.842645	0.094391	-1.02765	-0.657638	-8.92714	4.63e-19	18.3343	1.7014	0.636622	0	4	-9	----	-9	-0.730429	0.131972	-0.989094	-0.471764	-5.53474	3.19e-08	2	-9	-9	-0.960176	0.135061	-1.2249	-0.695456	-7.1092	1.21e-12	2	-9	2.36e-18	0.223711	0.229747
IL17D	13	20704282	A	G	0.0055	-1.64453	0.175999	-1.98949	-1.29957	-9.34399	9.87e-21	20.0058	4.15639	0.125156	0.518813	3	-9	?---	-9	-1.34602	0.302753	-1.93942	-0.752626	-4.44594	8.87e-06	1	-9	-9	-1.7969	0.216302	-2.22085	-1.37295	-8.30735	1.03e-16	2	-9	5.27e-20	0.225584	0.450876
TRAILR2	8	23027818	T	A	0.365125	0.236053	0.019924	0.197001	0.275104	11.8476	2.41e-32	31.6184	2.20253	0.531451	0	4	-9	++++	-9	0.269964	0.034703	0.201945	0.337982	7.77922	7.64e-15	2	-9	-9	0.219378	0.024334	0.171683	0.267074	9.01519	2.08e-19	2	-9	1.62e-31	0.232663	-0.050586
LRIG1	3	65385258	G	A	0.01675	0.813562	0.103886	0.609946	1.01718	7.8313	5.06e-15	14.2958	2.60584	0.456467	0	4	-9	-+++	-9	0.63751	0.180751	0.283238	0.991781	3.52701	0.000423	2	-9	-9	0.900406	0.126949	0.651586	1.14922	7.09268	1.37e-12	2	-9	2.37e-14	0.233933	0.262896
DLK1	14	100659952	T	C	0.116125	-0.351649	0.036227	-0.422654	-0.280644	-9.70683	3.01e-22	21.5216	3.5749	0.311177	0.160815	4	-9	----	-9	-0.29287	0.061402	-0.413218	-0.172521	-4.76969	1.88e-06	2	-9	-9	-0.383035	0.044868	-0.470977	-0.295093	-8.53688	1.46e-17	2	-9	1.72e-21	0.235748	0.090165
SDC4	20	45345679	C	T	0.46075	0.253026	0.024959	0.204106	0.301946	10.1376	4.03e-24	23.3945	1.63668	0.651102	0	4	-9	++++	-9	0.213225	0.042041	0.130826	0.295625	5.07188	4.02e-07	2	-9	-9	0.27469	0.031017	0.213897	0.335484	8.8561	8.77e-19	2	-9	2.42e-23	0.239378	0.061465
TRAILR2	8	23028617	A	G	0.084875	-0.357082	0.034214	-0.424142	-0.290023	-10.4367	1.81e-25	24.742	8.28253	0.04052	0.637792	4	-9	----	-9	-0.30827	0.053841	-0.413798	-0.202743	-5.72561	1.06e-08	2	-9	-9	-0.390146	0.044312	-0.476997	-0.303294	-8.80455	1.39e-18	2	-9	1.12e-24	0.240308	0.081876
FAS	10	89006456	C	T	0.380625	0.177514	0.021923	0.134546	0.220483	8.09726	5.91e-16	15.2286	3.21032	0.36032	0.065515	4	-9	++++	-9	0.212276	0.036873	0.140004	0.284548	5.7569	8.79e-09	2	-9	-9	0.158508	0.027265	0.105069	0.211948	5.81364	6.28e-09	2	-9	2.91e-15	0.240989	-0.053768
GAL4	9	133274414	A	G	0.26775	-0.274113	0.024676	-0.322478	-0.225748	-11.1085	1.23e-28	27.9091	1.44675	0.694613	0	4	-9	----	-9	-0.311299	0.040238	-0.390166	-0.232433	-7.73645	1.07e-14	2	-9	-9	-0.251698	0.03124	-0.312928	-0.190468	-8.05693	8.22e-16	2	-9	8.08e-28	0.241983	-0.059601
ACP6	1	120654010	C	T	0.0135	-1.21571	0.171199	-1.55126	-0.880158	-7.10114	1.29e-12	11.8904	1.35838	0.243819	0.263827	2	-9	-?-?	-9	-1.08746	0.203512	-1.48635	-0.688577	-5.34347	9.32e-08	1	-9	-9	-1.52615	0.316631	-2.14674	-0.905549	-4.81995	1.46e-06	1	-9	5.69e-12	0.243799	0.438685
SELE	9	133266456	T	C	0.269125	-0.858337	0.023743	-0.904874	-0.811801	-36.1511	4.3e-286	285.367	7.14827	0.067319	0.580318	4	-9	----	-9	-0.820371	0.040419	-0.899592	-0.741151	-20.2968	1.57e-91	2	-9	-9	-0.878341	0.029339	-0.935844	-0.820837	-29.938	7.46e-197	2	-9	8.27e-285	0.24575	0.05797
CD163	2	134208991	A	C	0.034	-0.621137	0.060207	-0.739143	-0.50313	-10.3166	6.36e-25	24.1965	3.26775	0.352156	0.081937	4	-9	----	-9	-0.706377	0.09524	-0.893047	-0.519707	-7.41683	1.25e-13	2	-9	-9	-0.564396	0.077704	-0.716696	-0.412097	-7.26344	3.93e-13	2	-9	3.97e-24	0.24803	-0.141981
TNFSF13B	13	108308032	T	T	0.059125	0.592857	0.049776	0.495296	0.690417	11.9105	1.13e-32	31.945	3.50873	0.319632	0.14499	4	-9	++++	-9	0.512752	0.085859	0.344468	0.681035	5.97203	2.41e-09	2	-9	-9	0.63341	0.06109	0.513674	0.753145	10.3685	3.7e-25	2	-9	8.14e-32	0.252172	0.120658
TIE2	9	27183465	A	C	0.026625	0.774818	0.077661	0.622604	0.927033	9.97699	2.06e-23	22.6869	6.09562	0.10705	0.507843	4	-9	++++	-9	0.901838	0.135855	0.635562	1.16811	6.63825	3.29e-11	2	-9	-9	0.713164	0.09465	0.52765	0.898678	7.53474	5.11e-14	2	-9	1.27e-22	0.254474	-0.188674
RARRES2	7	150342466	T	C	0.228625	0.255928	0.027625	0.201783	0.310072	9.26445	2.08e-20	19.6811	2.46433	0.481772	0	4	-9	++++	-9	0.214246	0.046017	0.124053	0.30444	4.65578	3.28e-06	2	-9	-9	0.279412	0.034541	0.211711	0.347112	8.08927	6.31e-16	2	-9	1.21e-19	0.257382	0.065166
LPL	4	186235350	T	T	0.46975	-0.253647	0.025673	-0.303967	-0.203328	-9.87979	5.44e-23	22.264	11.701	0.008481	0.743612	4	-9	----	-9	-0.290313	0.041906	-0.372449	-0.208177	-6.92769	4.44e-12	2	-9	-9	-0.231617	0.032483	-0.295284	-0.167951	-7.13042	1.04e-12	2	-9	3.45e-22	0.268268	-0.058696
APLP1	19	35871901	A	G	0.0095	-1.2971	0.177291	-1.64459	-0.949608	-7.3162	2.66e-13	12.5752	1.18854	0.275624	0.158633	2	-9	--	-9	-1.58953	0.321532	-2.21973	-0.959328	-4.94362	7.81e-07	1	-9	-9	-1.16935	0.212517	-1.58588	-0.752814	-5.50236	3.84e-08	1	-9	1.31e-12	0.275606	-0.420183
MMP2	16	55489814	A	C	0.0065	-2.41393	0.193838	-2.79385	-2.034	-12.4533	1.47e-35	34.834	1.16238	0.280972	0.139698	2	-9	--	-9	-2.86953	0.464921	-3.78078	-1.95829	-6.17208	6.95e-10	1	-9	-9	-2.31807	0.213258	-2.73605	-1.90008	-10.8698	1.73e-27	1	-9	1.18e-34	0.280955	-0.551466
IL1RA	2	113109711	T	C	0.53375	0.222823	0.024879	0.174061	0.271585	8.95641	3.55e-19	18.4493	2.70913	0.438678	0	4	-9	++++	-9	0.188419	0.040537	0.108967	0.267871	4.64809	3.4e-06	2	-9	-9	0.243612	0.031511	0.18185	0.305374	7.73099	1.12e-14	2	-9	2.14e-18	0.282373	0.055193
ACP6	1	121470180	T	A	0.0095	2.15797	0.169612	1.82553	2.49041	12.723	4.82e-37	36.3168	1.13183	0.287384	0.116479	2	-9	?+?+	-9	1.91031	0.288027	1.34578	2.47485	6.63241	3.42e-11	1	-9	-9	2.28945	0.209857	1.87813	2.70077	10.9095	1.12e-27	1	-9	4.01e-36	0.287367	0.379134
PDL2	4	186242458	T	G	0.46775	0.177983	0.025388	0.128223	0.227743	7.01061	2.47e-12	11.608	11.9065	0.00771	0.748037	4	-9	++++	-9	0.143416	0.041434	0.062206	0.224626	3.46134	0.000541	2	-9	-9	0.198763	0.032125	0.135799	0.261727	6.18726	6.31e-10	2	-9	1.22e-11	0.291102	0.055347
CDHR5	11	567256	G	A	0.490125	-0.34732	0.024955	-0.396233	-0.298408	-13.9176	5.47e-44	43.2621	9.84864	0.019898	0.695389	4	-9	----	-9	-0.314605	0.039905	-0.392819	-0.236391	-7.88383	3.33e-15	2	-9	-9	-0.368332	0.031981	-0.431015	-0.30565	-11.5173	1.17e-30	2	-9	5e-43	0.293419	0.053727
LPL	5	177409531	A	G	0.2325	0.233821	0.031275	0.172522	0.295121	7.47624	7.99e-14	13.0976	2.13543	0.544779	0	4	-9	++++	-9	0.276565	0.051402	0.175817	0.377313	5.38044	7.6e-08	2	-9	-9	0.208696	0.03941	0.131453	0.285938	5.29557	1.21e-07	2	-9	4.21e-13	0.294698	-0.067869
IL17D	13	20666392	G	C	0.278	0.31734	0.024607	0.269111	0.365569	12.8966	5.16e-38	37.2875	5.07477	0.166403	0.408841	4	-9	++++	-9	0.284772	0.039871	0.206624	0.36292	7.14225	9.56e-13	2	-9	-9	0.337376	0.031272	0.276082	0.398669	10.7883	4.21e-27	2	-9	4.46e-37	0.299201	0.052604
IGFBP7	4	56636449	A	G	0.0065	2.15032	0.145288	1.86555	2.43508	14.8003	1.62e-49	48.7907	1.06948	0.301062	0.064968	2	-9	?+?+	-9	2.5077	0.374883	1.77293	3.24247	6.68931	2.32e-11	1	-9	-9	2.08715	0.157606	1.77824	2.39606	13.2428	5.45e-40	1	-9	1.59e-48	0.301047	-0.420556
SERPINA12	14	94502621	T	C	0.41875	0.458164	0.02551	0.408164	0.508165	17.9598	4.55e-72	71.342	8.08689	0.04425	0.629029	4	-9	++++	-9	0.42483	0.041188	0.344101	0.505559	10.3144	6.51e-25	2	-9	-9	0.47891	0.032493	0.415223	0.542596	14.7388	4.03e-49	2	-9	5.34e-71	0.302602	0.05408
GAL9	17	27561246	C	T	0.0045	-1.28828	0.191692	-1.664	-0.912566	-6.72058	1.88e-11	10.7268	1.04184	0.307394	0.040161	2	-9	?-?-	-9	-1.82388	0.558651	-2.91884	-0.728926	-3.2648	0.001101	1	-9	-9	-1.2168	0.204083	-1.61681	-0.816803	-5.96231	2.56e-09	1	-9	9.25e-11	0.307379	-0.607076
IGFBPL1	9	38425041	G	C	0.462625	0.310187	0.020428	0.270148	0.350226	15.1843	5e-52	51.3007	2.19832	0.53228	0	4	-9	++++	-9	0.334001	0.031048	0.273147	0.394856	10.7575	5.89e-27	2	-9	-9	0.292009	0.027127	0.23884	0.345177	10.7646	5.45e-27	2	-9	5.11e-51	0.308418	-0.041992
TNFRSF10C	8	23108277	T	T	0.037625	-0.500473	0.06602	-0.629873	-0.371074	-7.58061	3.6e-14	13.4442	8.17439	0.042542	0.633	4	-9	----	-9	-0.409652	0.11111	-0.627427	-0.191877	-3.68691	0.000229	2	-9	-9	-0.550038	0.082081	-0.710918	-0.389158	-6.70113	2.14e-11	2	-9	1.98e-13	0.309492	0.140386
GAL3	14	55112993	C	C	0.05925	-0.766466	0.045152	-0.854964	-0.677969	-16.9754	1.41e-64	63.8516	1.09506	0.778266	0	4	-9	----	-9	-0.825527	0.073744	-0.970065	-0.68099	-11.1946	4.69e-29	2	-9	-9	-0.731047	0.057108	-0.842978	-0.619116	-12.8012	1.77e-37	2	-9	1.6e-63	0.311062	-0.09448
PON3	7	95328877	C	T	0.018	-1.42219	0.133955	-1.68474	-1.15964	-10.6169	2.68e-26	25.5726	1.0193	0.312685	0.018935	2	-9	-?-?	-9	-1.21678	0.243597	-1.69423	-0.739326	-4.99503	5.99e-07	1	-9	-9	-1.51123	0.160382	-1.82558	-1.19688	-9.42273	4.68e-21	1	-9	2e-25	0.312671	0.294455
GIF	6	119644095	C	T	0.2585	0.321321	0.029693	0.263122	0.379519	10.8214	2.94e-27	26.5319	1.28279	0.733223	0	4	-9	++++	-9	0.360829	0.049144	0.264506	0.457151	7.34223	2.19e-13	2	-9	-9	0.298606	0.037264	0.225568	0.371643	8.01324	1.17e-15	2	-9	2.24e-26	0.313013	-0.062223
SHPS1	20	1903644	C	G	0.38175	-0.823927	0.019318	-0.861789	-0.786064	-42.6516	0	inf	68.2155	1.03e-14	0.956022	4	-9	----	-9	-0.799388	0.03107	-0.860284	-0.738492	-25.729	6.49e-146	2	-9	-9	-0.839391	0.024665	-0.887734	-0.791049	-34.0323	8.88e-254	2	-9	0	0.31324	0.040003
CTSH	15	78944951	T	C	0.068875	-0.995165	0.049829	-1.09283	-0.8975	-19.9715	1.11e-88	87.953	2.05017	0.562059	0	4	-9	----	-9	-0.933436	0.079149	-1.08857	-0.778305	-11.7935	4.58e-32	2	-9	-9	-1.0357	0.064135	-1.1614	-0.909993	-16.1488	1.3e-58	2	-9	1.48e-87	0.315452	0.102261
MCP1	3	46420583	G	A	0.17	0.333454	0.031968	0.270798	0.396111	10.431	1.92e-25	24.7161	3.35277	0.340365	0.105217	4	-9	++++	-9	0.378549	0.055549	0.269674	0.487424	6.81474	9.8e-12	2	-9	-9	0.311124	0.039089	0.234509	0.387739	7.9593	1.82e-15	2	-9	1.44e-24	0.320863	-0.067425
FABP2	4	119349548	C	T	0.2195	-0.279017	0.029962	-0.337742	-0.220291	-9.31237	1.33e-20	19.8764	1.80845	0.613097	0	4	-9	----	-9	-0.24021	0.049264	-0.336767	-0.143653	-4.87599	1.1e-06	2	-9	-9	-0.301798	0.037745	-0.375779	-0.227817	-7.99561	1.35e-15	2	-9	9.02e-20	0.321006	0.061588
SOST	12	479206	C	C	0.349125	-0.250543	0.022945	-0.295515	-0.20557	-10.9192	1.01e-27	26.9969	1.80446	0.613965	0	4	-9	----	-9	-0.220905	0.037677	-0.294751	-0.147058	-5.86317	4.67e-09	2	-9	-9	-0.268015	0.028929	-0.324715	-0.211315	-9.26471	2.08e-20	2	-9	7.88e-27	0.321296	0.04711
IL2RA	10	6053965	A	C	0.116875	0.871055	0.032605	0.807148	0.934961	26.7151	3.69e-157	156.433	9.33526	0.02515	0.678638	4	-9	++++	-9	0.915121	0.055151	0.807026	1.02322	16.5931	8.78e-62	2	-9	-9	0.847376	0.040427	0.768139	0.926614	20.9606	1.73e-97	2	-9	6.45e-156	0.321823	-0.067745
PCSK9	1	55062245	C	T	0.1735	-0.23716	0.032284	-0.300437	-0.173883	-7.34599	2.13e-13	12.6716	17.4558	0.000569	0.828137	4	-9	----	-9	-0.19376	0.054486	-0.300553	-0.086968	-3.55615	0.000379	2	-9	-9	-0.260641	0.040077	-0.339192	-0.18209	-6.50347	8.12e-11	2	-9	1.17e-12	0.322748	0.066881
CLSTN2	3	139767054	A	G	0.120375	0.338231	0.038235	0.263291	0.413172	8.84618	9.59e-19	18.0183	15.2086	0.001647	0.802743	4	-9	++++	-9	0.389447	0.064442	0.263141	0.515753	6.0434	1.55e-09	2	-9	-9	0.310407	0.047499	0.217309	0.403504	6.53506	6.58e-11	2	-9	6.24e-18	0.323473	-0.07904
SORT1	1	109334263	T	C	0.172875	-0.233169	0.031896	-0.295686	-0.170653	-7.31026	2.78e-13	12.556	6.46929	0.090882	0.536271	4	-9	----	-9	-0.273904	0.052455	-0.376717	-0.171092	-5.22167	1.81e-07	2	-9	-9	-0.209272	0.040177	-0.28802	-0.130525	-5.20874	1.94e-07	2	-9	1.54e-12	0.327976	-0.064632
RNASE3	1	196727803	A	G	0.430375	-0.196144	0.025842	-0.246794	-0.145495	-7.59025	3.34e-14	13.4765	4.83603	0.184205	0.379656	4	-9	----	-9	-0.227812	0.041477	-0.309108	-0.146516	-5.49242	4.06e-08	2	-9	-9	-0.176054	0.033037	-0.240806	-0.111301	-5.32897	1.01e-07	2	-9	1.92e-13	0.329017	-0.051758
CLSTN2	3	140448648	A	T	0.00325	2.25897	0.208576	1.85016	2.66778	10.8304	2.66e-27	26.5747	1.1751	0.758983	0	4	-9	++++	-9	2.0373	0.309638	1.43041	2.64419	6.57963	4.88e-11	2	-9	-9	2.4431	0.282209	1.88997	2.99623	8.65706	5.11e-18	2	-9	2.12e-26	0.332728	0.405798
ICAM2	9	133279427	T	C	0.268875	-0.654863	0.025882	-0.705593	-0.604134	-25.3015	3.59e-141	140.445	6.31321	0.097327	0.524806	4	-9	----	-9	-0.621023	0.043522	-0.706327	-0.53572	-14.2691	3.77e-46	2	-9	-9	-0.67338	0.032194	-0.73648	-0.61028	-20.9164	4.36e-97	2	-9	6.12e-140	0.333464	0.052357
BMP6	4	186235350	T	T	0.46475	-0.477518	0.024774	-0.526074	-0.428962	-19.2753	9.86e-83	82.006	1.59432	0.660678	0	4	-9	----	-9	-0.50834	0.040413	-0.587549	-0.429132	-12.5788	3.02e-36	2	-9	-9	-0.458962	0.031356	-0.52042	-0.397504	-14.6371	1.81e-48	2	-9	1.32e-81	0.334362	-0.049378
ANGPTL1	1	178557947	A	A	0.473125	-0.17063	0.024322	-0.218302	-0.122958	-7.01534	2.38e-12	11.6226	3.39669	0.334411	0.116787	4	-9	----	-9	-0.14018	0.039927	-0.218437	-0.061923	-3.51088	0.00045	2	-9	-9	-0.188597	0.03067	-0.24871	-0.128484	-6.14926	8.02e-10	2	-9	1.3e-11	0.336207	0.048417
ENPP7	17	79722727	G	G	0.347	0.846465	0.020989	0.805327	0.887603	40.3295	0	inf	8.3601	0.039127	0.641153	4	-9	++++	-9	0.820126	0.034707	0.752101	0.88815	23.6302	2.19e-123	2	-9	-9	0.861652	0.026354	0.809998	0.913306	32.6953	2.17e-234	2	-9	0	0.340626	0.041526
MMP7	11	102536460	C	T	0.357375	-0.24596	0.02254	-0.290138	-0.201782	-10.9123	1.09e-27	26.9643	15.5999	0.00137	0.807691	4	-9	----	-9	-0.272357	0.035781	-0.342488	-0.202226	-7.61171	2.83e-14	2	-9	-9	-0.228595	0.029021	-0.285477	-0.171713	-7.87674	3.52e-15	2	-9	8.84e-27	0.342162	-0.043762
CD93	2	207672303	G	C	0.005	-1.73506	0.241426	-2.20825	-1.26186	-7.1867	6.91e-13	12.1604	0.902277	0.342172	0	2	-9	?-?-	-9	-1.51062	0.337806	-2.17272	-0.848522	-4.47186	7.86e-06	1	-9	-9	-1.96938	0.345168	-2.64591	-1.29285	-5.70556	1.19e-08	1	-9	3.88e-12	0.342162	0.458759
SELP	1	169593666	T	C	0.19575	-0.378516	0.030501	-0.438298	-0.318734	-12.4099	2.52e-35	34.5984	2.34892	0.503214	0	4	-9	----	-9	-0.338216	0.052638	-0.441386	-0.235046	-6.42537	1.36e-10	2	-9	-9	-0.398888	0.037424	-0.47224	-0.325536	-10.6585	1.71e-26	2	-9	2.32e-34	0.347517	0.060672
GAL3	14	55257674	T	T	0.20275	-0.299632	0.034335	-0.366928	-0.232337	-8.72685	2.77e-18	17.5577	3.71631	0.293771	0.192748	4	-9	----	-9	-0.251258	0.061907	-0.372595	-0.12992	-4.05865	4.99e-05	2	-9	-9	-0.321123	0.041262	-0.401997	-0.240249	-7.78249	7.45e-15	2	-9	1.87e-17	0.34768	0.069865
CD4	12	6787380	G	A	0.4055	-0.328196	0.023585	-0.374423	-0.281968	-13.9152	5.66e-44	43.2475	8.4756	0.03714	0.646043	4	-9	----	-9	-0.29927	0.039145	-0.375993	-0.222546	-7.64524	2.18e-14	2	-9	-9	-0.344682	0.029552	-0.402604	-0.28676	-11.6636	2.12e-31	2	-9	5.85e-43	0.354492	0.045412
TNFRSF10A	8	23225458	G	T	0.391375	0.378819	0.020482	0.338673	0.418964	18.4949	2.58e-76	75.5887	6.74284	0.080562	0.555084	4	-9	++++	-9	0.404076	0.034259	0.336929	0.471224	11.7948	4.51e-32	2	-9	-9	0.364768	0.025552	0.314686	0.41485	14.2754	3.45e-46	2	-9	3.46e-75	0.357701	-0.039308
QDPR	4	17525059	C	A	0.225375	-0.328442	0.028313	-0.383936	-0.272948	-11.6003	4.46e-31	30.351	1.27261	0.735648	0	4	-9	----	-9	-0.293017	0.047826	-0.386756	-0.199278	-6.12674	9.24e-10	2	-9	-9	-0.347556	0.035131	-0.416413	-0.278699	-9.89314	4.77e-23	2	-9	3.94e-30	0.358063	0.054539
AXL	19	41233275	C	G	0.3795	-0.208803	0.024651	-0.257119	-0.160488	-8.47047	2.58e-17	16.5888	1.35031	0.717223	0	4	-9	----	-9	-0.239348	0.041465	-0.320619	-0.158077	-5.77229	8.03e-09	2	-9	-9	-0.192107	0.030656	-0.252194	-0.132021	-6.26648	3.81e-10	2	-9	1.73e-16	0.359606	-0.047241
CA5A	16	87893616	C	T	0.176375	0.834153	0.030696	0.773989	0.894316	27.175	1.51e-162	161.821	10.0717	0.017966	0.702135	4	-9	++++	-9	0.797322	0.050946	0.697468	0.897176	15.6504	3.69e-55	2	-9	-9	0.855143	0.038461	0.77976	0.930526	22.2343	1.85e-109	2	-9	2.91e-161	0.36503	0.057821
TIE2	9	27212065	A	T	0.045	0.824327	0.059841	0.707038	0.941616	13.7752	3.96e-43	42.402	14.5443	0.002251	0.793733	4	-9	++++	-9	0.893701	0.09804	0.701543	1.08586	9.11567	8.3e-20	2	-9	-9	0.783135	0.075547	0.635063	0.931206	10.3663	3.79e-25	2	-9	4.18e-42	0.371682	-0.110566
CTSZ	20	59027157	T	C	0.0115	-2.02549	0.132037	-2.28428	-1.7667	-15.3404	4.58e-53	52.3393	0.780123	0.377104	0	2	-9	?-?-	-9	-1.85831	0.230784	-2.31065	-1.40597	-8.05216	8.54e-16	1	-9	-9	-2.10684	0.160987	-2.42238	-1.79131	-13.087	4.29e-39	1	-9	5.37e-52	0.3771	0.248533
PDGFSUBUNITA	7	623399	A	C	0.0065	-2.01074	0.240691	-2.4825	-1.53899	-8.35405	6.95e-17	16.1581	0.758064	0.383935	0	2	-9	--	-9	-1.78652	0.352497	-2.47741	-1.09563	-5.06818	4.09e-07	1	-9	-9	-2.2066	0.329448	-2.85232	-1.56089	-6.69789	2.19e-11	1	-9	4.79e-16	0.383933	0.420083
IL1RA	2	113078588	A	T	0.27175	0.22539	0.028217	0.170085	0.280694	7.98785	1.44e-15	14.8413	1.07427	0.783288	0	4	-9	++++	-9	0.192482	0.047492	0.099398	0.285566	4.05296	5.11e-05	2	-9	-9	0.243344	0.035079	0.174589	0.3121	6.93696	4.16e-12	2	-9	9.63e-15	0.388987	0.050862
PRELP	4	186248013	T	C	0.468625	-0.155222	0.023019	-0.200339	-0.110104	-6.7432	1.61e-11	10.7942	5.8596	0.118644	0.48802	4	-9	----	-9	-0.180313	0.037359	-0.253537	-0.107088	-4.82644	1.41e-06	2	-9	-9	-0.139866	0.029226	-0.197149	-0.082584	-4.78574	1.73e-06	2	-9	9.3e-11	0.393819	-0.040447
CCL17	3	42864624	C	T	0.052125	0.58432	0.057469	0.471681	0.696958	10.1676	2.96e-24	23.5281	6.26459	0.099423	0.521118	4	-9	++++	-9	0.519159	0.096352	0.330309	0.708008	5.38815	7.28e-08	2	-9	-9	0.620301	0.071598	0.479968	0.760634	8.6636	4.83e-18	2	-9	2.5e-23	0.399476	0.101142
PRTN3	1	196733680	T	C	0.43275	-0.209743	0.025582	-0.259884	-0.159602	-8.19881	2.55e-16	15.5928	7.09629	0.068891	0.577244	4	-9	----	-9	-0.23709	0.041517	-0.318463	-0.155717	-5.71072	1.15e-08	2	-9	-9	-0.193004	0.032481	-0.256667	-0.129341	-5.94203	2.89e-09	2	-9	1.78e-15	0.402969	-0.044086
CHI3L1	8	125469835	G	A	0.462625	-0.153655	0.021653	-0.196096	-0.111215	-7.09614	1.33e-12	11.8747	3.26261	0.352881	0.08049	4	-9	----	-9	-0.129857	0.035954	-0.200327	-0.059387	-3.61176	0.000306	2	-9	-9	-0.1672	0.027124	-0.220363	-0.114036	-6.16424	7.3e-10	2	-9	8.25e-12	0.407031	0.037343
HO1	4	186239096	T	C	0.476	-0.385297	0.036355	-0.456553	-0.31404	-10.598	3.27e-26	25.485	0.682008	0.408896	0	2	-9	-?-?	-9	-0.349346	0.056717	-0.460511	-0.238181	-6.15949	7.52e-10	1	-9	-9	-0.410371	0.047366	-0.503209	-0.317533	-8.66377	4.82e-18	1	-9	2.9e-25	0.408898	0.061025
CTSO	4	156006379	A	T	0.0335	-1.74704	0.085185	-1.914	-1.58008	-20.5088	2.06e-93	92.6863	0.641376	0.423213	0	2	-9	--	-9	-1.66273	0.13542	-1.92816	-1.39731	-12.2783	1.29e-34	1	-9	-9	-1.80225	0.109581	-2.01702	-1.58747	-16.4467	9.93e-61	1	-9	3.36e-92	0.423218	0.139512
TM	20	23048087	A	G	0.120375	0.555656	0.032455	0.492044	0.619268	17.1207	1.17e-65	64.9311	6.3307	0.096584	0.526119	4	-9	++++	-9	0.588642	0.052857	0.485044	0.692241	11.1366	8.99e-29	2	-9	-9	0.535693	0.04112	0.455098	0.616287	13.0276	9.35e-39	2	-9	1.64e-64	0.429139	-0.052949
CTSD	12	101948954	A	A	0.008	1.0237	0.14676	0.736054	1.31135	6.97535	3.17e-12	11.4989	0.624273	0.429464	0	2	-9	?+?+	-9	0.763059	0.361057	0.055388	1.47073	2.1134	0.034587	1	-9	-9	1.07529	0.160629	0.760459	1.39012	6.69427	2.25e-11	1	-9	1.99e-11	0.429469	0.312232
CCL24	7	75840133	T	C	0.12	1.23926	0.032534	1.17549	1.30303	38.0917	2.12E-317	316.674	2.75103	0.431625	0	4	-9	++++	-9	1.21096	0.049067	1.11479	1.30713	24.6799	2.05e-134	2	-9	-9	1.26146	0.043461	1.17628	1.34665	29.0255	3.71e-185	2	-9	6.24E-316	0.440985	0.050506
CD93	20	23085700	T	A	0.005	-2.36604	0.224993	-2.80703	-1.92506	-10.5161	7.83e-26	25.1062	0.5884	0.443038	0	2	-9	?-?-	-9	-2.57164	0.349947	-3.25754	-1.88575	-7.34866	2.09e-13	1	-9	-9	-2.22117	0.293755	-2.79693	-1.64541	-7.56131	4.17e-14	1	-9	7.22e-25	0.443046	-0.350473
SPON2	4	602722	A	G	0.004	-2.39477	0.218821	-2.82366	-1.96588	-10.944	7.66e-28	27.1156	0.587918	0.443226	0	2	-9	?-?-	-9	-2.66391	0.413627	-3.47462	-1.8532	-6.44037	1.23e-10	1	-9	-9	-2.29018	0.257861	-2.79558	-1.78477	-8.88144	6.99e-19	1	-9	7.32e-27	0.443234	-0.373734
CTSH	15	78938395	T	G	0.115125	1.13916	0.036092	1.06842	1.2099	31.5627	1.43e-218	217.845	0.900852	0.825222	0	4	-9	++++	-9	1.10417	0.058198	0.990106	1.21824	18.9726	3.27e-80	2	-9	-9	1.16102	0.046007	1.07085	1.2512	25.2355	1.91e-140	2	-9	3.55e-217	0.44354	0.056845
IGFBP7	4	67658568	A	G	0.0065	1.62333	0.15852	1.31263	1.93403	10.2405	1.4e-24	23.854	0.585078	0.444329	0	2	-9	?+?+	-9	1.85265	0.339131	1.18796	2.51735	5.46294	4.79e-08	1	-9	-9	1.55922	0.179316	1.20776	1.91068	8.69539	3.65e-18	1	-9	1.26e-23	0.444337	-0.293432
CEACAM8	1	196733680	T	C	0.43275	-0.202195	0.025723	-0.252611	-0.151778	-7.86048	4.01e-15	14.3967	9.43898	0.023989	0.682169	4	-9	----	-9	-0.226409	0.04112	-0.307004	-0.145815	-5.50609	3.76e-08	2	-9	-9	-0.186626	0.032971	-0.251249	-0.122004	-5.66038	1.55e-08	2	-9	2.88e-14	0.45037	-0.039783
CPB1	16	75200974	A	C	0.07	-0.394647	0.050765	-0.494145	-0.295148	-7.77407	7.96e-15	14.099	0.612138	0.893648	0	4	-9	----	-9	-0.449238	0.088805	-0.623296	-0.275179	-5.05867	4.3e-07	2	-9	-9	-0.36815	0.06187	-0.489414	-0.246885	-5.9504	2.75e-09	2	-9	5.68e-14	0.453745	-0.081088
PRSS27	16	2717894	C	T	0.04275	0.478317	0.060837	0.359076	0.597557	7.86224	3.96e-15	14.4028	0.863759	0.834163	0	4	-9	++++	-9	0.42416	0.094569	0.238805	0.609514	4.4852	7.39e-06	2	-9	-9	0.516554	0.079463	0.360807	0.672301	6.50056	8.27e-11	2	-9	2.85e-14	0.45447	0.092394
SLAMF7	1	160750284	T	C	0.104875	-0.772599	0.038854	-0.848753	-0.696444	-19.8845	6.33e-88	87.1985	16.2425	0.001011	0.815299	4	-9	----	-9	-0.735975	0.062628	-0.858726	-0.613225	-11.7516	7.53e-32	2	-9	-9	-0.795515	0.049541	-0.892615	-0.698415	-16.0577	5.65e-58	2	-9	1.05e-86	0.455912	0.05954
ACP6	1	147654322	A	G	0.017875	-1.55496	0.091867	-1.73502	-1.3749	-16.9262	3.24e-64	63.4888	1.77682	0.619992	0	4	-9	----	-9	-1.47451	0.142034	-1.7529	-1.19612	-10.3814	3.24e-25	2	-9	-9	-1.61283	0.120456	-1.84892	-1.37674	-13.3894	7.68e-41	2	-9	4.66e-63	0.45767	0.138317
CXCL16	3	45899714	A	G	0.0085	1.46103	0.200134	1.06877	1.85329	7.30027	2.99e-13	12.5238	0.539185	0.462771	0	2	-9	+?+?	-9	1.27317	0.324819	0.636523	1.90982	3.91962	8.95e-05	1	-9	-9	1.57599	0.254094	1.07797	2.07401	6.20239	5.73e-10	1	-9	2.04e-12	0.462782	0.30282
PSPD	10	79946568	G	A	0.39325	-0.715355	0.02303	-0.760494	-0.670216	-31.0618	9.39e-212	211.027	3.79709	0.284225	0.209921	4	-9	----	-9	-0.735753	0.0361	-0.806508	-0.664998	-20.3812	2.81e-92	2	-9	-9	-0.701356	0.029906	-0.759972	-0.642739	-23.4517	1.47e-121	2	-9	2.35e-210	0.463106	-0.034397
SUMF2	7	71973324	T	C	0.008	-1.39406	0.19483	-1.77593	-1.0122	-7.15529	8.69e-13	12.0609	0.530921	0.46622	0	2	-9	-?-?	-9	-1.28234	0.247929	-1.76828	-0.796401	-5.17222	2.36e-07	1	-9	-9	-1.57445	0.315033	-2.19191	-0.956984	-4.99773	5.91e-07	1	-9	5.85e-12	0.466232	0.292107
IL17RA	22	17100948	A	C	0.466375	0.218684	0.025716	0.168281	0.269087	8.50387	1.93e-17	16.7134	9.67789	0.021512	0.690015	4	-9	++++	-9	0.193872	0.042772	0.11004	0.277704	4.53274	5.91e-06	2	-9	-9	0.232731	0.032182	0.169654	0.295808	7.23167	4.97e-13	2	-9	1.52e-16	0.467869	0.038859
CCDC80	4	186243195	A	G	0.469375	-0.22601	0.021554	-0.268257	-0.183764	-10.4856	1.08e-25	24.9661	9.43568	0.024026	0.682058	4	-9	----	-9	-0.245942	0.03493	-0.314405	-0.177479	-7.04102	1.98e-12	2	-9	-9	-0.213753	0.027391	-0.26744	-0.160066	-7.8037	6.3e-15	2	-9	1.03e-24	0.468372	-0.032189
ACP6	1	147656613	C	T	0.006875	-1.32296	0.14759	-1.61223	-1.03368	-8.96374	3.33e-19	18.4781	2.89302	0.408415	0	4	-9	----	-9	-1.44353	0.223107	-1.88082	-1.00624	-6.47013	1.01e-10	2	-9	-9	-1.22914	0.196806	-1.61488	-0.843397	-6.24543	4.36e-10	2	-9	2.75e-18	0.471144	-0.214393
PAI	7	101139179	A	G	0.353875	-0.199859	0.025758	-0.250345	-0.149373	-7.75901	8.96e-15	14.0475	1.44384	0.695291	0	4	-9	----	-9	-0.1766	0.041399	-0.257743	-0.095458	-4.2658	2.02e-05	2	-9	-9	-0.214551	0.032903	-0.27904	-0.150061	-6.52075	7.24e-11	2	-9	6.54e-14	0.472989	0.037951
MEP1B	18	32113622	T	T	0.002	2.92857	0.375576	2.19244	3.6647	7.79755	6.61e-15	14.1796	0.512179	0.474197	0	2	-9	?+?+	-9	3.55331	0.95031	1.6907	5.41592	3.7391	0.000186	1	-9	-9	2.81293	0.408862	2.01156	3.6143	6.8799	6.22e-12	1	-9	4.85e-14	0.47421	-0.740381
VSIG2	11	124706898	C	A	0.008	-1.84366	0.197705	-2.23116	-1.45616	-9.32533	1.18e-20	19.9294	0.506244	0.476769	0	2	-9	?-?-	-9	-1.94593	0.244432	-2.42502	-1.46684	-7.96102	1.79e-15	1	-9	-9	-1.65018	0.33621	-2.30915	-0.991206	-4.90818	9.36e-07	1	-9	1.02e-19	0.476782	-0.295755
LRP11	6	149777465	T	T	0.37225	0.461732	0.021259	0.420065	0.503399	21.7196	1.54e-104	103.812	3.70992	0.294539	0.191358	4	-9	++++	-9	0.481716	0.035456	0.412223	0.551209	13.5864	5.31e-42	2	-9	-9	0.450515	0.026563	0.398451	0.502579	16.9602	1.82e-64	2	-9	2.85e-103	0.481278	-0.031201
CCL17	1	159205564	G	A	0.40475	-0.174102	0.026176	-0.225406	-0.122797	-6.65126	3.01e-11	10.5215	7.42122	0.059618	0.595754	4	-9	----	-9	-0.149507	0.04388	-0.235512	-0.063502	-3.40717	0.00066	2	-9	-9	-0.187688	0.032614	-0.251611	-0.123765	-5.75484	8.9e-09	2	-9	1.94e-10	0.484975	0.038181
CCL16	17	35980421	C	T	0.07675	-1.36356	0.0372	-1.43647	-1.29065	-36.6546	4.65e-294	293.332	0.890481	0.827724	0	4	-9	----	-9	-1.40201	0.066456	-1.53226	-1.27176	-21.0967	9.81e-99	2	-9	-9	-1.34601	0.044893	-1.434	-1.25802	-29.9829	1.94e-197	2	-9	1.39e-292	0.485058	-0.055995
HOSCAR	19	54095964	T	C	0.087125	-0.984951	0.038875	-1.06115	-0.908755	-25.3361	1.49e-141	140.825	3.19008	0.363236	0.059586	4	-9	----	-9	-0.951332	0.062019	-1.07289	-0.829775	-15.3394	4.65e-53	2	-9	-9	-1.00671	0.049894	-1.1045	-0.908916	-20.1768	1.79e-90	2	-9	3.19e-140	0.48662	0.055377
ICAM2	3	98698056	G	T	0.469375	0.64377	0.022075	0.600503	0.687037	29.1629	6.78e-187	186.169	0.675007	0.879066	0	4	-9	++++	-9	0.662587	0.03506	0.593869	0.731304	18.8987	1.33e-79	2	-9	-9	0.63141	0.028415	0.575717	0.687103	22.2214	2.47e-109	2	-9	1.65e-185	0.489677	-0.031177
TIE2	9	26845961	G	G	0.047	-0.642581	0.079259	-0.797928	-0.487233	-8.10736	5.44e-16	15.2647	0.469908	0.493029	0	2	-9	?-?-	-9	-0.556621	0.148346	-0.847379	-0.265863	-3.75218	0.000177	1	-9	-9	-0.676922	0.093764	-0.860699	-0.493145	-7.21945	5.44e-13	1	-9	4.22e-15	0.493045	0.120301
IL17RA	22	17111130	G	A	0.003875	2.02034	0.178828	1.66984	2.37084	11.2977	1.46e-29	28.8362	6.98621	0.072339	0.570582	4	-9	++++	-9	1.89809	0.252666	1.40287	2.39332	7.51225	6.07e-14	2	-9	-9	2.14304	0.253135	1.64689	2.63918	8.46598	2.68e-17	2	-9	1.52e-28	0.493447	0.244945
LILRA5	19	54302450	T	T	0.217	-0.414321	0.02728	-0.46779	-0.360852	-15.1876	4.76e-52	51.3223	7.64806	0.053874	0.607743	4	-9	----	-9	-0.438747	0.045168	-0.527277	-0.350218	-9.71363	2.82e-22	2	-9	-9	-0.400294	0.034228	-0.467381	-0.333206	-11.6948	1.47e-31	2	-9	6.49e-51	0.497455	-0.038453
PSPD	6	31365326	G	A	0.014875	1.02234	0.108848	0.808994	1.23568	9.3923	6.25e-21	20.2044	1.63754	0.650907	0	4	-9	++++	-9	0.913233	0.194569	0.531877	1.29459	4.69361	2.73e-06	2	-9	-9	1.07204	0.13132	0.814648	1.32942	8.16352	3.42e-16	2	-9	5.56e-20	0.498732	0.158803
ADAMTS13	4	186240347	A	G	0.46675	0.211736	0.025568	0.161624	0.261849	8.28142	1.28e-16	15.8923	4.51589	0.210877	0.335679	4	-9	++++	-9	0.23368	0.041333	0.152668	0.314692	5.65366	1.61e-08	2	-9	-9	0.198135	0.03254	0.134356	0.261914	6.0889	1.17e-09	2	-9	1.02e-15	0.499248	-0.035545
IGGFCRECEPTORIIB	1	161531106	A	C	0.026375	1.15426	0.085882	0.985931	1.32259	13.4401	3.87e-41	40.4121	2.78889	0.425332	0	4	-9	++++	-9	1.06625	0.156528	0.75946	1.37305	6.81191	9.99e-12	2	-9	-9	1.19216	0.102724	0.990822	1.3935	11.6055	4.19e-31	2	-9	4.75e-40	0.50129	0.125906
CTSD	11	1761176	C	G	0.151125	-0.47395	0.030491	-0.533712	-0.414188	-15.5441	1.95e-54	53.7102	1.0826	0.781276	0	4	-9	----	-9	-0.446968	0.050737	-0.546412	-0.347524	-8.80953	1.33e-18	2	-9	-9	-0.489203	0.038148	-0.563972	-0.414433	-12.8239	1.32e-37	2	-9	2.74e-53	0.505848	0.042235
APN	15	89819043	A	G	0.3425	0.21851	0.026108	0.16734	0.269681	8.36961	6.09e-17	16.2153	2.44332	0.485621	0	4	-9	++++	-9	0.239623	0.041263	0.158748	0.320499	5.8072	6.52e-09	2	-9	-9	0.204416	0.033714	0.138337	0.270495	6.06328	1.37e-09	2	-9	4.94e-16	0.508803	-0.035207
IL1RT2	2	102000516	A	T	0.435125	-0.475842	0.023637	-0.52217	-0.429514	-20.1316	4.46e-90	89.3505	2.38396	0.496628	0	4	-9	----	-9	-0.496796	0.039564	-0.574342	-0.41925	-12.5566	4e-36	2	-9	-9	-0.464213	0.029475	-0.521983	-0.406443	-15.7496	7.73e-56	2	-9	7.93e-89	0.508998	-0.032583
TNFRSF10C	19	43648948	G	A	0.152125	-1.07994	0.030118	-1.13897	-1.02091	-35.8568	1.73e-281	280.762	8.86768	0.031103	0.661693	4	-9	----	-9	-1.05267	0.051174	-1.15298	-0.952372	-20.5704	5.79e-94	2	-9	-9	-1.09439	0.037253	-1.16741	-1.02137	-29.3769	1.28e-189	2	-9	5.22e-280	0.509904	0.041714
LILRA5	1	196705584	A	T	0.24975	0.22272	0.027529	0.168763	0.276677	8.09035	6.25e-16	15.204	2.33605	0.505649	0	4	-9	++++	-9	0.199393	0.045218	0.110766	0.288021	4.40959	1.05e-05	2	-9	-9	0.236458	0.034701	0.168444	0.304473	6.81411	9.84e-12	2	-9	4.96e-15	0.515532	0.037065
MMP7	11	102998578	G	T	0.01525	-1.02106	0.100746	-1.21852	-0.823597	-10.135	4.14e-24	23.383	0.793852	0.672384	0	3	-9	--?-	-9	-1.12776	0.193175	-1.50638	-0.749137	-5.83802	5.43e-09	2	-9	-9	-0.981195	0.118075	-1.21262	-0.749767	-8.30991	1.01e-16	1	-9	4.02e-23	0.517414	-0.146565
IL17RA	22	17125573	A	G	0.194	-0.429233	0.031371	-0.49072	-0.367746	-13.6825	1.42e-42	41.8465	1.16058	0.762473	0	4	-9	----	-9	-0.402032	0.052634	-0.505196	-0.298869	-7.63821	2.3e-14	2	-9	-9	-0.444219	0.039069	-0.520793	-0.367645	-11.3703	6.37e-30	2	-9	1.81e-41	0.519864	0.042187
CLUL1	18	609954	A	G	0.235875	-0.328065	0.029142	-0.385183	-0.270946	-11.2574	2.3e-29	28.6374	1.83577	0.607181	0	4	-9	----	-9	-0.304568	0.046887	-0.396466	-0.212671	-6.49586	8.54e-11	2	-9	-9	-0.342856	0.037201	-0.41577	-0.269943	-9.21636	3.26e-20	2	-9	2.47e-28	0.522381	0.038288
ACP6	1	147652861	T	C	0.0095	2.4088	0.166686	2.0821	2.73551	14.4511	2.73e-47	46.5633	0.382985	0.53601	0	2	-9	?+?+	-9	2.26809	0.281932	1.7155	2.82067	8.04479	9.07e-16	1	-9	-9	2.48442	0.206677	2.07933	2.88951	12.0208	3.01e-33	1	-9	3.71e-46	0.53603	0.216336
SERPINA12	14	94499100	T	G	0.028	2.00515	0.072507	1.86303	2.14726	27.6544	2.91e-168	167.537	0.825714	0.843307	0	4	-9	++++	-9	1.93756	0.132313	1.67823	2.19689	14.6438	1.64e-48	2	-9	-9	2.03415	0.086681	1.86426	2.20405	23.467	1.03e-121	2	-9	7.11e-167	0.541437	0.096595
SELP	1	169636217	T	T	0.1915	0.24077	0.03192	0.178206	0.303334	7.54284	4.81e-14	13.3183	3.16952	0.36622	0.053483	4	-9	++++	-9	0.21379	0.054702	0.106573	0.321007	3.90824	9.39e-05	2	-9	-9	0.2547	0.039306	0.17766	0.331741	6.47989	9.49e-11	2	-9	3.68e-13	0.543645	0.04091
ENTPD5	14	74000519	A	G	0.07975	-0.616512	0.046297	-0.707254	-0.525771	-13.3165	2.04e-40	39.6904	0.660199	0.882523	0	4	-9	----	-9	-0.580687	0.075962	-0.729573	-0.431801	-7.64441	2.2e-14	2	-9	-9	-0.637684	0.058396	-0.75214	-0.523228	-10.92	9.98e-28	2	-9	2.61e-39	0.551952	0.056997
RAGE	6	32285670	C	T	0.0125	1.23121	0.120198	0.995622	1.4668	10.2432	1.36e-24	23.8658	5.27622	0.152653	0.431412	4	-9	++++	-9	1.11467	0.230457	0.662971	1.56636	4.83676	1.34e-06	2	-9	-9	1.27476	0.140877	0.998641	1.55088	9.04872	1.53e-19	2	-9	1.38e-23	0.553399	0.160094
CHIT1	1	203215638	C	T	0.189625	-1.01144	0.029644	-1.06954	-0.953338	-34.1194	4.55e-255	254.342	2.57011	0.462754	0	4	-9	----	-9	-0.989287	0.047826	-1.08303	-0.895547	-20.6851	5.41e-95	2	-9	-9	-1.02526	0.037776	-1.0993	-0.951222	-27.1406	3.84e-162	2	-9	1.37e-253	0.555012	0.035976
ACP6	1	120491758	C	C	0.02325	-0.683289	0.091711	-0.863044	-0.503535	-7.45042	9.71e-14	13.0126	1.45066	0.693705	0	4	-9	----	-9	-0.766932	0.169417	-1.09899	-0.434875	-4.52689	6.07e-06	2	-9	-9	-0.648618	0.109076	-0.862406	-0.434829	-5.94649	2.82e-09	2	-9	7.44e-13	0.557099	-0.118314
ST2	2	102371859	G	G	0.020625	-1.03787	0.081996	-1.19858	-0.877154	-12.6576	1.11e-36	35.954	0.633862	0.888639	0	4	-9	----	-9	-1.09054	0.121532	-1.32874	-0.852334	-8.97327	3.05e-19	2	-9	-9	-0.993857	0.11109	-1.21159	-0.776122	-8.94645	3.89e-19	2	-9	1.37e-35	0.557118	-0.096678
PDL2	9	5510544	A	G	0.035	-0.891102	0.088347	-1.06426	-0.717942	-10.0864	6.79e-24	23.1678	0.343056	0.55807	0	2	-9	?-?-	-9	-0.974096	0.166983	-1.30138	-0.646809	-5.8335	5.57e-09	1	-9	-9	-0.858839	0.104112	-1.0629	-0.654779	-8.24918	1.68e-16	1	-9	6.82e-23	0.558092	-0.115257
DPP7	9	137113991	A	G	0.00825	-1.53959	0.148027	-1.82972	-1.24946	-10.4008	2.64e-25	24.5782	1.73684	0.628774	0	4	-9	----	-9	-1.42292	0.249129	-1.91122	-0.934633	-5.71161	1.15e-08	2	-9	-9	-1.60326	0.184036	-1.96397	-1.24255	-8.71163	3.17e-18	2	-9	2.73e-24	0.560444	0.180331
VWF	9	133274084	C	T	0.433375	0.356587	0.023603	0.310324	0.402849	15.1075	1.61e-51	50.7936	5.11418	0.163625	0.413395	4	-9	++++	-9	0.338399	0.039197	0.261572	0.415226	8.63319	6.3e-18	2	-9	-9	0.366933	0.029564	0.308987	0.424879	12.4114	2.48e-35	2	-9	2.32e-50	0.561146	0.028534
RTN4R	22	20185296	T	C	0.172875	0.357529	0.031697	0.295404	0.419654	11.2797	1.79e-29	28.7477	2.20591	0.530785	0	4	-9	++++	-9	0.334257	0.051233	0.233841	0.434674	6.52427	7.07e-11	2	-9	-9	0.37196	0.040345	0.292885	0.451036	9.21959	3.17e-20	2	-9	1.99e-28	0.563171	0.037703
CDH5	16	66398520	T	C	0.26975	-0.1893	0.02784	-0.243866	-0.134734	-6.79964	1.09e-11	10.9635	3.45574	0.326549	0.131878	4	-9	----	-9	-0.211125	0.047108	-0.303456	-0.118794	-4.48175	7.51e-06	2	-9	-9	-0.177586	0.034511	-0.245228	-0.109944	-5.14576	2.72e-07	2	-9	7.74e-11	0.565766	-0.033539
ACE2	12	120979733	G	G	0.3125	-0.21051	0.025775	-0.26103	-0.15999	-8.16709	3.32e-16	15.4786	3.15769	0.367945	0.04994	4	-9	----	-9	-0.190052	0.044068	-0.276425	-0.103678	-4.31266	1.63e-05	2	-9	-9	-0.221149	0.031778	-0.283434	-0.158864	-6.95916	3.56e-12	2	-9	2.79e-15	0.567097	0.031097
PGF	14	74993858	A	G	0.426625	0.159561	0.022108	0.11623	0.202892	7.21738	5.52e-13	12.2581	4.96955	0.174041	0.396323	4	-9	++++	-9	0.14266	0.036934	0.070269	0.215051	3.86256	0.000113	2	-9	-9	0.168997	0.027598	0.114905	0.22309	6.12352	9.43e-10	2	-9	4.15e-12	0.567868	0.026337
TXNDC5	6	7881919	C	C	0.14325	-0.233911	0.03129	-0.295238	-0.172583	-7.47567	8.02e-14	13.0958	0.772097	0.856129	0	4	-9	----	-9	-0.255512	0.049143	-0.351833	-0.159192	-5.19936	2.04e-07	2	-9	-9	-0.219183	0.040577	-0.298715	-0.139651	-5.4016	6.76e-08	2	-9	6.22e-13	0.568669	-0.036329
SELP	1	169594713	G	T	0.07375	-0.732128	0.045447	-0.821203	-0.643052	-16.1096	2.45e-58	57.6112	1.47747	0.687479	0	4	-9	----	-9	-0.770745	0.081697	-0.930872	-0.610618	-9.43416	4.2e-21	2	-9	-9	-0.714822	0.05469	-0.822014	-0.607631	-13.0705	5.33e-39	2	-9	3.77e-57	0.569498	-0.055923
PON3	7	95360067	T	C	0.00625	-1.63081	0.159764	-1.94395	-1.31768	-10.2076	1.96e-24	23.7067	2.34666	0.503641	0	4	-9	----	-9	-1.52102	0.252473	-2.01586	-1.02617	-6.02448	1.75e-09	2	-9	-9	-1.70415	0.206329	-2.10855	-1.29974	-8.25936	1.54e-16	2	-9	2.02e-23	0.57438	0.183129
CD93	11	112478030	C	T	0.0015	-2.57132	0.37125	-3.29897	-1.84367	-6.92613	4.49e-12	11.3476	0.312536	0.576128	0	2	-9	?-?-	-9	-2.16652	0.813725	-3.76142	-0.571616	-2.66247	0.007774	1	-9	-9	-2.67774	0.417201	-3.49545	-1.86002	-6.41834	1.42e-10	1	-9	3.28e-11	0.576151	0.511218
TRAP	19	11580994	A	G	0.115125	-0.426826	0.037113	-0.499568	-0.354085	-11.5007	1.42e-30	29.848	0.876081	0.831196	0	4	-9	----	-9	-0.453269	0.060261	-0.57138	-0.335157	-7.52175	5.65e-14	2	-9	-9	-0.410668	0.047107	-0.502998	-0.318338	-8.71774	3e-18	2	-9	1.63e-29	0.577581	-0.042601
HSP27	7	76294901	T	G	0.29025	-0.536878	0.026577	-0.588969	-0.484788	-20.2012	1.09e-90	89.9608	16.8741	0.00075	0.822213	4	-9	----	-9	-0.555017	0.042054	-0.637443	-0.472592	-13.1978	9.93e-40	2	-9	-9	-0.524817	0.034293	-0.59203	-0.457603	-15.3041	8e-53	2	-9	2.08e-89	0.577855	-0.0302
AZU1	1	196735074	A	G	0.4335	-0.22729	0.025732	-0.277726	-0.176855	-8.83284	1.08e-18	17.9665	11.0829	0.011286	0.729312	4	-9	----	-9	-0.24538	0.041577	-0.326871	-0.163888	-5.90179	3.7e-09	2	-9	-9	-0.216059	0.032761	-0.28027	-0.151848	-6.59506	4.4e-11	2	-9	9.81e-18	0.57966	-0.029321
IL2RA	10	6080706	T	C	0.321	-0.317858	0.024584	-0.366044	-0.269672	-12.9292	3.38e-38	37.4716	6.30331	0.097751	0.52406	4	-9	----	-9	-0.299502	0.041749	-0.381329	-0.217674	-7.17392	7.59e-13	2	-9	-9	-0.327602	0.030418	-0.387221	-0.267984	-10.7701	5.13e-27	2	-9	4.33e-37	0.586458	0.0281
MMP3	11	102845216	G	G	0.4795	-0.421758	0.023522	-0.467861	-0.375655	-17.9303	7.74e-72	71.1114	0.714383	0.869816	0	4	-9	----	-9	-0.404509	0.039776	-0.482469	-0.326549	-10.1698	2.9e-24	2	-9	-9	-0.431034	0.029169	-0.488205	-0.373862	-14.7771	2.29e-49	2	-9	1.33e-70	0.590763	0.026525
CDHR5	11	437335	A	G	0.0125	2.2269	0.16895	1.89576	2.55804	13.1808	1.24e-39	38.9057	0.288881	0.590939	0	2	-9	+?+?	-9	2.33178	0.258108	1.82589	2.83767	9.03412	1.75e-19	1	-9	-9	2.14828	0.223479	1.71026	2.5863	9.6129	7.52e-22	1	-9	1.63e-38	0.590962	-0.183501
SHPS1	20	1571784	T	C	0.1835	0.452312	0.030586	0.392364	0.512261	14.7882	1.94e-49	48.7126	7.83458	0.049557	0.617082	4	-9	++++	-9	0.473291	0.049919	0.375449	0.571133	9.48111	2.68e-21	2	-9	-9	0.439703	0.038701	0.363849	0.515558	11.3615	7.04e-30	2	-9	2.82e-48	0.594923	-0.033588
VCAN	5	83546398	G	A	0.493125	0.235703	0.024402	0.187874	0.283531	9.65905	4.8e-22	21.3187	0.923889	0.819659	0	4	-9	++++	-9	0.219106	0.039701	0.141293	0.29692	5.51893	3.49e-08	2	-9	-9	0.24578	0.030936	0.185146	0.306415	7.94478	2.04e-15	2	-9	4.78e-21	0.596152	0.026674
PDL2	3	98687950	T	C	0.4745	0.366831	0.024179	0.319439	0.414222	15.1712	6.11e-52	51.2139	12.4594	0.005964	0.759218	4	-9	++++	-9	0.350318	0.039516	0.272867	0.427769	8.86527	8.08e-19	2	-9	-9	0.376713	0.03057	0.316795	0.436631	12.3228	7.45e-35	2	-9	9.11e-51	0.597303	0.026395
PDL2	9	5514839	C	T	0.426625	0.399323	0.024643	0.351023	0.447622	16.2046	5.24e-59	58.2804	23.8732	2.65e-05	0.874336	4	-9	++++	-9	0.382901	0.039692	0.305103	0.460698	9.64668	5.42e-22	2	-9	-9	0.409622	0.031434	0.348011	0.471233	13.0311	8.94e-39	2	-9	8.3e-58	0.597694	0.026721
METRNL	17	83085299	T	G	0.045625	-0.543894	0.052273	-0.646349	-0.441438	-10.4048	2.53e-25	24.5968	6.71419	0.081588	0.553185	4	-9	?-?-	-9	-0.507242	0.087	-0.677762	-0.336723	-5.8304	5.68e-09	2	-9	-9	-0.564601	0.065393	-0.692771	-0.43643	-8.63394	6.26e-18	2	-9	2.7e-24	0.598204	0.057359
MMP12	11	102867320	A	A	0.012	-1.19777	0.152888	-1.49743	-0.898107	-7.83429	4.94e-15	14.3061	0.274755	0.60016	0	2	-9	?-?-	-9	-1.32387	0.285049	-1.88257	-0.765175	-4.64436	3.46e-06	1	-9	-9	-1.14684	0.181148	-1.50189	-0.791788	-6.33094	2.52e-10	1	-9	4.1e-14	0.600183	-0.177033
AMBP	9	114069709	G	A	0.01325	-1.23325	0.113235	-1.45519	-1.01131	-10.8911	1.37e-27	26.863	1.61556	0.445847	0	3	-9	-?--	-9	-1.29422	0.162672	-1.61306	-0.975381	-7.95599	1.86e-15	1	-9	-9	-1.17593	0.157719	-1.48506	-0.866806	-7.45589	9.32e-14	2	-9	1.53e-26	0.601659	-0.118285
GIF	11	61202738	G	A	0.40075	-0.237895	0.027135	-0.291079	-0.18471	-8.76714	1.94e-18	17.7126	1.00793	0.799334	0	4	-9	----	-9	-0.218689	0.046017	-0.308881	-0.128496	-4.75237	2.04e-06	2	-9	-9	-0.248133	0.033598	-0.313984	-0.182282	-7.38545	1.59e-13	2	-9	1.78e-17	0.605334	0.029444
TR	3	196073940	C	T	0.41025	0.266021	0.026303	0.214467	0.317575	10.1137	5.14e-24	23.2888	0.654714	0.8838	0	4	-9	++++	-9	0.282428	0.041773	0.200553	0.364304	6.76098	1.42e-11	2	-9	-9	0.255243	0.033858	0.188882	0.321604	7.53873	4.96e-14	2	-9	5.41e-23	0.613175	-0.027185
PRSS27	19	48703417	G	A	0.459875	-0.395657	0.024689	-0.444048	-0.347266	-16.0254	9.5e-58	57.0221	7.51972	0.057054	0.601049	4	-9	----	-9	-0.378802	0.041589	-0.460317	-0.297288	-9.10819	8.89e-20	2	-9	-9	-0.40483	0.03068	-0.464964	-0.344696	-13.195	1.03e-39	2	-9	1.51e-56	0.614554	0.026028
CASP3	4	184671440	C	C	0.14425	-0.264477	0.036163	-0.335357	-0.193597	-7.31341	2.72e-13	12.5662	1.51003	0.679957	0	4	-9	----	-9	-0.288133	0.059926	-0.405587	-0.170679	-4.80818	1.55e-06	2	-9	-9	-0.250928	0.045352	-0.339818	-0.162037	-5.53286	3.23e-08	2	-9	2.15e-12	0.620581	-0.037205
PSPD	16	84369955	A	C	0.13625	-0.259649	0.037573	-0.333293	-0.186005	-6.91044	5.02e-12	11.2996	10.8709	0.012445	0.724034	4	-9	----	-9	-0.284188	0.062536	-0.406759	-0.161616	-4.54435	5.59e-06	2	-9	-9	-0.245787	0.047003	-0.337913	-0.15366	-5.22915	1.74e-07	2	-9	3.78e-11	0.623543	-0.038401
DLK1	14	100709875	G	C	0.28875	-0.422659	0.02493	-0.471522	-0.373796	-16.9538	2.03e-64	63.6927	1.84931	0.604265	0	4	-9	----	-9	-0.440225	0.043638	-0.525756	-0.354694	-10.088	6.68e-24	2	-9	-9	-0.414149	0.030375	-0.473683	-0.354615	-13.6347	2.74e-42	2	-9	3.41e-63	0.623852	-0.026076
LRIG1	3	66384219	C	T	0.301125	-0.70611	0.024239	-0.753618	-0.658602	-29.1311	1.71e-186	185.767	1.15631	0.763501	0	4	-9	----	-9	-0.691461	0.03874	-0.767392	-0.615531	-17.8487	3.35e-71	2	-9	-9	-0.715534	0.031073	-0.776436	-0.654632	-23.0279	2.84e-117	2	-9	4.71e-185	0.627891	0.024073
MARCO	2	118431825	A	G	0.0165	-0.99035	0.139631	-1.26403	-0.716673	-7.09262	1.37e-12	11.8636	0.234009	0.628567	0	2	-9	-?-?	-9	-0.916211	0.207329	-1.32258	-0.509846	-4.41911	1e-05	1	-9	-9	-1.05189	0.188892	-1.42212	-0.68166	-5.56872	2.63e-08	1	-9	1.06e-11	0.62859	0.135678
IL17RA	22	17105693	C	G	0.479625	-0.766372	0.021192	-0.807908	-0.724836	-36.164	2.7e-286	285.569	3.78647	0.285464	0.207705	4	-9	----	-9	-0.780148	0.035629	-0.84998	-0.710315	-21.8965	3.24e-106	2	-9	-9	-0.758831	0.026362	-0.810499	-0.707162	-28.7856	3.84e-182	2	-9	9.07e-285	0.63056	-0.021317
TNFRSF11A	18	62383966	C	G	0.362125	0.324242	0.0229	0.279358	0.369125	14.1592	1.81e-45	44.7416	7.24735	0.064418	0.586056	4	-9	++++	-9	0.309563	0.038169	0.234752	0.384374	8.11036	5.3e-16	2	-9	-9	0.332497	0.028624	0.276394	0.388599	11.6162	3.7e-31	2	-9	2.6e-44	0.630759	0.022934
XCL1	1	168542087	C	G	0.25425	0.611833	0.025394	0.56206	0.661606	24.0934	3.41e-128	127.467	26.338	8.1e-06	0.886096	4	-9	++++	-9	0.595306	0.0428	0.511418	0.679194	13.909	6.17e-44	2	-9	-9	0.620812	0.031547	0.55898	0.682644	19.6789	3.73e-86	2	-9	7.91e-127	0.631459	0.025506
BMP6	5	177409531	A	G	0.234	0.406217	0.030473	0.346489	0.465945	13.3302	1.7e-40	39.7698	1.08156	0.781528	0	4	-9	++++	-9	0.386752	0.050892	0.287004	0.4865	7.5995	3.11e-14	2	-9	-9	0.417097	0.038049	0.342522	0.491673	10.9622	6.27e-28	2	-9	2.32e-39	0.632991	0.030345
TRAP	19	11577385	A	G	0.151375	0.316671	0.032992	0.252006	0.381336	9.59839	8.66e-22	21.0626	9.05229	0.028604	0.668592	4	-9	++++	-9	0.294926	0.056276	0.184624	0.405228	5.24067	1.63e-07	2	-9	-9	0.328058	0.040725	0.248238	0.407878	8.05555	8.31e-16	2	-9	8.81e-21	0.633413	0.033132
CLUL1	18	626518	C	A	0.261875	0.203824	0.028524	0.147917	0.259732	7.14564	9.32e-13	12.0304	6.60377	0.085659	0.545714	4	-9	++++	-9	0.220888	0.04584	0.131042	0.310734	4.81871	1.47e-06	2	-9	-9	0.193042	0.036438	0.121623	0.264461	5.29777	1.2e-07	2	-9	7.3e-12	0.634432	-0.027846
CHRDL2	4	186239096	T	C	0.47	-0.330149	0.036333	-0.401362	-0.258935	-9.08667	1.08e-19	18.9652	0.222618	0.637052	0	2	-9	-?-?	-9	-0.34821	0.052778	-0.451655	-0.244766	-6.59766	4.32e-11	1	-9	-9	-0.313878	0.050093	-0.412061	-0.215695	-6.26587	3.82e-10	1	-9	1.05e-18	0.637074	-0.034332
MEP1B	18	31913063	A	G	0.011	2.33099	0.19483	1.94912	2.71285	11.9642	5.95e-33	32.2253	0.218039	0.640539	0	2	-9	?+?+	-9	2.22149	0.304878	1.62393	2.81905	7.28648	3.32e-13	1	-9	-9	2.40657	0.253298	1.91011	2.90303	9.50096	2.22e-21	1	-9	7.41e-32	0.64056	0.185084
PAR1	5	76732299	T	A	0.152875	-0.222579	0.031025	-0.283388	-0.16177	-7.17417	7.57e-13	12.1207	1.19219	0.754878	0	4	-9	----	-9	-0.204401	0.049816	-0.30204	-0.106762	-4.10312	4.12e-05	2	-9	-9	-0.234097	0.039654	-0.311819	-0.156375	-5.90345	3.66e-09	2	-9	5.98e-12	0.640952	0.029696
CHIT1	1	203229953	G	T	0.048	0.71606	0.058262	0.601865	0.830254	12.2903	1.11e-34	33.9528	0.769001	0.856866	0	4	-9	++++	-9	0.754035	0.101635	0.554829	0.953241	7.41901	1.23e-13	2	-9	-9	0.697472	0.071105	0.558106	0.836839	9.80901	1.1e-22	2	-9	1.43e-33	0.648407	-0.056563
CCL15	17	36002489	C	A	0.05675	1.49769	0.040496	1.41831	1.57706	36.9833	2.55e-299	298.593	3.34816	0.340996	0.103984	4	-9	++++	-9	1.47346	0.0673	1.34155	1.60536	21.8938	3.43e-106	2	-9	-9	1.51144	0.050703	1.41206	1.61082	29.8099	3.44e-195	2	-9	8.89e-298	0.65218	0.037983
CLUL1	18	597095	C	G	0.001	3.12691	0.423471	2.2969	3.95691	7.38399	1.6e-13	12.7951	0.276768	0.870764	0	3	-9	++?+	-9	3.35589	0.665591	2.05133	4.66044	5.04197	4.7e-07	2	-9	-9	2.97118	0.548896	1.89535	4.04702	5.41301	6.34e-08	1	-9	1.31e-12	0.655678	-0.384704
TNFRSF10A	8	23195947	G	T	0.426625	-0.217686	0.022058	-0.260919	-0.174453	-9.869	6.06e-23	22.2173	2.36391	0.500387	0	4	-9	----	-9	-0.230704	0.03679	-0.302813	-0.158596	-6.27082	3.7e-10	2	-9	-9	-0.21038	0.02756	-0.264399	-0.156362	-7.63344	2.39e-14	2	-9	6.43e-22	0.658417	-0.020324
NECTIN2	19	45015617	G	C	0.008	-1.29987	0.143461	-1.58105	-1.01869	-9.0608	1.37e-19	18.8621	0.193461	0.660052	0	2	-9	--	-9	-1.44699	0.363947	-2.16032	-0.733651	-3.97582	7.08e-05	1	-9	-9	-1.2728	0.1561	-1.57876	-0.96685	-8.1538	3.71e-16	1	-9	1.35e-18	0.660072	-0.174182
IL1RL2	2	102212357	A	G	0.442	0.416214	0.024444	0.368305	0.464124	17.0275	5.78e-65	64.238	8.38062	0.038767	0.642031	4	-9	++++	-9	0.40253	0.040028	0.324075	0.480984	10.0563	9.23e-24	2	-9	-9	0.424352	0.030868	0.363852	0.484852	13.7475	5.81e-43	2	-9	1e-63	0.66596	0.021822
SPON1	11	14436274	C	A	0.003	-2.19736	0.263889	-2.71458	-1.68014	-8.32684	8.74e-17	16.0583	0.186093	0.666188	0	2	-9	?-?-	-9	-2.41974	0.579125	-3.55483	-1.28466	-4.17828	2.97e-05	1	-9	-9	-2.13909	0.296454	-2.72014	-1.55804	-7.21557	5.59e-13	1	-9	8.01e-16	0.666208	-0.280656
MARCO	2	113525009	T	C	0.031	-0.694951	0.103673	-0.898149	-0.491753	-6.70332	2.11e-11	10.6755	0.174981	0.675723	0	2	-9	-?-?	-9	-0.644632	0.158801	-0.955883	-0.333382	-4.05936	4.97e-05	1	-9	-9	-0.732327	0.136863	-1.00058	-0.464075	-5.35081	8.95e-08	1	-9	1.6e-10	0.675741	0.087695
EPCAM	19	48705286	T	C	0.451875	0.221096	0.02579	0.170547	0.271646	8.5728	1.07e-17	16.9721	0.984665	0.804962	0	4	-9	++++	-9	0.236109	0.044341	0.149201	0.323018	5.32484	1.03e-07	2	-9	-9	0.213421	0.031705	0.151279	0.275563	6.73143	1.74e-11	2	-9	1.01e-16	0.677258	-0.022688
CCL3	3	46236086	G	A	0.0685	0.393309	0.050566	0.2942	0.492417	7.77819	7.71e-15	14.1131	1.67149	0.64329	0	4	-9	++++	-9	0.364089	0.086523	0.194504	0.533674	4.20801	2.61e-05	2	-9	-9	0.408465	0.062315	0.286328	0.530603	6.55485	5.76e-11	2	-9	6.68e-14	0.677294	0.044376
SUMF2	7	56078132	A	G	0.0135	-1.63527	0.097641	-1.82665	-1.44389	-16.7478	6.61e-63	62.1798	1.8241	0.609704	0	4	-9	----	-9	-1.68148	0.149794	-1.97508	-1.38789	-11.2253	3.31e-29	2	-9	-9	-1.60113	0.128753	-1.85348	-1.34877	-12.4357	1.83e-35	2	-9	1.14e-61	0.684172	-0.080352
NOMO1	16	16214818	T	C	0.23875	-0.432372	0.026619	-0.484545	-0.380198	-16.2429	2.81e-59	58.5508	7.7985	0.050365	0.615311	4	-9	----	-9	-0.446902	0.044579	-0.534276	-0.359528	-10.025	1.27e-23	2	-9	-9	-0.42432	0.033185	-0.489362	-0.359277	-12.7865	2.14e-37	2	-9	4.72e-58	0.684507	-0.022582
TLT2	6	41199359	A	C	0.2855	0.350364	0.026255	0.298905	0.401823	13.3448	1.4e-40	39.8548	4.39879	0.221497	0.317995	4	-9	++++	-9	0.336868	0.042521	0.253527	0.420209	7.9224	2.44e-15	2	-9	-9	0.35868	0.033377	0.293261	0.4241	10.7462	6.65e-27	2	-9	1.97e-39	0.686588	0.021812
IL17RA	4	49516377	T	A	0.016875	-0.709062	0.099934	-0.904933	-0.513191	-7.09529	1.34e-12	11.872	3.08095	0.379312	0.026275	4	-9	----	-9	-0.769898	0.180997	-1.12465	-0.415143	-4.25364	2.13e-05	2	-9	-9	-0.682383	0.11986	-0.917309	-0.447458	-5.69317	1.28e-08	2	-9	1.08e-11	0.686867	-0.087515
ROR1	1	64147962	C	T	0.17225	-0.306598	0.030299	-0.365983	-0.247212	-10.1191	4.87e-24	23.3127	1.92201	0.588751	0	4	-9	----	-9	-0.291408	0.048452	-0.386373	-0.196443	-6.0144	1.86e-09	2	-9	-9	-0.316352	0.038827	-0.392453	-0.240251	-8.14772	3.9e-16	2	-9	5.37e-23	0.687894	0.024944
CTSO	6	160029565	T	C	0.028	1.30516	0.098337	1.11241	1.4979	13.2723	3.69e-40	39.4335	0.157734	0.691251	0	2	-9	++	-9	1.36299	0.175709	1.0186	1.70738	7.75706	9.1e-15	1	-9	-9	1.27878	0.118661	1.04621	1.51136	10.7768	4.78e-27	1	-9	5.18e-39	0.691268	-0.084207
TNFRSF11A	18	62354041	G	A	0.1815	-0.598034	0.026863	-0.650684	-0.545383	-22.2627	9.82e-110	109.008	39.0958	1.66e-08	0.923265	4	-9	----	-9	-0.584626	0.043427	-0.669744	-0.499509	-13.4622	2.87e-41	2	-9	-9	-0.606343	0.034188	-0.673351	-0.539334	-17.7356	2.52e-70	2	-9	2.2e-108	0.6944	0.021717
GLO1	6	38682852	G	T	0.420875	-0.380699	0.025033	-0.429764	-0.331634	-15.2078	3.49e-52	51.4567	2.7377	0.433859	0	4	-9	----	-9	-0.367668	0.042007	-0.450003	-0.285334	-8.75246	2.21e-18	2	-9	-9	-0.387875	0.031173	-0.448973	-0.326776	-12.4428	1.67e-35	2	-9	5.57e-51	0.699306	0.020207
ST2	2	102316102	A	C	0.387	-0.602978	0.023658	-0.649348	-0.556608	-25.4871	3.2e-143	142.494	4.07471	0.253509	0.263752	4	-9	----	-9	-0.590679	0.03967	-0.668433	-0.512925	-14.8896	4.28e-50	2	-9	-9	-0.609767	0.029473	-0.667534	-0.552	-20.6891	4.98e-95	2	-9	8.14e-142	0.699338	0.019088
SELP	9	133263362	G	G	0.255125	-0.201826	0.029003	-0.258671	-0.14498	-6.95885	3.56e-12	11.4481	1.79418	0.616202	0	4	-9	----	-9	-0.186936	0.048419	-0.281837	-0.092034	-3.86079	0.000114	2	-9	-9	-0.210158	0.036219	-0.281148	-0.139168	-5.80236	6.71e-09	2	-9	2.83e-11	0.700953	0.023222
MERTK	2	111990076	A	G	0.512875	-0.218026	0.022389	-0.261909	-0.174143	-9.73794	2.22e-22	21.6541	9.52141	0.023105	0.684921	4	-9	----	-9	-0.228814	0.036157	-0.299683	-0.157945	-6.32826	2.56e-10	2	-9	-9	-0.211317	0.028513	-0.267204	-0.155431	-7.41114	1.31e-13	2	-9	2.38e-21	0.703985	-0.017497
PAPPA	11	57473113	T	C	0.021	-0.765425	0.108946	-0.978959	-0.551891	-7.02573	2.21e-12	11.6549	0.454743	0.796625	0	3	-9	--?-	-9	-0.71273	0.180395	-1.0663	-0.359156	-3.95094	7.86e-05	2	-9	-9	-0.79568	0.136689	-1.06359	-0.52777	-5.8211	6e-09	1	-9	1.79e-11	0.714007	0.08295
ST2	2	102409510	T	C	0.0105	-1.12316	0.112499	-1.34366	-0.902663	-9.98375	1.92e-23	22.7165	1.49183	0.684157	0	4	-9	----	-9	-1.07652	0.170471	-1.41064	-0.742399	-6.31499	2.79e-10	2	-9	-9	-1.15914	0.149734	-1.45262	-0.865665	-7.74136	1.03e-14	2	-9	2.12e-22	0.715767	0.082621
PSPD	10	79934597	T	C	0.06725	0.849241	0.049608	0.752008	0.946473	17.1189	1.21e-65	64.9173	6.45774	0.091344	0.535441	4	-9	++++	-9	0.827309	0.078825	0.672811	0.981807	10.4955	9.74e-26	2	-9	-9	0.863624	0.063836	0.738506	0.988743	13.5288	1.16e-41	2	-9	2.17e-64	0.720336	0.036315
ITGB7	12	53519700	C	T	0.010375	1.26444	0.146186	0.977919	1.55097	8.64957	5.46e-18	17.2627	1.14933	0.76518	0	4	-9	++++	-9	1.34727	0.274176	0.809889	1.88466	4.91391	9.09e-07	2	-9	-9	1.23154	0.172796	0.892863	1.57022	7.12714	1.07e-12	2	-9	5.33e-17	0.721032	-0.11573
CLSTN2	3	139900568	T	C	0.2295	-0.277994	0.029487	-0.335788	-0.220199	-9.42767	4.46e-21	20.3504	1.27482	0.73512	0	4	-9	----	-9	-0.291507	0.049046	-0.387637	-0.195376	-5.94352	2.87e-09	2	-9	-9	-0.270345	0.036901	-0.34267	-0.198019	-7.32628	2.47e-13	2	-9	4.72e-20	0.730264	-0.021162
IL27	10	100049236	T	C	0.0545	-0.442077	0.051845	-0.543694	-0.340461	-8.52689	1.59e-17	16.7996	8.43816	0.037773	0.644472	4	-9	----	-9	-0.461847	0.077423	-0.613595	-0.310098	-5.96526	2.51e-09	2	-9	-9	-0.426006	0.069807	-0.562828	-0.289184	-6.1026	1.07e-09	2	-9	1.53e-16	0.731001	-0.035841
AGRP	16	66475748	G	A	0.005	2.30343	0.223739	1.8649	2.74196	10.2952	7.95e-25	24.0997	2.07041	0.557922	0	4	-9	++++	-9	2.39777	0.355536	1.70092	3.09462	6.7441	1.6e-11	2	-9	-9	2.24157	0.287892	1.6773	2.80584	7.78616	7.24e-15	2	-9	9.1e-24	0.732787	-0.156199
TFPI	2	187487335	G	G	0.433875	0.436731	0.023927	0.389834	0.483628	18.2527	2.23e-74	73.6509	12.8118	0.005062	0.765841	4	-9	++++	-9	0.425826	0.039987	0.347452	0.5042	10.6492	1.89e-26	2	-9	-9	0.442814	0.029863	0.384281	0.501346	14.828	1.07e-49	2	-9	4.27e-73	0.733576	0.016988
GRN	17	44375697	C	A	0.36425	-0.219238	0.025454	-0.269129	-0.169347	-8.61294	7.52e-18	17.1237	1.42619	0.699408	0	4	-9	----	-9	-0.231362	0.043833	-0.317274	-0.14545	-5.27829	1.33e-07	2	-9	-9	-0.213069	0.031267	-0.274352	-0.151786	-6.81453	9.81e-12	2	-9	7.35e-17	0.734053	-0.018293
CD2AP	6	47469961	A	A	0.23775	0.323767	0.029617	0.265717	0.381817	10.9317	8.78e-28	27.0567	1.98859	0.574777	0	4	-9	++++	-9	0.311545	0.04697	0.219483	0.403607	6.63279	3.41e-11	2	-9	-9	0.331833	0.038159	0.257041	0.406626	8.69596	3.64e-18	2	-9	1.06e-26	0.737453	0.020288
TIMP4	3	12099453	C	G	0.121875	-0.338376	0.032914	-0.402887	-0.273864	-10.2805	9.25e-25	24.0338	3.61966	0.305571	0.171193	4	-9	----	-9	-0.353076	0.055546	-0.461947	-0.244206	-6.35645	2.13e-10	2	-9	-9	-0.330421	0.04086	-0.410507	-0.250335	-8.0866	6.45e-16	2	-9	1.06e-23	0.742507	-0.022655
CD164	6	109423238	T	C	0.322125	-0.408063	0.025702	-0.45844	-0.357687	-15.8764	1.03e-56	55.9862	0.28394	0.96302	0	4	-9	----	-9	-0.419064	0.042445	-0.502256	-0.335871	-9.87307	5.82e-23	2	-9	-9	-0.401694	0.032297	-0.464997	-0.338392	-12.4374	1.79e-35	2	-9	1.75e-55	0.744682	-0.01737
IL1RL2	2	102179965	T	G	0.043625	-0.575235	0.060867	-0.694534	-0.455937	-9.45076	3.58e-21	20.446	9.5936	0.022356	0.687292	4	-9	----	-9	-0.549589	0.100583	-0.746732	-0.352447	-5.46405	4.76e-08	2	-9	-9	-0.590053	0.076454	-0.739902	-0.440203	-7.71774	1.24e-14	2	-9	3.83e-20	0.748772	0.040464
IL1RL2	2	89009162	A	G	0.0215	-0.975093	0.122419	-1.21503	-0.735153	-7.96523	1.73e-15	14.7618	0.102442	0.748918	0	2	-9	?-?-	-9	-1.02335	0.194219	-1.40402	-0.642683	-5.26906	1.4e-07	1	-9	-9	-0.943281	0.157687	-1.25235	-0.634216	-5.98201	2.27e-09	1	-9	1.59e-14	0.748925	-0.080072
IL1RT2	2	102283274	A	G	0.0045	-2.0527	0.217111	-2.47823	-1.62716	-9.4546	3.45e-21	20.4619	0.094286	0.758797	0	2	-9	?-?-	-9	-1.91189	0.507376	-2.90634	-0.917428	-3.76818	0.000166	1	-9	-9	-2.08426	0.240214	-2.55508	-1.61344	-8.67667	4.31e-18	1	-9	3.71e-20	0.758802	0.172374
ENTPD5	1	109275536	C	C	0.2595	-0.311018	0.037628	-0.38477	-0.237267	-8.2655	1.46e-16	15.8344	0.093983	0.759174	0	2	-9	?-?-	-9	-0.293403	0.068685	-0.428025	-0.158781	-4.27174	1.96e-05	1	-9	-9	-0.318573	0.044979	-0.406731	-0.230414	-7.08271	1.47e-12	1	-9	1.39e-15	0.759179	0.02517
SERPINB6	6	2973872	G	A	0.115875	0.314494	0.035522	0.244872	0.384117	8.85359	8.97e-19	18.0471	1.24302	0.742707	0	4	-9	++++	-9	0.298434	0.063515	0.173945	0.422923	4.69866	2.66e-06	2	-9	-9	0.321804	0.042849	0.237819	0.405789	7.51011	6.17e-14	2	-9	9.09e-18	0.760356	0.02337
SUMF2	8	9329732	A	G	0.067875	0.352127	0.047749	0.25854	0.445714	7.3746	1.72e-13	12.7646	1.93083	0.586886	0	4	-9	++++	-9	0.371513	0.079725	0.215252	0.527774	4.65993	3.21e-06	2	-9	-9	0.341283	0.059625	0.224418	0.458149	5.72381	1.07e-08	2	-9	1.48e-12	0.7614	-0.03023
PSGL1	12	97893711	C	T	0.0035	-2.5103	0.31079	-3.11945	-1.90115	-8.07717	6.96e-16	15.1571	0.092021	0.761623	0	2	-9	?-?-	-9	-2.38595	0.514432	-3.39424	-1.37766	-4.63802	3.57e-06	1	-9	-9	-2.58178	0.39001	-3.3462	-1.81736	-6.61977	3.72e-11	1	-9	6.5e-15	0.761627	0.195831
TNFRSF14	1	2535830	T	C	0.013	-0.969224	0.128039	-1.22018	-0.718267	-7.56974	3.91e-14	13.4079	0.089676	0.764589	0	2	-9	?-?-	-9	-0.91283	0.227725	-1.35917	-0.466488	-4.00847	6.17e-05	1	-9	-9	-0.995293	0.15483	-1.29876	-0.691826	-6.42829	1.33e-10	1	-9	3.45e-13	0.764593	0.082463
KYAT1	9	126833282	C	T	0.0055	-1.70972	0.219322	-2.13959	-1.27985	-7.79545	6.72e-15	14.1724	0.089426	0.764908	0	2	-9	--	-9	-1.7999	0.372893	-2.53077	-1.06903	-4.82686	1.41e-06	1	-9	-9	-1.66202	0.27119	-2.19355	-1.13049	-6.12862	9.13e-10	1	-9	6.09e-14	0.764911	-0.137882
CXCL16	17	4734036	C	C	0.134125	0.24454	0.034326	0.177261	0.311819	7.12404	1.09e-12	11.9623	7.10675	0.068572	0.577866	4	-9	++++	-9	0.258838	0.060227	0.140793	0.376883	4.2977	1.75e-05	2	-9	-9	0.237661	0.041775	0.155782	0.319541	5.68905	1.31e-08	2	-9	9.15e-12	0.772651	-0.021177
PAPPA	11	57389932	A	G	0.24125	-0.299144	0.030108	-0.358156	-0.240131	-9.93559	3.12e-23	22.5063	3.53631	0.316083	0.151658	4	-9	----	-9	-0.310823	0.050998	-0.410778	-0.210867	-6.09485	1.13e-09	2	-9	-9	-0.292895	0.037303	-0.366009	-0.21978	-7.8517	4.3e-15	2	-9	3.52e-22	0.77661	-0.017928
AMBP	17	28391573	C	T	0.4985	0.16029	0.022802	0.115597	0.204982	7.02956	2.15e-12	11.6668	20.1818	0.000156	0.851351	4	-9	++++	-9	0.15147	0.039012	0.075006	0.227933	3.88266	0.000104	2	-9	-9	0.164867	0.028102	0.109786	0.219948	5.86664	4.57e-09	2	-9	1.79e-11	0.780515	0.013397
FAS	10	88979722	A	G	0.008	-1.60317	0.151275	-1.89967	-1.30667	-10.5977	3.28e-26	25.4835	0.072628	0.787548	0	2	-9	?-?-	-9	-1.65107	0.233391	-2.10851	-1.19362	-7.07426	1.56e-12	1	-9	-9	-1.56847	0.198653	-1.95783	-1.17911	-7.89552	3.03e-15	1	-9	3.95e-25	0.787547	-0.082597
KLK10	19	51019947	T	C	0.478625	-0.612974	0.022716	-0.657498	-0.568449	-26.9837	2.7e-160	159.569	3.54832	0.314549	0.154529	4	-9	----	-9	-0.621204	0.03809	-0.69586	-0.546548	-16.3089	9.56e-60	2	-9	-9	-0.60843	0.0283	-0.663899	-0.552961	-21.499	1.83e-102	2	-9	7.51e-159	0.787781	-0.012774
ACP6	1	147609390	A	G	0.3395	-0.90856	0.020423	-0.948588	-0.868531	-44.4878	0	inf	12.5239	0.005788	0.760459	4	-9	----	-9	-0.915973	0.034435	-0.983466	-0.848481	-26.6	7.95e-156	2	-9	-9	-0.904537	0.025365	-0.954253	-0.854821	-35.6606	1.94e-278	2	-9	0	0.789161	-0.011436
MEPE	5	177415473	T	C	0.238375	0.245675	0.028848	0.189133	0.302217	8.51618	1.74e-17	16.7595	5.99472	0.111867	0.49956	4	-9	++++	-9	0.25581	0.047853	0.162019	0.349602	5.34577	9.2e-08	2	-9	-9	0.239888	0.036157	0.169021	0.310755	6.63465	3.37e-11	2	-9	1.72e-16	0.790642	-0.015922
GRN	1	109275908	C	T	0.248125	-0.581192	0.02609	-0.632328	-0.530055	-22.2765	7.22e-110	109.142	5.38563	0.145641	0.442962	4	-9	----	-9	-0.572115	0.043649	-0.657667	-0.486563	-13.1072	3.29e-39	2	-9	-9	-0.586237	0.032543	-0.650022	-0.522452	-18.0141	1.71e-72	2	-9	1.69e-108	0.795341	0.014122
CNTN1	16	364608	G	T	0.50825	-0.310072	0.024837	-0.358752	-0.261392	-12.4844	9.93e-36	35.0032	10.6583	0.013725	0.718528	4	-9	----	-9	-0.318428	0.041007	-0.398801	-0.238055	-7.76526	8.53e-15	2	-9	-9	-0.305231	0.031213	-0.366409	-0.244052	-9.77886	1.48e-22	2	-9	1.38e-34	0.797879	-0.013197
HOSCAR	19	54096049	G	C	0.01025	-1.33648	0.122196	-1.57599	-1.09698	-10.9372	8.26e-28	27.0831	1.1439	0.766488	0	4	-9	----	-9	-1.38062	0.212846	-1.7978	-0.963441	-6.48647	9.08e-11	2	-9	-9	-1.31478	0.149241	-1.60729	-1.02227	-8.80976	1.33e-18	2	-9	1.02e-26	0.800056	-0.065839
THPO	4	186248013	T	C	0.468625	-0.177947	0.02531	-0.227554	-0.128339	-7.0307	2.14e-12	11.6703	5.82757	0.120307	0.485206	4	-9	----	-9	-0.186025	0.040755	-0.265904	-0.106146	-4.56452	5.08e-06	2	-9	-9	-0.172875	0.032292	-0.236167	-0.109583	-5.35349	8.82e-08	2	-9	1.79e-11	0.800337	-0.01315
APEX1	14	20456995	G	T	0.402875	-0.256403	0.028479	-0.312221	-0.200584	-9.00331	2.32e-19	18.6342	1.75234	0.62536	0	4	-9	----	-9	-0.247855	0.045906	-0.33783	-0.15788	-5.39923	6.84e-08	2	-9	-9	-0.261751	0.036311	-0.33292	-0.190582	-7.20863	5.89e-13	2	-9	2.43e-18	0.812328	0.013896
TIMP4	3	12114388	C	T	0.14025	0.254214	0.030869	0.193711	0.314718	8.23522	1.89e-16	15.7245	0.281377	0.963492	0	4	-9	++++	-9	0.263647	0.050544	0.164581	0.362713	5.21619	1.86e-07	2	-9	-9	0.248602	0.038984	0.172193	0.325012	6.37698	1.87e-10	2	-9	1.82e-15	0.813664	-0.015045
TNFRSF13B	13	108308032	T	T	0.058875	0.53552	0.050095	0.437333	0.633707	10.69	1.22e-26	25.9134	5.04498	0.168533	0.405349	4	-9	++++	-9	0.520585	0.081155	0.361521	0.679649	6.41468	1.46e-10	2	-9	-9	0.544713	0.063674	0.419912	0.669515	8.55467	1.25e-17	2	-9	1.49e-25	0.815047	0.024128
PSGL1	12	109408221	T	C	0.006	-2.57842	0.230767	-3.03073	-2.12612	-11.1733	5.96e-29	28.2248	0.053566	0.81697	0	2	-9	?-?-	-9	-2.50298	0.399404	-3.28581	-1.72014	-6.26677	3.8e-10	1	-9	-9	-2.61623	0.282736	-3.1704	-2.06207	-9.25327	2.31e-20	1	-9	7.57e-28	0.816963	0.113257
UPA	19	43670289	T	C	0.039	-0.511806	0.058886	-0.627222	-0.39639	-8.69151	3.78e-18	17.4225	3.82081	0.281475	0.214827	4	-9	----	-9	-0.494051	0.097058	-0.684285	-0.303818	-5.09027	3.65e-07	2	-9	-9	-0.522148	0.074077	-0.66734	-0.376957	-7.04872	1.88e-12	2	-9	3.84e-17	0.817989	0.028097
CPA1	16	75200974	A	C	0.07	-0.37317	0.051603	-0.474313	-0.272028	-7.23152	4.98e-13	12.3032	0.328737	0.954536	0	4	-9	----	-9	-0.390067	0.089839	-0.566152	-0.213982	-4.34182	1.43e-05	2	-9	-9	-0.364851	0.06304	-0.48841	-0.241292	-5.78759	7.33e-09	2	-9	4.29e-12	0.818271	-0.025216
CXCL1	4	73868964	G	A	0.045	0.507301	0.061368	0.38702	0.627583	8.26651	1.45e-16	15.8381	6.97594	0.072669	0.569951	4	-9	++++	-9	0.522936	0.091817	0.342974	0.702898	5.6954	1.26e-08	2	-9	-9	0.494677	0.082504	0.332971	0.656384	5.99583	2.08e-09	2	-9	1.41e-15	0.818916	-0.028259
CCL17	16	57379053	A	C	0.261	0.207332	0.030009	0.148515	0.266149	6.90906	5.07e-12	11.2954	1.02754	0.794588	0	4	-9	++++	-9	0.198622	0.049328	0.10194	0.295304	4.02659	5.72e-05	2	-9	-9	0.212449	0.03781	0.138341	0.286558	5.61882	1.97e-08	2	-9	4.2e-11	0.823935	0.013827
ADAMTS13	9	133392016	G	T	0.065625	-0.492082	0.051207	-0.592447	-0.391718	-9.60976	7.75e-22	21.1105	1.50495	0.681128	0	4	-9	----	-9	-0.506398	0.084044	-0.671124	-0.341672	-6.02539	1.74e-09	2	-9	-9	-0.483631	0.064577	-0.610201	-0.35706	-7.48921	7.24e-14	2	-9	8.65e-21	0.829908	-0.022767
LRP11	6	149227229	T	A	0.001	-2.88744	0.43989	-3.74963	-2.02526	-6.56402	5.42e-11	10.2661	0.044442	0.833033	0	2	-9	?-?-	-9	-2.76071	0.74492	-4.22075	-1.30066	-3.70605	0.000212	1	-9	-9	-2.9553	0.545077	-4.02365	-1.88695	-5.4218	6.04e-08	1	-9	4.31e-10	0.833023	0.19459
TYMP	22	50525724	T	C	0.238125	-0.401188	0.027819	-0.455714	-0.346662	-14.4212	4.22e-47	46.3748	6.80134	0.078507	0.558911	4	-9	?-?-	-9	-0.408955	0.046839	-0.500759	-0.317151	-8.73108	2.67e-18	2	-9	-9	-0.396955	0.034579	-0.46473	-0.32918	-11.4796	1.81e-30	2	-9	6.77e-46	0.836694	-0.012
PON3	7	95354042	T	C	0.569625	-0.360662	0.025016	-0.409693	-0.311631	-14.4174	4.45e-47	46.3512	11.924	0.007648	0.748407	4	-9	----	-9	-0.367071	0.04036	-0.446176	-0.287966	-9.09497	1e-19	2	-9	-9	-0.356664	0.031877	-0.419143	-0.294184	-11.1886	5.01e-29	2	-9	7.15e-46	0.839624	-0.010407
CTSZ	12	101825121	C	T	0.334375	-0.222916	0.025206	-0.27232	-0.173512	-8.84366	9.81e-19	18.0086	1.37923	0.710409	0	4	-9	----	-9	-0.216099	0.042163	-0.298738	-0.133459	-5.12531	3.03e-07	2	-9	-9	-0.226708	0.031444	-0.288338	-0.165077	-7.20988	5.83e-13	2	-9	1.02e-17	0.840136	0.010609
IL1RT2	2	101850167	A	G	0.003875	-1.58345	0.188599	-1.9531	-1.21379	-8.39582	4.88e-17	16.3119	2.13118	0.545631	0	4	-9	----	-9	-1.61579	0.248312	-2.10248	-1.1291	-6.50711	7.92e-11	2	-9	-9	-1.53934	0.28994	-2.10763	-0.971061	-5.30917	1.13e-07	2	-9	4.84e-16	0.841259	-0.076449
IL18	2	32264782	T	C	0.397375	-0.28412	0.025228	-0.333567	-0.234672	-11.2619	2.19e-29	28.6596	2.06808	0.558398	0	4	-9	----	-9	-0.29062	0.041391	-0.371747	-0.209494	-7.02133	2.28e-12	2	-9	-9	-0.280277	0.031823	-0.34265	-0.217904	-8.8074	1.36e-18	2	-9	2.82e-28	0.842947	-0.010343
RARRES2	7	150197525	C	T	0.0025	-2.26001	0.275127	-2.79926	-1.72076	-8.21444	2.24e-16	15.6493	0.035841	0.849845	0	2	-9	?-?-	-9	-2.35824	0.587283	-3.50931	-1.20717	-4.01551	5.99e-05	1	-9	-9	-2.23239	0.311414	-2.84276	-1.62202	-7.16858	7.89e-13	1	-9	2.19e-15	0.849831	-0.125846
TNFRSF10A	8	23210773	A	G	0.45025	0.36458	0.020461	0.324477	0.404683	17.8186	5.73e-71	70.2415	3.99089	0.26245	0.248288	4	-9	++++	-9	0.369765	0.034581	0.301985	0.437544	10.6926	1.19e-26	2	-9	-9	0.361788	0.02538	0.312043	0.411532	14.255	4.62e-46	2	-9	1.12e-69	0.852453	-0.007977
BLMHYDROLASE	3	53238635	G	C	0.0065	1.38391	0.19697	0.997846	1.76997	7.02597	2.21e-12	11.6556	0.032444	0.857056	0	2	-9	?+?+	-9	1.44505	0.392467	0.675817	2.21429	3.68197	0.000233	1	-9	-9	1.36332	0.227728	0.916976	1.80967	5.98663	2.2e-09	1	-9	1.88e-11	0.857041	-0.081731
VSIG2	19	5840608	T	C	0.3485	0.17695	0.025476	0.127016	0.226883	6.94571	3.91e-12	11.4077	4.8008	0.186978	0.375104	4	-9	++++	-9	0.182784	0.041601	0.101246	0.264321	4.39377	1.13e-05	2	-9	-9	0.173449	0.032226	0.110286	0.236611	5.3823	7.52e-08	2	-9	3.29e-11	0.859181	-0.009335
CTRC	9	133257567	C	T	0.090375	0.741175	0.045067	0.652843	0.829507	16.4459	1.01e-60	59.9971	12.4704	0.005934	0.759431	4	-9	++++	-9	0.751185	0.072601	0.608887	0.893482	10.3468	4.65e-25	2	-9	-9	0.7349	0.057484	0.622232	0.847568	12.7845	2.19e-37	2	-9	1.83e-59	0.860389	-0.016285
THOP1	19	2786399	G	C	0.30775	0.241968	0.025331	0.192321	0.291616	9.55243	1.35e-21	20.8696	0.560645	0.90538	0	4	-9	++++	-9	0.247878	0.042988	0.163621	0.332135	5.76618	8.32e-09	2	-9	-9	0.238825	0.031351	0.177377	0.300274	7.61768	2.7e-14	2	-9	1.51e-20	0.864886	-0.009053
CD164	1	202143157	A	G	0.102375	0.293014	0.040282	0.214061	0.371967	7.27405	3.64e-13	12.4394	2.48279	0.478409	0	4	-9	++++	-9	0.283844	0.067364	0.15181	0.415877	4.21359	2.54e-05	2	-9	-9	0.298119	0.050258	0.199614	0.396624	5.93181	3.08e-09	2	-9	3.19e-12	0.865112	0.014275
FCRL1	1	157802090	C	T	0.427	0.41699	0.023987	0.369976	0.464005	17.3842	1.23e-67	66.9112	3.11294	0.374538	0.03628	4	-9	++++	-9	0.422315	0.040229	0.343466	0.501164	10.4977	9.51e-26	2	-9	-9	0.414053	0.029879	0.35549	0.472616	13.8577	1.26e-43	2	-9	2.34e-66	0.86904	-0.008262
XCL1	4	186239096	T	C	0.4765	-0.248146	0.03714	-0.320941	-0.175351	-6.68131	2.45e-11	10.6103	0.027115	0.869206	0	2	-9	-?-?	-9	-0.255207	0.05673	-0.366397	-0.144017	-4.49865	6.94e-06	1	-9	-9	-0.242849	0.049134	-0.339151	-0.146546	-4.94258	7.85e-07	1	-9	2e-10	0.869188	-0.012358
BMP6	3	186742138	C	T	0.495625	-0.21023	0.026058	-0.261303	-0.159156	-8.06777	7.52e-16	15.1237	4.1874	0.241927	0.283565	4	-9	----	-9	-0.215883	0.043957	-0.302039	-0.129726	-4.91117	9.22e-07	2	-9	-9	-0.207167	0.032356	-0.270585	-0.143749	-6.40271	1.58e-10	2	-9	7.25e-15	0.873111	-0.008716
TYRO3	15	41709454	T	C	0.01025	0.869591	0.117039	0.640195	1.09899	7.42993	1.13e-13	12.9453	1.27855	0.734232	0	4	-9	++++	-9	0.891031	0.181004	0.536264	1.2458	4.92273	8.69e-07	2	-9	-9	0.854185	0.153429	0.553464	1.15491	5.56729	2.65e-08	2	-9	1.02e-12	0.876581	-0.036846
NPTXR	22	38830584	T	C	0.0425	1.71889	0.055251	1.6106	1.82718	31.1108	2.04e-212	211.69	0.341479	0.952048	0	4	-9	++++	-9	1.70855	0.086645	1.53872	1.87837	19.7189	1.7e-86	2	-9	-9	1.72598	0.071725	1.5854	1.86656	24.0639	6.94e-128	2	-9	6.64e-211	0.876803	0.017435
RETN	19	7677916	T	C	0.375	0.210406	0.025442	0.160541	0.260272	8.27017	1.41e-16	15.8514	1.96186	0.580361	0	4	-9	++++	-9	0.205625	0.041882	0.123536	0.287713	4.90964	9.29e-07	2	-9	-9	0.213202	0.032028	0.150427	0.275978	6.65671	2.9e-11	2	-9	1.39e-15	0.885702	0.007577
CTSD	11	1754094	T	T	0.006	-2.2662	0.242364	-2.74124	-1.79117	-9.3504	9.29e-21	20.0321	0.019641	0.888544	0	2	-9	-?-?	-9	-2.23548	0.326788	-2.87599	-1.59498	-6.84077	8.17e-12	1	-9	-9	-2.30376	0.361316	-3.01194	-1.59558	-6.37601	1.88e-10	1	-9	1.02e-19	0.888525	0.068276
PILRB	7	100334426	C	T	0.321875	-0.94064	0.018341	-0.976589	-0.904692	-51.2862	0	inf	0.982391	0.805513	0	4	-9	----	-9	-0.943818	0.029226	-1.0011	-0.886534	-32.2934	1.03e-228	2	-9	-9	-0.938576	0.023557	-0.984748	-0.892404	-39.8426	0	2	-9	0	0.888928	-0.005242
CCL16	17	35283223	T	G	0.01	-1.42042	0.185684	-1.78436	-1.05648	-7.64968	2.11e-14	13.6762	0.018645	0.891388	0	2	-9	-?-?	-9	-1.44461	0.25661	-1.94756	-0.941652	-5.62959	1.85e-08	1	-9	-9	-1.39384	0.269024	-1.92113	-0.866555	-5.18111	2.25e-07	1	-9	1.95e-13	0.891368	-0.050766
TYRO3	9	133266900	C	A	0.093625	0.304058	0.042197	0.221351	0.386765	7.2056	6.02e-13	12.2205	3.84613	0.278566	0.219994	4	-9	++++	-9	0.311882	0.071314	0.172106	0.451657	4.37336	1.24e-05	2	-9	-9	0.299843	0.052345	0.197248	0.402439	5.72826	1.04e-08	2	-9	5.27e-12	0.891736	-0.012039
CHI3L1	1	203186754	G	C	0.15175	-0.68028	0.02751	-0.734199	-0.62636	-24.7285	6.16e-135	134.211	9.5843	0.022451	0.686988	4	-9	----	-9	-0.675645	0.044347	-0.762565	-0.588724	-15.2354	2.29e-52	2	-9	-9	-0.683179	0.035074	-0.751924	-0.614434	-19.4782	1.92e-84	2	-9	1.63e-133	0.893975	0.007534
GDF2	14	94446552	C	G	0.014	-1.13097	0.14189	-1.40907	-0.852863	-7.97073	1.66e-15	14.7811	0.016268	0.898508	0	2	-9	--	-9	-1.15999	0.268142	-1.68555	-0.63443	-4.32602	1.54e-05	1	-9	-9	-1.11968	0.16722	-1.44743	-0.79193	-6.69585	2.22e-11	1	-9	1.59e-14	0.898488	-0.040306
IL1RT1	3	98688089	G	C	0.47775	0.211747	0.023549	0.165591	0.257903	8.99183	2.58e-19	18.5888	0.215715	0.975013	0	4	-9	++++	-9	0.20815	0.037409	0.134828	0.281472	5.56412	2.7e-08	2	-9	-9	0.214108	0.030307	0.154706	0.27351	7.06463	1.67e-12	2	-9	2.75e-18	0.901485	0.005958
SIGLEC7	19	51140740	T	C	0.029	0.540082	0.065071	0.412544	0.667621	8.29993	1.1e-16	15.9599	1.72053	0.632379	0	4	-9	++++	-9	0.552563	0.120692	0.316006	0.78912	4.57828	4.76e-06	2	-9	-9	0.534968	0.077262	0.383535	0.6864	6.92411	4.56e-12	2	-9	1.09e-15	0.902257	-0.017595
CD1C	1	158292108	T	C	0.012125	-1.2599	0.10762	-1.47084	-1.04897	-11.7069	1.28e-31	30.8944	0.55869	0.905821	0	4	-9	----	-9	-1.24213	0.181952	-1.59875	-0.8855	-6.82667	9.02e-12	2	-9	-9	-1.26947	0.13347	-1.53107	-1.00787	-9.51125	2.01e-21	2	-9	1.72e-30	0.903535	0.027343
APN	15	89785074	C	T	0.080625	0.728064	0.045506	0.638871	0.817256	15.9991	1.45e-57	56.8385	4.33015	0.22795	0.307184	4	-9	++++	-9	0.720822	0.075221	0.573389	0.868254	9.58277	1.01e-21	2	-9	-9	0.732244	0.057151	0.620228	0.844261	12.8124	1.53e-37	2	-9	2.59e-56	0.903737	0.011422
CDH5	9	133279294	T	G	0.297	-0.305782	0.027085	-0.358867	-0.252696	-11.2899	1.59e-29	28.7976	1.52498	0.676517	0	4	-9	----	-9	-0.310176	0.045455	-0.399267	-0.221085	-6.82387	9.19e-12	2	-9	-9	-0.303362	0.033726	-0.369465	-0.23726	-8.995	2.5e-19	2	-9	2.08e-28	0.904161	-0.006814
ANGPTL1	1	178902082	A	G	0.1185	-0.279444	0.03695	-0.351866	-0.207022	-7.56277	4.12e-14	13.3847	3.23151	0.357289	0.071642	4	-9	----	-9	-0.273718	0.060374	-0.392051	-0.155385	-4.53372	5.88e-06	2	-9	-9	-0.282873	0.046722	-0.374449	-0.191298	-6.05436	1.45e-09	2	-9	3.78e-13	0.904522	0.009155
CCL3	17	36463756	T	T	0.18975	-0.419396	0.031163	-0.480475	-0.358317	-13.4583	3.03e-41	40.5185	12.287	0.006462	0.75584	4	-9	----	-9	-0.414701	0.051071	-0.5148	-0.314603	-8.12017	4.89e-16	2	-9	-9	-0.422182	0.039334	-0.499277	-0.345086	-10.7332	7.66e-27	2	-9	4.64e-40	0.907601	0.007481
IL2RA	10	6018470	T	C	0.1395	-0.467802	0.032935	-0.532354	-0.40325	-14.2039	9.58e-46	45.0184	1.71263	0.63413	0	4	-9	----	-9	-0.462304	0.057917	-0.575822	-0.348787	-7.98217	1.51e-15	2	-9	-9	-0.470429	0.040038	-0.548905	-0.391954	-11.7495	7.72e-32	2	-9	1.54e-44	0.90811	0.008125
PLC	1	22489665	G	A	0.004	-2.58018	0.229011	-3.02904	-2.13132	-11.2666	2.08e-29	28.6829	0.013178	0.908608	0	2	-9	--	-9	-2.61728	0.396107	-3.39365	-1.84091	-6.60751	4.05e-11	1	-9	-9	-2.56155	0.280676	-3.11168	-2.01143	-9.12636	7.52e-20	1	-9	2.71e-28	0.908587	-0.055729
VSIG2	11	124749511	T	C	0.255875	0.218805	0.027723	0.164467	0.273143	7.89241	3.11e-15	14.5075	2.1687	0.53814	0	4	-9	++++	-9	0.222801	0.046379	0.131898	0.313705	4.80392	1.58e-06	2	-9	-9	0.216583	0.034582	0.148802	0.284363	6.26291	3.9e-10	2	-9	2.96e-14	0.914377	-0.006218
SERPINA12	14	94522070	C	T	0.249	0.532412	0.028962	0.475646	0.589178	18.3829	2.04e-75	74.6901	7.10764	0.068545	0.577919	4	-9	++++	-9	0.52858	0.046516	0.43741	0.619751	11.3635	6.88e-30	2	-9	-9	0.534838	0.037012	0.462294	0.607381	14.4504	2.76e-47	2	-9	4.14e-74	0.916144	0.006258
IL18	11	112214593	C	T	0.4465	-0.207793	0.02521	-0.257204	-0.158381	-8.24253	1.77e-16	15.751	7.5115	0.057264	0.600612	4	-9	----	-9	-0.204503	0.041193	-0.28524	-0.123765	-4.96456	7.01e-07	2	-9	-9	-0.209763	0.031877	-0.272241	-0.147285	-6.58048	4.85e-11	2	-9	1.76e-15	0.919539	0.00526
RTN4R	22	20247677	A	G	0.50125	-0.197932	0.023943	-0.24486	-0.151005	-8.26693	1.45e-16	15.8396	1.13668	0.768227	0	4	-9	----	-9	-0.201003	0.039626	-0.27867	-0.123336	-5.07252	4e-07	2	-9	-9	-0.196166	0.030048	-0.25506	-0.137273	-6.52848	6.87e-11	2	-9	1.44e-15	0.922497	-0.004837
IGGFCRECEPTORIIB	1	161499264	C	G	0.356125	1.00143	0.020895	0.960473	1.04238	47.926	0	inf	0.04643	0.997376	0	4	-9	++++	-9	0.998879	0.033884	0.932466	1.06529	29.479	6.32e-191	2	-9	-9	1.00299	0.026543	0.950967	1.05502	37.7875	2.20E-312	2	-9	0	0.923867	0.004113
SSC4D	7	76408266	G	A	0.089	0.794512	0.042449	0.711313	0.877712	18.717	4.09e-78	77.3882	4.59589	0.203895	0.347243	4	-9	++++	-9	0.79928	0.067069	0.667825	0.930735	11.9173	1.05e-32	2	-9	-9	0.791326	0.054828	0.683864	0.898788	14.433	3.56e-47	2	-9	8.43e-77	0.926823	-0.007954
SERPINB8	18	63987229	A	G	0.433	0.685274	0.022239	0.641685	0.728863	30.8135	2.05e-208	207.689	2.88566	0.409592	0	4	-9	++++	-9	0.682558	0.037479	0.609099	0.756017	18.2117	4.72e-74	2	-9	-9	0.68675	0.027629	0.632596	0.740903	24.8559	2.6e-136	2	-9	6.64e-207	0.928251	0.004192
SERPINB8	18	63970130	A	A	0.191375	-0.293981	0.032774	-0.358218	-0.229744	-8.96993	3.14e-19	18.5024	8.36506	0.03904	0.641366	4	-9	----	-9	-0.290258	0.053479	-0.395077	-0.185439	-5.42751	5.85e-08	2	-9	-9	-0.29622	0.041475	-0.377512	-0.214929	-7.14209	9.57e-13	2	-9	3.36e-18	0.929775	0.005962
EPHB4	9	133279427	T	C	0.26875	-0.2139	0.026068	-0.264993	-0.162807	-8.2055	2.42e-16	15.617	5.33916	0.148581	0.438114	4	-9	----	-9	-0.216922	0.043263	-0.301718	-0.132127	-5.01401	5.43e-07	2	-9	-9	-0.212178	0.032663	-0.276197	-0.148158	-6.49597	8.53e-11	2	-9	2.39e-15	0.930231	-0.004744
ENO2	12	6862641	G	A	0.004	1.25409	0.189097	0.883455	1.62472	6.63196	3.43e-11	10.4647	0.98375	0.805184	0	4	-9	++++	-9	1.27327	0.292347	0.700272	1.84627	4.35534	1.35e-05	2	-9	-9	1.24028	0.247952	0.754299	1.72627	5.00212	5.78e-07	2	-9	2.8e-10	0.931402	-0.032988
IGFBPL1	9	38440325	A	A	0.4235	-0.207519	0.021044	-0.248766	-0.166272	-9.86102	6.56e-23	22.1828	2.58316	0.46045	0	4	-9	----	-9	-0.205471	0.031895	-0.267985	-0.142956	-6.44208	1.22e-10	2	-9	-9	-0.209099	0.028005	-0.26399	-0.154208	-7.46637	8.61e-14	2	-9	7.64e-22	0.931857	0.003628
CCL17	3	16898659	T	G	0.04225	-0.647435	0.063281	-0.771465	-0.523405	-10.2312	1.54e-24	23.812	2.32469	0.507807	0	4	-9	----	-9	-0.654027	0.102961	-0.855829	-0.452224	-6.3522	2.19e-10	2	-9	-9	-0.643434	0.080221	-0.800666	-0.486201	-8.02079	1.1e-15	2	-9	1.85e-23	0.935297	-0.010593
PSGL1	12	108623488	C	T	0.014	-1.76757	0.111615	-1.98633	-1.5488	-15.8363	1.96e-56	55.7088	0.560446	0.755615	0	3	-9	-?--	-9	-1.75717	0.171816	-2.09393	-1.42041	-10.2271	1.61e-24	1	-9	-9	-1.77516	0.146812	-2.06291	-1.48741	-12.0914	1.28e-33	2	-9	3.47e-55	0.936525	0.017992
CCL17	10	119250744	G	A	0.089375	-0.577827	0.044279	-0.664613	-0.491041	-13.0498	6.99e-39	38.1555	5.33472	0.148865	0.437646	4	-9	----	-9	-0.573368	0.072811	-0.716077	-0.430659	-7.87476	3.58e-15	2	-9	-9	-0.580444	0.055778	-0.689769	-0.471119	-10.4063	2.49e-25	2	-9	1.04e-37	0.938487	0.007076
PON3	7	95396432	C	T	0.02675	-1.22884	0.078157	-1.38203	-1.07565	-15.7228	1.18e-55	54.9281	2.13938	0.543987	0	4	-9	----	-9	-1.23656	0.13236	-1.49598	-0.977129	-9.34234	1e-20	2	-9	-9	-1.22471	0.096842	-1.41452	-1.0349	-12.6464	1.28e-36	2	-9	2.08e-54	0.942387	-0.011848
IL1RL2	2	101665356	T	C	0.014	-1.12639	0.125277	-1.37193	-0.880843	-8.99115	2.59e-19	18.5861	0.51076	0.774622	0	3	-9	?---	-9	-1.11396	0.215574	-1.53649	-0.691435	-5.16741	2.42e-07	1	-9	-9	-1.13272	0.153939	-1.43444	-0.831001	-7.35824	1.94e-13	2	-9	2.78e-18	0.943514	0.018763
IL17RA	4	49515999	T	C	0.0285	-0.492896	0.07565	-0.64117	-0.344623	-6.5155	7.49e-11	10.1254	1.08581	0.780501	0	4	-9	----	-9	-0.500304	0.129947	-0.755	-0.245608	-3.85007	0.000119	2	-9	-9	-0.489099	0.093042	-0.671461	-0.306737	-5.25676	1.5e-07	2	-9	6.03e-10	0.944087	-0.011205
TNFRSF14	22	32768723	C	T	0.286375	-0.181469	0.024537	-0.229561	-0.133377	-7.39581	1.47e-13	12.8337	8.7207	0.033244	0.655991	4	-9	----	-9	-0.17914	0.041529	-0.260537	-0.097743	-4.31362	1.63e-05	2	-9	-9	-0.182718	0.030413	-0.242327	-0.12311	-6.00796	1.93e-09	2	-9	1.32e-12	0.944563	0.003578
CD93	1	3888781	A	C	0.002	-2.60812	0.34139	-3.27724	-1.939	-7.63971	2.28e-14	13.6426	0.004809	0.944713	0	2	-9	?-?-	-9	-2.64726	0.659691	-3.94026	-1.35427	-4.01289	6.06e-05	1	-9	-9	-2.5938	0.398967	-3.37578	-1.81183	-6.50128	8.23e-11	1	-9	2.11e-13	0.944693	-0.053464
ENTPD5	14	73976343	A	G	0.036	-0.99847	0.10383	-1.20198	-0.794964	-9.61641	7.27e-22	21.1385	0.004431	0.946929	0	2	-9	-?-?	-9	-0.991532	0.147118	-1.27988	-0.703181	-6.73972	1.64e-11	1	-9	-9	-1.00535	0.146559	-1.29261	-0.7181	-6.85974	7.16e-12	1	-9	8.28e-21	0.94691	0.013823
MPO	1	196662985	T	T	0.2115	-0.26883	0.031129	-0.329842	-0.207818	-8.63613	6.14e-18	17.2116	9.68637	0.021429	0.690286	4	-9	----	-9	-0.266234	0.050018	-0.364268	-0.168199	-5.32281	1.04e-07	2	-9	-9	-0.270472	0.039769	-0.348419	-0.192525	-6.80109	1.08e-11	2	-9	6.36e-17	0.9471	0.004238
MMP2	16	55496937	A	G	0.012	2.0321	0.142328	1.75314	2.31107	14.2776	3.34e-46	45.476	0.004225	0.948174	0	2	-9	++	-9	2.01794	0.260303	1.50774	2.52813	7.75226	9.45e-15	1	-9	-9	2.03815	0.16999	1.70497	2.37132	11.9898	4.37e-33	1	-9	5.42e-45	0.948155	0.020208
XCL1	1	168494349	G	A	0.3915	0.275704	0.02566	0.22541	0.325997	10.7445	6.78e-27	26.1688	10.1273	0.017515	0.70377	4	-9	++++	-9	0.277984	0.043502	0.192721	0.363247	6.39021	1.71e-10	2	-9	-9	0.274487	0.031777	0.212204	0.33677	8.63786	6.05e-18	2	-9	8.53e-26	0.948224	-0.003497
CLUL1	18	590003	C	G	0.102625	-0.616523	0.039854	-0.694638	-0.538408	-15.4694	6.23e-54	53.2054	11.6309	0.00876	0.742067	4	-9	----	-9	-0.613535	0.06162	-0.734311	-0.492759	-9.95668	2.52e-23	2	-9	-9	-0.618672	0.052256	-0.721093	-0.51625	-11.8393	2.66e-32	2	-9	1.09e-52	0.949292	0.005137
PRSS27	16	2661821	G	A	0.1495	-0.260268	0.035524	-0.329896	-0.190641	-7.32651	2.46e-13	12.6085	1.51974	0.677723	0	4	-9	----	-9	-0.262918	0.057488	-0.375594	-0.150242	-4.57347	4.87e-06	2	-9	-9	-0.258631	0.045183	-0.34719	-0.170072	-5.72403	1.07e-08	2	-9	2.2e-12	0.953222	-0.004287
CLMP	11	123195374	A	T	0.552125	0.257537	0.021396	0.215601	0.299472	12.0369	2.48e-33	32.6062	1.58829	0.662048	0	4	-9	++++	-9	0.25604	0.034173	0.189062	0.323019	7.49253	7.06e-14	2	-9	-9	0.258502	0.027439	0.20472	0.312283	9.42079	4.77e-21	2	-9	3.45e-32	0.955194	0.002462
OPG	8	119067509	G	A	0.45925	0.184011	0.021532	0.141808	0.226214	8.54592	1.35e-17	16.871	0.756414	0.859861	0	4	-9	++++	-9	0.18287	0.034208	0.115821	0.249918	5.34577	9.2e-08	2	-9	-9	0.18476	0.02771	0.130448	0.239071	6.66764	2.69e-11	2	-9	1.38e-16	0.96574	0.00189
SCF	16	66577847	A	G	0.008	-1.95138	0.222396	-2.38728	-1.51549	-8.77438	1.82e-18	17.7404	0.001647	0.967627	0	2	-9	-?-?	-9	-1.94003	0.357337	-2.64041	-1.23965	-5.42915	5.79e-08	1	-9	-9	-1.95856	0.284131	-2.51546	-1.40166	-6.89316	5.66e-12	1	-9	1.91e-17	0.967613	0.018528
PIGR	19	48703998	A	G	0.4435	-0.17972	0.025347	-0.2294	-0.13004	-7.09041	1.39e-12	11.8567	1.64804	0.648546	0	4	-9	----	-9	-0.18101	0.044791	-0.2688	-0.09322	-4.04123	5.37e-05	2	-9	-9	-0.179113	0.030743	-0.239369	-0.118856	-5.82611	5.83e-09	2	-9	1.21e-11	0.97213	-0.001897
IGFBP7	4	57085581	T	T	0.114	0.302042	0.034624	0.234179	0.369904	8.72352	2.85e-18	17.545	2.03276	0.565635	0	4	-9	++++	-9	0.303348	0.055159	0.195236	0.411459	5.49954	3.9e-08	2	-9	-9	0.301192	0.044478	0.214015	0.38837	6.77169	1.32e-11	2	-9	2.98e-17	0.975725	-0.002156
PRELP	1	203673075	T	C	0.0155	-0.995777	0.114361	-1.21992	-0.77163	-8.70732	3.29e-18	17.4829	0.000701	0.978879	0	2	-9	?-?-	-9	-1.00066	0.216972	-1.42592	-0.575394	-4.61193	4.05e-06	1	-9	-9	-0.9939	0.134571	-1.25766	-0.73014	-7.38568	1.58e-13	1	-9	3.44e-17	0.978868	-0.006759
CTRC	1	15440540	T	C	0.155	-0.471655	0.036568	-0.543329	-0.399981	-12.8979	5.07e-38	37.2952	12.0221	0.007308	0.75046	4	-9	----	-9	-0.470317	0.062944	-0.593687	-0.346946	-7.47198	8.25e-14	2	-9	-9	-0.472337	0.044928	-0.560396	-0.384278	-10.5132	8.08e-26	2	-9	7.52e-37	0.979148	0.00202
PRTN3	19	845535	C	G	0.21425	-0.292419	0.030231	-0.351672	-0.233166	-9.67277	4.2e-22	21.3769	0.103739	0.991385	0	4	-9	----	-9	-0.291429	0.05096	-0.39131	-0.191548	-5.7188	1.1e-08	2	-9	-9	-0.292957	0.037553	-0.36656	-0.219353	-7.80117	6.43e-15	2	-9	4.82e-21	0.980734	0.001528
CD93	20	23085249	G	G	0.0025	-2.66284	0.355272	-3.35917	-1.9665	-7.4952	6.91e-14	13.1603	0.000486	0.982421	0	2	-9	-?-?	-9	-2.6681	0.428215	-3.50741	-1.8288	-6.23076	4.79e-10	1	-9	-9	-2.6512	0.636378	-3.8985	-1.4039	-4.16608	3.13e-05	1	-9	6.32e-13	0.982412	-0.016901
HOSCAR	19	54050443	T	C	0.4385	0.376591	0.023284	0.330955	0.422228	16.1739	8.63e-59	58.064	0.532574	0.911679	0	4	-9	++++	-9	0.375998	0.038376	0.30078	0.451216	9.79761	1.23e-22	2	-9	-9	0.376937	0.029291	0.319527	0.434347	12.8687	7.4e-38	2	-9	1.57e-57	0.984468	0.000939
NOMO1	16	16264840	A	G	0.09	-0.303411	0.038124	-0.378135	-0.228688	-7.95852	1.83e-15	14.7382	2.60521	0.456576	0	4	-9	----	-9	-0.302584	0.062551	-0.425184	-0.179984	-4.83739	1.34e-06	2	-9	-9	-0.303901	0.048088	-0.398153	-0.209648	-6.31965	2.71e-10	2	-9	1.76e-14	0.986678	0.001317
DPP7	9	137109777	C	G	0.216625	-0.707381	0.029029	-0.764277	-0.650484	-24.368	4.35e-131	130.362	0.228717	0.972825	0	4	-9	----	-9	-0.706784	0.047426	-0.799738	-0.61383	-14.903	3.5e-50	2	-9	-9	-0.707738	0.036709	-0.779688	-0.635788	-19.2796	9.09e-83	2	-9	1.14e-129	0.987293	0.000954
ACP6	1	120562489	A	T	0.013	-1.48248	0.152522	-1.78143	-1.18354	-9.71982	2.65e-22	21.5769	0.000181	0.989257	0	2	-9	?-?-	-9	-1.47964	0.260799	-1.9908	-0.96847	-5.67348	1.43e-08	1	-9	-9	-1.48396	0.188029	-1.8525	-1.11543	-7.8922	3.11e-15	1	-9	3.05e-21	0.989251	0.004329
CCL17	16	57408279	C	T	0.141375	0.394092	0.037252	0.321077	0.467106	10.579	4.01e-26	25.3969	8.88772	0.030822	0.662455	4	-9	++++	-9	0.393447	0.061936	0.272052	0.514841	6.35249	2.19e-10	2	-9	-9	0.394457	0.046629	0.303064	0.485851	8.45943	2.83e-17	2	-9	4.99e-25	0.989593	0.00101
IL6RA	1	154532630	T	C	0.202625	-0.569841	0.029318	-0.627305	-0.512378	-19.4364	4.33e-84	83.3633	0.477281	0.923854	0	4	-9	----	-9	-0.570218	0.047767	-0.663841	-0.476595	-11.9375	8.21e-33	2	-9	-9	-0.569614	0.037136	-0.642401	-0.496827	-15.3385	4.71e-53	2	-9	9.28e-83	0.992026	-0.000604
