# Supplementary material for: Identifying causal serum protein–cardiometabolic trait relationships using whole genome sequencing
Source: Hum Mol Genet. 2022 Nov 9;32(8):1266–75. doi: 10.1093/hmg/ddac275 (PMC10077504; doi:10.1093/hmg/ddac275)
Supplement: Supplementary_Table_10_ddac275 [file supplementary_table_10_ddac275.xlsx]

## Sheet: Sheet1
Supplementary Table 10. Correlation between Olink and Somalogic protein measurements in the Fenland cohort. Only proteins with cis-pQTLs with severe consequences (IMPACT of MODERATE to HIGH according to Ensembl VEP) were analysed.
Protein	Olink_ID	Somalogic_ID	Target	TargetFullName	Pearson's r2
CCL16	OID00654	SeqId_4913_78	HCC-4	C-C motif chemokine 16	0.874
APEX1	OID01164	SeqId_9849_13	APEX1	DNA-(apurinic or apyrimidinic site) lyase	0.788
CDH5	OID00587	SeqId_2819_23	Cadherin-5	Cadherin-5	0.725
PSPD	OID00608	SeqId_19590_46	SP-D	Pulmonary surfactant-associated protein D	0.725
SELP	OID00574	SeqId_4154_57	P-Selectin	P-selectin	0.705
CLSTN2	OID01166	SeqId_18882_7	CSTN2	Calsyntenin-2	0.703
LRIG1	OID01121	SeqId_18831_6	LRIG1	Leucine-rich repeats and immunoglobulin-like domains protein 1	0.692
SERPINB8	OID01141	SeqId_19130_81	SPB8	Serpin B8	0.641
DPP7	OID01178	SeqId_8346_9	DPP2	Dipeptidyl peptidase 2	0.62
TXNDC5	OID01176	SeqId_11212_7	TXND5	Thioredoxin domain-containing protein 5	0.61
TR	OID00593	SeqId_8795_48	TR	Transferrin receptor protein 1	0.596
GLO1	OID00419	SeqId_9883_29	Glyoxalase I	Lactoylglutathione lyase	0.592
NPTXR	OID01122	SeqId_15511_37	NPTXR	Neuronal pentraxin receptor	0.562
ACP6	OID01129	SeqId_5742_14	PPA6	Lysophosphatidic acid phosphatase type 6	0.492
AMBP	OID00430	SeqId_15453_3	a1-Microglobulin	Alpha-1-microglobulin	0.464
TIE2	OID00398	SeqId_3773_15	sTie-2	Angiopoietin-1 receptor, soluble	0.366
CDHR5	OID01143	SeqId_9962_1	MUCDL	Cadherin-related family member 5	0.333
CTSH	OID01171	SeqId_8465_52	Cathepsin H	Cathepsin H	0.212
IL17D	OID00403	SeqId_4136_40	IL-17D	Interleukin-17D	-0.016
HOSCAR	OID00460	SeqId_7116_31	OSCAR	Osteoclast-associated immunoglobulin-like receptor	-0.08
SUMF2	OID01185	SeqId_6069_71	SUMF2	Sulfatase-modifying factor 2	-0.273
PSGL1	OID00438	SeqId_11266_8	SELPL	P-selectin glycoprotein ligand 1	-0.361
