# Supplementary material for: Identifying causal serum protein–cardiometabolic trait relationships using whole genome sequencing
Source: Hum Mol Genet. 2022 Nov 9;32(8):1266–75. doi: 10.1093/hmg/ddac275 (PMC10077504; doi:10.1093/hmg/ddac275)
Supplement: Supplementary_Table_11_ddac275 [file supplementary_table_11_ddac275.xlsx]

## Sheet: cis
Supplementary Table 11. Results of gene expression QTL (eQTL) colocalisation. Sheet 1: Colocalisation of cis-pQTLs with eQTLs of the cis-gene. Sheet 2: Colocalisation of trans-pQTLs with eQTLs of all genes within 2Mb of the pQTL. All eQTL information was downloaded from the GTEx portal. We define positive colocalisation as pp4>0.8.
panel	protein	chr	bp (lead snp)	bp (independent snp)		pp4	n snps	coloc
META	ACP6	1	147652507	147609390	Adrenal Gland	1	4073	TRUE
META	ACP6	1	147652507	147609390	Muscle Skeletal	1	4073	TRUE
META	ACP6	1	147652507	147609390	Stomach	0.999994	4073	TRUE
META	ACP6	1	147652507	147609390	Esophagus Mucosa	0.999993	4073	TRUE
META	ACP6	1	147652507	147609390	Esophagus Muscularis	0.999979	4073	TRUE
META	ACP6	1	147652507	147609390	Ovary	0.999936	4073	TRUE
META	ACP6	1	147652507	147609390	Small Intestine Terminal Ileum	0.999927	4073	TRUE
META	ACP6	1	147652507	147609390	Pancreas	0.999917	4073	TRUE
META	ACP6	1	147652507	147609390	Whole Blood	0.999845	4073	TRUE
META	ACP6	1	147652507	147609390	Spleen	0.999353	4073	TRUE
META	ACP6	1	147652507	147609390	Artery Aorta	0.999113	4073	TRUE
META	ACP6	1	147652507	147609390	Testis	0.998953	4073	TRUE
META	ACP6	1	147652507	147609390	Brain Hypothalamus	0.998889	4073	TRUE
META	ACP6	1	147652507	147609390	Colon Transverse	0.998174	4073	TRUE
META	ACP6	1	147652507	147609390	Brain Substantia nigra	0.998004	4073	TRUE
META	ACP6	1	147652507	147609390	Brain Spinal cord cervical c-1	0.997563	4073	TRUE
META	ACP6	1	147652507	147609390	Brain Putamen basal ganglia	0.997264	4073	TRUE
META	ACP6	1	147652507	147609390	Adipose Visceral Omentum	0.996962	4073	TRUE
META	ACP6	1	147652507	147609390	Artery Coronary	0.995629	4073	TRUE
META	ACP6	1	147652507	147609390	Cells EBV-transformed lymphocytes	0.992763	4073	TRUE
META	ACP6	1	147652507	147609390	Heart Atrial Appendage	0.988597	4073	TRUE
META	ACP6	1	147652507	147609390	Vagina	0.986996	4073	TRUE
META	ACP6	1	147652507	147609390	Uterus	0.985776	4073	TRUE
META	ACP6	1	147652507	147609390	Brain Anterior cingulate cortex BA24	0.982096	4073	TRUE
META	ACP6	1	147652507	147609390	Skin Not Sun Exposed Suprapubic	0.976533	4073	TRUE
META	ACP6	1	147652507	147609390	Adipose Subcutaneous	0.971717	4073	TRUE
META	ACP6	1	147652507	147609390	Liver	0.971374	4073	TRUE
META	ACP6	1	147652507	147609390	Brain Hippocampus	0.9537	4073	TRUE
META	ACP6	1	147652507	147609390	Minor Salivary Gland	0.920835	4073	TRUE
META	ACP6	1	147652507	147609390	Brain Nucleus accumbens basal ganglia	0.882957	4073	TRUE
META	ACP6	1	147652507	147609390	Heart Left Ventricle	0.835137	4073	TRUE
META	ACP6	1	121470180	120491758	Adipose Subcutaneous	NaN	1	FALSE
META	ACP6	1	121470180	120491758	Adipose Visceral Omentum	NaN	1	FALSE
META	ACP6	1	121470180	120491758	Adrenal Gland	NaN	1	FALSE
META	ACP6	1	121470180	120491758	Artery Aorta	NaN	1	FALSE
META	ACP6	1	121470180	120491758	Artery Coronary	NaN	1	FALSE
META	ACP6	1	121470180	120491758	Artery Tibial	NaN	1	FALSE
META	ACP6	1	121470180	120491758	Brain Amygdala	NaN	1	FALSE
META	ACP6	1	121470180	120491758	Brain Anterior cingulate cortex BA24	NaN	1	FALSE
META	ACP6	1	121470180	120491758	Brain Caudate basal ganglia	NaN	1	FALSE
META	ACP6	1	121470180	120491758	Brain Cerebellar Hemisphere	NaN	1	FALSE
META	ACP6	1	121470180	120491758	Brain Cerebellum	NaN	1	FALSE
META	ACP6	1	121470180	120491758	Brain Cortex	NaN	1	FALSE
META	ACP6	1	121470180	120491758	Brain Frontal Cortex BA9	NaN	1	FALSE
META	ACP6	1	121470180	120491758	Brain Hippocampus	NaN	1	FALSE
META	ACP6	1	121470180	120491758	Brain Hypothalamus	NaN	1	FALSE
META	ACP6	1	121470180	120491758	Brain Nucleus accumbens basal ganglia	NaN	1	FALSE
META	ACP6	1	121470180	120491758	Brain Putamen basal ganglia	NaN	1	FALSE
META	ACP6	1	121470180	120491758	Brain Spinal cord cervical c-1	NaN	1	FALSE
META	ACP6	1	121470180	120491758	Brain Substantia nigra	NaN	1	FALSE
META	ACP6	1	121470180	120491758	Breast Mammary Tissue	NaN	1	FALSE
META	ACP6	1	121470180	120491758	Cells EBV-transformed lymphocytes	NaN	1	FALSE
META	ACP6	1	121470180	120491758	Cells Transformed fibroblasts	NaN	1	FALSE
META	ACP6	1	121470180	120491758	Colon Sigmoid	NaN	1	FALSE
META	ACP6	1	121470180	120491758	Colon Transverse	NaN	1	FALSE
META	ACP6	1	121470180	120491758	Esophagus Gastroesophageal Junction	NaN	1	FALSE
META	ACP6	1	121470180	120491758	Esophagus Mucosa	NaN	1	FALSE
META	ACP6	1	121470180	120491758	Esophagus Muscularis	NaN	1	FALSE
META	ACP6	1	121470180	120491758	Heart Atrial Appendage	NaN	1	FALSE
META	ACP6	1	121470180	120491758	Heart Left Ventricle	NaN	1	FALSE
META	ACP6	1	121470180	120491758	Liver	NaN	1	FALSE
META	ACP6	1	121470180	120491758	Lung	NaN	1	FALSE
META	ACP6	1	121470180	120491758	Minor Salivary Gland	NaN	1	FALSE
META	ACP6	1	121470180	120491758	Muscle Skeletal	NaN	1	FALSE
META	ACP6	1	121470180	120491758	Nerve Tibial	NaN	1	FALSE
META	ACP6	1	121470180	120491758	Ovary	NaN	1	FALSE
META	ACP6	1	121470180	120491758	Pancreas	NaN	1	FALSE
META	ACP6	1	121470180	120491758	Pituitary	NaN	1	FALSE
META	ACP6	1	121470180	120491758	Prostate	NaN	1	FALSE
META	ACP6	1	121470180	120491758	Skin Not Sun Exposed Suprapubic	NaN	1	FALSE
META	ACP6	1	121470180	120491758	Skin Sun Exposed Lower leg	NaN	1	FALSE
META	ACP6	1	121470180	120491758	Small Intestine Terminal Ileum	NaN	1	FALSE
META	ACP6	1	121470180	120491758	Spleen	NaN	1	FALSE
META	ACP6	1	121470180	120491758	Stomach	NaN	1	FALSE
META	ACP6	1	121470180	120491758	Testis	NaN	1	FALSE
META	ACP6	1	121470180	120491758	Thyroid	NaN	1	FALSE
META	ACP6	1	121470180	120491758	Uterus	NaN	1	FALSE
META	ACP6	1	121470180	120491758	Vagina	NaN	1	FALSE
META	ACP6	1	121470180	120491758	Whole Blood	NaN	1	FALSE
META	ACP6	1	147652507	147609390	Skin Sun Exposed Lower leg	0.745156	4073	FALSE
META	ACP6	1	147652507	147609390	Cells Transformed fibroblasts	0.618276	4073	FALSE
META	ACP6	1	147652507	147609390	Breast Mammary Tissue	0.399929	4073	FALSE
META	ACP6	1	147652507	147654322	Uterus	0.185322	4073	FALSE
META	ACP6	1	147652507	147654322	Whole Blood	0.172052	4073	FALSE
META	ACP6	1	147652507	147609390	Brain Frontal Cortex BA9	0.034881	4073	FALSE
META	ACP6	1	147652507	147609390	Brain Amygdala	0.01616	4073	FALSE
META	ACP6	1	147652507	147609390	Esophagus Gastroesophageal Junction	0.001847	4073	FALSE
META	ACP6	1	147652507	147656613	Uterus	0.001581	4073	FALSE
META	ACP6	1	147652507	147656613	Whole Blood	0.001315	4073	FALSE
META	ACP6	1	147652507	147654322	Vagina	0.001187	4073	FALSE
META	ACP6	1	147652507	147654322	Minor Salivary Gland	0.001171	4073	FALSE
META	ACP6	1	147652507	147654322	Cells EBV-transformed lymphocytes	0.000395	4073	FALSE
META	ACP6	1	147652507	147609390	Brain Cortex	0.000196	4073	FALSE
META	ACP6	1	147652507	147609390	Brain Cerebellar Hemisphere	0.000164	4073	FALSE
META	ACP6	1	147652507	147609390	Lung	0.000155	4073	FALSE
META	ACP6	1	147652507	147656613	Cells EBV-transformed lymphocytes	4.7e-05	4073	FALSE
META	ACP6	1	147652507	147609390	Brain Caudate basal ganglia	2.5e-05	4073	FALSE
META	ACP6	1	147652507	147656613	Adrenal Gland	2.2e-05	4073	FALSE
META	ACP6	1	147652507	147656613	Esophagus Mucosa	2.2e-05	4073	FALSE
META	ACP6	1	147652507	147656613	Muscle Skeletal	2.2e-05	4073	FALSE
META	ACP6	1	147652507	147656613	Stomach	2.2e-05	4073	FALSE
META	ACP6	1	147652507	147656613	Esophagus Muscularis	2.1e-05	4073	FALSE
META	ACP6	1	147652507	147656613	Ovary	2.1e-05	4073	FALSE
META	ACP6	1	147652507	147656613	Pancreas	2e-05	4073	FALSE
META	ACP6	1	147652507	147656613	Small Intestine Terminal Ileum	2e-05	4073	FALSE
META	ACP6	1	147652507	147654322	Ovary	1.5e-05	4073	FALSE
META	ACP6	1	147652507	147656613	Spleen	1.3e-05	4073	FALSE
META	ACP6	1	147652507	147654322	Adrenal Gland	1.3e-05	4073	FALSE
META	ACP6	1	147652507	147654322	Muscle Skeletal	1.3e-05	4073	FALSE
META	ACP6	1	147652507	147656613	Artery Aorta	1.2e-05	4073	FALSE
META	ACP6	1	147652507	147656613	Vagina	1.2e-05	4073	FALSE
META	ACP6	1	147652507	147654322	Esophagus Mucosa	1.2e-05	4073	FALSE
META	ACP6	1	147652507	147654322	Esophagus Muscularis	1.2e-05	4073	FALSE
META	ACP6	1	147652507	147654322	Pancreas	1.2e-05	4073	FALSE
META	ACP6	1	147652507	147654322	Small Intestine Terminal Ileum	1.2e-05	4073	FALSE
META	ACP6	1	147652507	147654322	Stomach	1.2e-05	4073	FALSE
META	ACP6	1	147652507	147656613	Brain Hypothalamus	1.1e-05	4073	FALSE
META	ACP6	1	147652507	147656613	Testis	1.1e-05	4073	FALSE
META	ACP6	1	147652507	147656613	Brain Substantia nigra	8e-06	4073	FALSE
META	ACP6	1	147652507	147656613	Colon Transverse	8e-06	4073	FALSE
META	ACP6	1	147652507	147656613	Minor Salivary Gland	8e-06	4073	FALSE
META	ACP6	1	147652507	147654322	Spleen	8e-06	4073	FALSE
META	ACP6	1	147652507	147656613	Brain Spinal cord cervical c-1	7e-06	4073	FALSE
META	ACP6	1	147652507	147654322	Artery Aorta	7e-06	4073	FALSE
META	ACP6	1	147652507	147656613	Adipose Visceral Omentum	6e-06	4073	FALSE
META	ACP6	1	147652507	147656613	Brain Putamen basal ganglia	6e-06	4073	FALSE
META	ACP6	1	147652507	147654322	Brain Hypothalamus	6e-06	4073	FALSE
META	ACP6	1	147652507	147654322	Testis	6e-06	4073	FALSE
META	ACP6	1	147652507	147609390	Prostate	5e-06	4073	FALSE
META	ACP6	1	147652507	147656613	Artery Coronary	4e-06	4073	FALSE
META	ACP6	1	147652507	147654322	Brain Spinal cord cervical c-1	4e-06	4073	FALSE
META	ACP6	1	147652507	147654322	Brain Substantia nigra	4e-06	4073	FALSE
META	ACP6	1	147652507	147654322	Colon Transverse	4e-06	4073	FALSE
META	ACP6	1	147652507	147609390	Artery Tibial	4e-06	4073	FALSE
META	ACP6	1	147652507	147654322	Adipose Visceral Omentum	3e-06	4073	FALSE
META	ACP6	1	147652507	147654322	Brain Putamen basal ganglia	3e-06	4073	FALSE
META	ACP6	1	147652507	147656613	Heart Atrial Appendage	2e-06	4073	FALSE
META	ACP6	1	147652507	147654322	Artery Coronary	2e-06	4073	FALSE
META	ACP6	1	147652507	147656613	Adipose Subcutaneous	1e-06	4073	FALSE
META	ACP6	1	147652507	147656613	Brain Anterior cingulate cortex BA24	1e-06	4073	FALSE
META	ACP6	1	147652507	147656613	Heart Left Ventricle	1e-06	4073	FALSE
META	ACP6	1	147652507	147656613	Liver	1e-06	4073	FALSE
META	ACP6	1	147652507	147656613	Skin Not Sun Exposed Suprapubic	1e-06	4073	FALSE
META	ACP6	1	147652507	147654322	Adipose Subcutaneous	1e-06	4073	FALSE
META	ACP6	1	147652507	147654322	Brain Anterior cingulate cortex BA24	1e-06	4073	FALSE
META	ACP6	1	147652507	147654322	Heart Atrial Appendage	1e-06	4073	FALSE
META	ACP6	1	147652507	147654322	Liver	1e-06	4073	FALSE
META	ACP6	1	147652507	147654322	Skin Not Sun Exposed Suprapubic	1e-06	4073	FALSE
META	ACP6	1	147652507	147609390	Colon Sigmoid	1e-06	4073	FALSE
META	ACP6	1	147652507	147656613	Artery Tibial	0	4073	FALSE
META	ACP6	1	147652507	147656613	Brain Amygdala	0	4073	FALSE
META	ACP6	1	147652507	147656613	Brain Caudate basal ganglia	0	4073	FALSE
META	ACP6	1	147652507	147656613	Brain Cerebellar Hemisphere	0	4073	FALSE
META	ACP6	1	147652507	147656613	Brain Cerebellum	0	4073	FALSE
META	ACP6	1	147652507	147656613	Brain Cortex	0	4073	FALSE
META	ACP6	1	147652507	147656613	Brain Frontal Cortex BA9	0	4073	FALSE
META	ACP6	1	147652507	147656613	Brain Hippocampus	0	4073	FALSE
META	ACP6	1	147652507	147656613	Brain Nucleus accumbens basal ganglia	0	4073	FALSE
META	ACP6	1	147652507	147656613	Breast Mammary Tissue	0	4073	FALSE
META	ACP6	1	147652507	147656613	Cells Transformed fibroblasts	0	4073	FALSE
META	ACP6	1	147652507	147656613	Colon Sigmoid	0	4073	FALSE
META	ACP6	1	147652507	147656613	Esophagus Gastroesophageal Junction	0	4073	FALSE
META	ACP6	1	147652507	147656613	Lung	0	4073	FALSE
META	ACP6	1	147652507	147656613	Nerve Tibial	0	4073	FALSE
META	ACP6	1	147652507	147656613	Pituitary	0	4073	FALSE
META	ACP6	1	147652507	147656613	Prostate	0	4073	FALSE
META	ACP6	1	147652507	147656613	Skin Sun Exposed Lower leg	0	4073	FALSE
META	ACP6	1	147652507	147656613	Thyroid	0	4073	FALSE
META	ACP6	1	147652507	147654322	Artery Tibial	0	4073	FALSE
META	ACP6	1	147652507	147654322	Brain Amygdala	0	4073	FALSE
META	ACP6	1	147652507	147654322	Brain Caudate basal ganglia	0	4073	FALSE
META	ACP6	1	147652507	147654322	Brain Cerebellar Hemisphere	0	4073	FALSE
META	ACP6	1	147652507	147654322	Brain Cerebellum	0	4073	FALSE
META	ACP6	1	147652507	147654322	Brain Cortex	0	4073	FALSE
META	ACP6	1	147652507	147654322	Brain Frontal Cortex BA9	0	4073	FALSE
META	ACP6	1	147652507	147654322	Brain Hippocampus	0	4073	FALSE
META	ACP6	1	147652507	147654322	Brain Nucleus accumbens basal ganglia	0	4073	FALSE
META	ACP6	1	147652507	147654322	Breast Mammary Tissue	0	4073	FALSE
META	ACP6	1	147652507	147654322	Cells Transformed fibroblasts	0	4073	FALSE
META	ACP6	1	147652507	147654322	Colon Sigmoid	0	4073	FALSE
META	ACP6	1	147652507	147654322	Esophagus Gastroesophageal Junction	0	4073	FALSE
META	ACP6	1	147652507	147654322	Heart Left Ventricle	0	4073	FALSE
META	ACP6	1	147652507	147654322	Lung	0	4073	FALSE
META	ACP6	1	147652507	147654322	Nerve Tibial	0	4073	FALSE
META	ACP6	1	147652507	147654322	Pituitary	0	4073	FALSE
META	ACP6	1	147652507	147654322	Prostate	0	4073	FALSE
META	ACP6	1	147652507	147654322	Skin Sun Exposed Lower leg	0	4073	FALSE
META	ACP6	1	147652507	147654322	Thyroid	0	4073	FALSE
META	ACP6	1	147652507	147609390	Brain Cerebellum	0	4073	FALSE
META	ACP6	1	147652507	147609390	Nerve Tibial	0	4073	FALSE
META	ACP6	1	147652507	147609390	Pituitary	0	4073	FALSE
META	ACP6	1	147652507	147609390	Thyroid	0	4073	FALSE
CVDII	ADAMTS13	9	133392016	133392016	Stomach	0.827928	8350	TRUE
CVDII	ADAMTS13	9	133392016	133392016	Colon Transverse	0.646384	8350	FALSE
CVDII	ADAMTS13	9	133392016	133392016	Brain Cerebellar Hemisphere	0.461762	8350	FALSE
CVDII	ADAMTS13	9	133392016	133392016	Brain Cerebellum	0.213464	8350	FALSE
CVDII	ADAMTS13	9	133392016	133392016	Testis	0.133981	8350	FALSE
CVDII	ADAMTS13	9	133392016	133392016	Brain Putamen basal ganglia	0.083702	8350	FALSE
CVDII	ADAMTS13	9	133392016	133392016	Vagina	0.081686	8350	FALSE
CVDII	ADAMTS13	9	133392016	133392016	Nerve Tibial	0.044276	8350	FALSE
CVDII	ADAMTS13	9	133392016	133392016	Adrenal Gland	0.038056	8350	FALSE
CVDII	ADAMTS13	9	133392016	133392016	Brain Spinal cord cervical c-1	0.028469	8350	FALSE
CVDII	ADAMTS13	9	133392016	133392016	Brain Substantia nigra	0.025542	8350	FALSE
CVDII	ADAMTS13	9	133392016	133392016	Minor Salivary Gland	0.019483	8350	FALSE
CVDII	ADAMTS13	9	133392016	133392016	Small Intestine Terminal Ileum	0.016362	8350	FALSE
CVDII	ADAMTS13	9	133392016	133392016	Uterus	0.014239	8350	FALSE
CVDII	ADAMTS13	9	133392016	133392016	Liver	0.012906	8350	FALSE
CVDII	ADAMTS13	9	133392016	133392016	Prostate	0.01265	8350	FALSE
CVDII	ADAMTS13	9	133392016	133392016	Artery Coronary	0.011227	8350	FALSE
CVDII	ADAMTS13	9	133392016	133392016	Cells EBV-transformed lymphocytes	0.006613	8350	FALSE
CVDII	ADAMTS13	9	133392016	133392016	Brain Amygdala	0.005486	8350	FALSE
CVDII	ADAMTS13	9	133392016	133392016	Ovary	0.005098	8350	FALSE
CVDII	ADAMTS13	9	133392016	133392016	Brain Frontal Cortex BA9	0.004934	8350	FALSE
CVDII	ADAMTS13	9	133392016	133392016	Brain Anterior cingulate cortex BA24	0.003608	8350	FALSE
CVDII	ADAMTS13	9	133392016	133392016	Pancreas	0.001993	8350	FALSE
CVDII	ADAMTS13	9	133392016	133392016	Brain Hypothalamus	0.000925	8350	FALSE
CVDII	ADAMTS13	9	133392016	133392016	Brain Cortex	0.000153	8350	FALSE
CVDII	ADAMTS13	9	133392016	133392016	Brain Nucleus accumbens basal ganglia	0.00012	8350	FALSE
CVDII	ADAMTS13	9	133392016	133392016	Spleen	4.2e-05	8350	FALSE
CVDII	ADAMTS13	9	133392016	133392016	Adipose Visceral Omentum	2.9e-05	8350	FALSE
CVDII	ADAMTS13	9	133392016	133392016	Breast Mammary Tissue	2e-05	8350	FALSE
CVDII	ADAMTS13	9	133392016	133392016	Brain Caudate basal ganglia	5e-06	8350	FALSE
CVDII	ADAMTS13	9	133392016	133392016	Brain Hippocampus	3e-06	8350	FALSE
CVDII	ADAMTS13	9	133392016	133392016	Lung	3e-06	8350	FALSE
CVDII	ADAMTS13	9	133392016	133392016	Pituitary	1e-06	8350	FALSE
CVDII	ADAMTS13	9	133392016	133392016	Adipose Subcutaneous	0	8350	FALSE
CVDII	ADAMTS13	9	133392016	133392016	Artery Aorta	0	8350	FALSE
CVDII	ADAMTS13	9	133392016	133392016	Artery Tibial	0	8350	FALSE
CVDII	ADAMTS13	9	133392016	133392016	Cells Transformed fibroblasts	0	8350	FALSE
CVDII	ADAMTS13	9	133392016	133392016	Colon Sigmoid	0	8350	FALSE
CVDII	ADAMTS13	9	133392016	133392016	Esophagus Gastroesophageal Junction	0	8350	FALSE
CVDII	ADAMTS13	9	133392016	133392016	Esophagus Mucosa	0	8350	FALSE
CVDII	ADAMTS13	9	133392016	133392016	Esophagus Muscularis	0	8350	FALSE
CVDII	ADAMTS13	9	133392016	133392016	Heart Atrial Appendage	0	8350	FALSE
CVDII	ADAMTS13	9	133392016	133392016	Heart Left Ventricle	0	8350	FALSE
CVDII	ADAMTS13	9	133392016	133392016	Muscle Skeletal	0	8350	FALSE
CVDII	ADAMTS13	9	133392016	133392016	Skin Not Sun Exposed Suprapubic	0	8350	FALSE
CVDII	ADAMTS13	9	133392016	133392016	Skin Sun Exposed Lower leg	0	8350	FALSE
CVDII	ADAMTS13	9	133392016	133392016	Thyroid	0	8350	FALSE
CVDII	ADAMTS13	9	133392016	133392016	Whole Blood	0	8350	FALSE
META	ADGRE2	19	14388656	14388656	Muscle Skeletal	0.955911	5810	TRUE
META	ADGRE2	19	14388656	14388656	Minor Salivary Gland	0.215148	5810	FALSE
META	ADGRE2	19	14388656	14388656	Brain Substantia nigra	0.057813	5810	FALSE
META	ADGRE2	19	14388656	14388656	Esophagus Gastroesophageal Junction	0.051276	5810	FALSE
META	ADGRE2	19	14388656	14388656	Stomach	0.03946	5810	FALSE
META	ADGRE2	19	14388656	14388656	Heart Left Ventricle	0.031671	5810	FALSE
META	ADGRE2	19	14388656	14388656	Brain Spinal cord cervical c-1	0.028301	5810	FALSE
META	ADGRE2	19	14388656	14388656	Testis	0.028137	5810	FALSE
META	ADGRE2	19	14388656	14388656	Colon Transverse	0.025456	5810	FALSE
META	ADGRE2	19	14388656	14388656	Small Intestine Terminal Ileum	0.024165	5810	FALSE
META	ADGRE2	19	14388656	14388656	Vagina	0.021079	5810	FALSE
META	ADGRE2	19	14388656	14388656	Brain Cerebellum	0.020239	5810	FALSE
META	ADGRE2	19	14388656	14388656	Uterus	0.020086	5810	FALSE
META	ADGRE2	19	14388656	14388656	Esophagus Muscularis	0.020056	5810	FALSE
META	ADGRE2	19	14388656	14388656	Ovary	0.019694	5810	FALSE
META	ADGRE2	19	14388656	14388656	Colon Sigmoid	0.018398	5810	FALSE
META	ADGRE2	19	14388656	14388656	Spleen	0.017923	5810	FALSE
META	ADGRE2	19	14388656	14388656	Prostate	0.017447	5810	FALSE
META	ADGRE2	19	14388656	14388656	Brain Amygdala	0.016423	5810	FALSE
META	ADGRE2	19	14388656	14388656	Heart Atrial Appendage	0.016327	5810	FALSE
META	ADGRE2	19	14388656	14388656	Brain Nucleus accumbens basal ganglia	0.01628	5810	FALSE
META	ADGRE2	19	14388656	14388656	Pituitary	0.016175	5810	FALSE
META	ADGRE2	19	14388656	14388656	Brain Cortex	0.015716	5810	FALSE
META	ADGRE2	19	14388656	14388656	Brain Hypothalamus	0.015387	5810	FALSE
META	ADGRE2	19	14388656	14388656	Brain Cerebellar Hemisphere	0.014391	5810	FALSE
META	ADGRE2	19	14388656	14388656	Brain Putamen basal ganglia	0.014036	5810	FALSE
META	ADGRE2	19	14388656	14388656	Artery Coronary	0.013711	5810	FALSE
META	ADGRE2	19	14388656	14388656	Thyroid	0.01318	5810	FALSE
META	ADGRE2	19	14388656	14388656	Brain Frontal Cortex BA9	0.013009	5810	FALSE
META	ADGRE2	19	14388656	14388656	Brain Anterior cingulate cortex BA24	0.01264	5810	FALSE
META	ADGRE2	19	14388656	14388656	Pancreas	0.012204	5810	FALSE
META	ADGRE2	19	14388656	14388656	Brain Hippocampus	0.012115	5810	FALSE
META	ADGRE2	19	14388656	14388656	Brain Caudate basal ganglia	0.011741	5810	FALSE
META	ADGRE2	19	14388656	14388656	Liver	0.010244	5810	FALSE
META	ADGRE2	19	14388656	14388656	Nerve Tibial	0.008046	5810	FALSE
META	ADGRE2	19	14388656	14388656	Adrenal Gland	0.007574	5810	FALSE
META	ADGRE2	19	14388656	14388656	Breast Mammary Tissue	0.001813	5810	FALSE
META	ADGRE2	19	14388656	14388656	Adipose Visceral Omentum	0.001665	5810	FALSE
META	ADGRE2	19	14388656	14388656	Lung	0.000547	5810	FALSE
META	ADGRE2	19	14388656	14388656	Skin Not Sun Exposed Suprapubic	0.000455	5810	FALSE
META	ADGRE2	19	14388656	14388656	Esophagus Mucosa	0.000446	5810	FALSE
META	ADGRE2	19	14388656	14388656	Adipose Subcutaneous	0.000415	5810	FALSE
META	ADGRE2	19	14388656	14388656	Artery Aorta	0	5810	FALSE
META	ADGRE2	19	14388656	14388656	Artery Tibial	0	5810	FALSE
META	ADGRE2	19	14388656	14388656	Cells EBV-transformed lymphocytes	0	5810	FALSE
META	ADGRE2	19	14388656	14388656	Cells Transformed fibroblasts	0	5810	FALSE
META	ADGRE2	19	14388656	14388656	Skin Sun Exposed Lower leg	0	5810	FALSE
META	ADGRE2	19	14388656	14388656	Whole Blood	0	5810	FALSE
CVDII	AGRP	16	66475748	66475748	Brain Putamen basal ganglia	0.008284	1981	FALSE
CVDII	AGRP	16	66475748	66475748	Brain Nucleus accumbens basal ganglia	0.007461	1981	FALSE
CVDII	AGRP	16	66475748	66475748	Nerve Tibial	0.005054	1981	FALSE
CVDII	AGRP	16	66475748	66475748	Ovary	0.004612	1981	FALSE
CVDII	AGRP	16	66475748	66475748	Brain Cortex	0.00459	1981	FALSE
CVDII	AGRP	16	66475748	66475748	Testis	0.003897	1981	FALSE
CVDII	AGRP	16	66475748	66475748	Minor Salivary Gland	0.003643	1981	FALSE
CVDII	AGRP	16	66475748	66475748	Brain Hippocampus	0.00353	1981	FALSE
CVDII	AGRP	16	66475748	66475748	Brain Spinal cord cervical c-1	0.003519	1981	FALSE
CVDII	AGRP	16	66475748	66475748	Brain Amygdala	0.003323	1981	FALSE
CVDII	AGRP	16	66475748	66475748	Spleen	0.003252	1981	FALSE
CVDII	AGRP	16	66475748	66475748	Pituitary	0.003229	1981	FALSE
CVDII	AGRP	16	66475748	66475748	Brain Hypothalamus	0.002972	1981	FALSE
CVDII	AGRP	16	66475748	66475748	Brain Frontal Cortex BA9	0.002855	1981	FALSE
CVDII	AGRP	16	66475748	66475748	Brain Cerebellum	0.00284	1981	FALSE
CVDII	AGRP	16	66475748	66475748	Cells EBV-transformed lymphocytes	0.002753	1981	FALSE
CVDII	AGRP	16	66475748	66475748	Brain Substantia nigra	0.002696	1981	FALSE
CVDII	AGRP	16	66475748	66475748	Prostate	0.002658	1981	FALSE
CVDII	AGRP	16	66475748	66475748	Brain Caudate basal ganglia	0.002544	1981	FALSE
CVDII	AGRP	16	66475748	66475748	Brain Anterior cingulate cortex BA24	0.002398	1981	FALSE
CVDII	AGRP	16	66475748	66475748	Adrenal Gland	0.002347	1981	FALSE
CVDII	AGRP	16	66475748	66475748	Lung	0.00231	1981	FALSE
CVDII	AGRP	16	66475748	66475748	Brain Cerebellar Hemisphere	0.00212	1981	FALSE
CVDII	AGRP	16	66475748	66475748	Whole Blood	0.001637	1981	FALSE
CVDII	AMBP	9	114069709	114069709	Brain Nucleus accumbens basal ganglia	0.055758	7159	FALSE
CVDII	AMBP	9	114069709	114069709	Brain Substantia nigra	0.04215	7159	FALSE
CVDII	AMBP	9	114069709	114069709	Adrenal Gland	0.031748	7159	FALSE
CVDII	AMBP	9	114069709	114069709	Brain Spinal cord cervical c-1	0.030654	7159	FALSE
CVDII	AMBP	9	114069709	114069709	Brain Cortex	0.0305	7159	FALSE
CVDII	AMBP	9	114069709	114069709	Skin Not Sun Exposed Suprapubic	0.027625	7159	FALSE
CVDII	AMBP	9	114069709	114069709	Stomach	0.025869	7159	FALSE
CVDII	AMBP	9	114069709	114069709	Ovary	0.024205	7159	FALSE
CVDII	AMBP	9	114069709	114069709	Brain Frontal Cortex BA9	0.023857	7159	FALSE
CVDII	AMBP	9	114069709	114069709	Uterus	0.023834	7159	FALSE
CVDII	AMBP	9	114069709	114069709	Brain Caudate basal ganglia	0.023567	7159	FALSE
CVDII	AMBP	9	114069709	114069709	Minor Salivary Gland	0.02232	7159	FALSE
CVDII	AMBP	9	114069709	114069709	Brain Putamen basal ganglia	0.021629	7159	FALSE
CVDII	AMBP	9	114069709	114069709	Vagina	0.019801	7159	FALSE
CVDII	AMBP	9	114069709	114069709	Prostate	0.019499	7159	FALSE
CVDII	AMBP	9	114069709	114069709	Artery Aorta	0.019485	7159	FALSE
CVDII	AMBP	9	114069709	114069709	Brain Anterior cingulate cortex BA24	0.01873	7159	FALSE
CVDII	AMBP	9	114069709	114069709	Spleen	0.017689	7159	FALSE
CVDII	AMBP	9	114069709	114069709	Artery Coronary	0.016531	7159	FALSE
CVDII	AMBP	9	114069709	114069709	Heart Atrial Appendage	0.01647	7159	FALSE
CVDII	AMBP	9	114069709	114069709	Brain Hippocampus	0.015832	7159	FALSE
CVDII	AMBP	9	114069709	114069709	Colon Transverse	0.015509	7159	FALSE
CVDII	AMBP	9	114069709	114069709	Pituitary	0.015026	7159	FALSE
CVDII	AMBP	9	114069709	114069709	Brain Hypothalamus	0.014978	7159	FALSE
CVDII	AMBP	9	114069709	114069709	Small Intestine Terminal Ileum	0.014718	7159	FALSE
CVDII	AMBP	9	114069709	114069709	Heart Left Ventricle	0.014695	7159	FALSE
CVDII	AMBP	9	114069709	114069709	Esophagus Gastroesophageal Junction	0.01458	7159	FALSE
CVDII	AMBP	9	114069709	114069709	Lung	0.014429	7159	FALSE
CVDII	AMBP	9	114069709	114069709	Skin Sun Exposed Lower leg	0.01441	7159	FALSE
CVDII	AMBP	9	114069709	114069709	Brain Amygdala	0.014162	7159	FALSE
CVDII	AMBP	9	114069709	114069709	Esophagus Muscularis	0.013856	7159	FALSE
CVDII	AMBP	9	114069709	114069709	Esophagus Mucosa	0.013416	7159	FALSE
CVDII	AMBP	9	114069709	114069709	Whole Blood	0.013391	7159	FALSE
CVDII	AMBP	9	114069709	114069709	Nerve Tibial	0.012023	7159	FALSE
CVDII	AMBP	9	114069709	114069709	Adipose Visceral Omentum	0.011935	7159	FALSE
CVDII	AMBP	9	114069709	114069709	Artery Tibial	0.011708	7159	FALSE
CVDII	AMBP	9	114069709	114069709	Cells Transformed fibroblasts	0.011291	7159	FALSE
CVDII	AMBP	9	114069709	114069709	Muscle Skeletal	0.011119	7159	FALSE
CVDII	AMBP	9	114069709	114069709	Breast Mammary Tissue	0.010624	7159	FALSE
CVDII	AMBP	9	114069709	114069709	Liver	0.010344	7159	FALSE
CVDII	AMBP	9	114069709	114069709	Brain Cerebellar Hemisphere	0.007512	7159	FALSE
CVDII	AMBP	9	114069709	114069709	Colon Sigmoid	0.006967	7159	FALSE
CVDII	AMBP	9	114069709	114069709	Adipose Subcutaneous	0.006755	7159	FALSE
CVDII	AMBP	9	114069709	114069709	Cells EBV-transformed lymphocytes	0.001807	7159	FALSE
CVDII	AMBP	9	114069709	114069709	Thyroid	0.00062	7159	FALSE
CVDII	AMBP	9	114069709	114069709	Brain Cerebellum	0.000516	7159	FALSE
CVDII	AMBP	9	114069709	114069709	Pancreas	0.000435	7159	FALSE
CVDII	AMBP	9	114069709	114069709	Testis	0.000393	7159	FALSE
META	ANGPTL1	1	178557947	178902082	Spleen	0.954099	5370	TRUE
META	ANGPTL1	1	178557947	178902082	Cells Transformed fibroblasts	0.771265	5370	FALSE
META	ANGPTL1	1	178557947	178902082	Heart Left Ventricle	0.653837	5370	FALSE
META	ANGPTL1	1	178557947	178902082	Artery Aorta	0.291807	5370	FALSE
META	ANGPTL1	1	178557947	178902082	Adipose Subcutaneous	0.131531	5370	FALSE
META	ANGPTL1	1	178557947	178557947	Brain Amygdala	0.130401	5370	FALSE
META	ANGPTL1	1	178557947	178557947	Brain Nucleus accumbens basal ganglia	0.095447	5370	FALSE
META	ANGPTL1	1	178557947	178902082	Brain Hippocampus	0.080957	5370	FALSE
META	ANGPTL1	1	178557947	178902082	Nerve Tibial	0.062027	5370	FALSE
META	ANGPTL1	1	178557947	178902082	Muscle Skeletal	0.050693	5370	FALSE
META	ANGPTL1	1	178557947	178557947	Brain Caudate basal ganglia	0.035229	5370	FALSE
META	ANGPTL1	1	178557947	178902082	Esophagus Gastroesophageal Junction	0.032452	5370	FALSE
META	ANGPTL1	1	178557947	178557947	Artery Tibial	0.031529	5370	FALSE
META	ANGPTL1	1	178557947	178902082	Brain Spinal cord cervical c-1	0.031196	5370	FALSE
META	ANGPTL1	1	178557947	178902082	Pituitary	0.029988	5370	FALSE
META	ANGPTL1	1	178557947	178557947	Whole Blood	0.027395	5370	FALSE
META	ANGPTL1	1	178557947	178902082	Adrenal Gland	0.023926	5370	FALSE
META	ANGPTL1	1	178557947	178557947	Spleen	0.023046	5370	FALSE
META	ANGPTL1	1	178557947	178557947	Cells EBV-transformed lymphocytes	0.022564	5370	FALSE
META	ANGPTL1	1	178557947	178557947	Brain Anterior cingulate cortex BA24	0.02256	5370	FALSE
META	ANGPTL1	1	178557947	178557947	Breast Mammary Tissue	0.020633	5370	FALSE
META	ANGPTL1	1	178557947	178902082	Brain Caudate basal ganglia	0.020534	5370	FALSE
META	ANGPTL1	1	178557947	178902082	Minor Salivary Gland	0.020311	5370	FALSE
META	ANGPTL1	1	178557947	178557947	Brain Frontal Cortex BA9	0.019924	5370	FALSE
META	ANGPTL1	1	178557947	178902082	Brain Cerebellar Hemisphere	0.017623	5370	FALSE
META	ANGPTL1	1	178557947	178902082	Skin Not Sun Exposed Suprapubic	0.017055	5370	FALSE
META	ANGPTL1	1	178557947	178902082	Brain Hypothalamus	0.016154	5370	FALSE
META	ANGPTL1	1	178557947	178902082	Small Intestine Terminal Ileum	0.016049	5370	FALSE
META	ANGPTL1	1	178557947	178902082	Brain Amygdala	0.015064	5370	FALSE
META	ANGPTL1	1	178557947	178902082	Cells EBV-transformed lymphocytes	0.015001	5370	FALSE
META	ANGPTL1	1	178557947	178902082	Brain Cerebellum	0.013727	5370	FALSE
META	ANGPTL1	1	178557947	178902082	Thyroid	0.012677	5370	FALSE
META	ANGPTL1	1	178557947	178557947	Skin Sun Exposed Lower leg	0.011783	5370	FALSE
META	ANGPTL1	1	178557947	178557947	Vagina	0.011538	5370	FALSE
META	ANGPTL1	1	178557947	178902082	Brain Nucleus accumbens basal ganglia	0.011524	5370	FALSE
META	ANGPTL1	1	178557947	178902082	Brain Anterior cingulate cortex BA24	0.011023	5370	FALSE
META	ANGPTL1	1	178557947	178557947	Brain Hypothalamus	0.010506	5370	FALSE
META	ANGPTL1	1	178557947	178557947	Minor Salivary Gland	0.010092	5370	FALSE
META	ANGPTL1	1	178557947	178902082	Brain Putamen basal ganglia	0.009623	5370	FALSE
META	ANGPTL1	1	178557947	178557947	Esophagus Mucosa	0.009495	5370	FALSE
META	ANGPTL1	1	178557947	178557947	Colon Sigmoid	0.009256	5370	FALSE
META	ANGPTL1	1	178557947	178902082	Colon Sigmoid	0.009206	5370	FALSE
META	ANGPTL1	1	178557947	178902082	Artery Tibial	0.00915	5370	FALSE
META	ANGPTL1	1	178557947	178557947	Heart Left Ventricle	0.008834	5370	FALSE
META	ANGPTL1	1	178557947	178902082	Prostate	0.008639	5370	FALSE
META	ANGPTL1	1	178557947	178902082	Brain Cortex	0.008575	5370	FALSE
META	ANGPTL1	1	178557947	178557947	Brain Spinal cord cervical c-1	0.008376	5370	FALSE
META	ANGPTL1	1	178557947	178902082	Vagina	0.008278	5370	FALSE
META	ANGPTL1	1	178557947	178902082	Testis	0.008197	5370	FALSE
META	ANGPTL1	1	178557947	178557947	Brain Cerebellar Hemisphere	0.008148	5370	FALSE
META	ANGPTL1	1	178557947	178902082	Esophagus Mucosa	0.008108	5370	FALSE
META	ANGPTL1	1	178557947	178557947	Prostate	0.008106	5370	FALSE
META	ANGPTL1	1	178557947	178902082	Brain Frontal Cortex BA9	0.008099	5370	FALSE
META	ANGPTL1	1	178557947	178902082	Uterus	0.008044	5370	FALSE
META	ANGPTL1	1	178557947	178902082	Colon Transverse	0.007559	5370	FALSE
META	ANGPTL1	1	178557947	178557947	Brain Cerebellum	0.007494	5370	FALSE
META	ANGPTL1	1	178557947	178902082	Whole Blood	0.006973	5370	FALSE
META	ANGPTL1	1	178557947	178902082	Stomach	0.006959	5370	FALSE
META	ANGPTL1	1	178557947	178902082	Liver	0.006863	5370	FALSE
META	ANGPTL1	1	178557947	178557947	Brain Hippocampus	0.006328	5370	FALSE
META	ANGPTL1	1	178557947	178557947	Uterus	0.006167	5370	FALSE
META	ANGPTL1	1	178557947	178902082	Lung	0.00611	5370	FALSE
META	ANGPTL1	1	178557947	178557947	Adrenal Gland	0.005986	5370	FALSE
META	ANGPTL1	1	178557947	178557947	Brain Cortex	0.00582	5370	FALSE
META	ANGPTL1	1	178557947	178557947	Liver	0.005765	5370	FALSE
META	ANGPTL1	1	178557947	178902082	Brain Substantia nigra	0.005711	5370	FALSE
META	ANGPTL1	1	178557947	178902082	Pancreas	0.005561	5370	FALSE
META	ANGPTL1	1	178557947	178902082	Artery Coronary	0.00546	5370	FALSE
META	ANGPTL1	1	178557947	178557947	Esophagus Gastroesophageal Junction	0.005332	5370	FALSE
META	ANGPTL1	1	178557947	178557947	Testis	0.005303	5370	FALSE
META	ANGPTL1	1	178557947	178902082	Breast Mammary Tissue	0.005287	5370	FALSE
META	ANGPTL1	1	178557947	178557947	Brain Putamen basal ganglia	0.005266	5370	FALSE
META	ANGPTL1	1	178557947	178557947	Pituitary	0.005242	5370	FALSE
META	ANGPTL1	1	178557947	178557947	Small Intestine Terminal Ileum	0.005126	5370	FALSE
META	ANGPTL1	1	178557947	178902082	Adipose Visceral Omentum	0.004867	5370	FALSE
META	ANGPTL1	1	178557947	178557947	Skin Not Sun Exposed Suprapubic	0.004866	5370	FALSE
META	ANGPTL1	1	178557947	178557947	Artery Coronary	0.004662	5370	FALSE
META	ANGPTL1	1	178557947	178902082	Skin Sun Exposed Lower leg	0.004585	5370	FALSE
META	ANGPTL1	1	178557947	178557947	Ovary	0.004411	5370	FALSE
META	ANGPTL1	1	178557947	178557947	Colon Transverse	0.004229	5370	FALSE
META	ANGPTL1	1	178557947	178902082	Ovary	0.004176	5370	FALSE
META	ANGPTL1	1	178557947	178557947	Adipose Visceral Omentum	0.003685	5370	FALSE
META	ANGPTL1	1	178557947	178557947	Nerve Tibial	0.003325	5370	FALSE
META	ANGPTL1	1	178557947	178557947	Stomach	0.00324	5370	FALSE
META	ANGPTL1	1	178557947	178902082	Esophagus Muscularis	0.003178	5370	FALSE
META	ANGPTL1	1	178557947	178557947	Brain Substantia nigra	0.003176	5370	FALSE
META	ANGPTL1	1	178557947	178557947	Thyroid	0.003147	5370	FALSE
META	ANGPTL1	1	178557947	178557947	Lung	0.003023	5370	FALSE
META	ANGPTL1	1	178557947	178557947	Adipose Subcutaneous	0.00166	5370	FALSE
META	ANGPTL1	1	178557947	178902082	Heart Atrial Appendage	0.001236	5370	FALSE
META	ANGPTL1	1	178557947	178557947	Pancreas	0.000719	5370	FALSE
META	ANGPTL1	1	178557947	178557947	Esophagus Muscularis	0.000575	5370	FALSE
META	ANGPTL1	1	178557947	178557947	Cells Transformed fibroblasts	5.6e-05	5370	FALSE
META	ANGPTL1	1	178557947	178557947	Heart Atrial Appendage	4.1e-05	5370	FALSE
META	ANGPTL1	1	178557947	178557947	Artery Aorta	2e-06	5370	FALSE
META	ANGPTL1	1	178557947	178557947	Muscle Skeletal	0	5370	FALSE
META	ANGPTL7	1	11205728	11205728	Heart Left Ventricle	0.942996	7197	TRUE
META	ANGPTL7	1	11205728	11205728	Nerve Tibial	0.719686	7197	FALSE
META	ANGPTL7	1	11205728	11205728	Adrenal Gland	0.669803	7197	FALSE
META	ANGPTL7	1	11205728	11205728	Testis	0.580772	7197	FALSE
META	ANGPTL7	1	11205728	11205728	Artery Coronary	0.269107	7197	FALSE
META	ANGPTL7	1	11205728	11205728	Brain Putamen basal ganglia	0.189287	7197	FALSE
META	ANGPTL7	1	11205728	11205728	Pituitary	0.168107	7197	FALSE
META	ANGPTL7	1	11205728	11205728	Muscle Skeletal	0.059104	7197	FALSE
META	ANGPTL7	1	11205728	11205728	Artery Tibial	0.044786	7197	FALSE
META	ANGPTL7	1	11205728	11205728	Brain Nucleus accumbens basal ganglia	0.035068	7197	FALSE
META	ANGPTL7	1	11205728	11205728	Colon Transverse	0.033353	7197	FALSE
META	ANGPTL7	1	11205728	11205728	Brain Hypothalamus	0.020849	7197	FALSE
META	ANGPTL7	1	11205728	11205728	Uterus	0.019924	7197	FALSE
META	ANGPTL7	1	11205728	11205728	Brain Hippocampus	0.017722	7197	FALSE
META	ANGPTL7	1	11205728	11205728	Brain Substantia nigra	0.01734	7197	FALSE
META	ANGPTL7	1	11205728	11205728	Minor Salivary Gland	0.016081	7197	FALSE
META	ANGPTL7	1	11205728	11205728	Liver	0.015281	7197	FALSE
META	ANGPTL7	1	11205728	11205728	Brain Frontal Cortex BA9	0.015188	7197	FALSE
META	ANGPTL7	1	11205728	11205728	Skin Sun Exposed Lower leg	0.013672	7197	FALSE
META	ANGPTL7	1	11205728	11205728	Breast Mammary Tissue	0.013662	7197	FALSE
META	ANGPTL7	1	11205728	11205728	Lung	0.01241	7197	FALSE
META	ANGPTL7	1	11205728	11205728	Brain Cortex	0.012209	7197	FALSE
META	ANGPTL7	1	11205728	11205728	Brain Spinal cord cervical c-1	0.01211	7197	FALSE
META	ANGPTL7	1	11205728	11205728	Brain Amygdala	0.010665	7197	FALSE
META	ANGPTL7	1	11205728	11205728	Brain Cerebellum	0.010493	7197	FALSE
META	ANGPTL7	1	11205728	11205728	Cells EBV-transformed lymphocytes	0.010271	7197	FALSE
META	ANGPTL7	1	11205728	11205728	Adipose Subcutaneous	0.010239	7197	FALSE
META	ANGPTL7	1	11205728	11205728	Brain Caudate basal ganglia	0.009501	7197	FALSE
META	ANGPTL7	1	11205728	11205728	Heart Atrial Appendage	0.009182	7197	FALSE
META	ANGPTL7	1	11205728	11205728	Esophagus Muscularis	0.009155	7197	FALSE
META	ANGPTL7	1	11205728	11205728	Cells Transformed fibroblasts	0.00914	7197	FALSE
META	ANGPTL7	1	11205728	11205728	Ovary	0.008616	7197	FALSE
META	ANGPTL7	1	11205728	11205728	Spleen	0.008378	7197	FALSE
META	ANGPTL7	1	11205728	11205728	Esophagus Mucosa	0.008178	7197	FALSE
META	ANGPTL7	1	11205728	11205728	Esophagus Gastroesophageal Junction	0.008086	7197	FALSE
META	ANGPTL7	1	11205728	11205728	Adipose Visceral Omentum	0.007281	7197	FALSE
META	ANGPTL7	1	11205728	11205728	Pancreas	0.007278	7197	FALSE
META	ANGPTL7	1	11205728	11205728	Brain Anterior cingulate cortex BA24	0.006417	7197	FALSE
META	ANGPTL7	1	11205728	11205728	Brain Cerebellar Hemisphere	0.005875	7197	FALSE
META	ANGPTL7	1	11205728	11205728	Small Intestine Terminal Ileum	0.005809	7197	FALSE
META	ANGPTL7	1	11205728	11205728	Colon Sigmoid	0.005777	7197	FALSE
META	ANGPTL7	1	11205728	11205728	Whole Blood	0.005675	7197	FALSE
META	ANGPTL7	1	11205728	11205728	Artery Aorta	0.005271	7197	FALSE
META	ANGPTL7	1	11205728	11205728	Stomach	0.004949	7197	FALSE
META	ANGPTL7	1	11205728	11205728	Vagina	0.004784	7197	FALSE
META	ANGPTL7	1	11205728	11205728	Skin Not Sun Exposed Suprapubic	0.00462	7197	FALSE
META	ANGPTL7	1	11205728	11205728	Thyroid	0.003524	7197	FALSE
META	ANGPTL7	1	11205728	11205728	Prostate	0.001353	7197	FALSE
META	APEX1	14	20456995	20456995	Brain Hypothalamus	0.028064	7574	FALSE
META	APEX1	14	20456995	20456995	Heart Atrial Appendage	0.014987	7574	FALSE
META	APEX1	14	20456995	20456995	Esophagus Mucosa	0.012281	7574	FALSE
META	APEX1	14	20456995	20456995	Colon Sigmoid	0.010315	7574	FALSE
META	APEX1	14	20456995	20456995	Small Intestine Terminal Ileum	0.010113	7574	FALSE
META	APEX1	14	20456995	20456995	Brain Spinal cord cervical c-1	0.00968	7574	FALSE
META	APEX1	14	20456995	20456995	Brain Frontal Cortex BA9	0.009359	7574	FALSE
META	APEX1	14	20456995	20456995	Prostate	0.009035	7574	FALSE
META	APEX1	14	20456995	20456995	Adrenal Gland	0.008076	7574	FALSE
META	APEX1	14	20456995	20456995	Brain Cortex	0.008015	7574	FALSE
META	APEX1	14	20456995	20456995	Artery Coronary	0.007823	7574	FALSE
META	APEX1	14	20456995	20456995	Brain Putamen basal ganglia	0.007557	7574	FALSE
META	APEX1	14	20456995	20456995	Brain Hippocampus	0.007132	7574	FALSE
META	APEX1	14	20456995	20456995	Adipose Visceral Omentum	0.007096	7574	FALSE
META	APEX1	14	20456995	20456995	Brain Caudate basal ganglia	0.006795	7574	FALSE
META	APEX1	14	20456995	20456995	Brain Cerebellum	0.006708	7574	FALSE
META	APEX1	14	20456995	20456995	Brain Nucleus accumbens basal ganglia	0.006288	7574	FALSE
META	APEX1	14	20456995	20456995	Brain Anterior cingulate cortex BA24	0.006186	7574	FALSE
META	APEX1	14	20456995	20456995	Brain Cerebellar Hemisphere	0.005764	7574	FALSE
META	APEX1	14	20456995	20456995	Cells EBV-transformed lymphocytes	0.005716	7574	FALSE
META	APEX1	14	20456995	20456995	Minor Salivary Gland	0.005712	7574	FALSE
META	APEX1	14	20456995	20456995	Uterus	0.005682	7574	FALSE
META	APEX1	14	20456995	20456995	Skin Sun Exposed Lower leg	0.005608	7574	FALSE
META	APEX1	14	20456995	20456995	Brain Amygdala	0.00546	7574	FALSE
META	APEX1	14	20456995	20456995	Pituitary	0.005246	7574	FALSE
META	APEX1	14	20456995	20456995	Colon Transverse	0.004996	7574	FALSE
META	APEX1	14	20456995	20456995	Esophagus Gastroesophageal Junction	0.004947	7574	FALSE
META	APEX1	14	20456995	20456995	Ovary	0.004824	7574	FALSE
META	APEX1	14	20456995	20456995	Vagina	0.004562	7574	FALSE
META	APEX1	14	20456995	20456995	Brain Substantia nigra	0.00428	7574	FALSE
META	APEX1	14	20456995	20456995	Pancreas	0.004176	7574	FALSE
META	APEX1	14	20456995	20456995	Liver	0.004044	7574	FALSE
META	APEX1	14	20456995	20456995	Stomach	0.003427	7574	FALSE
META	APEX1	14	20456995	20456995	Nerve Tibial	0.003219	7574	FALSE
META	APEX1	14	20456995	20456995	Heart Left Ventricle	0.002873	7574	FALSE
META	APEX1	14	20456995	20456995	Skin Not Sun Exposed Suprapubic	0.002829	7574	FALSE
META	APEX1	14	20456995	20456995	Artery Aorta	0.002734	7574	FALSE
META	APEX1	14	20456995	20456995	Breast Mammary Tissue	0.002732	7574	FALSE
META	APEX1	14	20456995	20456995	Whole Blood	0.002659	7574	FALSE
META	APEX1	14	20456995	20456995	Adipose Subcutaneous	0.002621	7574	FALSE
META	APEX1	14	20456995	20456995	Esophagus Muscularis	0.002501	7574	FALSE
META	APEX1	14	20456995	20456995	Testis	0.002483	7574	FALSE
META	APEX1	14	20456995	20456995	Thyroid	0.002168	7574	FALSE
META	APEX1	14	20456995	20456995	Artery Tibial	0.002106	7574	FALSE
META	APEX1	14	20456995	20456995	Lung	0.001697	7574	FALSE
META	APEX1	14	20456995	20456995	Spleen	0.000551	7574	FALSE
META	APEX1	14	20456995	20456995	Cells Transformed fibroblasts	1.4e-05	7574	FALSE
META	APEX1	14	20456995	20456995	Muscle Skeletal	1.2e-05	7574	FALSE
CVDIII	AXL	19	41233275	41233275	Brain Frontal Cortex BA9	0.680299	5693	FALSE
CVDIII	AXL	19	41233275	41233275	Brain Anterior cingulate cortex BA24	0.216037	5693	FALSE
CVDIII	AXL	19	41233275	41233275	Adrenal Gland	0.177046	5693	FALSE
CVDIII	AXL	19	41233275	41233275	Nerve Tibial	0.084962	5693	FALSE
CVDIII	AXL	19	41233275	41233275	Brain Hippocampus	0.068557	5693	FALSE
CVDIII	AXL	19	41233275	41233275	Brain Amygdala	0.059982	5693	FALSE
CVDIII	AXL	19	41233275	41233275	Heart Left Ventricle	0.054444	5693	FALSE
CVDIII	AXL	19	41233275	41233275	Minor Salivary Gland	0.051459	5693	FALSE
CVDIII	AXL	19	41233275	41233275	Brain Cerebellar Hemisphere	0.047703	5693	FALSE
CVDIII	AXL	19	41233275	41233275	Brain Caudate basal ganglia	0.041766	5693	FALSE
CVDIII	AXL	19	41233275	41233275	Vagina	0.036778	5693	FALSE
CVDIII	AXL	19	41233275	41233275	Ovary	0.036578	5693	FALSE
CVDIII	AXL	19	41233275	41233275	Colon Sigmoid	0.035926	5693	FALSE
CVDIII	AXL	19	41233275	41233275	Esophagus Gastroesophageal Junction	0.035845	5693	FALSE
CVDIII	AXL	19	41233275	41233275	Artery Coronary	0.031959	5693	FALSE
CVDIII	AXL	19	41233275	41233275	Heart Atrial Appendage	0.028234	5693	FALSE
CVDIII	AXL	19	41233275	41233275	Artery Aorta	0.026002	5693	FALSE
CVDIII	AXL	19	41233275	41233275	Prostate	0.0226	5693	FALSE
CVDIII	AXL	19	41233275	41233275	Brain Cerebellum	0.022212	5693	FALSE
CVDIII	AXL	19	41233275	41233275	Cells EBV-transformed lymphocytes	0.020287	5693	FALSE
CVDIII	AXL	19	41233275	41233275	Testis	0.020277	5693	FALSE
CVDIII	AXL	19	41233275	41233275	Skin Not Sun Exposed Suprapubic	0.02009	5693	FALSE
CVDIII	AXL	19	41233275	41233275	Liver	0.018932	5693	FALSE
CVDIII	AXL	19	41233275	41233275	Brain Putamen basal ganglia	0.018723	5693	FALSE
CVDIII	AXL	19	41233275	41233275	Brain Spinal cord cervical c-1	0.015538	5693	FALSE
CVDIII	AXL	19	41233275	41233275	Stomach	0.014162	5693	FALSE
CVDIII	AXL	19	41233275	41233275	Pituitary	0.014082	5693	FALSE
CVDIII	AXL	19	41233275	41233275	Breast Mammary Tissue	0.012984	5693	FALSE
CVDIII	AXL	19	41233275	41233275	Adipose Visceral Omentum	0.012919	5693	FALSE
CVDIII	AXL	19	41233275	41233275	Spleen	0.011455	5693	FALSE
CVDIII	AXL	19	41233275	41233275	Esophagus Mucosa	0.011072	5693	FALSE
CVDIII	AXL	19	41233275	41233275	Adipose Subcutaneous	0.010707	5693	FALSE
CVDIII	AXL	19	41233275	41233275	Uterus	0.010585	5693	FALSE
CVDIII	AXL	19	41233275	41233275	Brain Cortex	0.010244	5693	FALSE
CVDIII	AXL	19	41233275	41233275	Skin Sun Exposed Lower leg	0.009956	5693	FALSE
CVDIII	AXL	19	41233275	41233275	Lung	0.009035	5693	FALSE
CVDIII	AXL	19	41233275	41233275	Brain Hypothalamus	0.008038	5693	FALSE
CVDIII	AXL	19	41233275	41233275	Brain Substantia nigra	0.007549	5693	FALSE
CVDIII	AXL	19	41233275	41233275	Thyroid	0.00578	5693	FALSE
CVDIII	AXL	19	41233275	41233275	Small Intestine Terminal Ileum	0.005732	5693	FALSE
CVDIII	AXL	19	41233275	41233275	Muscle Skeletal	0.005374	5693	FALSE
CVDIII	AXL	19	41233275	41233275	Pancreas	0.004332	5693	FALSE
CVDIII	AXL	19	41233275	41233275	Brain Nucleus accumbens basal ganglia	0.004261	5693	FALSE
CVDIII	AXL	19	41233275	41233275	Whole Blood	0.004214	5693	FALSE
CVDIII	AXL	19	41233275	41233275	Cells Transformed fibroblasts	0.003638	5693	FALSE
CVDIII	AXL	19	41233275	41233275	Colon Transverse	0.003238	5693	FALSE
CVDIII	AXL	19	41233275	41233275	Esophagus Muscularis	0.000702	5693	FALSE
CVDIII	AXL	19	41233275	41233275	Artery Tibial	0	5693	FALSE
CVDIII	BLMHYDROLASE	17	30265427	30265427	Artery Tibial	0.979205	4303	TRUE
CVDIII	BLMHYDROLASE	17	30265427	30265427	Cells Transformed fibroblasts	0.86199	4303	TRUE
CVDIII	BLMHYDROLASE	17	30265427	30265427	Artery Aorta	0.822468	4303	TRUE
CVDIII	BLMHYDROLASE	17	30265427	30265427	Colon Sigmoid	0.818237	4303	TRUE
CVDIII	BLMHYDROLASE	17	30265427	30265427	Colon Transverse	0.688584	4303	FALSE
CVDIII	BLMHYDROLASE	17	30265427	30265427	Pituitary	0.435224	4303	FALSE
CVDIII	BLMHYDROLASE	17	30265427	30265427	Small Intestine Terminal Ileum	0.225674	4303	FALSE
CVDIII	BLMHYDROLASE	17	30265427	30265427	Artery Coronary	0.201203	4303	FALSE
CVDIII	BLMHYDROLASE	17	30265427	30265427	Esophagus Muscularis	0.1239	4303	FALSE
CVDIII	BLMHYDROLASE	17	30265427	30265427	Heart Left Ventricle	0.111181	4303	FALSE
CVDIII	BLMHYDROLASE	17	30265427	30265427	Liver	0.097075	4303	FALSE
CVDIII	BLMHYDROLASE	17	30265427	30265427	Breast Mammary Tissue	0.090858	4303	FALSE
CVDIII	BLMHYDROLASE	17	30265427	30265427	Brain Putamen basal ganglia	0.072829	4303	FALSE
CVDIII	BLMHYDROLASE	17	30265427	30265427	Lung	0.067409	4303	FALSE
CVDIII	BLMHYDROLASE	17	30265427	30265427	Brain Nucleus accumbens basal ganglia	0.040636	4303	FALSE
CVDIII	BLMHYDROLASE	17	30265427	30265427	Adipose Subcutaneous	0.038764	4303	FALSE
CVDIII	BLMHYDROLASE	17	30265427	30265427	Esophagus Gastroesophageal Junction	0.033995	4303	FALSE
CVDIII	BLMHYDROLASE	17	30265427	30265427	Brain Amygdala	0.032886	4303	FALSE
CVDIII	BLMHYDROLASE	17	30265427	30265427	Brain Cerebellar Hemisphere	0.025036	4303	FALSE
CVDIII	BLMHYDROLASE	17	30265427	30265427	Skin Sun Exposed Lower leg	0.023599	4303	FALSE
CVDIII	BLMHYDROLASE	17	30265427	30265427	Brain Substantia nigra	0.022646	4303	FALSE
CVDIII	BLMHYDROLASE	17	30265427	30265427	Brain Cortex	0.01956	4303	FALSE
CVDIII	BLMHYDROLASE	17	30265427	30265427	Adipose Visceral Omentum	0.019343	4303	FALSE
CVDIII	BLMHYDROLASE	17	30265427	30265427	Adrenal Gland	0.016834	4303	FALSE
CVDIII	BLMHYDROLASE	17	30265427	30265427	Minor Salivary Gland	0.012615	4303	FALSE
CVDIII	BLMHYDROLASE	17	30265427	30265427	Brain Hippocampus	0.011078	4303	FALSE
CVDIII	BLMHYDROLASE	17	30265427	30265427	Brain Caudate basal ganglia	0.010224	4303	FALSE
CVDIII	BLMHYDROLASE	17	30265427	30265427	Brain Frontal Cortex BA9	0.009486	4303	FALSE
CVDIII	BLMHYDROLASE	17	30265427	30265427	Testis	0.008752	4303	FALSE
CVDIII	BLMHYDROLASE	17	30265427	30265427	Brain Hypothalamus	0.008578	4303	FALSE
CVDIII	BLMHYDROLASE	17	30265427	30265427	Ovary	0.008276	4303	FALSE
CVDIII	BLMHYDROLASE	17	30265427	30265427	Brain Anterior cingulate cortex BA24	0.007994	4303	FALSE
CVDIII	BLMHYDROLASE	17	30265427	30265427	Brain Spinal cord cervical c-1	0.007993	4303	FALSE
CVDIII	BLMHYDROLASE	17	30265427	30265427	Vagina	0.007971	4303	FALSE
CVDIII	BLMHYDROLASE	17	30265427	30265427	Thyroid	0.007577	4303	FALSE
CVDIII	BLMHYDROLASE	17	30265427	30265427	Uterus	0.007053	4303	FALSE
CVDIII	BLMHYDROLASE	17	30265427	30265427	Pancreas	0.005908	4303	FALSE
CVDIII	BLMHYDROLASE	17	30265427	30265427	Spleen	0.005678	4303	FALSE
CVDIII	BLMHYDROLASE	17	30265427	30265427	Skin Not Sun Exposed Suprapubic	0.005656	4303	FALSE
CVDIII	BLMHYDROLASE	17	30265427	30265427	Heart Atrial Appendage	0.004822	4303	FALSE
CVDIII	BLMHYDROLASE	17	30265427	30265427	Stomach	0.004729	4303	FALSE
CVDIII	BLMHYDROLASE	17	30265427	30265427	Muscle Skeletal	0.004602	4303	FALSE
CVDIII	BLMHYDROLASE	17	30265427	30265427	Nerve Tibial	0.004412	4303	FALSE
CVDIII	BLMHYDROLASE	17	30265427	30265427	Whole Blood	0.003921	4303	FALSE
CVDIII	BLMHYDROLASE	17	30265427	30265427	Esophagus Mucosa	0.003495	4303	FALSE
CVDIII	BLMHYDROLASE	17	30265427	30265427	Cells EBV-transformed lymphocytes	0.003446	4303	FALSE
CVDIII	BLMHYDROLASE	17	30265427	30265427	Prostate	0.00284	4303	FALSE
CVDIII	BLMHYDROLASE	17	30265427	30265427	Brain Cerebellum	0.00177	4303	FALSE
CVDII	CA5A	16	87893616	87893616	Liver	0.76891	10186	FALSE
CVDII	CA5A	16	87893616	87893616	Brain Nucleus accumbens basal ganglia	0.413912	10186	FALSE
CVDII	CA5A	16	87893616	87893616	Brain Substantia nigra	0.349913	10186	FALSE
CVDII	CA5A	16	87893616	87893616	Brain Spinal cord cervical c-1	0.153401	10186	FALSE
CVDII	CA5A	16	87893616	87893616	Brain Anterior cingulate cortex BA24	0.123134	10186	FALSE
CVDII	CA5A	16	87893616	87893616	Brain Hippocampus	0.047027	10186	FALSE
CVDII	CA5A	16	87893616	87893616	Brain Amygdala	0.033259	10186	FALSE
CVDII	CA5A	16	87893616	87893616	Brain Frontal Cortex BA9	0.020648	10186	FALSE
CVDII	CA5A	16	87893616	87893616	Brain Cerebellum	0.013443	10186	FALSE
CVDII	CA5A	16	87893616	87893616	Brain Hypothalamus	0.010196	10186	FALSE
CVDII	CA5A	16	87893616	87893616	Brain Cerebellar Hemisphere	0.006406	10186	FALSE
CVDII	CA5A	16	87893616	87893616	Brain Cortex	0.005077	10186	FALSE
CVDII	CA5A	16	87893616	87893616	Brain Caudate basal ganglia	0.00484	10186	FALSE
CVDII	CA5A	16	87893616	87893616	Brain Putamen basal ganglia	0.000132	10186	FALSE
CVDII	CA5A	16	87893616	87893616	Testis	5e-06	10186	FALSE
CVDIII	CASP3	4	184671440	184671440	Whole Blood	0.924311	8490	TRUE
CVDIII	CASP3	4	184671440	184671440	Pancreas	0.591684	8490	FALSE
CVDIII	CASP3	4	184671440	184671440	Spleen	0.208371	8490	FALSE
CVDIII	CASP3	4	184671440	184671440	Prostate	0.127834	8490	FALSE
CVDIII	CASP3	4	184671440	184671440	Brain Frontal Cortex BA9	0.031769	8490	FALSE
CVDIII	CASP3	4	184671440	184671440	Pituitary	0.030387	8490	FALSE
CVDIII	CASP3	4	184671440	184671440	Heart Atrial Appendage	0.026088	8490	FALSE
CVDIII	CASP3	4	184671440	184671440	Vagina	0.020731	8490	FALSE
CVDIII	CASP3	4	184671440	184671440	Brain Caudate basal ganglia	0.018868	8490	FALSE
CVDIII	CASP3	4	184671440	184671440	Brain Putamen basal ganglia	0.016375	8490	FALSE
CVDIII	CASP3	4	184671440	184671440	Artery Coronary	0.015753	8490	FALSE
CVDIII	CASP3	4	184671440	184671440	Liver	0.015381	8490	FALSE
CVDIII	CASP3	4	184671440	184671440	Ovary	0.014312	8490	FALSE
CVDIII	CASP3	4	184671440	184671440	Cells EBV-transformed lymphocytes	0.014091	8490	FALSE
CVDIII	CASP3	4	184671440	184671440	Uterus	0.013263	8490	FALSE
CVDIII	CASP3	4	184671440	184671440	Colon Sigmoid	0.013124	8490	FALSE
CVDIII	CASP3	4	184671440	184671440	Brain Cerebellar Hemisphere	0.012941	8490	FALSE
CVDIII	CASP3	4	184671440	184671440	Brain Spinal cord cervical c-1	0.012089	8490	FALSE
CVDIII	CASP3	4	184671440	184671440	Brain Substantia nigra	0.011771	8490	FALSE
CVDIII	CASP3	4	184671440	184671440	Brain Hypothalamus	0.011761	8490	FALSE
CVDIII	CASP3	4	184671440	184671440	Adrenal Gland	0.011056	8490	FALSE
CVDIII	CASP3	4	184671440	184671440	Esophagus Gastroesophageal Junction	0.010968	8490	FALSE
CVDIII	CASP3	4	184671440	184671440	Artery Tibial	0.010953	8490	FALSE
CVDIII	CASP3	4	184671440	184671440	Brain Amygdala	0.010864	8490	FALSE
CVDIII	CASP3	4	184671440	184671440	Brain Nucleus accumbens basal ganglia	0.010343	8490	FALSE
CVDIII	CASP3	4	184671440	184671440	Brain Cerebellum	0.01032	8490	FALSE
CVDIII	CASP3	4	184671440	184671440	Brain Cortex	0.008799	8490	FALSE
CVDIII	CASP3	4	184671440	184671440	Thyroid	0.008625	8490	FALSE
CVDIII	CASP3	4	184671440	184671440	Brain Anterior cingulate cortex BA24	0.00816	8490	FALSE
CVDIII	CASP3	4	184671440	184671440	Small Intestine Terminal Ileum	0.006969	8490	FALSE
CVDIII	CASP3	4	184671440	184671440	Nerve Tibial	0.005965	8490	FALSE
CVDIII	CASP3	4	184671440	184671440	Breast Mammary Tissue	0.005386	8490	FALSE
CVDIII	CASP3	4	184671440	184671440	Skin Sun Exposed Lower leg	0.005332	8490	FALSE
CVDIII	CASP3	4	184671440	184671440	Esophagus Muscularis	0.004942	8490	FALSE
CVDIII	CASP3	4	184671440	184671440	Colon Transverse	0.00478	8490	FALSE
CVDIII	CASP3	4	184671440	184671440	Minor Salivary Gland	0.004684	8490	FALSE
CVDIII	CASP3	4	184671440	184671440	Adipose Visceral Omentum	0.004574	8490	FALSE
CVDIII	CASP3	4	184671440	184671440	Skin Not Sun Exposed Suprapubic	0.004567	8490	FALSE
CVDIII	CASP3	4	184671440	184671440	Artery Aorta	0.004391	8490	FALSE
CVDIII	CASP3	4	184671440	184671440	Stomach	0.004357	8490	FALSE
CVDIII	CASP3	4	184671440	184671440	Lung	0.003587	8490	FALSE
CVDIII	CASP3	4	184671440	184671440	Muscle Skeletal	0.002973	8490	FALSE
CVDIII	CASP3	4	184671440	184671440	Esophagus Mucosa	0.002447	8490	FALSE
CVDIII	CASP3	4	184671440	184671440	Cells Transformed fibroblasts	0.002403	8490	FALSE
CVDIII	CASP3	4	184671440	184671440	Heart Left Ventricle	0.00184	8490	FALSE
CVDIII	CASP3	4	184671440	184671440	Brain Hippocampus	0.000129	8490	FALSE
CVDIII	CASP3	4	184671440	184671440	Adipose Subcutaneous	0	8490	FALSE
CVDIII	CASP3	4	184671440	184671440	Testis	0	8490	FALSE
CVDII	CCL17	16	57408279	57379053	Lung	0.625248	7570	FALSE
CVDII	CCL17	16	57408279	57379053	Thyroid	0.370726	7570	FALSE
CVDII	CCL17	16	57408279	57408279	Adipose Visceral Omentum	0.123302	7570	FALSE
CVDII	CCL17	16	57408279	57379053	Stomach	0.096347	7570	FALSE
CVDII	CCL17	16	57408279	57408279	Stomach	0.082961	7570	FALSE
CVDII	CCL17	16	57408279	57408279	Skin Not Sun Exposed Suprapubic	0.064438	7570	FALSE
CVDII	CCL17	16	57408279	57379053	Skin Sun Exposed Lower leg	0.062065	7570	FALSE
CVDII	CCL17	16	57408279	57379053	Small Intestine Terminal Ileum	0.034632	7570	FALSE
CVDII	CCL17	16	57408279	57408279	Liver	0.030854	7570	FALSE
CVDII	CCL17	16	57408279	57408279	Brain Cerebellar Hemisphere	0.017341	7570	FALSE
CVDII	CCL17	16	57408279	57408279	Minor Salivary Gland	0.015361	7570	FALSE
CVDII	CCL17	16	57408279	57408279	Prostate	0.013962	7570	FALSE
CVDII	CCL17	16	57408279	57379053	Prostate	0.013456	7570	FALSE
CVDII	CCL17	16	57408279	57408279	Artery Coronary	0.013077	7570	FALSE
CVDII	CCL17	16	57408279	57408279	Cells EBV-transformed lymphocytes	0.012716	7570	FALSE
CVDII	CCL17	16	57408279	57408279	Small Intestine Terminal Ileum	0.012486	7570	FALSE
CVDII	CCL17	16	57408279	57379053	Artery Coronary	0.012366	7570	FALSE
CVDII	CCL17	16	57408279	57379053	Minor Salivary Gland	0.012319	7570	FALSE
CVDII	CCL17	16	57408279	57408279	Vagina	0.01224	7570	FALSE
CVDII	CCL17	16	57408279	57379053	Brain Cerebellar Hemisphere	0.012041	7570	FALSE
CVDII	CCL17	16	57408279	57408279	Brain Cerebellum	0.011856	7570	FALSE
CVDII	CCL17	16	57408279	57408279	Testis	0.010604	7570	FALSE
CVDII	CCL17	16	57408279	57408279	Adipose Subcutaneous	0.010535	7570	FALSE
CVDII	CCL17	16	57408279	57379053	Liver	0.010386	7570	FALSE
CVDII	CCL17	16	57408279	57379053	Vagina	0.01035	7570	FALSE
CVDII	CCL17	16	57408279	57408279	Lung	0.009923	7570	FALSE
CVDII	CCL17	16	57408279	57408279	Spleen	0.009886	7570	FALSE
CVDII	CCL17	16	57408279	57379053	Adipose Subcutaneous	0.009624	7570	FALSE
CVDII	CCL17	16	57408279	57408279	Colon Transverse	0.009105	7570	FALSE
CVDII	CCL17	16	57408279	57379053	Brain Cerebellum	0.008189	7570	FALSE
CVDII	CCL17	16	57408279	57379053	Testis	0.008042	7570	FALSE
CVDII	CCL17	16	57408279	57379053	Colon Transverse	0.008037	7570	FALSE
CVDII	CCL17	16	57408279	57379053	Cells EBV-transformed lymphocytes	0.008018	7570	FALSE
CVDII	CCL17	16	57408279	57408279	Skin Sun Exposed Lower leg	0.007966	7570	FALSE
CVDII	CCL17	16	57408279	57408279	Breast Mammary Tissue	0.007245	7570	FALSE
CVDII	CCL17	16	57408279	57379053	Adipose Visceral Omentum	0.007232	7570	FALSE
CVDII	CCL17	16	57408279	57379053	Spleen	0.006771	7570	FALSE
CVDII	CCL17	16	57408279	57408279	Thyroid	0.00675	7570	FALSE
CVDII	CCL17	16	57408279	57379053	Breast Mammary Tissue	0.006652	7570	FALSE
CVDII	CCL17	16	57408279	57379053	Skin Not Sun Exposed Suprapubic	0.004058	7570	FALSE
CVDII	CCL17	16	57408279	57408279	Esophagus Mucosa	0.001378	7570	FALSE
CVDII	CCL17	16	57408279	57379053	Esophagus Mucosa	0.000543	7570	FALSE
CVDIII	CCL24	7	75840133	75840133	Adipose Visceral Omentum	0.992047	4267	TRUE
CVDIII	CCL24	7	75840133	75840133	Stomach	0.991025	4267	TRUE
CVDIII	CCL24	7	75840133	75840133	Thyroid	0.99095	4267	TRUE
CVDIII	CCL24	7	75840133	75840133	Artery Aorta	0.989215	4267	TRUE
CVDIII	CCL24	7	75840133	75840133	Esophagus Muscularis	0.987872	4267	TRUE
CVDIII	CCL24	7	75840133	75840133	Heart Left Ventricle	0.972421	4267	TRUE
CVDIII	CCL24	7	75840133	75840133	Colon Sigmoid	0.955939	4267	TRUE
CVDIII	CCL24	7	75840133	75840133	Colon Transverse	0.873709	4267	TRUE
CVDIII	CCL24	7	75840133	75840133	Esophagus Gastroesophageal Junction	0.833666	4267	TRUE
CVDIII	CCL24	7	75840133	75840133	Artery Coronary	0.826404	4267	TRUE
CVDIII	CCL24	7	75840133	75840133	Adrenal Gland	0.818513	4267	TRUE
CVDIII	CCL24	7	75840133	75840133	Small Intestine Terminal Ileum	0.778419	4267	FALSE
CVDIII	CCL24	7	75840133	75840133	Adipose Subcutaneous	0.747311	4267	FALSE
CVDIII	CCL24	7	75840133	75840133	Breast Mammary Tissue	0.56074	4267	FALSE
CVDIII	CCL24	7	75840133	75840133	Prostate	0.332881	4267	FALSE
CVDIII	CCL24	7	75840133	75815066	Whole Blood	0.060607	4267	FALSE
CVDIII	CCL24	7	75840133	75840133	Esophagus Mucosa	0.053128	4267	FALSE
CVDIII	CCL24	7	75840133	75815066	Liver	0.05063	4267	FALSE
CVDIII	CCL24	7	75840133	75840133	Minor Salivary Gland	0.042339	4267	FALSE
CVDIII	CCL24	7	75840133	75815066	Artery Aorta	0.033093	4267	FALSE
CVDIII	CCL24	7	75840133	75840133	Pituitary	0.031663	4267	FALSE
CVDIII	CCL24	7	75840133	75840133	Liver	0.024642	4267	FALSE
CVDIII	CCL24	7	75840133	75840133	Lung	0.020588	4267	FALSE
CVDIII	CCL24	7	75840133	75815066	Adrenal Gland	0.018797	4267	FALSE
CVDIII	CCL24	7	75840133	75840133	Vagina	0.014649	4267	FALSE
CVDIII	CCL24	7	75840133	75815066	Spleen	0.014349	4267	FALSE
CVDIII	CCL24	7	75840133	75815066	Minor Salivary Gland	0.01379	4267	FALSE
CVDIII	CCL24	7	75840133	75815066	Pituitary	0.012612	4267	FALSE
CVDIII	CCL24	7	75840133	75815066	Vagina	0.011593	4267	FALSE
CVDIII	CCL24	7	75840133	75815066	Artery Coronary	0.011346	4267	FALSE
CVDIII	CCL24	7	75840133	75815066	Colon Sigmoid	0.011344	4267	FALSE
CVDIII	CCL24	7	75840133	75815066	Prostate	0.011229	4267	FALSE
CVDIII	CCL24	7	75840133	75815066	Esophagus Muscularis	0.009232	4267	FALSE
CVDIII	CCL24	7	75840133	75815066	Lung	0.009049	4267	FALSE
CVDIII	CCL24	7	75840133	75815066	Esophagus Gastroesophageal Junction	0.008672	4267	FALSE
CVDIII	CCL24	7	75840133	75815066	Small Intestine Terminal Ileum	0.007786	4267	FALSE
CVDIII	CCL24	7	75840133	75840133	Whole Blood	0.00778	4267	FALSE
CVDIII	CCL24	7	75840133	75815066	Colon Transverse	0.006236	4267	FALSE
CVDIII	CCL24	7	75840133	75815066	Esophagus Mucosa	0.00619	4267	FALSE
CVDIII	CCL24	7	75840133	75815066	Breast Mammary Tissue	0.006094	4267	FALSE
CVDIII	CCL24	7	75840133	75815066	Thyroid	0.005636	4267	FALSE
CVDIII	CCL24	7	75840133	75840133	Spleen	0.00535	4267	FALSE
CVDIII	CCL24	7	75840133	75815066	Heart Left Ventricle	0.003794	4267	FALSE
CVDIII	CCL24	7	75840133	75815066	Adipose Visceral Omentum	0.001815	4267	FALSE
CVDIII	CCL24	7	75840133	75840133	Testis	0.001077	4267	FALSE
CVDIII	CCL24	7	75840133	75815066	Stomach	0.000724	4267	FALSE
CVDIII	CCL24	7	75840133	75840133	Skin Not Sun Exposed Suprapubic	0.000608	4267	FALSE
CVDIII	CCL24	7	75840133	75815066	Testis	0.000386	4267	FALSE
CVDIII	CCL24	7	75840133	75815066	Skin Not Sun Exposed Suprapubic	4e-05	4267	FALSE
CVDIII	CCL24	7	75840133	75815066	Ovary	2e-06	4267	FALSE
CVDIII	CCL24	7	75840133	75840133	Ovary	1e-06	4267	FALSE
CVDIII	CCL24	7	75840133	75840133	Cells Transformed fibroblasts	0	4267	FALSE
CVDIII	CCL24	7	75840133	75840133	Nerve Tibial	0	4267	FALSE
CVDIII	CCL24	7	75840133	75840133	Skin Sun Exposed Lower leg	0	4267	FALSE
CVDIII	CCL24	7	75840133	75815066	Adipose Subcutaneous	0	4267	FALSE
CVDIII	CCL24	7	75840133	75815066	Cells Transformed fibroblasts	0	4267	FALSE
CVDIII	CCL24	7	75840133	75815066	Nerve Tibial	0	4267	FALSE
CVDIII	CCL24	7	75840133	75815066	Skin Sun Exposed Lower leg	0	4267	FALSE
META	CD164	6	109423238	109423238	Brain Anterior cingulate cortex BA24	0.734441	6104	FALSE
META	CD164	6	109423238	109423238	Brain Hypothalamus	0.659064	6104	FALSE
META	CD164	6	109423238	109423238	Brain Nucleus accumbens basal ganglia	0.265669	6104	FALSE
META	CD164	6	109423238	109423238	Brain Cerebellar Hemisphere	0.165891	6104	FALSE
META	CD164	6	109423238	109423238	Brain Cerebellum	0.157854	6104	FALSE
META	CD164	6	109423238	109423238	Nerve Tibial	0.136005	6104	FALSE
META	CD164	6	109423238	109423238	Stomach	0.130594	6104	FALSE
META	CD164	6	109423238	109423238	Esophagus Muscularis	0.114093	6104	FALSE
META	CD164	6	109423238	109423238	Brain Cortex	0.09595	6104	FALSE
META	CD164	6	109423238	109423238	Brain Frontal Cortex BA9	0.082633	6104	FALSE
META	CD164	6	109423238	109423238	Pancreas	0.057082	6104	FALSE
META	CD164	6	109423238	109423238	Brain Caudate basal ganglia	0.046643	6104	FALSE
META	CD164	6	109423238	109423238	Brain Amygdala	0.031459	6104	FALSE
META	CD164	6	109423238	109423238	Uterus	0.029521	6104	FALSE
META	CD164	6	109423238	109423238	Brain Putamen basal ganglia	0.027018	6104	FALSE
META	CD164	6	109423238	109423238	Ovary	0.018424	6104	FALSE
META	CD164	6	109423238	109423238	Esophagus Gastroesophageal Junction	0.014738	6104	FALSE
META	CD164	6	109423238	109423238	Brain Hippocampus	0.013919	6104	FALSE
META	CD164	6	109423238	109423238	Esophagus Mucosa	0.013284	6104	FALSE
META	CD164	6	109423238	109423238	Pituitary	0.013113	6104	FALSE
META	CD164	6	109423238	109423238	Cells EBV-transformed lymphocytes	0.012493	6104	FALSE
META	CD164	6	109423238	109423238	Brain Spinal cord cervical c-1	0.010414	6104	FALSE
META	CD164	6	109423238	109423238	Vagina	0.00987	6104	FALSE
META	CD164	6	109423238	109423238	Brain Substantia nigra	0.008929	6104	FALSE
META	CD164	6	109423238	109423238	Liver	0.007161	6104	FALSE
META	CD164	6	109423238	109423238	Colon Sigmoid	0.006914	6104	FALSE
META	CD164	6	109423238	109423238	Artery Tibial	0.006876	6104	FALSE
META	CD164	6	109423238	109423238	Prostate	0.006528	6104	FALSE
META	CD164	6	109423238	109423238	Heart Atrial Appendage	0.005697	6104	FALSE
META	CD164	6	109423238	109423238	Small Intestine Terminal Ileum	0.004969	6104	FALSE
META	CD164	6	109423238	109423238	Adipose Subcutaneous	0.004338	6104	FALSE
META	CD164	6	109423238	109423238	Minor Salivary Gland	0.004304	6104	FALSE
META	CD164	6	109423238	109423238	Adrenal Gland	0.004263	6104	FALSE
META	CD164	6	109423238	109423238	Artery Coronary	0.00426	6104	FALSE
META	CD164	6	109423238	109423238	Breast Mammary Tissue	0.004163	6104	FALSE
META	CD164	6	109423238	109423238	Skin Sun Exposed Lower leg	0.003673	6104	FALSE
META	CD164	6	109423238	109423238	Adipose Visceral Omentum	0.00326	6104	FALSE
META	CD164	6	109423238	109423238	Colon Transverse	0.003201	6104	FALSE
META	CD164	6	109423238	109423238	Skin Not Sun Exposed Suprapubic	0.002874	6104	FALSE
META	CD164	6	109423238	109423238	Testis	0.002138	6104	FALSE
META	CD164	6	109423238	109423238	Artery Aorta	0.001973	6104	FALSE
META	CD164	6	109423238	109423238	Spleen	0.001715	6104	FALSE
META	CD164	6	109423238	109423238	Heart Left Ventricle	0.001408	6104	FALSE
META	CD164	6	109423238	109423238	Lung	0.001134	6104	FALSE
META	CD164	6	109423238	109423238	Thyroid	0.001037	6104	FALSE
META	CD164	6	109423238	109423238	Whole Blood	0.000116	6104	FALSE
META	CD164	6	109423238	109423238	Cells Transformed fibroblasts	0	6104	FALSE
META	CD164	6	109423238	109423238	Muscle Skeletal	0	6104	FALSE
META	CD1C	1	158292108	158292108	Thyroid	0.113495	8149	FALSE
META	CD1C	1	158292108	158292108	Skin Sun Exposed Lower leg	0.074174	8149	FALSE
META	CD1C	1	158292108	158292108	Heart Atrial Appendage	0.053624	8149	FALSE
META	CD1C	1	158292108	158292108	Cells EBV-transformed lymphocytes	0.047977	8149	FALSE
META	CD1C	1	158292108	158292108	Testis	0.047643	8149	FALSE
META	CD1C	1	158292108	158292108	Artery Aorta	0.045739	8149	FALSE
META	CD1C	1	158292108	158292108	Minor Salivary Gland	0.038719	8149	FALSE
META	CD1C	1	158292108	158292108	Heart Left Ventricle	0.038612	8149	FALSE
META	CD1C	1	158292108	158292108	Skin Not Sun Exposed Suprapubic	0.038308	8149	FALSE
META	CD1C	1	158292108	158292108	Esophagus Mucosa	0.037754	8149	FALSE
META	CD1C	1	158292108	158292108	Artery Coronary	0.033806	8149	FALSE
META	CD1C	1	158292108	158292108	Whole Blood	0.033175	8149	FALSE
META	CD1C	1	158292108	158292108	Muscle Skeletal	0.032558	8149	FALSE
META	CD1C	1	158292108	158292108	Liver	0.032466	8149	FALSE
META	CD1C	1	158292108	158292108	Lung	0.031001	8149	FALSE
META	CD1C	1	158292108	158292108	Stomach	0.030416	8149	FALSE
META	CD1C	1	158292108	158292108	Adipose Subcutaneous	0.029317	8149	FALSE
META	CD1C	1	158292108	158292108	Uterus	0.028918	8149	FALSE
META	CD1C	1	158292108	158292108	Pituitary	0.028883	8149	FALSE
META	CD1C	1	158292108	158292108	Prostate	0.028526	8149	FALSE
META	CD1C	1	158292108	158292108	Ovary	0.028485	8149	FALSE
META	CD1C	1	158292108	158292108	Adipose Visceral Omentum	0.026486	8149	FALSE
META	CD1C	1	158292108	158292108	Adrenal Gland	0.024427	8149	FALSE
META	CD1C	1	158292108	158292108	Esophagus Muscularis	0.024162	8149	FALSE
META	CD1C	1	158292108	158292108	Pancreas	0.023259	8149	FALSE
META	CD1C	1	158292108	158292108	Colon Sigmoid	0.023149	8149	FALSE
META	CD1C	1	158292108	158292108	Spleen	0.022984	8149	FALSE
META	CD1C	1	158292108	158292108	Colon Transverse	0.022869	8149	FALSE
META	CD1C	1	158292108	158292108	Esophagus Gastroesophageal Junction	0.021555	8149	FALSE
META	CD1C	1	158292108	158292108	Small Intestine Terminal Ileum	0.020878	8149	FALSE
META	CD1C	1	158292108	158292108	Artery Tibial	0.019806	8149	FALSE
META	CD1C	1	158292108	158292108	Breast Mammary Tissue	0.019191	8149	FALSE
META	CD1C	1	158292108	158292108	Nerve Tibial	0.017755	8149	FALSE
META	CD1C	1	158292108	158292108	Vagina	0.014604	8149	FALSE
META	CD2AP	6	47469961	47469961	Pituitary	0.885473	6619	TRUE
META	CD2AP	6	47469961	47469961	Esophagus Mucosa	0.813927	6619	TRUE
META	CD2AP	6	47469961	47469961	Cells Transformed fibroblasts	0.806515	6619	TRUE
META	CD2AP	6	47469961	47469961	Pancreas	0.776711	6619	FALSE
META	CD2AP	6	47469961	47469961	Adrenal Gland	0.454719	6619	FALSE
META	CD2AP	6	47469961	47469961	Brain Spinal cord cervical c-1	0.365918	6619	FALSE
META	CD2AP	6	47469961	47469961	Cells EBV-transformed lymphocytes	0.21154	6619	FALSE
META	CD2AP	6	47469961	47469961	Brain Cerebellum	0.187986	6619	FALSE
META	CD2AP	6	47469961	47469961	Lung	0.167875	6619	FALSE
META	CD2AP	6	47469961	47469961	Brain Cerebellar Hemisphere	0.108099	6619	FALSE
META	CD2AP	6	47469961	47469961	Brain Anterior cingulate cortex BA24	0.08217	6619	FALSE
META	CD2AP	6	47469961	47469961	Minor Salivary Gland	0.074419	6619	FALSE
META	CD2AP	6	47469961	47469961	Brain Nucleus accumbens basal ganglia	0.052817	6619	FALSE
META	CD2AP	6	47469961	47469961	Spleen	0.052786	6619	FALSE
META	CD2AP	6	47469961	47469961	Skin Sun Exposed Lower leg	0.047418	6619	FALSE
META	CD2AP	6	47469961	47469961	Stomach	0.043751	6619	FALSE
META	CD2AP	6	47469961	47469961	Skin Not Sun Exposed Suprapubic	0.03945	6619	FALSE
META	CD2AP	6	47469961	47469961	Artery Aorta	0.038291	6619	FALSE
META	CD2AP	6	47469961	47469961	Liver	0.037916	6619	FALSE
META	CD2AP	6	47469961	47469961	Prostate	0.033407	6619	FALSE
META	CD2AP	6	47469961	47469961	Nerve Tibial	0.01963	6619	FALSE
META	CD2AP	6	47469961	47469961	Brain Putamen basal ganglia	0.01884	6619	FALSE
META	CD2AP	6	47469961	47469961	Artery Coronary	0.01787	6619	FALSE
META	CD2AP	6	47469961	47469961	Brain Substantia nigra	0.017721	6619	FALSE
META	CD2AP	6	47469961	47469961	Colon Transverse	0.014244	6619	FALSE
META	CD2AP	6	47469961	47469961	Small Intestine Terminal Ileum	0.0115	6619	FALSE
META	CD2AP	6	47469961	47469961	Ovary	0.011243	6619	FALSE
META	CD2AP	6	47469961	47469961	Testis	0.009706	6619	FALSE
META	CD2AP	6	47469961	47469961	Thyroid	0.009501	6619	FALSE
META	CD2AP	6	47469961	47469961	Uterus	0.008883	6619	FALSE
META	CD2AP	6	47469961	47469961	Brain Amygdala	0.008142	6619	FALSE
META	CD2AP	6	47469961	47469961	Brain Hypothalamus	0.006195	6619	FALSE
META	CD2AP	6	47469961	47469961	Brain Caudate basal ganglia	0.005894	6619	FALSE
META	CD2AP	6	47469961	47469961	Brain Frontal Cortex BA9	0.005552	6619	FALSE
META	CD2AP	6	47469961	47469961	Heart Left Ventricle	0.004094	6619	FALSE
META	CD2AP	6	47469961	47469961	Adipose Subcutaneous	0.004043	6619	FALSE
META	CD2AP	6	47469961	47469961	Esophagus Gastroesophageal Junction	0.003947	6619	FALSE
META	CD2AP	6	47469961	47469961	Brain Cortex	0.003497	6619	FALSE
META	CD2AP	6	47469961	47469961	Heart Atrial Appendage	0.003322	6619	FALSE
META	CD2AP	6	47469961	47469961	Breast Mammary Tissue	0.003277	6619	FALSE
META	CD2AP	6	47469961	47469961	Esophagus Muscularis	0.00312	6619	FALSE
META	CD2AP	6	47469961	47469961	Adipose Visceral Omentum	0.003107	6619	FALSE
META	CD2AP	6	47469961	47469961	Brain Hippocampus	0.002479	6619	FALSE
META	CD2AP	6	47469961	47469961	Whole Blood	0.002277	6619	FALSE
META	CD2AP	6	47469961	47469961	Vagina	0.001738	6619	FALSE
META	CD2AP	6	47469961	47469961	Colon Sigmoid	0.001072	6619	FALSE
META	CD2AP	6	47469961	47469961	Artery Tibial	0.000949	6619	FALSE
META	CD2AP	6	47469961	47469961	Muscle Skeletal	0	6619	FALSE
CVDII	CD4	12	6787380	6787380	Muscle Skeletal	0.210351	6884	FALSE
CVDII	CD4	12	6787380	6787380	Uterus	0.127282	6884	FALSE
CVDII	CD4	12	6787380	6787380	Brain Nucleus accumbens basal ganglia	0.073471	6884	FALSE
CVDII	CD4	12	6787380	6787380	Spleen	0.042447	6884	FALSE
CVDII	CD4	12	6787380	6787380	Brain Cortex	0.029901	6884	FALSE
CVDII	CD4	12	6787380	6787380	Brain Amygdala	0.029425	6884	FALSE
CVDII	CD4	12	6787380	6787380	Esophagus Muscularis	0.016353	6884	FALSE
CVDII	CD4	12	6787380	6787380	Cells EBV-transformed lymphocytes	0.0149	6884	FALSE
CVDII	CD4	12	6787380	6787380	Brain Putamen basal ganglia	0.013617	6884	FALSE
CVDII	CD4	12	6787380	6787380	Whole Blood	0.013524	6884	FALSE
CVDII	CD4	12	6787380	6787380	Lung	0.012984	6884	FALSE
CVDII	CD4	12	6787380	6787380	Ovary	0.01241	6884	FALSE
CVDII	CD4	12	6787380	6787380	Adrenal Gland	0.012005	6884	FALSE
CVDII	CD4	12	6787380	6787380	Brain Cerebellum	0.010623	6884	FALSE
CVDII	CD4	12	6787380	6787380	Brain Substantia nigra	0.010146	6884	FALSE
CVDII	CD4	12	6787380	6787380	Pituitary	0.008894	6884	FALSE
CVDII	CD4	12	6787380	6787380	Brain Anterior cingulate cortex BA24	0.00853	6884	FALSE
CVDII	CD4	12	6787380	6787380	Vagina	0.008174	6884	FALSE
CVDII	CD4	12	6787380	6787380	Brain Hypothalamus	0.007845	6884	FALSE
CVDII	CD4	12	6787380	6787380	Brain Caudate basal ganglia	0.007817	6884	FALSE
CVDII	CD4	12	6787380	6787380	Small Intestine Terminal Ileum	0.007499	6884	FALSE
CVDII	CD4	12	6787380	6787380	Esophagus Mucosa	0.007321	6884	FALSE
CVDII	CD4	12	6787380	6787380	Brain Hippocampus	0.0068	6884	FALSE
CVDII	CD4	12	6787380	6787380	Colon Transverse	0.00669	6884	FALSE
CVDII	CD4	12	6787380	6787380	Stomach	0.00667	6884	FALSE
CVDII	CD4	12	6787380	6787380	Liver	0.006396	6884	FALSE
CVDII	CD4	12	6787380	6787380	Prostate	0.006391	6884	FALSE
CVDII	CD4	12	6787380	6787380	Brain Frontal Cortex BA9	0.006181	6884	FALSE
CVDII	CD4	12	6787380	6787380	Minor Salivary Gland	0.005274	6884	FALSE
CVDII	CD4	12	6787380	6787380	Adipose Visceral Omentum	0.00522	6884	FALSE
CVDII	CD4	12	6787380	6787380	Skin Not Sun Exposed Suprapubic	0.005071	6884	FALSE
CVDII	CD4	12	6787380	6787380	Breast Mammary Tissue	0.005025	6884	FALSE
CVDII	CD4	12	6787380	6787380	Artery Coronary	0.0048	6884	FALSE
CVDII	CD4	12	6787380	6787380	Pancreas	0.004569	6884	FALSE
CVDII	CD4	12	6787380	6787380	Brain Spinal cord cervical c-1	0.004054	6884	FALSE
CVDII	CD4	12	6787380	6787380	Heart Left Ventricle	0.004045	6884	FALSE
CVDII	CD4	12	6787380	6787380	Esophagus Gastroesophageal Junction	0.003923	6884	FALSE
CVDII	CD4	12	6787380	6787380	Brain Cerebellar Hemisphere	0.003902	6884	FALSE
CVDII	CD4	12	6787380	6787380	Artery Tibial	0.003705	6884	FALSE
CVDII	CD4	12	6787380	6787380	Nerve Tibial	0.003234	6884	FALSE
CVDII	CD4	12	6787380	6787380	Artery Aorta	0.002929	6884	FALSE
CVDII	CD4	12	6787380	6787380	Skin Sun Exposed Lower leg	0.002539	6884	FALSE
CVDII	CD4	12	6787380	6787380	Cells Transformed fibroblasts	0.002186	6884	FALSE
CVDII	CD4	12	6787380	6787380	Colon Sigmoid	0.001132	6884	FALSE
CVDII	CD4	12	6787380	6787380	Adipose Subcutaneous	2.9e-05	6884	FALSE
CVDII	CD4	12	6787380	6787380	Heart Atrial Appendage	8e-06	6884	FALSE
CVDII	CD4	12	6787380	6787380	Thyroid	1e-06	6884	FALSE
CVDII	CD4	12	6787380	6787380	Testis	0	6884	FALSE
CVDIII	CDH5	16	66398520	66398520	Pituitary	0.03932	5721	FALSE
CVDIII	CDH5	16	66398520	66398520	Liver	0.031652	5721	FALSE
CVDIII	CDH5	16	66398520	66398520	Brain Hippocampus	0.029937	5721	FALSE
CVDIII	CDH5	16	66398520	66398520	Brain Amygdala	0.021194	5721	FALSE
CVDIII	CDH5	16	66398520	66398520	Skin Not Sun Exposed Suprapubic	0.012069	5721	FALSE
CVDIII	CDH5	16	66398520	66398520	Testis	0.011762	5721	FALSE
CVDIII	CDH5	16	66398520	66398520	Colon Sigmoid	0.011668	5721	FALSE
CVDIII	CDH5	16	66398520	66398520	Prostate	0.011037	5721	FALSE
CVDIII	CDH5	16	66398520	66398520	Small Intestine Terminal Ileum	0.010946	5721	FALSE
CVDIII	CDH5	16	66398520	66398520	Minor Salivary Gland	0.010888	5721	FALSE
CVDIII	CDH5	16	66398520	66398520	Brain Caudate basal ganglia	0.010326	5721	FALSE
CVDIII	CDH5	16	66398520	66398520	Brain Cerebellum	0.009566	5721	FALSE
CVDIII	CDH5	16	66398520	66398520	Brain Substantia nigra	0.009491	5721	FALSE
CVDIII	CDH5	16	66398520	66398520	Brain Anterior cingulate cortex BA24	0.009177	5721	FALSE
CVDIII	CDH5	16	66398520	66398520	Brain Spinal cord cervical c-1	0.008146	5721	FALSE
CVDIII	CDH5	16	66398520	66398520	Brain Nucleus accumbens basal ganglia	0.007887	5721	FALSE
CVDIII	CDH5	16	66398520	66398520	Brain Frontal Cortex BA9	0.007692	5721	FALSE
CVDIII	CDH5	16	66398520	66398520	Brain Cortex	0.007617	5721	FALSE
CVDIII	CDH5	16	66398520	66398520	Brain Cerebellar Hemisphere	0.007478	5721	FALSE
CVDIII	CDH5	16	66398520	66398520	Spleen	0.007066	5721	FALSE
CVDIII	CDH5	16	66398520	66398520	Uterus	0.007056	5721	FALSE
CVDIII	CDH5	16	66398520	66398520	Skin Sun Exposed Lower leg	0.00705	5721	FALSE
CVDIII	CDH5	16	66398520	66398520	Brain Hypothalamus	0.006596	5721	FALSE
CVDIII	CDH5	16	66398520	66398520	Artery Coronary	0.006536	5721	FALSE
CVDIII	CDH5	16	66398520	66398520	Pancreas	0.006418	5721	FALSE
CVDIII	CDH5	16	66398520	66398520	Adrenal Gland	0.006241	5721	FALSE
CVDIII	CDH5	16	66398520	66398520	Cells Transformed fibroblasts	0.006075	5721	FALSE
CVDIII	CDH5	16	66398520	66398520	Whole Blood	0.005453	5721	FALSE
CVDIII	CDH5	16	66398520	66398520	Vagina	0.005366	5721	FALSE
CVDIII	CDH5	16	66398520	66398520	Esophagus Gastroesophageal Junction	0.005151	5721	FALSE
CVDIII	CDH5	16	66398520	66398520	Esophagus Muscularis	0.004952	5721	FALSE
CVDIII	CDH5	16	66398520	66398520	Colon Transverse	0.00459	5721	FALSE
CVDIII	CDH5	16	66398520	66398520	Ovary	0.004478	5721	FALSE
CVDIII	CDH5	16	66398520	66398520	Lung	0.004248	5721	FALSE
CVDIII	CDH5	16	66398520	66398520	Adipose Visceral Omentum	0.00362	5721	FALSE
CVDIII	CDH5	16	66398520	66398520	Heart Left Ventricle	0.003614	5721	FALSE
CVDIII	CDH5	16	66398520	66398520	Artery Aorta	0.003448	5721	FALSE
CVDIII	CDH5	16	66398520	66398520	Breast Mammary Tissue	0.003243	5721	FALSE
CVDIII	CDH5	16	66398520	66398520	Nerve Tibial	0.003167	5721	FALSE
CVDIII	CDH5	16	66398520	66398520	Artery Tibial	0.003042	5721	FALSE
CVDIII	CDH5	16	66398520	66398520	Esophagus Mucosa	0.002726	5721	FALSE
CVDIII	CDH5	16	66398520	66398520	Stomach	0.002677	5721	FALSE
CVDIII	CDH5	16	66398520	66398520	Adipose Subcutaneous	0.002652	5721	FALSE
CVDIII	CDH5	16	66398520	66398520	Heart Atrial Appendage	0.002169	5721	FALSE
CVDIII	CDH5	16	66398520	66398520	Muscle Skeletal	0.002095	5721	FALSE
CVDIII	CDH5	16	66398520	66398520	Brain Putamen basal ganglia	0.001394	5721	FALSE
CVDIII	CDH5	16	66398520	66398520	Thyroid	0.00014	5721	FALSE
META	CDHR5	11	624400	567256	Brain Caudate basal ganglia	0.529714	5882	FALSE
META	CDHR5	11	624400	567256	Nerve Tibial	0.142844	5882	FALSE
META	CDHR5	11	624400	624400	Adipose Visceral Omentum	0.137698	5882	FALSE
META	CDHR5	11	624400	624400	Liver	0.123674	5882	FALSE
META	CDHR5	11	624400	624400	Ovary	0.119374	5882	FALSE
META	CDHR5	11	624400	624400	Brain Spinal cord cervical c-1	0.100596	5882	FALSE
META	CDHR5	11	624400	624400	Esophagus Gastroesophageal Junction	0.081894	5882	FALSE
META	CDHR5	11	624400	624400	Heart Atrial Appendage	0.077285	5882	FALSE
META	CDHR5	11	624400	624400	Thyroid	0.075864	5882	FALSE
META	CDHR5	11	624400	624400	Small Intestine Terminal Ileum	0.062818	5882	FALSE
META	CDHR5	11	624400	567256	Esophagus Mucosa	0.056473	5882	FALSE
META	CDHR5	11	624400	624400	Esophagus Muscularis	0.053246	5882	FALSE
META	CDHR5	11	624400	567256	Prostate	0.053242	5882	FALSE
META	CDHR5	11	624400	624400	Brain Substantia nigra	0.052916	5882	FALSE
META	CDHR5	11	624400	624400	Artery Coronary	0.043808	5882	FALSE
META	CDHR5	11	624400	624400	Muscle Skeletal	0.041766	5882	FALSE
META	CDHR5	11	624400	624400	Vagina	0.040663	5882	FALSE
META	CDHR5	11	624400	624400	Adrenal Gland	0.039031	5882	FALSE
META	CDHR5	11	624400	624400	Brain Cortex	0.037271	5882	FALSE
META	CDHR5	11	624400	624400	Brain Putamen basal ganglia	0.03727	5882	FALSE
META	CDHR5	11	624400	567256	Ovary	0.032707	5882	FALSE
META	CDHR5	11	624400	624400	Minor Salivary Gland	0.031748	5882	FALSE
META	CDHR5	11	624400	624400	Breast Mammary Tissue	0.030831	5882	FALSE
META	CDHR5	11	624400	624400	Brain Caudate basal ganglia	0.030244	5882	FALSE
META	CDHR5	11	624400	624400	Brain Amygdala	0.029229	5882	FALSE
META	CDHR5	11	624400	624400	Colon Transverse	0.028651	5882	FALSE
META	CDHR5	11	624400	624400	Uterus	0.028425	5882	FALSE
META	CDHR5	11	624400	624400	Spleen	0.026052	5882	FALSE
META	CDHR5	11	624400	567256	Stomach	0.024084	5882	FALSE
META	CDHR5	11	624400	567256	Brain Hypothalamus	0.023179	5882	FALSE
META	CDHR5	11	624400	624400	Prostate	0.021415	5882	FALSE
META	CDHR5	11	624400	624400	Brain Cerebellum	0.021016	5882	FALSE
META	CDHR5	11	624400	624400	Brain Nucleus accumbens basal ganglia	0.020246	5882	FALSE
META	CDHR5	11	624400	624400	Adipose Subcutaneous	0.019505	5882	FALSE
META	CDHR5	11	624400	624400	Brain Hippocampus	0.018775	5882	FALSE
META	CDHR5	11	624400	624400	Whole Blood	0.018744	5882	FALSE
META	CDHR5	11	624400	624400	Brain Cerebellar Hemisphere	0.01859	5882	FALSE
META	CDHR5	11	624400	624400	Brain Frontal Cortex BA9	0.018511	5882	FALSE
META	CDHR5	11	624400	567256	Adrenal Gland	0.017752	5882	FALSE
META	CDHR5	11	624400	624400	Pituitary	0.017706	5882	FALSE
META	CDHR5	11	624400	567256	Brain Cerebellum	0.017088	5882	FALSE
META	CDHR5	11	624400	624400	Brain Anterior cingulate cortex BA24	0.016927	5882	FALSE
META	CDHR5	11	624400	624400	Cells Transformed fibroblasts	0.016921	5882	FALSE
META	CDHR5	11	624400	567256	Brain Putamen basal ganglia	0.016822	5882	FALSE
META	CDHR5	11	624400	567256	Brain Frontal Cortex BA9	0.016186	5882	FALSE
META	CDHR5	11	624400	624400	Artery Aorta	0.015853	5882	FALSE
META	CDHR5	11	624400	567256	Adipose Subcutaneous	0.015667	5882	FALSE
META	CDHR5	11	624400	624400	Artery Tibial	0.015001	5882	FALSE
META	CDHR5	11	624400	567256	Artery Coronary	0.014994	5882	FALSE
META	CDHR5	11	624400	624400	Skin Not Sun Exposed Suprapubic	0.014804	5882	FALSE
META	CDHR5	11	624400	624400	Skin Sun Exposed Lower leg	0.014359	5882	FALSE
META	CDHR5	11	624400	624400	Esophagus Mucosa	0.013895	5882	FALSE
META	CDHR5	11	624400	567256	Brain Anterior cingulate cortex BA24	0.013433	5882	FALSE
META	CDHR5	11	624400	567256	Brain Substantia nigra	0.012888	5882	FALSE
META	CDHR5	11	624400	567256	Vagina	0.012573	5882	FALSE
META	CDHR5	11	624400	567256	Liver	0.012411	5882	FALSE
META	CDHR5	11	624400	567256	Brain Cortex	0.012184	5882	FALSE
META	CDHR5	11	624400	624400	Colon Sigmoid	0.012044	5882	FALSE
META	CDHR5	11	624400	567256	Cells Transformed fibroblasts	0.011876	5882	FALSE
META	CDHR5	11	624400	624400	Stomach	0.011448	5882	FALSE
META	CDHR5	11	624400	567256	Minor Salivary Gland	0.010939	5882	FALSE
META	CDHR5	11	624400	567256	Colon Transverse	0.010924	5882	FALSE
META	CDHR5	11	624400	567256	Uterus	0.009946	5882	FALSE
META	CDHR5	11	624400	567256	Spleen	0.009931	5882	FALSE
META	CDHR5	11	624400	567256	Brain Hippocampus	0.009421	5882	FALSE
META	CDHR5	11	624400	567256	Colon Sigmoid	0.009147	5882	FALSE
META	CDHR5	11	624400	567256	Brain Nucleus accumbens basal ganglia	0.008544	5882	FALSE
META	CDHR5	11	624400	567256	Artery Aorta	0.008466	5882	FALSE
META	CDHR5	11	624400	567256	Adipose Visceral Omentum	0.008355	5882	FALSE
META	CDHR5	11	624400	567256	Brain Amygdala	0.008306	5882	FALSE
META	CDHR5	11	624400	624400	Brain Hypothalamus	0.007859	5882	FALSE
META	CDHR5	11	624400	624400	Nerve Tibial	0.007794	5882	FALSE
META	CDHR5	11	624400	567256	Heart Atrial Appendage	0.007684	5882	FALSE
META	CDHR5	11	624400	567256	Breast Mammary Tissue	0.007531	5882	FALSE
META	CDHR5	11	624400	567256	Pituitary	0.007471	5882	FALSE
META	CDHR5	11	624400	567256	Brain Spinal cord cervical c-1	0.007224	5882	FALSE
META	CDHR5	11	624400	567256	Esophagus Gastroesophageal Junction	0.006962	5882	FALSE
META	CDHR5	11	624400	567256	Skin Not Sun Exposed Suprapubic	0.006947	5882	FALSE
META	CDHR5	11	624400	567256	Artery Tibial	0.006892	5882	FALSE
META	CDHR5	11	624400	567256	Esophagus Muscularis	0.00689	5882	FALSE
META	CDHR5	11	624400	567256	Brain Cerebellar Hemisphere	0.006169	5882	FALSE
META	CDHR5	11	624400	567256	Whole Blood	0.00614	5882	FALSE
META	CDHR5	11	624400	567256	Small Intestine Terminal Ileum	0.005518	5882	FALSE
META	CDHR5	11	624400	567256	Thyroid	0.00524	5882	FALSE
META	CDHR5	11	624400	567256	Skin Sun Exposed Lower leg	0.004897	5882	FALSE
META	CDHR5	11	624400	567256	Muscle Skeletal	0.004426	5882	FALSE
META	CDHR5	11	624400	624400	Pancreas	0.002697	5882	FALSE
META	CDHR5	11	624400	567256	Testis	0.001702	5882	FALSE
META	CDHR5	11	624400	567256	Lung	0.001487	5882	FALSE
META	CDHR5	11	624400	624400	Lung	0.0011	5882	FALSE
META	CDHR5	11	624400	567256	Pancreas	0.00048	5882	FALSE
META	CDHR5	11	624400	624400	Testis	2.8e-05	5882	FALSE
META	CDHR5	11	624400	567256	Cells EBV-transformed lymphocytes	2e-06	5882	FALSE
META	CDHR5	11	624400	624400	Cells EBV-transformed lymphocytes	1e-06	5882	FALSE
CVDIII	CHI3L1	1	203186754	203186754	Heart Left Ventricle	0.999473	5937	TRUE
CVDIII	CHI3L1	1	203186754	203186754	Whole Blood	0.999461	5937	TRUE
CVDIII	CHI3L1	1	203186754	203186754	Liver	0.999292	5937	TRUE
CVDIII	CHI3L1	1	203186754	203186754	Spleen	0.99849	5937	TRUE
CVDIII	CHI3L1	1	203186754	203186754	Adipose Subcutaneous	0.998011	5937	TRUE
CVDIII	CHI3L1	1	203186754	203186575	Skin Sun Exposed Lower leg	0.990841	5937	TRUE
CVDIII	CHI3L1	1	203186754	203186754	Adrenal Gland	0.987434	5937	TRUE
CVDIII	CHI3L1	1	203186754	203186754	Prostate	0.949973	5937	TRUE
CVDIII	CHI3L1	1	203186754	203186754	Artery Aorta	0.901963	5937	TRUE
CVDIII	CHI3L1	1	203186754	203186754	Cells Transformed fibroblasts	0.88856	5937	TRUE
CVDIII	CHI3L1	1	203186754	203186754	Pancreas	0.840233	5937	TRUE
CVDIII	CHI3L1	1	203186754	203186754	Esophagus Gastroesophageal Junction	0.838221	5937	TRUE
CVDIII	CHI3L1	1	203186754	203186754	Esophagus Muscularis	0.836051	5937	TRUE
CVDIII	CHI3L1	1	203186754	203186754	Muscle Skeletal	0.770975	5937	FALSE
CVDIII	CHI3L1	1	203186754	203186754	Stomach	0.752723	5937	FALSE
CVDIII	CHI3L1	1	203186754	203186754	Artery Tibial	0.746477	5937	FALSE
CVDIII	CHI3L1	1	203186754	203186754	Adipose Visceral Omentum	0.563975	5937	FALSE
CVDIII	CHI3L1	1	203186754	203186575	Spleen	0.466469	5937	FALSE
CVDIII	CHI3L1	1	203186754	203186754	Heart Atrial Appendage	0.457991	5937	FALSE
CVDIII	CHI3L1	1	203186754	203186754	Skin Not Sun Exposed Suprapubic	0.349758	5937	FALSE
CVDIII	CHI3L1	1	203186754	203186754	Minor Salivary Gland	0.347178	5937	FALSE
CVDIII	CHI3L1	1	203186754	203186754	Lung	0.341642	5937	FALSE
CVDIII	CHI3L1	1	203186754	203186754	Colon Sigmoid	0.276216	5937	FALSE
CVDIII	CHI3L1	1	203186754	203186754	Cells EBV-transformed lymphocytes	0.275109	5937	FALSE
CVDIII	CHI3L1	1	203186754	203186754	Esophagus Mucosa	0.202766	5937	FALSE
CVDIII	CHI3L1	1	203186754	203186754	Colon Transverse	0.118996	5937	FALSE
CVDIII	CHI3L1	1	203186754	203186754	Pituitary	0.088564	5937	FALSE
CVDIII	CHI3L1	1	203186754	203186754	Testis	0.067063	5937	FALSE
CVDIII	CHI3L1	1	203186754	203186575	Cells EBV-transformed lymphocytes	0.063697	5937	FALSE
CVDIII	CHI3L1	1	203186754	203186575	Skin Not Sun Exposed Suprapubic	0.06233	5937	FALSE
CVDIII	CHI3L1	1	203186754	203186754	Brain Putamen basal ganglia	0.062212	5937	FALSE
CVDIII	CHI3L1	1	203186754	203186754	Brain Cerebellar Hemisphere	0.061097	5937	FALSE
CVDIII	CHI3L1	1	203186754	203186575	Artery Aorta	0.050211	5937	FALSE
CVDIII	CHI3L1	1	203186754	203186575	Esophagus Mucosa	0.040801	5937	FALSE
CVDIII	CHI3L1	1	203186754	203186754	Breast Mammary Tissue	0.039003	5937	FALSE
CVDIII	CHI3L1	1	203186754	203186575	Colon Transverse	0.031947	5937	FALSE
CVDIII	CHI3L1	1	203186754	203186575	Pituitary	0.028263	5937	FALSE
CVDIII	CHI3L1	1	203186754	203186754	Small Intestine Terminal Ileum	0.027593	5937	FALSE
CVDIII	CHI3L1	1	203186754	203186575	Uterus	0.027566	5937	FALSE
CVDIII	CHI3L1	1	203186754	203186575	Brain Substantia nigra	0.02557	5937	FALSE
CVDIII	CHI3L1	1	203186754	203186754	Brain Spinal cord cervical c-1	0.022515	5937	FALSE
CVDIII	CHI3L1	1	203186754	203186754	Brain Nucleus accumbens basal ganglia	0.021469	5937	FALSE
CVDIII	CHI3L1	1	203186754	203186575	Stomach	0.020366	5937	FALSE
CVDIII	CHI3L1	1	203186754	203186754	Artery Coronary	0.017932	5937	FALSE
CVDIII	CHI3L1	1	203186754	203186575	Colon Sigmoid	0.01665	5937	FALSE
CVDIII	CHI3L1	1	203186754	203186575	Brain Cerebellum	0.015332	5937	FALSE
CVDIII	CHI3L1	1	203186754	203186575	Brain Hippocampus	0.015227	5937	FALSE
CVDIII	CHI3L1	1	203186754	203186575	Brain Putamen basal ganglia	0.015077	5937	FALSE
CVDIII	CHI3L1	1	203186754	203186575	Brain Spinal cord cervical c-1	0.014871	5937	FALSE
CVDIII	CHI3L1	1	203186754	203186575	Vagina	0.014481	5937	FALSE
CVDIII	CHI3L1	1	203186754	203186754	Vagina	0.01432	5937	FALSE
CVDIII	CHI3L1	1	203186754	203186754	Brain Hypothalamus	0.01394	5937	FALSE
CVDIII	CHI3L1	1	203186754	203186754	Brain Caudate basal ganglia	0.013285	5937	FALSE
CVDIII	CHI3L1	1	203186754	203186575	Brain Caudate basal ganglia	0.012936	5937	FALSE
CVDIII	CHI3L1	1	203186754	203186754	Thyroid	0.012836	5937	FALSE
CVDIII	CHI3L1	1	203186754	203186575	Brain Amygdala	0.012583	5937	FALSE
CVDIII	CHI3L1	1	203186754	203186575	Brain Cerebellar Hemisphere	0.012291	5937	FALSE
CVDIII	CHI3L1	1	203186754	203186754	Brain Amygdala	0.012199	5937	FALSE
CVDIII	CHI3L1	1	203186754	203186754	Uterus	0.012033	5937	FALSE
CVDIII	CHI3L1	1	203186754	203186754	Nerve Tibial	0.011729	5937	FALSE
CVDIII	CHI3L1	1	203186754	203186754	Brain Substantia nigra	0.011157	5937	FALSE
CVDIII	CHI3L1	1	203186754	203186575	Adipose Visceral Omentum	0.010505	5937	FALSE
CVDIII	CHI3L1	1	203186754	203186754	Brain Hippocampus	0.010362	5937	FALSE
CVDIII	CHI3L1	1	203186754	203186575	Testis	0.009924	5937	FALSE
CVDIII	CHI3L1	1	203186754	203186575	Artery Coronary	0.009861	5937	FALSE
CVDIII	CHI3L1	1	203186754	203186575	Brain Nucleus accumbens basal ganglia	0.009635	5937	FALSE
CVDIII	CHI3L1	1	203186754	203186754	Brain Cortex	0.009501	5937	FALSE
CVDIII	CHI3L1	1	203186754	203186575	Adrenal Gland	0.009352	5937	FALSE
CVDIII	CHI3L1	1	203186754	203186575	Small Intestine Terminal Ileum	0.008974	5937	FALSE
CVDIII	CHI3L1	1	203186754	203186575	Brain Hypothalamus	0.007906	5937	FALSE
CVDIII	CHI3L1	1	203186754	203186575	Breast Mammary Tissue	0.007753	5937	FALSE
CVDIII	CHI3L1	1	203186754	203186575	Brain Cortex	0.007498	5937	FALSE
CVDIII	CHI3L1	1	203186754	203186575	Heart Atrial Appendage	0.007156	5937	FALSE
CVDIII	CHI3L1	1	203186754	203186575	Brain Anterior cingulate cortex BA24	0.007103	5937	FALSE
CVDIII	CHI3L1	1	203186754	203186575	Minor Salivary Gland	0.006137	5937	FALSE
CVDIII	CHI3L1	1	203186754	203186754	Brain Anterior cingulate cortex BA24	0.006054	5937	FALSE
CVDIII	CHI3L1	1	203186754	203186754	Brain Cerebellum	0.005985	5937	FALSE
CVDIII	CHI3L1	1	203186754	203186754	Skin Sun Exposed Lower leg	0.005782	5937	FALSE
CVDIII	CHI3L1	1	203186754	203186575	Prostate	0.005086	5937	FALSE
CVDIII	CHI3L1	1	203186754	203186575	Esophagus Gastroesophageal Junction	0.004783	5937	FALSE
CVDIII	CHI3L1	1	203186754	203186754	Brain Frontal Cortex BA9	0.00422	5937	FALSE
CVDIII	CHI3L1	1	203186754	203186575	Ovary	0.002268	5937	FALSE
CVDIII	CHI3L1	1	203186754	203186754	Ovary	0.001454	5937	FALSE
CVDIII	CHI3L1	1	203186754	203186575	Brain Frontal Cortex BA9	0.00092	5937	FALSE
CVDIII	CHI3L1	1	203186754	203186575	Esophagus Muscularis	0.000565	5937	FALSE
CVDIII	CHI3L1	1	203186754	203186575	Heart Left Ventricle	0.000322	5937	FALSE
CVDIII	CHI3L1	1	203186754	203186575	Muscle Skeletal	0.000237	5937	FALSE
CVDIII	CHI3L1	1	203186754	203186575	Lung	5e-06	5937	FALSE
CVDIII	CHI3L1	1	203186754	203186575	Adipose Subcutaneous	0	5937	FALSE
CVDIII	CHI3L1	1	203186754	203186575	Artery Tibial	0	5937	FALSE
CVDIII	CHI3L1	1	203186754	203186575	Cells Transformed fibroblasts	0	5937	FALSE
CVDIII	CHI3L1	1	203186754	203186575	Liver	0	5937	FALSE
CVDIII	CHI3L1	1	203186754	203186575	Nerve Tibial	0	5937	FALSE
CVDIII	CHI3L1	1	203186754	203186575	Pancreas	0	5937	FALSE
CVDIII	CHI3L1	1	203186754	203186575	Thyroid	0	5937	FALSE
CVDIII	CHI3L1	1	203186754	203186575	Whole Blood	0	5937	FALSE
CVDIII	CHIT1	1	203215638	203215638	Brain Cortex	0.997502	5737	TRUE
CVDIII	CHIT1	1	203215638	203215638	Whole Blood	0.993703	5737	TRUE
CVDIII	CHIT1	1	203215638	203215638	Brain Frontal Cortex BA9	0.992742	5737	TRUE
CVDIII	CHIT1	1	203215638	203215638	Brain Anterior cingulate cortex BA24	0.97232	5737	TRUE
CVDIII	CHIT1	1	203215638	203215638	Brain Hypothalamus	0.949549	5737	TRUE
CVDIII	CHIT1	1	203215638	203215638	Brain Substantia nigra	0.742283	5737	FALSE
CVDIII	CHIT1	1	203215638	203215638	Adipose Subcutaneous	0.48223	5737	FALSE
CVDIII	CHIT1	1	203215638	203215638	Spleen	0.082329	5737	FALSE
CVDIII	CHIT1	1	203215638	203215638	Artery Aorta	0.055129	5737	FALSE
CVDIII	CHIT1	1	203215638	203215638	Adrenal Gland	0.054701	5737	FALSE
CVDIII	CHIT1	1	203215638	203229953	Stomach	0.052388	5737	FALSE
CVDIII	CHIT1	1	203215638	203229953	Minor Salivary Gland	0.048935	5737	FALSE
CVDIII	CHIT1	1	203215638	203229953	Uterus	0.044106	5737	FALSE
CVDIII	CHIT1	1	203215638	203229953	Brain Spinal cord cervical c-1	0.039978	5737	FALSE
CVDIII	CHIT1	1	203215638	203215638	Brain Hippocampus	0.03348	5737	FALSE
CVDIII	CHIT1	1	203215638	203215638	Brain Amygdala	0.030149	5737	FALSE
CVDIII	CHIT1	1	203215638	203215638	Brain Caudate basal ganglia	0.025654	5737	FALSE
CVDIII	CHIT1	1	203215638	203215638	Thyroid	0.024028	5737	FALSE
CVDIII	CHIT1	1	203215638	203215638	Nerve Tibial	0.023758	5737	FALSE
CVDIII	CHIT1	1	203215638	203229953	Brain Cerebellar Hemisphere	0.022615	5737	FALSE
CVDIII	CHIT1	1	203215638	203215638	Pituitary	0.022261	5737	FALSE
CVDIII	CHIT1	1	203215638	203229953	Brain Nucleus accumbens basal ganglia	0.022179	5737	FALSE
CVDIII	CHIT1	1	203215638	203229953	Small Intestine Terminal Ileum	0.0221	5737	FALSE
CVDIII	CHIT1	1	203215638	203229953	Spleen	0.021805	5737	FALSE
CVDIII	CHIT1	1	203215638	203229953	Brain Caudate basal ganglia	0.02166	5737	FALSE
CVDIII	CHIT1	1	203215638	203229953	Colon Transverse	0.021287	5737	FALSE
CVDIII	CHIT1	1	203215638	203229953	Prostate	0.020626	5737	FALSE
CVDIII	CHIT1	1	203215638	203215638	Brain Spinal cord cervical c-1	0.01948	5737	FALSE
CVDIII	CHIT1	1	203215638	203229953	Brain Substantia nigra	0.019407	5737	FALSE
CVDIII	CHIT1	1	203215638	203229953	Brain Anterior cingulate cortex BA24	0.019301	5737	FALSE
CVDIII	CHIT1	1	203215638	203215638	Minor Salivary Gland	0.018777	5737	FALSE
CVDIII	CHIT1	1	203215638	203229953	Brain Putamen basal ganglia	0.017603	5737	FALSE
CVDIII	CHIT1	1	203215638	203229953	Thyroid	0.017383	5737	FALSE
CVDIII	CHIT1	1	203215638	203215638	Brain Putamen basal ganglia	0.016962	5737	FALSE
CVDIII	CHIT1	1	203215638	203215638	Muscle Skeletal	0.016079	5737	FALSE
CVDIII	CHIT1	1	203215638	203229953	Cells EBV-transformed lymphocytes	0.015743	5737	FALSE
CVDIII	CHIT1	1	203215638	203215638	Esophagus Gastroesophageal Junction	0.014572	5737	FALSE
CVDIII	CHIT1	1	203215638	203229953	Artery Coronary	0.014448	5737	FALSE
CVDIII	CHIT1	1	203215638	203229953	Ovary	0.014136	5737	FALSE
CVDIII	CHIT1	1	203215638	203215638	Testis	0.014	5737	FALSE
CVDIII	CHIT1	1	203215638	203229953	Brain Amygdala	0.013963	5737	FALSE
CVDIII	CHIT1	1	203215638	203215638	Uterus	0.013826	5737	FALSE
CVDIII	CHIT1	1	203215638	203229953	Pituitary	0.013447	5737	FALSE
CVDIII	CHIT1	1	203215638	203229953	Brain Hippocampus	0.013371	5737	FALSE
CVDIII	CHIT1	1	203215638	203215638	Cells EBV-transformed lymphocytes	0.012525	5737	FALSE
CVDIII	CHIT1	1	203215638	203215638	Ovary	0.012158	5737	FALSE
CVDIII	CHIT1	1	203215638	203215638	Skin Sun Exposed Lower leg	0.012129	5737	FALSE
CVDIII	CHIT1	1	203215638	203215638	Prostate	0.011931	5737	FALSE
CVDIII	CHIT1	1	203215638	203229953	Esophagus Gastroesophageal Junction	0.011656	5737	FALSE
CVDIII	CHIT1	1	203215638	203229953	Colon Sigmoid	0.011547	5737	FALSE
CVDIII	CHIT1	1	203215638	203215638	Stomach	0.01149	5737	FALSE
CVDIII	CHIT1	1	203215638	203215638	Brain Nucleus accumbens basal ganglia	0.01144	5737	FALSE
CVDIII	CHIT1	1	203215638	203215638	Adipose Visceral Omentum	0.011268	5737	FALSE
CVDIII	CHIT1	1	203215638	203215638	Brain Cerebellar Hemisphere	0.010955	5737	FALSE
CVDIII	CHIT1	1	203215638	203229953	Artery Aorta	0.010883	5737	FALSE
CVDIII	CHIT1	1	203215638	203215638	Artery Coronary	0.010799	5737	FALSE
CVDIII	CHIT1	1	203215638	203229953	Testis	0.010722	5737	FALSE
CVDIII	CHIT1	1	203215638	203229953	Brain Hypothalamus	0.010061	5737	FALSE
CVDIII	CHIT1	1	203215638	203229953	Brain Frontal Cortex BA9	0.009534	5737	FALSE
CVDIII	CHIT1	1	203215638	203229953	Skin Sun Exposed Lower leg	0.00937	5737	FALSE
CVDIII	CHIT1	1	203215638	203229953	Brain Cerebellum	0.008948	5737	FALSE
CVDIII	CHIT1	1	203215638	203229953	Nerve Tibial	0.008945	5737	FALSE
CVDIII	CHIT1	1	203215638	203229953	Esophagus Muscularis	0.008314	5737	FALSE
CVDIII	CHIT1	1	203215638	203215638	Colon Transverse	0.00826	5737	FALSE
CVDIII	CHIT1	1	203215638	203215638	Breast Mammary Tissue	0.00796	5737	FALSE
CVDIII	CHIT1	1	203215638	203215638	Small Intestine Terminal Ileum	0.007695	5737	FALSE
CVDIII	CHIT1	1	203215638	203215638	Colon Sigmoid	0.007504	5737	FALSE
CVDIII	CHIT1	1	203215638	203215638	Brain Cerebellum	0.007284	5737	FALSE
CVDIII	CHIT1	1	203215638	203215638	Pancreas	0.006717	5737	FALSE
CVDIII	CHIT1	1	203215638	203229953	Muscle Skeletal	0.006658	5737	FALSE
CVDIII	CHIT1	1	203215638	203215638	Esophagus Muscularis	0.006081	5737	FALSE
CVDIII	CHIT1	1	203215638	203229953	Adrenal Gland	0.005083	5737	FALSE
CVDIII	CHIT1	1	203215638	203229953	Breast Mammary Tissue	0.001525	5737	FALSE
CVDIII	CHIT1	1	203215638	203229953	Pancreas	0.000484	5737	FALSE
CVDIII	CHIT1	1	203215638	203229953	Whole Blood	0.000379	5737	FALSE
CVDIII	CHIT1	1	203215638	203215638	Lung	0.000133	5737	FALSE
CVDIII	CHIT1	1	203215638	203229953	Brain Cortex	4e-05	5737	FALSE
CVDIII	CHIT1	1	203215638	203229953	Adipose Subcutaneous	3e-06	5737	FALSE
CVDIII	CHIT1	1	203215638	203229953	Adipose Visceral Omentum	1e-06	5737	FALSE
CVDIII	CHIT1	1	203215638	203229953	Lung	0	5737	FALSE
META	CHRDL2	11	74917698	74917698	Heart Atrial Appendage	0.99451	5312	TRUE
META	CHRDL2	11	74917698	74917698	Esophagus Mucosa	0.975499	5312	TRUE
META	CHRDL2	11	74917698	74917698	Lung	0.952267	5312	TRUE
META	CHRDL2	11	74917698	74917698	Esophagus Muscularis	0.890355	5312	TRUE
META	CHRDL2	11	74917698	74917698	Artery Aorta	0.812995	5312	TRUE
META	CHRDL2	11	74917698	74917698	Colon Sigmoid	0.777104	5312	FALSE
META	CHRDL2	11	74917698	74917698	Brain Cortex	0.57962	5312	FALSE
META	CHRDL2	11	74917698	74917698	Heart Left Ventricle	0.328546	5312	FALSE
META	CHRDL2	11	74917698	74917698	Muscle Skeletal	0.251522	5312	FALSE
META	CHRDL2	11	74917698	74917698	Colon Transverse	0.246913	5312	FALSE
META	CHRDL2	11	74917698	74917698	Brain Hippocampus	0.228428	5312	FALSE
META	CHRDL2	11	74917698	74917698	Brain Cerebellar Hemisphere	0.161398	5312	FALSE
META	CHRDL2	11	74917698	74917698	Stomach	0.147575	5312	FALSE
META	CHRDL2	11	74917698	74917698	Brain Anterior cingulate cortex BA24	0.10639	5312	FALSE
META	CHRDL2	11	74917698	74917698	Brain Substantia nigra	0.10456	5312	FALSE
META	CHRDL2	11	74917698	74917698	Brain Caudate basal ganglia	0.102412	5312	FALSE
META	CHRDL2	11	74917698	74917698	Small Intestine Terminal Ileum	0.081262	5312	FALSE
META	CHRDL2	11	74917698	74917698	Brain Spinal cord cervical c-1	0.074227	5312	FALSE
META	CHRDL2	11	74917698	74917698	Esophagus Gastroesophageal Junction	0.065229	5312	FALSE
META	CHRDL2	11	74917698	74917698	Brain Hypothalamus	0.055395	5312	FALSE
META	CHRDL2	11	74917698	74917698	Spleen	0.046765	5312	FALSE
META	CHRDL2	11	74917698	74917698	Adipose Visceral Omentum	0.045677	5312	FALSE
META	CHRDL2	11	74917698	74917698	Pituitary	0.037383	5312	FALSE
META	CHRDL2	11	74917698	74917698	Minor Salivary Gland	0.036522	5312	FALSE
META	CHRDL2	11	74917698	74917698	Brain Frontal Cortex BA9	0.030226	5312	FALSE
META	CHRDL2	11	74917698	74917698	Adrenal Gland	0.026936	5312	FALSE
META	CHRDL2	11	74917698	74917698	Nerve Tibial	0.024976	5312	FALSE
META	CHRDL2	11	74917698	74917698	Artery Coronary	0.024057	5312	FALSE
META	CHRDL2	11	74917698	74917698	Brain Amygdala	0.022158	5312	FALSE
META	CHRDL2	11	74917698	74917698	Ovary	0.022074	5312	FALSE
META	CHRDL2	11	74917698	74917698	Brain Cerebellum	0.020824	5312	FALSE
META	CHRDL2	11	74917698	74917698	Uterus	0.020513	5312	FALSE
META	CHRDL2	11	74917698	74917698	Testis	0.019309	5312	FALSE
META	CHRDL2	11	74917698	74917698	Brain Nucleus accumbens basal ganglia	0.018824	5312	FALSE
META	CHRDL2	11	74917698	74917698	Vagina	0.018579	5312	FALSE
META	CHRDL2	11	74917698	74917698	Liver	0.016872	5312	FALSE
META	CHRDL2	11	74917698	74917698	Cells Transformed fibroblasts	0.015904	5312	FALSE
META	CHRDL2	11	74917698	74917698	Pancreas	0.014631	5312	FALSE
META	CHRDL2	11	74917698	74917698	Breast Mammary Tissue	0.013421	5312	FALSE
META	CHRDL2	11	74917698	74917698	Prostate	0.010854	5312	FALSE
META	CHRDL2	11	74917698	74917698	Skin Not Sun Exposed Suprapubic	0.009792	5312	FALSE
META	CHRDL2	11	74917698	74917698	Skin Sun Exposed Lower leg	0.009507	5312	FALSE
META	CHRDL2	11	74917698	74917698	Adipose Subcutaneous	0.008737	5312	FALSE
META	CHRDL2	11	74917698	74917698	Artery Tibial	0.007938	5312	FALSE
META	CHRDL2	11	74917698	74917698	Thyroid	0.00053	5312	FALSE
META	CHRDL2	11	74917698	74917698	Brain Putamen basal ganglia	1e-05	5312	FALSE
META	CLEC5A	7	141941379	141941379	Uterus	0.295021	4788	FALSE
META	CLEC5A	7	141941379	141941379	Brain Amygdala	0.246697	4788	FALSE
META	CLEC5A	7	141941379	141941379	Artery Tibial	0.216578	4788	FALSE
META	CLEC5A	7	141941379	141941379	Breast Mammary Tissue	0.080804	4788	FALSE
META	CLEC5A	7	141941379	141941379	Artery Coronary	0.077301	4788	FALSE
META	CLEC5A	7	141941379	141941379	Stomach	0.060638	4788	FALSE
META	CLEC5A	7	141941379	141941379	Cells EBV-transformed lymphocytes	0.054614	4788	FALSE
META	CLEC5A	7	141941379	141941379	Pancreas	0.046145	4788	FALSE
META	CLEC5A	7	141941379	141941379	Brain Spinal cord cervical c-1	0.043149	4788	FALSE
META	CLEC5A	7	141941379	141941379	Brain Cerebellum	0.033166	4788	FALSE
META	CLEC5A	7	141941379	141941379	Brain Substantia nigra	0.033053	4788	FALSE
META	CLEC5A	7	141941379	141941379	Whole Blood	0.032928	4788	FALSE
META	CLEC5A	7	141941379	141941379	Brain Anterior cingulate cortex BA24	0.030377	4788	FALSE
META	CLEC5A	7	141941379	141941379	Brain Cortex	0.0302	4788	FALSE
META	CLEC5A	7	141941379	141941379	Ovary	0.030052	4788	FALSE
META	CLEC5A	7	141941379	141941379	Brain Hypothalamus	0.028207	4788	FALSE
META	CLEC5A	7	141941379	141941379	Esophagus Gastroesophageal Junction	0.027171	4788	FALSE
META	CLEC5A	7	141941379	141941379	Vagina	0.026774	4788	FALSE
META	CLEC5A	7	141941379	141941379	Pituitary	0.024464	4788	FALSE
META	CLEC5A	7	141941379	141941379	Esophagus Muscularis	0.023923	4788	FALSE
META	CLEC5A	7	141941379	141941379	Brain Cerebellar Hemisphere	0.023895	4788	FALSE
META	CLEC5A	7	141941379	141941379	Nerve Tibial	0.022869	4788	FALSE
META	CLEC5A	7	141941379	141941379	Skin Not Sun Exposed Suprapubic	0.022579	4788	FALSE
META	CLEC5A	7	141941379	141941379	Brain Nucleus accumbens basal ganglia	0.0223	4788	FALSE
META	CLEC5A	7	141941379	141941379	Testis	0.022147	4788	FALSE
META	CLEC5A	7	141941379	141941379	Small Intestine Terminal Ileum	0.021828	4788	FALSE
META	CLEC5A	7	141941379	141941379	Liver	0.021786	4788	FALSE
META	CLEC5A	7	141941379	141941379	Adrenal Gland	0.020947	4788	FALSE
META	CLEC5A	7	141941379	141941379	Brain Frontal Cortex BA9	0.020275	4788	FALSE
META	CLEC5A	7	141941379	141941379	Spleen	0.020251	4788	FALSE
META	CLEC5A	7	141941379	141941379	Prostate	0.019933	4788	FALSE
META	CLEC5A	7	141941379	141941379	Colon Sigmoid	0.019861	4788	FALSE
META	CLEC5A	7	141941379	141941379	Minor Salivary Gland	0.019808	4788	FALSE
META	CLEC5A	7	141941379	141941379	Heart Left Ventricle	0.018979	4788	FALSE
META	CLEC5A	7	141941379	141941379	Heart Atrial Appendage	0.018807	4788	FALSE
META	CLEC5A	7	141941379	141941379	Brain Putamen basal ganglia	0.018749	4788	FALSE
META	CLEC5A	7	141941379	141941379	Colon Transverse	0.018187	4788	FALSE
META	CLEC5A	7	141941379	141941379	Adipose Visceral Omentum	0.017692	4788	FALSE
META	CLEC5A	7	141941379	141941379	Skin Sun Exposed Lower leg	0.016585	4788	FALSE
META	CLEC5A	7	141941379	141941379	Thyroid	0.015786	4788	FALSE
META	CLEC5A	7	141941379	141941379	Brain Caudate basal ganglia	0.014683	4788	FALSE
META	CLEC5A	7	141941379	141941379	Artery Aorta	0.014156	4788	FALSE
META	CLEC5A	7	141941379	141941379	Esophagus Mucosa	0.013801	4788	FALSE
META	CLEC5A	7	141941379	141941379	Adipose Subcutaneous	0.013322	4788	FALSE
META	CLEC5A	7	141941379	141941379	Brain Hippocampus	0.012653	4788	FALSE
META	CLEC5A	7	141941379	141941379	Lung	0.011841	4788	FALSE
META	CLMP	11	123195374	123195374	Testis	0.410307	7637	FALSE
META	CLMP	11	123195374	123195374	Brain Putamen basal ganglia	0.249864	7637	FALSE
META	CLMP	11	123195374	123195374	Cells Transformed fibroblasts	0.182021	7637	FALSE
META	CLMP	11	123195374	123195374	Lung	0.066321	7637	FALSE
META	CLMP	11	123195374	123195374	Esophagus Gastroesophageal Junction	0.035132	7637	FALSE
META	CLMP	11	123195374	123195374	Brain Cerebellar Hemisphere	0.033754	7637	FALSE
META	CLMP	11	123195374	123195374	Artery Tibial	0.029539	7637	FALSE
META	CLMP	11	123195374	123195374	Brain Cerebellum	0.029375	7637	FALSE
META	CLMP	11	123195374	123195374	Brain Nucleus accumbens basal ganglia	0.024868	7637	FALSE
META	CLMP	11	123195374	123195374	Heart Left Ventricle	0.020067	7637	FALSE
META	CLMP	11	123195374	123195374	Adipose Visceral Omentum	0.019985	7637	FALSE
META	CLMP	11	123195374	123195374	Adipose Subcutaneous	0.018744	7637	FALSE
META	CLMP	11	123195374	123195374	Brain Substantia nigra	0.017745	7637	FALSE
META	CLMP	11	123195374	123195374	Heart Atrial Appendage	0.015302	7637	FALSE
META	CLMP	11	123195374	123195374	Brain Hippocampus	0.013229	7637	FALSE
META	CLMP	11	123195374	123195374	Colon Transverse	0.01318	7637	FALSE
META	CLMP	11	123195374	123195374	Brain Amygdala	0.012255	7637	FALSE
META	CLMP	11	123195374	123195374	Prostate	0.012177	7637	FALSE
META	CLMP	11	123195374	123195374	Thyroid	0.010563	7637	FALSE
META	CLMP	11	123195374	123195374	Esophagus Mucosa	0.010434	7637	FALSE
META	CLMP	11	123195374	123195374	Cells EBV-transformed lymphocytes	0.009066	7637	FALSE
META	CLMP	11	123195374	123195374	Small Intestine Terminal Ileum	0.008937	7637	FALSE
META	CLMP	11	123195374	123195374	Brain Anterior cingulate cortex BA24	0.008785	7637	FALSE
META	CLMP	11	123195374	123195374	Brain Spinal cord cervical c-1	0.008217	7637	FALSE
META	CLMP	11	123195374	123195374	Liver	0.007914	7637	FALSE
META	CLMP	11	123195374	123195374	Brain Hypothalamus	0.007811	7637	FALSE
META	CLMP	11	123195374	123195374	Brain Cortex	0.007241	7637	FALSE
META	CLMP	11	123195374	123195374	Minor Salivary Gland	0.007003	7637	FALSE
META	CLMP	11	123195374	123195374	Brain Caudate basal ganglia	0.006778	7637	FALSE
META	CLMP	11	123195374	123195374	Pancreas	0.006395	7637	FALSE
META	CLMP	11	123195374	123195374	Pituitary	0.006234	7637	FALSE
META	CLMP	11	123195374	123195374	Nerve Tibial	0.006116	7637	FALSE
META	CLMP	11	123195374	123195374	Brain Frontal Cortex BA9	0.006055	7637	FALSE
META	CLMP	11	123195374	123195374	Breast Mammary Tissue	0.005868	7637	FALSE
META	CLMP	11	123195374	123195374	Skin Sun Exposed Lower leg	0.005009	7637	FALSE
META	CLMP	11	123195374	123195374	Whole Blood	0.004961	7637	FALSE
META	CLMP	11	123195374	123195374	Stomach	0.004807	7637	FALSE
META	CLMP	11	123195374	123195374	Muscle Skeletal	0.004759	7637	FALSE
META	CLMP	11	123195374	123195374	Artery Coronary	0.00463	7637	FALSE
META	CLMP	11	123195374	123195374	Vagina	0.004589	7637	FALSE
META	CLMP	11	123195374	123195374	Esophagus Muscularis	0.004283	7637	FALSE
META	CLMP	11	123195374	123195374	Skin Not Sun Exposed Suprapubic	0.002747	7637	FALSE
META	CLMP	11	123195374	123195374	Artery Aorta	0.00246	7637	FALSE
META	CLMP	11	123195374	123195374	Colon Sigmoid	0.002234	7637	FALSE
META	CLMP	11	123195374	123195374	Adrenal Gland	0.002056	7637	FALSE
META	CLMP	11	123195374	123195374	Spleen	0.001932	7637	FALSE
META	CLMP	11	123195374	123195374	Ovary	0.001333	7637	FALSE
META	CLMP	11	123195374	123195374	Uterus	0.00082	7637	FALSE
META	CLSTN2	3	140448648	139900568	Heart Atrial Appendage	0.993959	5177	TRUE
META	CLSTN2	3	140448648	139900568	Artery Tibial	0.989557	5177	TRUE
META	CLSTN2	3	140448648	139900568	Adipose Subcutaneous	0.979727	5177	TRUE
META	CLSTN2	3	140448648	139900568	Lung	0.976955	5177	TRUE
META	CLSTN2	3	140448648	139900568	Adipose Visceral Omentum	0.974577	5177	TRUE
META	CLSTN2	3	140448648	139900568	Heart Left Ventricle	0.866611	5177	TRUE
META	CLSTN2	3	140448648	139900568	Muscle Skeletal	0.848773	5177	TRUE
META	CLSTN2	3	140448648	139900568	Skin Not Sun Exposed Suprapubic	0.736117	5177	FALSE
META	CLSTN2	3	140448648	139900568	Breast Mammary Tissue	0.671164	5177	FALSE
META	CLSTN2	3	140448648	139900568	Small Intestine Terminal Ileum	0.59563	5177	FALSE
META	CLSTN2	3	140448648	140448648	Brain Substantia nigra	0.55847	5176	FALSE
META	CLSTN2	3	140448648	139900568	Skin Sun Exposed Lower leg	0.423133	5177	FALSE
META	CLSTN2	3	140448648	139900568	Esophagus Muscularis	0.26123	5177	FALSE
META	CLSTN2	3	140448648	140448648	Artery Aorta	0.245877	5176	FALSE
META	CLSTN2	3	140448648	140448648	Brain Frontal Cortex BA9	0.221747	5176	FALSE
META	CLSTN2	3	140448648	140448648	Ovary	0.199107	5176	FALSE
META	CLSTN2	3	140448648	139900568	Thyroid	0.140328	5177	FALSE
META	CLSTN2	3	140448648	139900568	Colon Sigmoid	0.13191	5177	FALSE
META	CLSTN2	3	140448648	140448648	Vagina	0.127844	5176	FALSE
META	CLSTN2	3	140448648	139900568	Esophagus Gastroesophageal Junction	0.123939	5177	FALSE
META	CLSTN2	3	140448648	139900568	Colon Transverse	0.115322	5177	FALSE
META	CLSTN2	3	140448648	139767054	Thyroid	0.106066	5177	FALSE
META	CLSTN2	3	140448648	139767054	Brain Anterior cingulate cortex BA24	0.093818	5177	FALSE
META	CLSTN2	3	140448648	139767054	Brain Cerebellar Hemisphere	0.077426	5177	FALSE
META	CLSTN2	3	140448648	139900568	Artery Coronary	0.074696	5177	FALSE
META	CLSTN2	3	140448648	140448648	Pituitary	0.058399	5176	FALSE
META	CLSTN2	3	140448648	139767054	Artery Coronary	0.057606	5177	FALSE
META	CLSTN2	3	140448648	139767054	Minor Salivary Gland	0.053058	5177	FALSE
META	CLSTN2	3	140448648	139767054	Esophagus Gastroesophageal Junction	0.05237	5177	FALSE
META	CLSTN2	3	140448648	139767054	Pancreas	0.049584	5177	FALSE
META	CLSTN2	3	140448648	139767054	Nerve Tibial	0.048469	5177	FALSE
META	CLSTN2	3	140448648	139767054	Stomach	0.046544	5177	FALSE
META	CLSTN2	3	140448648	139900568	Vagina	0.042622	5177	FALSE
META	CLSTN2	3	140448648	140448648	Uterus	0.041907	5176	FALSE
META	CLSTN2	3	140448648	139900568	Nerve Tibial	0.041751	5177	FALSE
META	CLSTN2	3	140448648	140448648	Brain Hippocampus	0.039284	5176	FALSE
META	CLSTN2	3	140448648	139900568	Brain Amygdala	0.037909	5177	FALSE
META	CLSTN2	3	140448648	140448648	Brain Amygdala	0.03681	5176	FALSE
META	CLSTN2	3	140448648	140448648	Minor Salivary Gland	0.036703	5176	FALSE
META	CLSTN2	3	140448648	140448648	Brain Cerebellum	0.035173	5176	FALSE
META	CLSTN2	3	140448648	140448648	Brain Cortex	0.035049	5176	FALSE
META	CLSTN2	3	140448648	140448648	Spleen	0.033336	5176	FALSE
META	CLSTN2	3	140448648	139900568	Uterus	0.031509	5177	FALSE
META	CLSTN2	3	140448648	140448648	Skin Not Sun Exposed Suprapubic	0.029426	5176	FALSE
META	CLSTN2	3	140448648	140448648	Brain Hypothalamus	0.028395	5176	FALSE
META	CLSTN2	3	140448648	139767054	Colon Sigmoid	0.028178	5177	FALSE
META	CLSTN2	3	140448648	140448648	Brain Putamen basal ganglia	0.027361	5176	FALSE
META	CLSTN2	3	140448648	140448648	Prostate	0.027273	5176	FALSE
META	CLSTN2	3	140448648	140448648	Breast Mammary Tissue	0.026535	5176	FALSE
META	CLSTN2	3	140448648	140448648	Brain Caudate basal ganglia	0.025959	5176	FALSE
META	CLSTN2	3	140448648	139767054	Brain Spinal cord cervical c-1	0.024682	5177	FALSE
META	CLSTN2	3	140448648	139900568	Ovary	0.024096	5177	FALSE
META	CLSTN2	3	140448648	140448648	Liver	0.023267	5176	FALSE
META	CLSTN2	3	140448648	139900568	Pituitary	0.020986	5177	FALSE
META	CLSTN2	3	140448648	140448648	Brain Anterior cingulate cortex BA24	0.020656	5176	FALSE
META	CLSTN2	3	140448648	140448648	Esophagus Gastroesophageal Junction	0.020327	5176	FALSE
META	CLSTN2	3	140448648	140448648	Brain Cerebellar Hemisphere	0.019216	5176	FALSE
META	CLSTN2	3	140448648	139767054	Ovary	0.018959	5177	FALSE
META	CLSTN2	3	140448648	139767054	Brain Cerebellum	0.018844	5177	FALSE
META	CLSTN2	3	140448648	140448648	Artery Coronary	0.018545	5176	FALSE
META	CLSTN2	3	140448648	139767054	Spleen	0.018373	5177	FALSE
META	CLSTN2	3	140448648	140448648	Small Intestine Terminal Ileum	0.017963	5176	FALSE
META	CLSTN2	3	140448648	140448648	Adrenal Gland	0.017896	5176	FALSE
META	CLSTN2	3	140448648	139767054	Skin Not Sun Exposed Suprapubic	0.01783	5177	FALSE
META	CLSTN2	3	140448648	139767054	Colon Transverse	0.017211	5177	FALSE
META	CLSTN2	3	140448648	140448648	Heart Left Ventricle	0.016938	5176	FALSE
META	CLSTN2	3	140448648	139767054	Brain Putamen basal ganglia	0.016642	5177	FALSE
META	CLSTN2	3	140448648	140448648	Colon Sigmoid	0.016227	5176	FALSE
META	CLSTN2	3	140448648	139767054	Uterus	0.015916	5177	FALSE
META	CLSTN2	3	140448648	140448648	Nerve Tibial	0.015392	5176	FALSE
META	CLSTN2	3	140448648	140448648	Brain Nucleus accumbens basal ganglia	0.015308	5176	FALSE
META	CLSTN2	3	140448648	140448648	Cells Transformed fibroblasts	0.015115	5176	FALSE
META	CLSTN2	3	140448648	140448648	Skin Sun Exposed Lower leg	0.01496	5176	FALSE
META	CLSTN2	3	140448648	139900568	Brain Substantia nigra	0.014952	5177	FALSE
META	CLSTN2	3	140448648	139767054	Brain Amygdala	0.01453	5177	FALSE
META	CLSTN2	3	140448648	139900568	Esophagus Mucosa	0.014196	5177	FALSE
META	CLSTN2	3	140448648	139900568	Brain Putamen basal ganglia	0.014133	5177	FALSE
META	CLSTN2	3	140448648	139767054	Prostate	0.014108	5177	FALSE
META	CLSTN2	3	140448648	139767054	Brain Nucleus accumbens basal ganglia	0.013596	5177	FALSE
META	CLSTN2	3	140448648	139767054	Brain Hypothalamus	0.013384	5177	FALSE
META	CLSTN2	3	140448648	139767054	Small Intestine Terminal Ileum	0.012801	5177	FALSE
META	CLSTN2	3	140448648	140448648	Stomach	0.012598	5176	FALSE
META	CLSTN2	3	140448648	139900568	Brain Hypothalamus	0.012442	5177	FALSE
META	CLSTN2	3	140448648	139767054	Adrenal Gland	0.012416	5177	FALSE
META	CLSTN2	3	140448648	140448648	Colon Transverse	0.012325	5176	FALSE
META	CLSTN2	3	140448648	139767054	Pituitary	0.011679	5177	FALSE
META	CLSTN2	3	140448648	139900568	Brain Caudate basal ganglia	0.011309	5177	FALSE
META	CLSTN2	3	140448648	139767054	Liver	0.011274	5177	FALSE
META	CLSTN2	3	140448648	139900568	Minor Salivary Gland	0.011036	5177	FALSE
META	CLSTN2	3	140448648	139767054	Brain Caudate basal ganglia	0.010959	5177	FALSE
META	CLSTN2	3	140448648	139900568	Brain Spinal cord cervical c-1	0.010052	5177	FALSE
META	CLSTN2	3	140448648	139900568	Spleen	0.009716	5177	FALSE
META	CLSTN2	3	140448648	139767054	Breast Mammary Tissue	0.009586	5177	FALSE
META	CLSTN2	3	140448648	139767054	Brain Cortex	0.009401	5177	FALSE
META	CLSTN2	3	140448648	140448648	Brain Spinal cord cervical c-1	0.009305	5176	FALSE
META	CLSTN2	3	140448648	139767054	Heart Left Ventricle	0.009088	5177	FALSE
META	CLSTN2	3	140448648	140448648	Pancreas	0.009042	5176	FALSE
META	CLSTN2	3	140448648	139767054	Artery Aorta	0.008938	5177	FALSE
META	CLSTN2	3	140448648	139767054	Vagina	0.008666	5177	FALSE
META	CLSTN2	3	140448648	140448648	Adipose Visceral Omentum	0.008538	5176	FALSE
META	CLSTN2	3	140448648	139767054	Brain Hippocampus	0.008327	5177	FALSE
META	CLSTN2	3	140448648	139767054	Skin Sun Exposed Lower leg	0.008317	5177	FALSE
META	CLSTN2	3	140448648	140448648	Esophagus Mucosa	0.008272	5176	FALSE
META	CLSTN2	3	140448648	139767054	Brain Substantia nigra	0.008176	5177	FALSE
META	CLSTN2	3	140448648	139900568	Brain Cortex	0.008135	5177	FALSE
META	CLSTN2	3	140448648	139767054	Esophagus Muscularis	0.008023	5177	FALSE
META	CLSTN2	3	140448648	139900568	Prostate	0.007699	5177	FALSE
META	CLSTN2	3	140448648	139767054	Cells Transformed fibroblasts	0.007179	5177	FALSE
META	CLSTN2	3	140448648	139767054	Adipose Visceral Omentum	0.007108	5177	FALSE
META	CLSTN2	3	140448648	139900568	Brain Cerebellar Hemisphere	0.007102	5177	FALSE
META	CLSTN2	3	140448648	139900568	Liver	0.006411	5177	FALSE
META	CLSTN2	3	140448648	139900568	Brain Anterior cingulate cortex BA24	0.006299	5177	FALSE
META	CLSTN2	3	140448648	139900568	Brain Cerebellum	0.005875	5177	FALSE
META	CLSTN2	3	140448648	139900568	Brain Hippocampus	0.005784	5177	FALSE
META	CLSTN2	3	140448648	139900568	Adrenal Gland	0.005671	5177	FALSE
META	CLSTN2	3	140448648	139900568	Artery Aorta	0.005408	5177	FALSE
META	CLSTN2	3	140448648	139900568	Stomach	0.00481	5177	FALSE
META	CLSTN2	3	140448648	139900568	Brain Nucleus accumbens basal ganglia	0.004688	5177	FALSE
META	CLSTN2	3	140448648	139767054	Brain Frontal Cortex BA9	0.004563	5177	FALSE
META	CLSTN2	3	140448648	139900568	Cells Transformed fibroblasts	0.004085	5177	FALSE
META	CLSTN2	3	140448648	139767054	Muscle Skeletal	0.003457	5177	FALSE
META	CLSTN2	3	140448648	139767054	Esophagus Mucosa	0.003315	5177	FALSE
META	CLSTN2	3	140448648	140448648	Muscle Skeletal	0.003063	5176	FALSE
META	CLSTN2	3	140448648	140448648	Thyroid	0.002824	5176	FALSE
META	CLSTN2	3	140448648	139900568	Pancreas	0.002148	5177	FALSE
META	CLSTN2	3	140448648	139900568	Brain Frontal Cortex BA9	0.002006	5177	FALSE
META	CLSTN2	3	140448648	139767054	Adipose Subcutaneous	0.001434	5177	FALSE
META	CLSTN2	3	140448648	140448648	Esophagus Muscularis	0.001242	5176	FALSE
META	CLSTN2	3	140448648	140448648	Adipose Subcutaneous	0.000538	5176	FALSE
META	CLSTN2	3	140448648	140448648	Lung	0.000361	5176	FALSE
META	CLSTN2	3	140448648	140448648	Testis	0.000337	5176	FALSE
META	CLSTN2	3	140448648	139767054	Lung	0.000152	5177	FALSE
META	CLSTN2	3	140448648	140448648	Heart Atrial Appendage	7e-05	5176	FALSE
META	CLSTN2	3	140448648	140448648	Artery Tibial	6.8e-05	5176	FALSE
META	CLSTN2	3	140448648	139767054	Heart Atrial Appendage	3.8e-05	5177	FALSE
META	CLSTN2	3	140448648	139767054	Artery Tibial	1.5e-05	5177	FALSE
META	CLSTN2	3	140448648	139900568	Testis	0	5177	FALSE
META	CLSTN2	3	140448648	139767054	Testis	0	5177	FALSE
META	CLUL1	18	591690	591690	Esophagus Muscularis	0.999973	6354	TRUE
META	CLUL1	18	591690	591690	Heart Atrial Appendage	0.999952	6354	TRUE
META	CLUL1	18	591690	590003	Thyroid	0.999869	6354	TRUE
META	CLUL1	18	591690	590003	Pituitary	0.999842	6354	TRUE
META	CLUL1	18	591690	590003	Esophagus Mucosa	0.999827	6354	TRUE
META	CLUL1	18	591690	590003	Skin Sun Exposed Lower leg	0.999814	6354	TRUE
META	CLUL1	18	591690	591690	Colon Sigmoid	0.99959	6354	TRUE
META	CLUL1	18	591690	591690	Adrenal Gland	0.99913	6354	TRUE
META	CLUL1	18	591690	591690	Uterus	0.998995	6354	TRUE
META	CLUL1	18	591690	591690	Ovary	0.998919	6354	TRUE
META	CLUL1	18	591690	591690	Brain Hypothalamus	0.998893	6354	TRUE
META	CLUL1	18	591690	590003	Brain Cerebellar Hemisphere	0.998866	6354	TRUE
META	CLUL1	18	591690	591690	Brain Substantia nigra	0.99886	6354	TRUE
META	CLUL1	18	591690	590003	Pancreas	0.998706	6354	TRUE
META	CLUL1	18	591690	591690	Brain Cortex	0.998411	6354	TRUE
META	CLUL1	18	591690	591690	Esophagus Gastroesophageal Junction	0.996983	6354	TRUE
META	CLUL1	18	591690	591690	Brain Frontal Cortex BA9	0.996531	6354	TRUE
META	CLUL1	18	591690	591690	Brain Spinal cord cervical c-1	0.995916	6354	TRUE
META	CLUL1	18	591690	590003	Lung	0.995348	6354	TRUE
META	CLUL1	18	591690	590003	Breast Mammary Tissue	0.994819	6354	TRUE
META	CLUL1	18	591690	591690	Brain Anterior cingulate cortex BA24	0.993765	6354	TRUE
META	CLUL1	18	591690	609954	Brain Caudate basal ganglia	0.990338	6354	TRUE
META	CLUL1	18	591690	597095	Brain Caudate basal ganglia	0.988745	6353	TRUE
META	CLUL1	18	591690	590003	Skin Not Sun Exposed Suprapubic	0.987203	6354	TRUE
META	CLUL1	18	591690	590003	Stomach	0.986652	6354	TRUE
META	CLUL1	18	591690	591690	Brain Hippocampus	0.978363	6354	TRUE
META	CLUL1	18	591690	590003	Minor Salivary Gland	0.966157	6354	TRUE
META	CLUL1	18	591690	626518	Brain Nucleus accumbens basal ganglia	0.957823	6354	TRUE
META	CLUL1	18	591690	609954	Brain Putamen basal ganglia	0.952726	6354	TRUE
META	CLUL1	18	591690	626518	Brain Caudate basal ganglia	0.952616	6354	TRUE
META	CLUL1	18	591690	597095	Brain Putamen basal ganglia	0.949228	6353	TRUE
META	CLUL1	18	591690	591690	Adipose Visceral Omentum	0.942664	6354	TRUE
META	CLUL1	18	591690	591690	Brain Amygdala	0.929236	6354	TRUE
META	CLUL1	18	591690	609954	Brain Spinal cord cervical c-1	0.928199	6354	TRUE
META	CLUL1	18	591690	597095	Brain Spinal cord cervical c-1	0.924701	6353	TRUE
META	CLUL1	18	591690	626518	Brain Putamen basal ganglia	0.819104	6354	TRUE
META	CLUL1	18	591690	590003	Prostate	0.798028	6354	FALSE
META	CLUL1	18	591690	591690	Brain Cerebellar Hemisphere	0.797652	6354	FALSE
META	CLUL1	18	591690	626518	Brain Spinal cord cervical c-1	0.755497	6354	FALSE
META	CLUL1	18	591690	590003	Brain Cerebellum	0.705395	6354	FALSE
META	CLUL1	18	591690	626518	Brain Amygdala	0.68482	6354	FALSE
META	CLUL1	18	591690	626518	Minor Salivary Gland	0.673285	6354	FALSE
META	CLUL1	18	591690	597095	Brain Nucleus accumbens basal ganglia	0.635065	6353	FALSE
META	CLUL1	18	591690	590003	Brain Putamen basal ganglia	0.546722	6354	FALSE
META	CLUL1	18	591690	609954	Brain Hippocampus	0.402053	6354	FALSE
META	CLUL1	18	591690	597095	Brain Hippocampus	0.39725	6353	FALSE
META	CLUL1	18	591690	591690	Brain Cerebellum	0.330626	6354	FALSE
META	CLUL1	18	591690	626518	Brain Hippocampus	0.290364	6354	FALSE
META	CLUL1	18	591690	590003	Adipose Visceral Omentum	0.287077	6354	FALSE
META	CLUL1	18	591690	626518	Breast Mammary Tissue	0.257999	6354	FALSE
META	CLUL1	18	591690	626518	Lung	0.239723	6354	FALSE
META	CLUL1	18	591690	591690	Brain Caudate basal ganglia	0.218947	6354	FALSE
META	CLUL1	18	591690	626518	Brain Hypothalamus	0.218802	6354	FALSE
META	CLUL1	18	591690	597095	Brain Hypothalamus	0.200394	6353	FALSE
META	CLUL1	18	591690	609954	Brain Hypothalamus	0.198918	6354	FALSE
META	CLUL1	18	591690	597095	Brain Amygdala	0.180239	6353	FALSE
META	CLUL1	18	591690	597095	Breast Mammary Tissue	0.17368	6353	FALSE
META	CLUL1	18	591690	590003	Brain Hypothalamus	0.171244	6354	FALSE
META	CLUL1	18	591690	597095	Lung	0.168676	6353	FALSE
META	CLUL1	18	591690	626518	Skin Not Sun Exposed Suprapubic	0.166338	6354	FALSE
META	CLUL1	18	591690	590003	Brain Hippocampus	0.163533	6354	FALSE
META	CLUL1	18	591690	626518	Brain Cerebellar Hemisphere	0.145267	6354	FALSE
META	CLUL1	18	591690	597095	Minor Salivary Gland	0.145131	6353	FALSE
META	CLUL1	18	591690	591690	Vagina	0.134989	6354	FALSE
META	CLUL1	18	591690	609954	Cells EBV-transformed lymphocytes	0.118452	6354	FALSE
META	CLUL1	18	591690	597095	Skin Not Sun Exposed Suprapubic	0.113642	6353	FALSE
META	CLUL1	18	591690	597095	Cells EBV-transformed lymphocytes	0.112799	6353	FALSE
META	CLUL1	18	591690	597095	Brain Cerebellar Hemisphere	0.095391	6353	FALSE
META	CLUL1	18	591690	590003	Brain Amygdala	0.08895	6354	FALSE
META	CLUL1	18	591690	626518	Vagina	0.077862	6354	FALSE
META	CLUL1	18	591690	590003	Brain Spinal cord cervical c-1	0.071652	6354	FALSE
META	CLUL1	18	591690	591690	Brain Putamen basal ganglia	0.063371	6354	FALSE
META	CLUL1	18	591690	590003	Testis	0.057723	6354	FALSE
META	CLUL1	18	591690	609954	Brain Amygdala	0.055224	6354	FALSE
META	CLUL1	18	591690	626518	Pancreas	0.054	6354	FALSE
META	CLUL1	18	591690	591690	Cells EBV-transformed lymphocytes	0.052259	6354	FALSE
META	CLUL1	18	591690	590003	Cells EBV-transformed lymphocytes	0.044594	6354	FALSE
META	CLUL1	18	591690	626518	Cells EBV-transformed lymphocytes	0.04245	6354	FALSE
META	CLUL1	18	591690	590003	Vagina	0.039823	6354	FALSE
META	CLUL1	18	591690	597095	Pancreas	0.036853	6353	FALSE
META	CLUL1	18	591690	597095	Vagina	0.036004	6353	FALSE
META	CLUL1	18	591690	626518	Pituitary	0.035481	6354	FALSE
META	CLUL1	18	591690	626518	Esophagus Mucosa	0.033817	6354	FALSE
META	CLUL1	18	591690	590003	Cells Transformed fibroblasts	0.033361	6354	FALSE
META	CLUL1	18	591690	597095	Adipose Visceral Omentum	0.033177	6353	FALSE
META	CLUL1	18	591690	609954	Vagina	0.03296	6354	FALSE
META	CLUL1	18	591690	609954	Adipose Visceral Omentum	0.032833	6354	FALSE
META	CLUL1	18	591690	626518	Thyroid	0.030319	6354	FALSE
META	CLUL1	18	591690	626518	Skin Sun Exposed Lower leg	0.029809	6354	FALSE
META	CLUL1	18	591690	597095	Pituitary	0.026195	6353	FALSE
META	CLUL1	18	591690	591690	Brain Nucleus accumbens basal ganglia	0.025869	6354	FALSE
META	CLUL1	18	591690	597095	Esophagus Mucosa	0.025034	6353	FALSE
META	CLUL1	18	591690	609954	Uterus	0.024638	6354	FALSE
META	CLUL1	18	591690	597095	Uterus	0.023503	6353	FALSE
META	CLUL1	18	591690	597095	Thyroid	0.022903	6353	FALSE
META	CLUL1	18	591690	597095	Skin Sun Exposed Lower leg	0.022418	6353	FALSE
META	CLUL1	18	591690	626518	Adipose Visceral Omentum	0.021555	6354	FALSE
META	CLUL1	18	591690	626518	Prostate	0.018695	6354	FALSE
META	CLUL1	18	591690	626518	Brain Cerebellum	0.012905	6354	FALSE
META	CLUL1	18	591690	591690	Prostate	0.011108	6354	FALSE
META	CLUL1	18	591690	626518	Uterus	0.010234	6354	FALSE
META	CLUL1	18	591690	597095	Prostate	0.008398	6353	FALSE
META	CLUL1	18	591690	597095	Cells Transformed fibroblasts	0.008146	6353	FALSE
META	CLUL1	18	591690	609954	Cells Transformed fibroblasts	0.008053	6354	FALSE
META	CLUL1	18	591690	609954	Minor Salivary Gland	0.008052	6354	FALSE
META	CLUL1	18	591690	626518	Cells Transformed fibroblasts	0.00762	6354	FALSE
META	CLUL1	18	591690	591690	Minor Salivary Gland	0.006791	6354	FALSE
META	CLUL1	18	591690	591690	Cells Transformed fibroblasts	0.0067	6354	FALSE
META	CLUL1	18	591690	609954	Prostate	0.00667	6354	FALSE
META	CLUL1	18	591690	597095	Brain Cerebellum	0.005697	6353	FALSE
META	CLUL1	18	591690	591690	Breast Mammary Tissue	0.004942	6354	FALSE
META	CLUL1	18	591690	609954	Brain Nucleus accumbens basal ganglia	0.003911	6354	FALSE
META	CLUL1	18	591690	626518	Stomach	0.003564	6354	FALSE
META	CLUL1	18	591690	590003	Uterus	0.003405	6354	FALSE
META	CLUL1	18	591690	597095	Ovary	0.003139	6353	FALSE
META	CLUL1	18	591690	609954	Ovary	0.003124	6354	FALSE
META	CLUL1	18	591690	609954	Brain Cerebellar Hemisphere	0.002639	6354	FALSE
META	CLUL1	18	591690	597095	Stomach	0.002207	6353	FALSE
META	CLUL1	18	591690	609954	Brain Cortex	0.001452	6354	FALSE
META	CLUL1	18	591690	597095	Brain Cortex	0.001398	6353	FALSE
META	CLUL1	18	591690	590003	Adrenal Gland	0.000938	6354	FALSE
META	CLUL1	18	591690	626518	Ovary	0.000898	6354	FALSE
META	CLUL1	18	591690	590003	Brain Nucleus accumbens basal ganglia	0.000543	6354	FALSE
META	CLUL1	18	591690	590003	Brain Anterior cingulate cortex BA24	0.000516	6354	FALSE
META	CLUL1	18	591690	626518	Brain Cortex	0.000406	6354	FALSE
META	CLUL1	18	591690	609954	Brain Anterior cingulate cortex BA24	0.000362	6354	FALSE
META	CLUL1	18	591690	591690	Pancreas	0.000284	6354	FALSE
META	CLUL1	18	591690	609954	Brain Cerebellum	0.000256	6354	FALSE
META	CLUL1	18	591690	597095	Brain Anterior cingulate cortex BA24	0.00018	6353	FALSE
META	CLUL1	18	591690	609954	Breast Mammary Tissue	0.000148	6354	FALSE
META	CLUL1	18	591690	597095	Colon Sigmoid	0.000112	6353	FALSE
META	CLUL1	18	591690	609954	Colon Sigmoid	0.0001	6354	FALSE
META	CLUL1	18	591690	626518	Testis	8.8e-05	6354	FALSE
META	CLUL1	18	591690	590003	Ovary	8.6e-05	6354	FALSE
META	CLUL1	18	591690	626518	Adrenal Gland	8.3e-05	6354	FALSE
META	CLUL1	18	591690	626518	Colon Sigmoid	8.1e-05	6354	FALSE
META	CLUL1	18	591690	626518	Brain Anterior cingulate cortex BA24	6.9e-05	6354	FALSE
META	CLUL1	18	591690	597095	Adrenal Gland	4.7e-05	6353	FALSE
META	CLUL1	18	591690	609954	Lung	4e-05	6354	FALSE
META	CLUL1	18	591690	609954	Adrenal Gland	3.8e-05	6354	FALSE
META	CLUL1	18	591690	626518	Esophagus Gastroesophageal Junction	3.5e-05	6354	FALSE
META	CLUL1	18	591690	626518	Esophagus Muscularis	3.5e-05	6354	FALSE
META	CLUL1	18	591690	626518	Heart Atrial Appendage	3.5e-05	6354	FALSE
META	CLUL1	18	591690	590003	Brain Caudate basal ganglia	3.5e-05	6354	FALSE
META	CLUL1	18	591690	609954	Esophagus Mucosa	3.4e-05	6354	FALSE
META	CLUL1	18	591690	626518	Brain Frontal Cortex BA9	3.3e-05	6354	FALSE
META	CLUL1	18	591690	626518	Brain Substantia nigra	2.7e-05	6354	FALSE
META	CLUL1	18	591690	609954	Skin Not Sun Exposed Suprapubic	2.6e-05	6354	FALSE
META	CLUL1	18	591690	591690	Esophagus Mucosa	2.5e-05	6354	FALSE
META	CLUL1	18	591690	591690	Stomach	2.5e-05	6354	FALSE
META	CLUL1	18	591690	597095	Testis	1.8e-05	6353	FALSE
META	CLUL1	18	591690	591690	Pituitary	1.7e-05	6354	FALSE
META	CLUL1	18	591690	609954	Pituitary	1.4e-05	6354	FALSE
META	CLUL1	18	591690	609954	Pancreas	1.1e-05	6354	FALSE
META	CLUL1	18	591690	609954	Skin Sun Exposed Lower leg	1.1e-05	6354	FALSE
META	CLUL1	18	591690	609954	Thyroid	1.1e-05	6354	FALSE
META	CLUL1	18	591690	590003	Brain Cortex	7e-06	6354	FALSE
META	CLUL1	18	591690	597095	Brain Frontal Cortex BA9	4e-06	6353	FALSE
META	CLUL1	18	591690	597095	Esophagus Gastroesophageal Junction	4e-06	6353	FALSE
META	CLUL1	18	591690	597095	Esophagus Muscularis	4e-06	6353	FALSE
META	CLUL1	18	591690	597095	Heart Atrial Appendage	4e-06	6353	FALSE
META	CLUL1	18	591690	609954	Stomach	3e-06	6354	FALSE
META	CLUL1	18	591690	597095	Brain Substantia nigra	3e-06	6353	FALSE
META	CLUL1	18	591690	591690	Lung	3e-06	6354	FALSE
META	CLUL1	18	591690	591690	Skin Not Sun Exposed Suprapubic	1e-06	6354	FALSE
META	CLUL1	18	591690	609954	Brain Frontal Cortex BA9	0	6354	FALSE
META	CLUL1	18	591690	609954	Brain Substantia nigra	0	6354	FALSE
META	CLUL1	18	591690	609954	Esophagus Gastroesophageal Junction	0	6354	FALSE
META	CLUL1	18	591690	609954	Esophagus Muscularis	0	6354	FALSE
META	CLUL1	18	591690	609954	Heart Atrial Appendage	0	6354	FALSE
META	CLUL1	18	591690	609954	Testis	0	6354	FALSE
META	CLUL1	18	591690	591690	Skin Sun Exposed Lower leg	0	6354	FALSE
META	CLUL1	18	591690	591690	Testis	0	6354	FALSE
META	CLUL1	18	591690	591690	Thyroid	0	6354	FALSE
META	CLUL1	18	591690	590003	Brain Frontal Cortex BA9	0	6354	FALSE
META	CLUL1	18	591690	590003	Brain Substantia nigra	0	6354	FALSE
META	CLUL1	18	591690	590003	Colon Sigmoid	0	6354	FALSE
META	CLUL1	18	591690	590003	Esophagus Gastroesophageal Junction	0	6354	FALSE
META	CLUL1	18	591690	590003	Esophagus Muscularis	0	6354	FALSE
META	CLUL1	18	591690	590003	Heart Atrial Appendage	0	6354	FALSE
CVDIII	CNTN1	12	40667419	40667419	Esophagus Muscularis	0.268258	7955	FALSE
CVDIII	CNTN1	12	40667419	40667419	Artery Coronary	0.215146	7955	FALSE
CVDIII	CNTN1	12	40667419	40667419	Uterus	0.084728	7955	FALSE
CVDIII	CNTN1	12	40667419	40667419	Liver	0.03131	7955	FALSE
CVDIII	CNTN1	12	40667419	40667419	Brain Frontal Cortex BA9	0.017885	7955	FALSE
CVDIII	CNTN1	12	40667419	40667419	Lung	0.016796	7955	FALSE
CVDIII	CNTN1	12	40667419	40667419	Adrenal Gland	0.016658	7955	FALSE
CVDIII	CNTN1	12	40667419	40667419	Brain Cortex	0.016353	7955	FALSE
CVDIII	CNTN1	12	40667419	40667419	Artery Tibial	0.01607	7955	FALSE
CVDIII	CNTN1	12	40667419	40667419	Brain Hypothalamus	0.012596	7955	FALSE
CVDIII	CNTN1	12	40667419	40667419	Adipose Visceral Omentum	0.012453	7955	FALSE
CVDIII	CNTN1	12	40667419	40667419	Thyroid	0.011935	7955	FALSE
CVDIII	CNTN1	12	40667419	40667419	Adipose Subcutaneous	0.010282	7955	FALSE
CVDIII	CNTN1	12	40667419	40667419	Minor Salivary Gland	0.009428	7955	FALSE
CVDIII	CNTN1	12	40667419	40667419	Brain Amygdala	0.008748	7955	FALSE
CVDIII	CNTN1	12	40667419	40667419	Brain Spinal cord cervical c-1	0.008663	7955	FALSE
CVDIII	CNTN1	12	40667419	40667419	Spleen	0.008628	7955	FALSE
CVDIII	CNTN1	12	40667419	40667419	Ovary	0.008409	7955	FALSE
CVDIII	CNTN1	12	40667419	40667419	Breast Mammary Tissue	0.008355	7955	FALSE
CVDIII	CNTN1	12	40667419	40667419	Heart Atrial Appendage	0.008199	7955	FALSE
CVDIII	CNTN1	12	40667419	40667419	Colon Sigmoid	0.007682	7955	FALSE
CVDIII	CNTN1	12	40667419	40667419	Heart Left Ventricle	0.007517	7955	FALSE
CVDIII	CNTN1	12	40667419	40667419	Brain Putamen basal ganglia	0.007404	7955	FALSE
CVDIII	CNTN1	12	40667419	40667419	Brain Caudate basal ganglia	0.007053	7955	FALSE
CVDIII	CNTN1	12	40667419	40667419	Vagina	0.006562	7955	FALSE
CVDIII	CNTN1	12	40667419	40667419	Pituitary	0.00649	7955	FALSE
CVDIII	CNTN1	12	40667419	40667419	Prostate	0.006281	7955	FALSE
CVDIII	CNTN1	12	40667419	40667419	Cells Transformed fibroblasts	0.006033	7955	FALSE
CVDIII	CNTN1	12	40667419	40667419	Brain Substantia nigra	0.006002	7955	FALSE
CVDIII	CNTN1	12	40667419	40667419	Brain Hippocampus	0.006	7955	FALSE
CVDIII	CNTN1	12	40667419	40667419	Brain Anterior cingulate cortex BA24	0.005746	7955	FALSE
CVDIII	CNTN1	12	40667419	40667419	Testis	0.005537	7955	FALSE
CVDIII	CNTN1	12	40667419	40667419	Muscle Skeletal	0.005425	7955	FALSE
CVDIII	CNTN1	12	40667419	40667419	Pancreas	0.005414	7955	FALSE
CVDIII	CNTN1	12	40667419	40667419	Esophagus Gastroesophageal Junction	0.004838	7955	FALSE
CVDIII	CNTN1	12	40667419	40667419	Colon Transverse	0.003687	7955	FALSE
CVDIII	CNTN1	12	40667419	40667419	Brain Nucleus accumbens basal ganglia	0.001397	7955	FALSE
CVDIII	CNTN1	12	40667419	40667419	Stomach	0.001127	7955	FALSE
CVDIII	CNTN1	12	40667419	40667419	Small Intestine Terminal Ileum	0.000547	7955	FALSE
CVDIII	CNTN1	12	40667419	40667419	Nerve Tibial	6.4e-05	7955	FALSE
CVDIII	CNTN1	12	40667419	40667419	Artery Aorta	2e-06	7955	FALSE
CVDIII	CNTN1	12	40667419	40667419	Brain Cerebellar Hemisphere	0	7955	FALSE
CVDIII	CNTN1	12	40667419	40667419	Brain Cerebellum	0	7955	FALSE
CVDIII	CNTN1	12	40667419	40667419	Esophagus Mucosa	0	7955	FALSE
CVDIII	CNTN1	12	40667419	40667419	Skin Not Sun Exposed Suprapubic	0	7955	FALSE
CVDIII	CNTN1	12	40667419	40667419	Skin Sun Exposed Lower leg	0	7955	FALSE
CVDII	CTRC	1	15440540	15440540	Pancreas	0.983752	8024	TRUE
CVDII	CTRC	1	15440540	15440540	Liver	0.972967	8024	TRUE
CVDII	CTRC	1	15440540	15440540	Small Intestine Terminal Ileum	0.141991	8024	FALSE
CVDII	CTRC	1	15440540	15440540	Brain Anterior cingulate cortex BA24	0.060662	8024	FALSE
CVDII	CTRC	1	15440540	15440540	Stomach	0.054824	8024	FALSE
CVDII	CTRC	1	15440540	15440540	Brain Cerebellar Hemisphere	0.053981	8024	FALSE
CVDII	CTRC	1	15440540	15440540	Ovary	0.048582	8024	FALSE
CVDII	CTRC	1	15440540	15440540	Pituitary	0.048458	8024	FALSE
CVDII	CTRC	1	15440540	15440540	Uterus	0.034546	8024	FALSE
CVDII	CTRC	1	15440540	15440540	Adipose Visceral Omentum	0.031146	8024	FALSE
CVDII	CTRC	1	15440540	15440540	Cells EBV-transformed lymphocytes	0.029083	8024	FALSE
CVDII	CTRC	1	15440540	15440540	Breast Mammary Tissue	0.027333	8024	FALSE
CVDII	CTRC	1	15440540	15440540	Thyroid	0.024287	8024	FALSE
CVDII	CTRC	1	15440540	15440540	Spleen	0.019525	8024	FALSE
CVDII	CTRC	1	15440540	15440540	Prostate	0.019133	8024	FALSE
CVDII	CTRC	1	15440540	15440540	Brain Putamen basal ganglia	0.018588	8024	FALSE
CVDII	CTRC	1	15440540	15440540	Brain Spinal cord cervical c-1	0.017774	8024	FALSE
CVDII	CTRC	1	15440540	15440540	Brain Hypothalamus	0.017127	8024	FALSE
CVDII	CTRC	1	15440540	15440540	Minor Salivary Gland	0.016778	8024	FALSE
CVDII	CTRC	1	15440540	15440540	Brain Substantia nigra	0.016663	8024	FALSE
CVDII	CTRC	1	15440540	15440540	Brain Hippocampus	0.016527	8024	FALSE
CVDII	CTRC	1	15440540	15440540	Brain Nucleus accumbens basal ganglia	0.015664	8024	FALSE
CVDII	CTRC	1	15440540	15440540	Testis	0.014442	8024	FALSE
CVDII	CTRC	1	15440540	15440540	Vagina	0.014428	8024	FALSE
CVDII	CTRC	1	15440540	15440540	Artery Coronary	0.014339	8024	FALSE
CVDII	CTRC	1	15440540	15440540	Heart Atrial Appendage	0.014312	8024	FALSE
CVDII	CTRC	1	15440540	15440540	Adrenal Gland	0.013629	8024	FALSE
CVDII	CTRC	1	15440540	15440540	Brain Caudate basal ganglia	0.013283	8024	FALSE
CVDII	CTRC	1	15440540	15440540	Whole Blood	0.01327	8024	FALSE
CVDII	CTRC	1	15440540	15440540	Esophagus Muscularis	0.012904	8024	FALSE
CVDII	CTRC	1	15440540	15440540	Heart Left Ventricle	0.012614	8024	FALSE
CVDII	CTRC	1	15440540	15440540	Brain Frontal Cortex BA9	0.012268	8024	FALSE
CVDII	CTRC	1	15440540	15440540	Colon Sigmoid	0.012192	8024	FALSE
CVDII	CTRC	1	15440540	15440540	Colon Transverse	0.012093	8024	FALSE
CVDII	CTRC	1	15440540	15440540	Brain Cortex	0.011608	8024	FALSE
CVDII	CTRC	1	15440540	15440540	Esophagus Gastroesophageal Junction	0.011061	8024	FALSE
CVDII	CTRC	1	15440540	15440540	Brain Amygdala	0.010824	8024	FALSE
CVDII	CTRC	1	15440540	15440540	Adipose Subcutaneous	0.010776	8024	FALSE
CVDII	CTRC	1	15440540	15440540	Brain Cerebellum	0.010478	8024	FALSE
CVDII	CTRC	1	15440540	15440540	Skin Sun Exposed Lower leg	0.009725	8024	FALSE
CVDII	CTRC	1	15440540	15440540	Artery Aorta	0.009336	8024	FALSE
CVDII	CTRC	1	15440540	15440540	Cells Transformed fibroblasts	0.009328	8024	FALSE
CVDII	CTRC	1	15440540	15440540	Muscle Skeletal	0.008993	8024	FALSE
CVDII	CTRC	1	15440540	15440540	Nerve Tibial	0.008761	8024	FALSE
CVDII	CTRC	1	15440540	15440540	Esophagus Mucosa	0.007986	8024	FALSE
CVDII	CTRC	1	15440540	15440540	Artery Tibial	0.007842	8024	FALSE
CVDII	CTRC	1	15440540	15440540	Skin Not Sun Exposed Suprapubic	0.005516	8024	FALSE
CVDII	CTRC	1	15440540	15440540	Lung	0.004988	8024	FALSE
CVDIII	CTSD	11	1761176	1761176	Stomach	0.994007	7719	TRUE
CVDIII	CTSD	11	1761176	1761176	Muscle Skeletal	0.901845	7719	TRUE
CVDIII	CTSD	11	1761176	1761176	Liver	0.886285	7719	TRUE
CVDIII	CTSD	11	1761176	1761176	Pancreas	0.868317	7719	TRUE
CVDIII	CTSD	11	1761176	1761176	Skin Sun Exposed Lower leg	0.701127	7719	FALSE
CVDIII	CTSD	11	1761176	1761176	Testis	0.345282	7719	FALSE
CVDIII	CTSD	11	1761176	1761176	Skin Not Sun Exposed Suprapubic	0.169162	7719	FALSE
CVDIII	CTSD	11	1761176	1761176	Minor Salivary Gland	0.160766	7719	FALSE
CVDIII	CTSD	11	1761176	1761176	Adrenal Gland	0.098203	7719	FALSE
CVDIII	CTSD	11	1761176	1761176	Esophagus Mucosa	0.097276	7719	FALSE
CVDIII	CTSD	11	1761176	1761176	Heart Atrial Appendage	0.052102	7719	FALSE
CVDIII	CTSD	11	1761176	1761176	Brain Hypothalamus	0.041925	7719	FALSE
CVDIII	CTSD	11	1761176	1761176	Lung	0.040314	7719	FALSE
CVDIII	CTSD	11	1761176	1761176	Prostate	0.035024	7719	FALSE
CVDIII	CTSD	11	1761176	1761176	Cells EBV-transformed lymphocytes	0.032615	7719	FALSE
CVDIII	CTSD	11	1761176	1761176	Brain Hippocampus	0.028389	7719	FALSE
CVDIII	CTSD	11	1761176	1761176	Brain Caudate basal ganglia	0.025928	7719	FALSE
CVDIII	CTSD	11	1761176	1761176	Brain Amygdala	0.025335	7719	FALSE
CVDIII	CTSD	11	1761176	1761176	Brain Cerebellum	0.024382	7719	FALSE
CVDIII	CTSD	11	1761176	1761176	Ovary	0.023552	7719	FALSE
CVDIII	CTSD	11	1761176	1761176	Brain Cerebellar Hemisphere	0.02205	7719	FALSE
CVDIII	CTSD	11	1761176	1761176	Artery Tibial	0.021783	7719	FALSE
CVDIII	CTSD	11	1761176	1761176	Brain Substantia nigra	0.020825	7719	FALSE
CVDIII	CTSD	11	1761176	1761176	Brain Cortex	0.019958	7719	FALSE
CVDIII	CTSD	11	1761176	1761176	Vagina	0.019427	7719	FALSE
CVDIII	CTSD	11	1761176	1761176	Heart Left Ventricle	0.015515	7719	FALSE
CVDIII	CTSD	11	1761176	1761176	Brain Nucleus accumbens basal ganglia	0.013759	7719	FALSE
CVDIII	CTSD	11	1761176	1761176	Uterus	0.012736	7719	FALSE
CVDIII	CTSD	11	1761176	1761176	Brain Frontal Cortex BA9	0.012136	7719	FALSE
CVDIII	CTSD	11	1761176	1761176	Brain Anterior cingulate cortex BA24	0.011403	7719	FALSE
CVDIII	CTSD	11	1761176	1761176	Pituitary	0.011103	7719	FALSE
CVDIII	CTSD	11	1761176	1761176	Adipose Visceral Omentum	0.010635	7719	FALSE
CVDIII	CTSD	11	1761176	1761176	Esophagus Gastroesophageal Junction	0.010521	7719	FALSE
CVDIII	CTSD	11	1761176	1761176	Artery Coronary	0.010264	7719	FALSE
CVDIII	CTSD	11	1761176	1761176	Colon Sigmoid	0.00919	7719	FALSE
CVDIII	CTSD	11	1761176	1761176	Spleen	0.008747	7719	FALSE
CVDIII	CTSD	11	1761176	1761176	Thyroid	0.007766	7719	FALSE
CVDIII	CTSD	11	1761176	1761176	Brain Putamen basal ganglia	0.007765	7719	FALSE
CVDIII	CTSD	11	1761176	1761176	Whole Blood	0.006331	7719	FALSE
CVDIII	CTSD	11	1761176	1761176	Artery Aorta	0.00626	7719	FALSE
CVDIII	CTSD	11	1761176	1761176	Small Intestine Terminal Ileum	0.005688	7719	FALSE
CVDIII	CTSD	11	1761176	1761176	Esophagus Muscularis	0.005346	7719	FALSE
CVDIII	CTSD	11	1761176	1761176	Nerve Tibial	0.004728	7719	FALSE
CVDIII	CTSD	11	1761176	1761176	Cells Transformed fibroblasts	0.004588	7719	FALSE
CVDIII	CTSD	11	1761176	1761176	Colon Transverse	0.004398	7719	FALSE
CVDIII	CTSD	11	1761176	1761176	Adipose Subcutaneous	0.00437	7719	FALSE
CVDIII	CTSD	11	1761176	1761176	Breast Mammary Tissue	0.003949	7719	FALSE
CVDIII	CTSD	11	1761176	1761176	Brain Spinal cord cervical c-1	0.000115	7719	FALSE
META	CTSH	15	78938395	78944951	Minor Salivary Gland	1	7674	TRUE
META	CTSH	15	78938395	78944951	Thyroid	1	7674	TRUE
META	CTSH	15	78938395	78944951	Adipose Visceral Omentum	0.999998	7674	TRUE
META	CTSH	15	78938395	78944951	Artery Tibial	0.999998	7674	TRUE
META	CTSH	15	78938395	78944951	Stomach	0.999997	7674	TRUE
META	CTSH	15	78938395	78944951	Testis	0.999989	7674	TRUE
META	CTSH	15	78938395	78944951	Colon Transverse	0.999985	7674	TRUE
META	CTSH	15	78938395	78944951	Adrenal Gland	0.999963	7674	TRUE
META	CTSH	15	78938395	78938395	Esophagus Muscularis	0.999928	7674	TRUE
META	CTSH	15	78938395	78944951	Pancreas	0.999855	7674	TRUE
META	CTSH	15	78938395	78944951	Lung	0.999843	7674	TRUE
META	CTSH	15	78938395	78944951	Heart Atrial Appendage	0.99978	7674	TRUE
META	CTSH	15	78938395	78938395	Esophagus Gastroesophageal Junction	0.999711	7674	TRUE
META	CTSH	15	78938395	78944951	Prostate	0.999695	7674	TRUE
META	CTSH	15	78938395	78944951	Artery Coronary	0.999572	7674	TRUE
META	CTSH	15	78938395	78944951	Pituitary	0.999276	7674	TRUE
META	CTSH	15	78938395	78938395	Uterus	0.995926	7674	TRUE
META	CTSH	15	78938395	78944951	Colon Sigmoid	0.995853	7674	TRUE
META	CTSH	15	78938395	78944951	Breast Mammary Tissue	0.995128	7674	TRUE
META	CTSH	15	78938395	78938395	Nerve Tibial	0.994964	7674	TRUE
META	CTSH	15	78938395	78938395	Colon Sigmoid	0.993684	7674	TRUE
META	CTSH	15	78938395	78938395	Brain Frontal Cortex BA9	0.993472	7674	TRUE
META	CTSH	15	78938395	78944951	Esophagus Gastroesophageal Junction	0.992103	7674	TRUE
META	CTSH	15	78938395	78938395	Brain Hippocampus	0.992018	7674	TRUE
META	CTSH	15	78938395	78938395	Skin Sun Exposed Lower leg	0.990845	7674	TRUE
META	CTSH	15	78938395	78938395	Brain Caudate basal ganglia	0.99031	7674	TRUE
META	CTSH	15	78938395	78938395	Brain Hypothalamus	0.988799	7674	TRUE
META	CTSH	15	78938395	78938395	Adipose Visceral Omentum	0.987735	7674	TRUE
META	CTSH	15	78938395	78944951	Heart Left Ventricle	0.987408	7674	TRUE
META	CTSH	15	78938395	78944951	Spleen	0.985067	7674	TRUE
META	CTSH	15	78938395	78944951	Artery Aorta	0.97813	7674	TRUE
META	CTSH	15	78938395	78944951	Brain Nucleus accumbens basal ganglia	0.978094	7674	TRUE
META	CTSH	15	78938395	78944951	Ovary	0.973127	7674	TRUE
META	CTSH	15	78938395	78944951	Small Intestine Terminal Ileum	0.948949	7674	TRUE
META	CTSH	15	78938395	78938395	Skin Not Sun Exposed Suprapubic	0.942045	7674	TRUE
META	CTSH	15	78938395	78938395	Heart Left Ventricle	0.935186	7674	TRUE
META	CTSH	15	78938395	78938395	Brain Cortex	0.923333	7674	TRUE
META	CTSH	15	78938395	78938395	Breast Mammary Tissue	0.918399	7674	TRUE
META	CTSH	15	78938395	78944951	Brain Putamen basal ganglia	0.887036	7674	TRUE
META	CTSH	15	78938395	78944951	Nerve Tibial	0.839959	7674	TRUE
META	CTSH	15	78938395	78938395	Brain Cerebellar Hemisphere	0.833645	7674	TRUE
META	CTSH	15	78938395	78938395	Brain Putamen basal ganglia	0.83354	7674	TRUE
META	CTSH	15	78938395	78944951	Brain Caudate basal ganglia	0.833034	7674	TRUE
META	CTSH	15	78938395	78944951	Brain Cerebellum	0.802538	7674	TRUE
META	CTSH	15	78938395	78938395	Colon Transverse	0.773754	7674	FALSE
META	CTSH	15	78938395	78938395	Adipose Subcutaneous	0.716508	7674	FALSE
META	CTSH	15	78938395	78938395	Brain Nucleus accumbens basal ganglia	0.633044	7674	FALSE
META	CTSH	15	78938395	78938395	Brain Cerebellum	0.623746	7674	FALSE
META	CTSH	15	78938395	78944951	Brain Hippocampus	0.573644	7674	FALSE
META	CTSH	15	78938395	78938395	Brain Spinal cord cervical c-1	0.511729	7674	FALSE
META	CTSH	15	78938395	78944951	Whole Blood	0.461852	7674	FALSE
META	CTSH	15	78938395	78938395	Brain Amygdala	0.359394	7674	FALSE
META	CTSH	15	78938395	78944951	Brain Substantia nigra	0.34671	7674	FALSE
META	CTSH	15	78938395	78944951	Brain Cerebellar Hemisphere	0.248925	7674	FALSE
META	CTSH	15	78938395	78944951	Brain Frontal Cortex BA9	0.197532	7674	FALSE
META	CTSH	15	78938395	78938395	Brain Anterior cingulate cortex BA24	0.172189	7674	FALSE
META	CTSH	15	78938395	78944951	Brain Hypothalamus	0.161369	7674	FALSE
META	CTSH	15	78938395	78944951	Brain Spinal cord cervical c-1	0.120796	7674	FALSE
META	CTSH	15	78938395	78944951	Vagina	0.11436	7674	FALSE
META	CTSH	15	78938395	78938395	Brain Substantia nigra	0.096628	7674	FALSE
META	CTSH	15	78938395	78938395	Vagina	0.059448	7674	FALSE
META	CTSH	15	78938395	78938395	Ovary	0.051024	7674	FALSE
META	CTSH	15	78938395	78944951	Liver	0.039208	7674	FALSE
META	CTSH	15	78938395	78944951	Brain Cortex	0.030909	7674	FALSE
META	CTSH	15	78938395	78944951	Brain Amygdala	0.025977	7674	FALSE
META	CTSH	15	78938395	78938395	Artery Coronary	0.015224	7674	FALSE
META	CTSH	15	78938395	78938395	Small Intestine Terminal Ileum	0.015034	7674	FALSE
META	CTSH	15	78938395	78944951	Skin Sun Exposed Lower leg	0.006527	7674	FALSE
META	CTSH	15	78938395	78944951	Uterus	0.001745	7674	FALSE
META	CTSH	15	78938395	78944951	Adipose Subcutaneous	0.001402	7674	FALSE
META	CTSH	15	78938395	78944951	Brain Anterior cingulate cortex BA24	0.000984	7674	FALSE
META	CTSH	15	78938395	78944951	Muscle Skeletal	0.000683	7674	FALSE
META	CTSH	15	78938395	78944951	Skin Not Sun Exposed Suprapubic	0.000511	7674	FALSE
META	CTSH	15	78938395	78938395	Prostate	0.000115	7674	FALSE
META	CTSH	15	78938395	78938395	Pituitary	4e-06	7674	FALSE
META	CTSH	15	78938395	78938395	Testis	2e-06	7674	FALSE
META	CTSH	15	78938395	78944951	Esophagus Mucosa	1e-06	7674	FALSE
META	CTSH	15	78938395	78938395	Minor Salivary Gland	1e-06	7674	FALSE
META	CTSH	15	78938395	78944951	Cells EBV-transformed lymphocytes	0	7674	FALSE
META	CTSH	15	78938395	78944951	Cells Transformed fibroblasts	0	7674	FALSE
META	CTSH	15	78938395	78944951	Esophagus Muscularis	0	7674	FALSE
META	CTSH	15	78938395	78938395	Adrenal Gland	0	7674	FALSE
META	CTSH	15	78938395	78938395	Artery Aorta	0	7674	FALSE
META	CTSH	15	78938395	78938395	Artery Tibial	0	7674	FALSE
META	CTSH	15	78938395	78938395	Cells EBV-transformed lymphocytes	0	7674	FALSE
META	CTSH	15	78938395	78938395	Cells Transformed fibroblasts	0	7674	FALSE
META	CTSH	15	78938395	78938395	Esophagus Mucosa	0	7674	FALSE
META	CTSH	15	78938395	78938395	Heart Atrial Appendage	0	7674	FALSE
META	CTSH	15	78938395	78938395	Liver	0	7674	FALSE
META	CTSH	15	78938395	78938395	Lung	0	7674	FALSE
META	CTSH	15	78938395	78938395	Muscle Skeletal	0	7674	FALSE
META	CTSH	15	78938395	78938395	Pancreas	0	7674	FALSE
[truncated: 7,155 more rows]

## Sheet: trans
Supplementary Table 11. Results of gene expression QTL (eQTL) colocalisation. Sheet 1: Colocalisation of cis-pQTLs with eQTLs of the cis-gene. Sheet 2: Colocalisation of trans-pQTLs with eQTLs of all genes within 2Mb of the pQTL. All eQTL information was downloaded from the GTEx portal. We define positive colocalisation as pp4>0.8.
panel	protein	chr	bp (lead snp)	bp (independent snp)	trans gene	tissue	pp4	n snps	coloc
CVDII	ACE2	12	120979733	120979733	ENSG00000135100.13	Testis	0.850868	5355	TRUE
CVDII	ADAMTS13	3	186677324	186677324	ENSG00000157005.3	Brain_Substantia_nigra	0.963621	8003	TRUE
CVDII	ADAMTS13	4	186240347	186240347	ENSG00000088926.9	Brain_Substantia_nigra	0.961586	7466	TRUE
CVDII	ADAMTS13	4	186240347	186240347	ENSG00000088926.9	Brain_Hippocampus	0.960175	5147	TRUE
CVDII	ADAMTS13	4	186240347	186240347	ENSG00000088926.9	Artery_Tibial	0.952093	6336	TRUE
CVDII	ADAMTS13	4	186240347	186240347	ENSG00000088926.9	Esophagus_Muscularis	0.801447	7862	TRUE
CVDII	AMBP	17	28391573	28391573	ENSG00000244045.6	Brain_Cortex	0.988678	4021	TRUE
CVDII	AMBP	17	28391573	28391573	ENSG00000244045.6	Adipose_Visceral_Omentum	0.984694	5814	TRUE
CVDII	AMBP	17	28391573	28391573	ENSG00000244045.6	Esophagus_Muscularis	0.983734	6061	TRUE
CVDII	AMBP	17	28391573	28391573	ENSG00000244045.6	Esophagus_Mucosa	0.981895	8585	TRUE
CVDII	AMBP	17	28391573	28391573	ENSG00000244045.6	Breast_Mammary_Tissue	0.981707	8003	TRUE
CVDII	AMBP	17	28391573	28391573	ENSG00000004142.7	Brain_Frontal_Cortex_BA9	0.979119	5079	TRUE
CVDII	AMBP	17	28391573	28391573	ENSG00000244045.6	Adipose_Subcutaneous	0.978784	5814	TRUE
CVDII	AMBP	17	28391573	28391573	ENSG00000244045.6	Brain_Spinal_cord_cervical_c-1	0.978408	4474	TRUE
CVDII	AMBP	17	28391573	28391573	ENSG00000004142.7	Skin_Not_Sun_Exposed_Suprapubic	0.977469	6504	TRUE
CVDII	AMBP	17	28391573	28391573	ENSG00000244045.6	Brain_Hypothalamus	0.976621	4163	TRUE
CVDII	AMBP	17	28391573	28391573	ENSG00000244045.6	Nerve_Tibial	0.975371	8057	TRUE
CVDII	AMBP	17	28391573	28391573	ENSG00000004139.9	Thyroid	0.974045	5282	TRUE
CVDII	AMBP	17	28391573	28391573	ENSG00000244045.6	Skin_Not_Sun_Exposed_Suprapubic	0.972706	6504	TRUE
CVDII	AMBP	17	28391573	28391573	ENSG00000244045.6	Cells_EBV-transformed_lymphocytes	0.972361	8003	TRUE
CVDII	AMBP	17	28391573	28391573	ENSG00000244045.6	Skin_Sun_Exposed_Lower_leg	0.970709	5451	TRUE
CVDII	AMBP	17	28391573	28391573	ENSG00000244045.6	Lung	0.966713	8622	TRUE
CVDII	AMBP	17	28391573	28391573	ENSG00000244045.6	Colon_Sigmoid	0.959906	6690	TRUE
CVDII	AMBP	17	28391573	28391573	ENSG00000004142.7	Skin_Sun_Exposed_Lower_leg	0.959461	6593	TRUE
CVDII	AMBP	17	28391573	28391573	ENSG00000244045.6	Stomach	0.95488	5599	TRUE
CVDII	AMBP	17	28391573	28391573	ENSG00000109079.5	Artery_Coronary	0.954494	1259	TRUE
CVDII	AMBP	17	28391573	28391573	ENSG00000244045.6	Artery_Tibial	0.952848	6336	TRUE
CVDII	AMBP	17	28391573	28391573	ENSG00000109084.9	Heart_Atrial_Appendage	0.949426	5147	TRUE
CVDII	AMBP	17	28391573	28391573	ENSG00000244045.6	Whole_Blood	0.94785	8276	TRUE
CVDII	AMBP	17	28391573	28391573	ENSG00000244045.6	Brain_Anterior_cingulate_cortex_BA24	0.947474	5415	TRUE
CVDII	AMBP	17	28391573	28391573	ENSG00000244045.6	Thyroid	0.946926	5282	TRUE
CVDII	AMBP	17	28391573	28391573	ENSG00000244045.6	Artery_Aorta	0.945083	5928	TRUE
CVDII	AMBP	17	28391573	28391573	ENSG00000244045.6	Adrenal_Gland	0.929814	7081	TRUE
CVDII	AMBP	17	28391573	28391573	ENSG00000004142.7	Uterus	0.929144	4926	TRUE
CVDII	AMBP	17	28391573	28391573	ENSG00000004142.7	Esophagus_Mucosa	0.923229	5359	TRUE
CVDII	AMBP	17	28391573	28391573	ENSG00000244045.6	Colon_Transverse	0.921524	6610	TRUE
CVDII	AMBP	17	28391573	28391573	ENSG00000109084.9	Breast_Mammary_Tissue	0.919385	8003	TRUE
CVDII	AMBP	17	28391573	28391573	ENSG00000109084.9	Spleen	0.91248	8654	TRUE
CVDII	AMBP	17	28391573	28391573	ENSG00000244045.6	Spleen	0.905368	8654	TRUE
CVDII	AMBP	17	28391573	28391573	ENSG00000244045.6	Brain_Caudate_basal_ganglia	0.901641	3947	TRUE
CVDII	AMBP	17	28391573	28391573	ENSG00000244045.6	Brain_Amygdala	0.900993	10851	TRUE
CVDII	AMBP	17	28391573	28391573	ENSG00000004142.7	Pituitary	0.898058	8058	TRUE
CVDII	AMBP	17	28391573	28391573	ENSG00000004142.7	Whole_Blood	0.888238	8276	TRUE
CVDII	AMBP	17	28391573	28391573	ENSG00000109084.9	Artery_Aorta	0.862501	8211	TRUE
CVDII	AMBP	17	28391573	28391573	ENSG00000109084.9	Brain_Caudate_basal_ganglia	0.83275	8647	TRUE
CVDII	AMBP	17	28391573	28391573	ENSG00000004142.7	Adipose_Subcutaneous	0.826639	5814	TRUE
CVDII	AMBP	17	28391573	28391573	ENSG00000244045.6	Esophagus_Gastroesophageal_Junction	0.825933	5485	TRUE
CVDII	AMBP	17	28391573	28391573	ENSG00000109084.9	Brain_Putamen_basal_ganglia	0.822709	5974	TRUE
CVDII	AMBP	17	28391573	28391573	ENSG00000004139.9	Skin_Sun_Exposed_Lower_leg	0.812603	6593	TRUE
CVDIII	AZU1	1	196735074	196735074	ENSG00000134365.8	Liver	0.986975	8276	TRUE
CVDIII	AZU1	1	196735074	196735074	ENSG00000244414.2	Brain_Anterior_cingulate_cortex_BA24	0.972984	3068	TRUE
CVDII	BMP6	5	177409531	177409531	ENSG00000131187.5	Liver	0.999862	8276	TRUE
CVDII	BMP6	4	186235350	186235350	ENSG00000088926.9	Brain_Hippocampus	0.951723	4134	TRUE
CVDII	BMP6	5	177409531	177409531	ENSG00000131187.5	Brain_Hypothalamus	0.946814	8020	TRUE
CVDII	BMP6	4	186235350	186235350	ENSG00000088926.9	Brain_Substantia_nigra	0.938393	6668	TRUE
CVDII	BMP6	5	177409531	177409531	ENSG00000169223.10	Artery_Tibial	0.902951	6337	TRUE
CVDII	BMP6	5	177409531	177409531	ENSG00000131183.6	Skin_Sun_Exposed_Lower_leg	0.851723	6593	TRUE
CVDII	BMP6	4	186235350	186235350	ENSG00000088926.9	Artery_Tibial	0.839159	6337	TRUE
CVDII	BMP6	5	177409531	177409531	ENSG00000169223.10	Artery_Aorta	0.838481	8211	TRUE
CVDII	BMP6	5	177409531	177409531	ENSG00000169258.6	Brain_Hypothalamus	0.812517	8273	TRUE
META	CCDC80	4	186243195	186243195	ENSG00000088926.9	Artery_Tibial	0.977692	10851	TRUE
META	CCDC80	4	186243195	186243195	ENSG00000088926.9	Brain_Hippocampus	0.970189	8273	TRUE
META	CCDC80	4	186243195	186243195	ENSG00000088926.9	Brain_Substantia_nigra	0.952803	7281	TRUE
META	CCDC80	4	186243195	186243195	ENSG00000088926.9	Esophagus_Muscularis	0.884903	6219	TRUE
CVDII	CCL17	3	42864624	42864624	ENSG00000144648.10	Brain_Amygdala	0.994689	13817	TRUE
CVDII	CCL17	3	42864624	42854959	ENSG00000180432.4	Thyroid	0.951009	5282	TRUE
CVDII	CCL17	3	42864624	42854959	ENSG00000144648.10	Brain_Cortex	0.946824	4021	TRUE
CVDII	CCL17	3	42864624	42854959	ENSG00000144648.10	Brain_Cerebellum	0.935077	4020	TRUE
CVDII	CCL17	3	42864624	42854959	ENSG00000144648.10	Brain_Nucleus_accumbens_basal_ganglia	0.934902	8642	TRUE
CVDII	CCL17	3	42864624	42854959	ENSG00000180432.4	Artery_Tibial	0.91697	5867	TRUE
CVDII	CCL17	1	159205564	159205564	ENSG00000179639.6	Adrenal_Gland	0.8665	3999	TRUE
CVDII	CCL17	3	42864624	42854959	ENSG00000144648.10	Brain_Anterior_cingulate_cortex_BA24	0.853827	14322	TRUE
CVDII	CCL17	3	42864624	42854959	ENSG00000180432.4	Adipose_Visceral_Omentum	0.811033	5814	TRUE
META	CD164	1	202143157	202143157	ENSG00000143862.3	Adipose_Subcutaneous	0.964115	5814	TRUE
META	CD164	1	202143157	202143157	ENSG00000143862.3	Artery_Aorta	0.846021	8211	TRUE
CVDIII	CDH5	9	133253728	133253728	ENSG00000175164.9	Lung	0.994842	6121	TRUE
CVDIII	CDH5	9	133253728	133253728	ENSG00000175164.9	Nerve_Tibial	0.994693	8057	TRUE
CVDIII	CDH5	9	133253728	133253728	ENSG00000175164.9	Thyroid	0.994485	5108	TRUE
CVDIII	CDH5	9	133253728	133253728	ENSG00000175164.9	Brain_Frontal_Cortex_BA9	0.992378	8622	TRUE
CVDIII	CDH5	9	133253728	133253728	ENSG00000175164.9	Brain_Cortex	0.990324	4021	TRUE
CVDIII	CDH5	9	133253728	133253728	ENSG00000175164.9	Ovary	0.988564	8677	TRUE
CVDIII	CDH5	9	133253728	133253728	ENSG00000175164.9	Spleen	0.987963	6331	TRUE
CVDIII	CDH5	9	133253728	133253728	ENSG00000175164.9	Testis	0.985777	5282	TRUE
CVDIII	CDH5	9	133253728	133253728	ENSG00000175164.9	Brain_Anterior_cingulate_cortex_BA24	0.985698	4561	TRUE
CVDIII	CDH5	9	133253728	133253728	ENSG00000175164.9	Skin_Not_Sun_Exposed_Suprapubic	0.98387	6508	TRUE
CVDIII	CDH5	9	133253728	133253728	ENSG00000175164.9	Prostate	0.978031	8012	TRUE
CVDIII	CDH5	9	133253728	133253728	ENSG00000175164.9	Esophagus_Gastroesophageal_Junction	0.949024	5603	TRUE
CVDIII	CDH5	9	133253728	133253728	ENSG00000175164.9	Brain_Amygdala	0.921624	14420	TRUE
CVDIII	CDH5	9	133253728	133253728	ENSG00000175164.9	Small_Intestine_Terminal_Ileum	0.84613	8677	TRUE
CVDIII	CDH5	9	133253728	133253728	ENSG00000175164.9	Brain_Hypothalamus	0.836816	8273	TRUE
CVDIII	CDH5	9	133253728	133253728	ENSG00000175164.9	Brain_Substantia_nigra	0.835254	7281	TRUE
CVDII	CEACAM8	1	196733680	196733680	ENSG00000134365.8	Liver	0.98792	8276	TRUE
CVDII	CEACAM8	1	196733680	196733680	ENSG00000244414.2	Brain_Anterior_cingulate_cortex_BA24	0.970208	3466	TRUE
CVDIII	CPA1	16	75200974	75200974	ENSG00000103089.4	Brain_Anterior_cingulate_cortex_BA24	0.843598	16964	TRUE
CVDIII	CPB1	16	75200974	75200974	ENSG00000103089.4	Brain_Anterior_cingulate_cortex_BA24	0.843392	23520	TRUE
CVDII	CTRC	9	133257567	133257567	ENSG00000175164.9	Stomach	0.994109	5599	TRUE
CVDII	CTRC	9	133257567	133257567	ENSG00000175164.9	Testis	0.975779	5282	TRUE
CVDII	CTRC	9	133257567	133257567	ENSG00000175164.9	Spleen	0.972278	8654	TRUE
CVDII	CTRC	9	133257567	133257567	ENSG00000175164.9	Brain_Cortex	0.965704	4021	TRUE
CVDII	CTRC	9	133257567	133257567	ENSG00000175164.9	Ovary	0.961138	4986	TRUE
CVDII	CTRC	9	133257567	133257567	ENSG00000175164.9	Prostate	0.955297	8012	TRUE
CVDII	CTRC	9	133257567	133257567	ENSG00000175164.9	Brain_Anterior_cingulate_cortex_BA24	0.955172	5445	TRUE
CVDII	CTRC	9	133257567	133257567	ENSG00000175164.9	Esophagus_Gastroesophageal_Junction	0.943961	5485	TRUE
CVDII	CTRC	9	133257567	133257567	ENSG00000175164.9	Skin_Not_Sun_Exposed_Suprapubic	0.93787	6504	TRUE
CVDII	CTRC	9	133257567	133257567	ENSG00000175164.9	Brain_Frontal_Cortex_BA9	0.918656	4029	TRUE
CVDII	CTRC	9	133257567	133257567	ENSG00000175164.9	Brain_Amygdala	0.908085	23495	TRUE
CVDII	CTRC	9	133257567	133257567	ENSG00000175164.9	Small_Intestine_Terminal_Ileum	0.889752	8677	TRUE
CVDII	CTRC	9	133257567	133257567	ENSG00000175164.9	Thyroid	0.856325	5282	TRUE
CVDII	CTRC	9	133257567	133257567	ENSG00000175164.9	Nerve_Tibial	0.810396	8057	TRUE
CVDII	CTRC	9	133257567	133257567	ENSG00000175164.9	Brain_Substantia_nigra	0.800755	5898	TRUE
CVDIII	CTSZ	12	101825121	101825121	ENSG00000111670.10	Liver	0.901672	8625	TRUE
CVDII	CXCL1	1	159205564	159205704	ENSG00000162728.4	Brain_Anterior_cingulate_cortex_BA24	0.989008	3026	TRUE
CVDII	CXCL1	1	159205564	159205704	ENSG00000018625.10	Brain_Putamen_basal_ganglia	0.98292	4377	TRUE
CVDII	CXCL1	1	159205564	159205564	ENSG00000179639.6	Adrenal_Gland	0.867398	5392	TRUE
CVDII	CXCL1	1	159205564	159205704	ENSG00000162706.8	Adipose_Visceral_Omentum	0.812022	5814	TRUE
CVDIII	EPCAM	19	48705286	48705286	ENSG00000176920.10	Skin_Not_Sun_Exposed_Suprapubic	0.988284	6593	TRUE
CVDIII	EPCAM	19	48705286	48705286	ENSG00000176920.10	Esophagus_Mucosa	0.988273	5301	TRUE
CVDIII	EPCAM	19	48705286	48705286	ENSG00000176920.10	Minor_Salivary_Gland	0.988273	8005	TRUE
CVDIII	EPCAM	19	48705286	48705286	ENSG00000176920.10	Pancreas	0.988273	8006	TRUE
CVDIII	EPCAM	19	48705286	48705286	ENSG00000176920.10	Stomach	0.988217	5599	TRUE
CVDIII	EPCAM	19	48705286	48705286	ENSG00000176920.10	Skin_Sun_Exposed_Lower_leg	0.988204	3446	TRUE
CVDIII	EPCAM	19	48705286	48705286	ENSG00000142233.7	Thyroid	0.987244	5108	TRUE
CVDIII	EPCAM	19	48705286	48705286	ENSG00000176920.10	Brain_Caudate_basal_ganglia	0.985939	3947	TRUE
CVDIII	EPCAM	19	48705286	48705286	ENSG00000176920.10	Colon_Transverse	0.983919	6610	TRUE
CVDIII	EPCAM	19	48705286	48705286	ENSG00000176920.10	Cells_Transformed_fibroblasts	0.981061	8021	TRUE
CVDIII	EPCAM	19	48705286	48705286	ENSG00000142233.7	Brain_Cerebellar_Hemisphere	0.978464	3975	TRUE
CVDIII	EPCAM	19	48705286	48705286	ENSG00000142233.7	Skin_Not_Sun_Exposed_Suprapubic	0.978403	6508	TRUE
CVDIII	EPCAM	19	48705286	48705286	ENSG00000176920.10	Small_Intestine_Terminal_Ileum	0.974046	8677	TRUE
CVDIII	EPCAM	19	48705286	48705286	ENSG00000142233.7	Esophagus_Muscularis	0.970456	5756	TRUE
CVDIII	EPCAM	19	48705286	48705286	ENSG00000142233.7	Spleen	0.960206	8654	TRUE
CVDIII	EPCAM	19	48705286	48705286	ENSG00000176909.7	Brain_Hippocampus	0.958495	6127	TRUE
CVDIII	EPCAM	19	48705286	48705286	ENSG00000176920.10	Brain_Anterior_cingulate_cortex_BA24	0.955443	5414	TRUE
CVDIII	EPCAM	19	48705286	48705286	ENSG00000176920.10	Brain_Putamen_basal_ganglia	0.954396	4143	TRUE
CVDIII	EPCAM	19	48705286	48705286	ENSG00000176920.10	Brain_Nucleus_accumbens_basal_ganglia	0.94132	3498	TRUE
CVDIII	EPCAM	19	48705286	48705286	ENSG00000176909.7	Adrenal_Gland	0.941084	5141	TRUE
CVDIII	EPCAM	19	48705286	48705286	ENSG00000142233.7	Adrenal_Gland	0.937935	6612	TRUE
CVDIII	EPCAM	19	48705286	48705286	ENSG00000142233.7	Brain_Substantia_nigra	0.932992	6895	TRUE
CVDIII	EPCAM	19	48705286	48705286	ENSG00000176909.7	Brain_Putamen_basal_ganglia	0.923547	3375	TRUE
CVDIII	EPCAM	19	48705286	48705286	ENSG00000142233.7	Pancreas	0.911446	8006	TRUE
CVDIII	EPCAM	19	48705286	48705286	ENSG00000176920.10	Pituitary	0.908779	8058	TRUE
CVDIII	EPCAM	19	48705286	48705286	ENSG00000176909.7	Colon_Sigmoid	0.908189	7872	TRUE
CVDIII	EPCAM	19	48705286	48705286	ENSG00000176909.7	Esophagus_Gastroesophageal_Junction	0.898127	5485	TRUE
CVDIII	EPCAM	19	48705286	48705286	ENSG00000142233.7	Cells_Transformed_fibroblasts	0.895615	8055	TRUE
CVDIII	EPCAM	19	48705286	48705286	ENSG00000142233.7	Esophagus_Mucosa	0.891317	5360	TRUE
CVDIII	EPCAM	13	103049340	103049340	ENSG00000134901.8	Prostate	0.887215	8012	TRUE
CVDIII	EPCAM	19	48705286	48705286	ENSG00000176909.7	Esophagus_Muscularis	0.882225	7623	TRUE
CVDIII	EPCAM	19	48705286	48705286	ENSG00000142233.7	Ovary	0.85187	4154	TRUE
CVDIII	EPCAM	19	48705286	48705286	ENSG00000142233.7	Artery_Aorta	0.841903	8211	TRUE
CVDIII	EPCAM	19	48705286	48705286	ENSG00000142233.7	Brain_Putamen_basal_ganglia	0.828112	3305	TRUE
CVDIII	EPCAM	19	48705286	48705286	ENSG00000176909.7	Brain_Frontal_Cortex_BA9	0.827368	4029	TRUE
CVDIII	EPCAM	19	48705286	48705286	ENSG00000142233.7	Whole_Blood	0.824827	8276	TRUE
CVDIII	EPCAM	19	48705286	48705286	ENSG00000176909.7	Brain_Nucleus_accumbens_basal_ganglia	0.806696	8642	TRUE
CVDIII	EPCAM	19	48705286	48705286	ENSG00000142233.7	Muscle_Skeletal	0.804147	8005	TRUE
CVDIII	EPCAM	19	48705286	48705286	ENSG00000176909.7	Brain_Caudate_basal_ganglia	0.802156	8647	TRUE
CVDII	FGF21	2	27508073	27508073	ENSG00000163795.9	Brain_Anterior_cingulate_cortex_BA24	0.942203	14190	TRUE
CVDII	FGF21	2	27508073	27508073	ENSG00000221843.2	Minor_Salivary_Gland	0.898793	8652	TRUE
CVDII	FGF21	2	27508073	27508073	ENSG00000115216.9	Minor_Salivary_Gland	0.886531	8652	TRUE
CVDII	FGF21	2	27508073	27508073	ENSG00000221843.2	Small_Intestine_Terminal_Ileum	0.847119	8677	TRUE
CVDII	FGF21	2	27508073	27508073	ENSG00000115216.9	Brain_Spinal_cord_cervical_c-1	0.843509	4229	TRUE
META	GAL	2	60272726	60272726	ENSG00000119866.16	Esophagus_Mucosa	0.958962	8323	TRUE
CVDII	GIF	6	119644095	119644095	ENSG00000111885.5	Cells_Transformed_fibroblasts	0.970776	8055	TRUE
CVDIII	GRN	1	109275908	109275908	ENSG00000134222.12	Esophagus_Mucosa	0.99752	8553	TRUE
CVDIII	GRN	1	109275908	109275908	ENSG00000134222.12	Muscle_Skeletal	0.997401	8057	TRUE
CVDIII	GRN	1	109275908	109275908	ENSG00000143126.7	Muscle_Skeletal	0.996927	8057	TRUE
CVDIII	GRN	1	109275908	109275908	ENSG00000134222.12	Whole_Blood	0.995991	6022	TRUE
CVDIII	GRN	1	109275908	109275908	ENSG00000143126.7	Pancreas	0.995813	8006	TRUE
CVDIII	GRN	1	109275908	109275908	ENSG00000143126.7	Liver	0.994652	8276	TRUE
CVDIII	GRN	1	109275908	109275908	ENSG00000134222.12	Liver	0.99423	8276	TRUE
CVDIII	GRN	1	109275908	109275908	ENSG00000134243.7	Liver	0.99423	8276	TRUE
CVDIII	GRN	1	109275908	109275908	ENSG00000134222.12	Brain_Cortex	0.992431	4021	TRUE
CVDIII	GRN	1	109275908	109275908	ENSG00000134243.7	Minor_Salivary_Gland	0.991003	8005	TRUE
CVDIII	GRN	10	71819125	71819125	ENSG00000197746.9	Stomach	0.990002	5599	TRUE
CVDIII	GRN	1	109275908	109275908	ENSG00000134222.12	Heart_Left_Ventricle	0.9889	14002	TRUE
CVDIII	GRN	10	71819125	71819125	ENSG00000197746.9	Heart_Left_Ventricle	0.988503	16710	TRUE
CVDIII	GRN	10	71819125	71819125	ENSG00000197746.9	Pancreas	0.985211	8006	TRUE
CVDIII	GRN	10	71819125	71819125	ENSG00000197746.9	Thyroid	0.984734	5108	TRUE
CVDIII	GRN	1	109275908	109275908	ENSG00000134222.12	Nerve_Tibial	0.978842	8057	TRUE
CVDIII	GRN	10	71819125	71819125	ENSG00000197746.9	Spleen	0.97795	4463	TRUE
CVDIII	GRN	10	71819125	71819125	ENSG00000197746.9	Whole_Blood	0.975197	8276	TRUE
CVDIII	GRN	1	109275908	109275908	ENSG00000134222.12	Skin_Not_Sun_Exposed_Suprapubic	0.974528	6504	TRUE
CVDIII	GRN	1	109275908	109275908	ENSG00000134222.12	Pancreas	0.968251	8006	TRUE
CVDIII	GRN	10	71819125	71819125	ENSG00000197746.9	Colon_Transverse	0.963795	6610	TRUE
CVDIII	GRN	1	109275908	109275908	ENSG00000143106.8	Liver	0.954445	7966	TRUE
CVDIII	GRN	10	71819125	71819125	ENSG00000197746.9	Esophagus_Mucosa	0.952786	3737	TRUE
CVDIII	GRN	10	71819125	71819125	ENSG00000197746.9	Lung	0.952275	8622	TRUE
CVDIII	GRN	1	109275908	109275908	ENSG00000143126.7	Minor_Salivary_Gland	0.950126	8005	TRUE
CVDIII	GRN	1	109275908	109275908	ENSG00000143126.7	Esophagus_Mucosa	0.900985	5360	TRUE
CVDIII	GRN	10	71819125	71819125	ENSG00000197746.9	Artery_Tibial	0.811195	6337	TRUE
CVDII	HBEGF	10	63267383	63267383	ENSG00000148572.10	Cells_Transformed_fibroblasts	0.910124	8055	TRUE
CVDII	HO1	5	177409531	177409531	ENSG00000131187.5	Liver	0.999705	8276	TRUE
CVDII	HO1	5	177409531	177409531	ENSG00000131187.5	Brain_Hypothalamus	0.950723	4120	TRUE
CVDII	HO1	5	177409531	177409531	ENSG00000169223.10	Artery_Tibial	0.903415	6337	TRUE
CVDII	HO1	5	177409531	177409531	ENSG00000169223.10	Artery_Aorta	0.863599	8211	TRUE
CVDII	HO1	5	177409531	177409531	ENSG00000131183.6	Skin_Sun_Exposed_Lower_leg	0.851437	6593	TRUE
CVDII	HO1	5	177409531	177409531	ENSG00000169258.6	Brain_Hypothalamus	0.824939	8273	TRUE
CVDII	HSP27	11	65169248	65169248	ENSG00000204710.2	Lung	0.998804	5971	TRUE
CVDII	HSP27	11	65169248	65169248	ENSG00000110025.8	Brain_Hypothalamus	0.963848	4120	TRUE
CVDII	HSP27	11	65169248	65169248	ENSG00000149806.6	Vagina	0.903699	8276	TRUE
CVDII	HSP27	11	65169248	65169248	ENSG00000014216.11	Adipose_Subcutaneous	0.880751	5814	TRUE
CVDII	HSP27	11	65169248	65169248	ENSG00000162298.12	Artery_Tibial	0.872964	6337	TRUE
CVDII	HSP27	11	65169248	65169248	ENSG00000162298.12	Skin_Sun_Exposed_Lower_leg	0.803434	6593	TRUE
CVDIII	ICAM2	3	98698056	98698056	ENSG00000064225.8	Esophagus_Mucosa	0.996871	8330	TRUE
CVDIII	ICAM2	3	98698056	98698056	ENSG00000064225.8	Thyroid	0.994318	5108	TRUE
CVDIII	ICAM2	3	98698056	98698056	ENSG00000064225.8	Lung	0.990839	5801	TRUE
CVDIII	ICAM2	3	98698056	98698056	ENSG00000064225.8	Cells_Transformed_fibroblasts	0.983479	8021	TRUE
CVDII	IL18	2	32264782	32264782	ENSG00000091106.14	Esophagus_Gastroesophageal_Junction	0.989503	5603	TRUE
CVDII	IL18	2	32264782	32264782	ENSG00000091106.14	Breast_Mammary_Tissue	0.98518	8003	TRUE
CVDII	IL18	2	32264782	32264782	ENSG00000091106.14	Cells_EBV-transformed_lymphocytes	0.983566	8003	TRUE
CVDII	IL18	2	32264782	32264782	ENSG00000091106.14	Nerve_Tibial	0.974209	8057	TRUE
CVDII	IL18	2	32264782	32264782	ENSG00000091106.14	Stomach	0.971845	5599	TRUE
CVDII	IL18	2	32264782	32264782	ENSG00000091106.14	Colon_Transverse	0.970358	6610	TRUE
CVDII	IL18	2	32264782	32264782	ENSG00000091106.14	Skin_Sun_Exposed_Lower_leg	0.853514	6593	TRUE
CVDII	IL18	2	32264782	32264782	ENSG00000021574.7	Pituitary	0.833747	8058	TRUE
CVDIII	IL1RT1	3	98688089	98688089	ENSG00000064225.8	Thyroid	0.989738	5108	TRUE
CVDIII	IL1RT1	3	98688089	98688089	ENSG00000064225.8	Esophagus_Mucosa	0.987	8585	TRUE
CVDIII	IL1RT1	3	98688089	98688089	ENSG00000064225.8	Lung	0.984114	5801	TRUE
CVDIII	IL1RT1	3	98688089	98688089	ENSG00000064225.8	Cells_Transformed_fibroblasts	0.973814	8021	TRUE
CVDII	IL27	19	4236999	4236999	ENSG00000105251.6	Colon_Transverse	0.992561	6610	TRUE
CVDII	IL27	19	4236999	4236999	ENSG00000105248.11	Brain_Anterior_cingulate_cortex_BA24	0.981937	2369	TRUE
CVDII	IL27	19	4236999	4236999	ENSG00000105248.11	Brain_Frontal_Cortex_BA9	0.971045	3471	TRUE
CVDII	IL27	19	4236999	4236999	ENSG00000105255.6	Cells_Transformed_fibroblasts	0.891146	8055	TRUE
CVDII	IL27	10	100049236	100049236	ENSG00000075290.7	Brain_Anterior_cingulate_cortex_BA24	0.865751	14322	TRUE
CVDII	IL27	19	4236999	4236999	ENSG00000105248.11	Brain_Hippocampus	0.808091	7627	TRUE
META	LILRA5	1	196705584	196705584	ENSG00000116785.9	Artery_Coronary	0.991084	1259	TRUE
META	LILRA5	1	196705584	196705584	ENSG00000244414.2	Testis	0.982148	5282	TRUE
META	LILRA5	1	196705584	196705584	ENSG00000116785.9	Artery_Tibial	0.977538	10851	TRUE
META	LILRA5	1	196705584	196705584	ENSG00000116785.9	Lung	0.97714	8622	TRUE
META	LILRA5	1	196705584	196705584	ENSG00000116785.9	Liver	0.9768	8687	TRUE
META	LILRA5	1	196705584	196705584	ENSG00000116785.9	Heart_Atrial_Appendage	0.972792	5147	TRUE
META	LILRA5	1	196705584	196705584	ENSG00000116785.9	Ovary	0.972612	8677	TRUE
META	LILRA5	1	196705584	196705584	ENSG00000244414.2	Cells_Transformed_fibroblasts	0.970941	8021	TRUE
META	LILRA5	1	196705584	196705584	ENSG00000116785.9	Skin_Sun_Exposed_Lower_leg	0.966956	6593	TRUE
META	LILRA5	1	196705584	196705584	ENSG00000116785.9	Adrenal_Gland	0.966769	4398	TRUE
META	LILRA5	1	196705584	196705584	ENSG00000116785.9	Prostate	0.964736	8012	TRUE
META	LILRA5	1	196705584	196705584	ENSG00000116785.9	Esophagus_Mucosa	0.96462	8585	TRUE
META	LILRA5	1	196705584	196705584	ENSG00000116785.9	Testis	0.961851	3406	TRUE
META	LILRA5	1	196705584	196705584	ENSG00000116785.9	Artery_Aorta	0.961598	8007	TRUE
META	LILRA5	1	196705584	196705584	ENSG00000116785.9	Vagina	0.960512	8276	TRUE
META	LILRA5	1	196705584	196705584	ENSG00000244414.2	Liver	0.952749	6212	TRUE
META	LILRA5	1	196705584	196705584	ENSG00000244414.2	Brain_Hypothalamus	0.949305	4120	TRUE
META	LILRA5	1	196705584	196705584	ENSG00000116785.9	Stomach	0.948437	5599	TRUE
META	LILRA5	1	196705584	196705584	ENSG00000116785.9	Minor_Salivary_Gland	0.944726	7868	TRUE
META	LILRA5	1	196705584	196705584	ENSG00000244414.2	Esophagus_Muscularis	0.870311	7862	TRUE
META	LILRA5	1	196705584	196705584	ENSG00000134365.8	Testis	0.833225	5356	TRUE
META	LILRA5	1	196705584	196705584	ENSG00000244414.2	Ovary	0.816465	8016	TRUE
META	LILRA5	1	196705584	196705584	ENSG00000244414.2	Colon_Sigmoid	0.802745	8021	TRUE
CVDII	LPL	5	177409531	177409531	ENSG00000131187.5	Liver	0.999866	8276	TRUE
CVDII	LPL	4	186235350	186235350	ENSG00000088926.9	Artery_Tibial	0.982687	10851	TRUE
CVDII	LPL	4	186235350	186235350	ENSG00000088926.9	Brain_Hippocampus	0.972951	8273	TRUE
CVDII	LPL	4	186235350	186235350	ENSG00000088926.9	Brain_Substantia_nigra	0.956842	6895	TRUE
CVDII	LPL	5	177409531	177409531	ENSG00000131187.5	Brain_Hypothalamus	0.943397	5984	TRUE
CVDII	LPL	4	186235350	186235350	ENSG00000088926.9	Esophagus_Muscularis	0.916254	5229	TRUE
CVDII	LPL	5	177409531	177409531	ENSG00000169223.10	Artery_Tibial	0.900935	6337	TRUE
CVDII	LPL	5	177409531	177409531	ENSG00000131183.6	Skin_Sun_Exposed_Lower_leg	0.853042	6593	TRUE
CVDII	LPL	5	177409531	177409531	ENSG00000169223.10	Artery_Aorta	0.816408	8211	TRUE
CVDIII	MCP1	1	159205564	159205564	ENSG00000179639.6	Adrenal_Gland	0.866938	4112	TRUE
CVDIII	MCP1	3	46420583	46420583	ENSG00000114648.7	Small_Intestine_Terminal_Ileum	0.820858	8677	TRUE
CVDIII	MEPE	5	177415473	177415473	ENSG00000131187.5	Liver	0.997739	8276	TRUE
CVDIII	MEPE	5	177415473	177415473	ENSG00000131187.5	Brain_Hypothalamus	0.965345	4163	TRUE
CVDIII	MEPE	5	177415473	177415473	ENSG00000169223.10	Artery_Aorta	0.935353	8211	TRUE
CVDIII	MEPE	5	177415473	177415473	ENSG00000169223.10	Artery_Tibial	0.905064	5867	TRUE
CVDIII	MEPE	5	177415473	177415473	ENSG00000169258.6	Brain_Hypothalamus	0.889572	7777	TRUE
CVDIII	MEPE	5	177415473	177415473	ENSG00000131183.6	Skin_Sun_Exposed_Lower_leg	0.809411	6593	TRUE
CVDIII	MPO	1	196662985	196662985	ENSG00000134365.8	Liver	0.970822	7966	TRUE
CVDIII	MPO	1	196662985	196662985	ENSG00000244414.2	Brain_Anterior_cingulate_cortex_BA24	0.934671	14530	TRUE
CVDII	PAPPA	11	57389932	57473113	ENSG00000172409.5	Brain_Spinal_cord_cervical_c-1	0.954909	4474	TRUE
CVDII	PDL2	3	98687950	98687950	ENSG00000064225.8	Thyroid	0.996416	5108	TRUE
CVDII	PDL2	3	98687950	98687950	ENSG00000064225.8	Esophagus_Mucosa	0.987599	8585	TRUE
CVDII	PDL2	3	98687950	98687950	ENSG00000064225.8	Lung	0.982826	3609	TRUE
CVDII	PDL2	4	186242458	186242458	ENSG00000088926.9	Artery_Tibial	0.980307	10851	TRUE
CVDII	PDL2	4	186242458	186242458	ENSG00000088926.9	Brain_Hippocampus	0.974603	8273	TRUE
CVDII	PDL2	3	98687950	98687950	ENSG00000064225.8	Cells_Transformed_fibroblasts	0.972567	8021	TRUE
CVDII	PDL2	4	186242458	186242458	ENSG00000088926.9	Brain_Substantia_nigra	0.96041	6352	TRUE
CVDII	PDL2	4	186242458	186242458	ENSG00000088926.9	Esophagus_Muscularis	0.916688	4134	TRUE
CVDII	PDL2	3	98687950	98687950	ENSG00000064225.8	Muscle_Skeletal	0.819785	8005	TRUE
CVDII	PIGR	19	48703998	48703998	ENSG00000176920.10	Brain_Putamen_basal_ganglia	0.981771	4377	TRUE
CVDII	PIGR	19	48703998	48703998	ENSG00000176920.10	Small_Intestine_Terminal_Ileum	0.980571	7309	TRUE
CVDII	PIGR	19	48703998	48703998	ENSG00000176920.10	Stomach	0.980321	5599	TRUE
CVDII	PIGR	19	48703998	48703998	ENSG00000176920.10	Skin_Not_Sun_Exposed_Suprapubic	0.980255	6508	TRUE
CVDII	PIGR	19	48703998	48703998	ENSG00000176920.10	Esophagus_Mucosa	0.980247	8585	TRUE
CVDII	PIGR	19	48703998	48703998	ENSG00000176920.10	Minor_Salivary_Gland	0.980247	8005	TRUE
CVDII	PIGR	19	48703998	48703998	ENSG00000176920.10	Pancreas	0.980247	8006	TRUE
CVDII	PIGR	19	48703998	48703998	ENSG00000176920.10	Skin_Sun_Exposed_Lower_leg	0.980173	2259	TRUE
CVDII	PIGR	19	48703998	48703998	ENSG00000142233.7	Thyroid	0.978753	5108	TRUE
CVDII	PIGR	19	48703998	48703998	ENSG00000176920.10	Brain_Caudate_basal_ganglia	0.976868	3947	TRUE
CVDII	PIGR	19	48703998	48703998	ENSG00000142233.7	Skin_Not_Sun_Exposed_Suprapubic	0.976477	6504	TRUE
CVDII	PIGR	19	48703998	48703998	ENSG00000176920.10	Pituitary	0.976246	8012	TRUE
CVDII	PIGR	19	48703998	48703998	ENSG00000176920.10	Cells_Transformed_fibroblasts	0.973515	8021	TRUE
CVDII	PIGR	19	48703998	48703998	ENSG00000142233.7	Brain_Cerebellar_Hemisphere	0.972772	3947	TRUE
CVDII	PIGR	19	48703998	48703998	ENSG00000176920.10	Colon_Transverse	0.97204	6610	TRUE
CVDII	PIGR	19	48703998	48703998	ENSG00000176909.7	Esophagus_Muscularis	0.970412	5756	TRUE
CVDII	PIGR	19	48703998	48703998	ENSG00000176920.10	Brain_Anterior_cingulate_cortex_BA24	0.963863	4043	TRUE
CVDII	PIGR	19	48703998	48703998	ENSG00000142233.7	Brain_Substantia_nigra	0.961592	7273	TRUE
CVDII	PIGR	19	48703998	48703998	ENSG00000142233.7	Spleen	0.958605	8654	TRUE
CVDII	PIGR	19	48703998	48703998	ENSG00000142233.7	Pancreas	0.956084	8006	TRUE
CVDII	PIGR	19	48703998	48703998	ENSG00000142233.7	Esophagus_Muscularis	0.955067	3465	TRUE
CVDII	PIGR	19	48703998	48703998	ENSG00000176920.10	Brain_Nucleus_accumbens_basal_ganglia	0.947331	3609	TRUE
CVDII	PIGR	19	48703998	48703998	ENSG00000176909.7	Esophagus_Gastroesophageal_Junction	0.944372	5603	TRUE
CVDII	PIGR	19	48703998	48703998	ENSG00000176909.7	Brain_Hippocampus	0.934836	5230	TRUE
CVDII	PIGR	19	48703998	48703998	ENSG00000176909.7	Brain_Putamen_basal_ganglia	0.929102	3638	TRUE
CVDII	PIGR	19	48703998	48703998	ENSG00000176909.7	Adrenal_Gland	0.924194	7168	TRUE
CVDII	PIGR	19	48703998	48703998	ENSG00000142233.7	Adrenal_Gland	0.909514	7180	TRUE
CVDII	PIGR	19	48703998	48703998	ENSG00000176909.7	Brain_Frontal_Cortex_BA9	0.886612	4029	TRUE
CVDII	PIGR	19	48703998	48703998	ENSG00000142233.7	Esophagus_Mucosa	0.878971	5360	TRUE
CVDII	PIGR	19	48703998	48703998	ENSG00000142233.7	Testis	0.872825	3733	TRUE
CVDII	PIGR	19	48703998	48703998	ENSG00000142233.7	Cells_Transformed_fibroblasts	0.864949	8055	TRUE
CVDII	PIGR	19	48703998	48703998	ENSG00000176909.7	Colon_Sigmoid	0.836916	8021	TRUE
CVDII	PIGR	19	48703998	48703998	ENSG00000142233.7	Artery_Aorta	0.808097	8211	TRUE
CVDII	PRELP	4	186248013	186248013	ENSG00000088926.9	Artery_Tibial	0.989751	10851	TRUE
CVDII	PRELP	4	186248013	186248013	ENSG00000088926.9	Brain_Hippocampus	0.977981	8273	TRUE
CVDII	PRELP	4	186248013	186248013	ENSG00000088926.9	Brain_Substantia_nigra	0.956824	6895	TRUE
CVDII	PRELP	4	186248013	186248013	ENSG00000088926.9	Esophagus_Muscularis	0.946634	3279	TRUE
CVDII	PRSS27	19	48703417	48703417	ENSG00000176920.10	Skin_Not_Sun_Exposed_Suprapubic	0.992374	6593	TRUE
CVDII	PRSS27	19	48703417	48703417	ENSG00000176920.10	Esophagus_Mucosa	0.992353	5551	TRUE
CVDII	PRSS27	19	48703417	48703417	ENSG00000176920.10	Minor_Salivary_Gland	0.992353	8005	TRUE
CVDII	PRSS27	19	48703417	48703417	ENSG00000176920.10	Pancreas	0.992353	8006	TRUE
CVDII	PRSS27	19	48703417	48703417	ENSG00000176920.10	Stomach	0.992332	5599	TRUE
CVDII	PRSS27	19	48703417	48703417	ENSG00000176920.10	Skin_Sun_Exposed_Lower_leg	0.992276	3709	TRUE
CVDII	PRSS27	19	48703417	48703417	ENSG00000142233.7	Thyroid	0.991627	5108	TRUE
CVDII	PRSS27	19	48703417	48703417	ENSG00000176920.10	Brain_Caudate_basal_ganglia	0.989529	3947	TRUE
CVDII	PRSS27	19	48703417	48703417	ENSG00000176920.10	Cells_Transformed_fibroblasts	0.987319	8021	TRUE
CVDII	PRSS27	19	48703417	48703417	ENSG00000176920.10	Colon_Transverse	0.987077	6610	TRUE
CVDII	PRSS27	19	48703417	48703417	ENSG00000176920.10	Small_Intestine_Terminal_Ileum	0.986669	5050	TRUE
CVDII	PRSS27	19	48703417	48703417	ENSG00000142233.7	Skin_Not_Sun_Exposed_Suprapubic	0.985369	6593	TRUE
CVDII	PRSS27	19	48703417	48703417	ENSG00000142233.7	Brain_Cerebellar_Hemisphere	0.985074	4020	TRUE
CVDII	PRSS27	19	48703417	48703417	ENSG00000176920.10	Brain_Putamen_basal_ganglia	0.980645	4349	TRUE
CVDII	PRSS27	19	48703417	48703417	ENSG00000142233.7	Esophagus_Muscularis	0.980222	5756	TRUE
CVDII	PRSS27	19	48703417	48703417	ENSG00000176909.7	Brain_Hippocampus	0.970115	8273	TRUE
CVDII	PRSS27	19	48703417	48703417	ENSG00000142233.7	Spleen	0.965278	8654	TRUE
CVDII	PRSS27	19	48703417	48703417	ENSG00000176920.10	Pituitary	0.962182	8058	TRUE
CVDII	PRSS27	19	48703417	48703417	ENSG00000176920.10	Brain_Anterior_cingulate_cortex_BA24	0.958181	3022	TRUE
CVDII	PRSS27	19	48703417	48703417	ENSG00000176909.7	Brain_Putamen_basal_ganglia	0.949384	4143	TRUE
CVDII	PRSS27	19	48703417	48703417	ENSG00000142233.7	Brain_Substantia_nigra	0.947459	4654	TRUE
CVDII	PRSS27	19	48703417	48703417	ENSG00000176909.7	Esophagus_Muscularis	0.913504	7626	TRUE
CVDII	PRSS27	19	48703417	48703417	ENSG00000176909.7	Esophagus_Gastroesophageal_Junction	0.912895	5485	TRUE
CVDII	PRSS27	19	48703417	48703417	ENSG00000142233.7	Pancreas	0.912544	8006	TRUE
CVDII	PRSS27	19	48703417	48703417	ENSG00000142233.7	Cells_Transformed_fibroblasts	0.8936	8055	TRUE
CVDII	PRSS27	19	48703417	48703417	ENSG00000176909.7	Adrenal_Gland	0.892464	5819	TRUE
CVDII	PRSS27	19	48703417	48703417	ENSG00000176920.10	Brain_Nucleus_accumbens_basal_ganglia	0.881251	8642	TRUE
CVDII	PRSS27	19	48703417	48703417	ENSG00000142233.7	Brain_Putamen_basal_ganglia	0.877617	3375	TRUE
CVDII	PRSS27	19	48703417	48703417	ENSG00000142233.7	Whole_Blood	0.876419	8276	TRUE
CVDII	PRSS27	19	48703417	48703417	ENSG00000176909.7	Colon_Sigmoid	0.859109	8021	TRUE
CVDII	PRSS27	19	48703417	48703417	ENSG00000142233.7	Artery_Aorta	0.856118	8211	TRUE
CVDII	PRSS27	19	48703417	48703417	ENSG00000176920.10	Breast_Mammary_Tissue	0.823703	8003	TRUE
CVDII	PRSS27	19	48703417	48703417	ENSG00000142233.7	Esophagus_Mucosa	0.816513	5603	TRUE
CVDIII	PRTN3	1	196733680	196733680	ENSG00000134365.8	Liver	0.988326	8276	TRUE
CVDIII	PRTN3	1	196733680	196733680	ENSG00000244414.2	Brain_Anterior_cingulate_cortex_BA24	0.97384	2963	TRUE
CVDIII	PSPD	16	84369955	84369955	ENSG00000064270.8	Whole_Blood	0.998416	7986	TRUE
CVDIII	PSPD	16	84369955	84369955	ENSG00000064270.8	Lung	0.992871	6121	TRUE
CVDIII	PSPD	16	84369955	84369955	ENSG00000064270.8	Pancreas	0.936418	8006	TRUE
CVDIII	PSPD	6	31365326	31365326	ENSG00000234745.5	Skin_Sun_Exposed_Lower_leg	0.892498	6593	TRUE
CVDIII	PSPD	16	84369955	84369955	ENSG00000064270.8	Liver	0.856071	8642	TRUE
CVDIII	PSPD	6	31365326	31365326	ENSG00000204498.6	Prostate	0.805914	8012	TRUE
CVDIII	RETN	1	196733680	196733680	ENSG00000134365.8	Liver	0.990218	8276	TRUE
CVDIII	RETN	1	196733680	196733680	ENSG00000244414.2	Brain_Anterior_cingulate_cortex_BA24	0.97109	3193	TRUE
META	RNASE3	1	196727803	196727803	ENSG00000134365.8	Liver	0.980649	8687	TRUE
META	RNASE3	1	196727803	196727803	ENSG00000244414.2	Brain_Anterior_cingulate_cortex_BA24	0.972738	3187	TRUE
CVDII	SCF	20	45916409	45916409	ENSG00000100979.10	Artery_Aorta	0.988699	5385	TRUE
CVDII	SCF	20	45916409	45916409	ENSG00000100979.10	Adipose_Subcutaneous	0.988341	5982	TRUE
CVDII	SCF	20	45916409	45916409	ENSG00000100979.10	Esophagus_Muscularis	0.988311	6061	TRUE
CVDII	SCF	20	45916409	45916409	ENSG00000100979.10	Muscle_Skeletal	0.987613	8005	TRUE
CVDII	SCF	20	45916409	45916409	ENSG00000124257.6	Adipose_Visceral_Omentum	0.986997	5982	TRUE
CVDII	SCF	20	45916409	45916409	ENSG00000100979.10	Nerve_Tibial	0.986839	8057	TRUE
CVDII	SCF	20	45916409	45916409	ENSG00000100979.10	Thyroid	0.985816	5108	TRUE
CVDII	SCF	20	45916409	45916409	ENSG00000100979.10	Heart_Atrial_Appendage	0.982884	4940	TRUE
CVDII	SCF	20	45916409	45916409	ENSG00000100979.10	Colon_Sigmoid	0.980258	4895	TRUE
CVDII	SCF	20	45916409	45916409	ENSG00000100979.10	Adipose_Visceral_Omentum	0.973147	5814	TRUE
CVDII	SCF	20	45916409	45916409	ENSG00000100979.10	Small_Intestine_Terminal_Ileum	0.967806	8677	TRUE
CVDII	SCF	20	45916409	45916409	ENSG00000100979.10	Stomach	0.967241	5599	TRUE
CVDII	SCF	20	45916409	45916409	ENSG00000124257.6	Artery_Aorta	0.961381	5928	TRUE
CVDII	SCF	20	45916409	45916409	ENSG00000100979.10	Colon_Transverse	0.957366	6610	TRUE
CVDII	SCF	20	45916409	45916409	ENSG00000100979.10	Liver	0.953837	4672	TRUE
CVDII	SCF	20	45916409	45916409	ENSG00000149634.4	Testis	0.946205	4973	TRUE
CVDII	SCF	20	45916409	45916409	ENSG00000100979.10	Heart_Left_Ventricle	0.929816	17041	TRUE
CVDII	SCF	20	45916409	45916409	ENSG00000100979.10	Pituitary	0.91387	8058	TRUE
CVDII	SCF	20	45916409	45916409	ENSG00000168612.4	Adipose_Subcutaneous	0.911332	5814	TRUE
CVDII	SCF	20	45916409	45916409	ENSG00000064601.12	Brain_Anterior_cingulate_cortex_BA24	0.90911	13698	TRUE
CVDII	SCF	20	45916409	45916409	ENSG00000100979.10	Artery_Coronary	0.857592	5942	TRUE
CVDII	SCF	20	45916409	45916409	ENSG00000149634.4	Heart_Atrial_Appendage	0.833076	7849	TRUE
CVDII	SCF	20	45916409	45916409	ENSG00000100979.10	Breast_Mammary_Tissue	0.81404	8003	TRUE
CVDII	THPO	4	186248013	186248013	ENSG00000088926.9	Artery_Tibial	0.991809	10851	TRUE
CVDII	THPO	4	186248013	186248013	ENSG00000088926.9	Brain_Hippocampus	0.981787	8273	TRUE
CVDII	THPO	4	186248013	186248013	ENSG00000088926.9	Esophagus_Muscularis	0.956519	3576	TRUE
CVDII	THPO	4	186248013	186248013	ENSG00000088926.9	Brain_Substantia_nigra	0.947693	5898	TRUE
CVDII	THPO	4	186248013	186248013	ENSG00000109775.6	Whole_Blood	0.822933	8276	TRUE
CVDIII	TNFRSF10C	19	43648948	43648948	ENSG00000105767.2	Whole_Blood	0.982563	7815	TRUE
CVDIII	TNFRSF14	22	32768723	32768723	ENSG00000100234.11	Heart_Atrial_Appendage	0.946986	5532	TRUE
META	TYMP	4	186243195	186243195	ENSG00000088926.9	Brain_Hippocampus	0.969816	4940	TRUE
META	TYMP	4	186243195	186243195	ENSG00000088926.9	Artery_Tibial	0.966985	6336	TRUE
META	TYMP	4	186243195	186243195	ENSG00000088926.9	Brain_Substantia_nigra	0.958979	5979	TRUE
META	TYMP	4	186243195	186243195	ENSG00000088926.9	Esophagus_Muscularis	0.879093	7862	TRUE
META	TYRO3	9	133266900	133266900	ENSG00000175164.9	Esophagus_Gastroesophageal_Junction	0.989548	5603	TRUE
META	TYRO3	9	133266900	133266900	ENSG00000175164.9	Testis	0.984942	5282	TRUE
META	TYRO3	9	133266900	133266900	ENSG00000175164.9	Spleen	0.983681	5768	TRUE
META	TYRO3	9	133266900	133266900	ENSG00000175164.9	Brain_Cortex	0.983588	4021	TRUE
META	TYRO3	9	133266900	133266900	ENSG00000175164.9	Thyroid	0.982507	5108	TRUE
META	TYRO3	9	133266900	133266900	ENSG00000175164.9	Stomach	0.982257	5599	TRUE
META	TYRO3	9	133266900	133266900	ENSG00000175164.9	Ovary	0.981415	8677	TRUE
META	TYRO3	9	133266900	133266900	ENSG00000175164.9	Nerve_Tibial	0.98112	8057	TRUE
META	TYRO3	9	133266900	133266900	ENSG00000175164.9	Lung	0.980102	3498	TRUE
META	TYRO3	9	133266900	133266900	ENSG00000175164.9	Brain_Frontal_Cortex_BA9	0.979412	8622	TRUE
META	TYRO3	9	133266900	133266900	ENSG00000175164.9	Brain_Anterior_cingulate_cortex_BA24	0.97748	2855	TRUE
META	TYRO3	9	133266900	133266900	ENSG00000175164.9	Skin_Not_Sun_Exposed_Suprapubic	0.975661	6504	TRUE
META	TYRO3	9	133266900	133266900	ENSG00000175164.9	Prostate	0.972957	8012	TRUE
META	TYRO3	9	133266900	133266900	ENSG00000175164.9	Brain_Amygdala	0.90148	10851	TRUE
META	TYRO3	9	133266900	133266900	ENSG00000175164.9	Small_Intestine_Terminal_Ileum	0.890702	8677	TRUE
META	TYRO3	9	133266900	133266900	ENSG00000175164.9	Pituitary	0.821667	8058	TRUE
META	TYRO3	9	133266900	133266900	ENSG00000175164.9	Brain_Substantia_nigra	0.813662	6597	TRUE
META	TYRO3	9	133266900	133266900	ENSG00000175164.9	Brain_Hypothalamus	0.811964	8273	TRUE
CVDIII	UPA	19	43670289	43670289	ENSG00000011422.7	Brain_Cerebellum	0.998564	4020	TRUE
CVDIII	UPA	19	43670289	43670289	ENSG00000011422.7	Muscle_Skeletal	0.831598	8005	TRUE
CVDIII	VWF	9	133274084	133274084	ENSG00000175164.9	Colon_Transverse	0.998406	6610	TRUE
CVDIII	VWF	9	133274084	133274084	ENSG00000175164.9	Artery_Coronary	0.992531	5366	TRUE
CVDIII	VWF	9	133274084	133274084	ENSG00000175164.9	Adrenal_Gland	0.988444	4320	TRUE
CVDIII	VWF	9	133274084	133274084	ENSG00000175164.9	Esophagus_Mucosa	0.985651	8585	TRUE
CVDIII	VWF	9	133274084	133274084	ENSG00000175164.9	Colon_Sigmoid	0.980406	5301	TRUE
CVDIII	VWF	9	133274084	133274084	ENSG00000175164.9	Artery_Aorta	0.97997	5403	TRUE
CVDIII	VWF	9	133274084	133274084	ENSG00000175164.9	Pituitary	0.977333	8012	TRUE
CVDIII	VWF	9	133274084	133274084	ENSG00000175164.9	Breast_Mammary_Tissue	0.966551	8003	TRUE
CVDIII	VWF	9	133274084	133274084	ENSG00000175164.9	Uterus	0.85472	5133	TRUE
CVDIII	VWF	9	133274084	133274084	ENSG00000175164.9	Ovary	0.808214	8016	TRUE
CVDIII	VWF	9	133274084	133274084	ENSG00000175164.9	Brain_Nucleus_accumbens_basal_ganglia	0.800053	8642	TRUE
CVDII	ACE2	12	120979733	120979733	ENSG00000089157.11	Minor_Salivary_Gland	0.712611	8652	FALSE
CVDII	ACE2	12	120979733	120979733	ENSG00000135100.13	Brain_Frontal_Cortex_BA9	0.658811	4021	FALSE
CVDII	ACE2	12	120979733	120979733	ENSG00000135124.10	Ovary	0.61284	8016	FALSE
CVDII	ACE2	12	120979733	120979733	ENSG00000135127.7	Ovary	0.51005	8057	FALSE
CVDII	ADAMTS13	4	186240347	186240347	ENSG00000088926.9	Pituitary	0.774893	8058	FALSE
CVDII	ADAMTS13	4	186240347	186240347	ENSG00000109775.6	Whole_Blood	0.762324	8276	FALSE
CVDII	ADAMTS13	4	186240347	186240347	ENSG00000088926.9	Brain_Cortex	0.644927	4020	FALSE
CVDII	ADAMTS13	4	186240347	186240347	ENSG00000088926.9	Artery_Aorta	0.552844	6189	FALSE
CVDII	ADAMTS13	3	186677324	186677324	ENSG00000181092.5	Spleen	0.521156	8642	FALSE
CVDII	AMBP	17	28391573	28391573	ENSG00000109084.9	Artery_Tibial	0.799697	6337	FALSE
CVDII	AMBP	17	28391573	28391573	ENSG00000004142.7	Artery_Aorta	0.785106	8211	FALSE
CVDII	AMBP	17	28391573	28391573	ENSG00000004142.7	Lung	0.78116	8622	FALSE
CVDII	AMBP	17	28391573	28391573	ENSG00000004142.7	Brain_Caudate_basal_ganglia	0.769828	8647	FALSE
CVDII	AMBP	17	28391573	28391573	ENSG00000004142.7	Brain_Cerebellar_Hemisphere	0.765172	3947	FALSE
CVDII	AMBP	17	28391573	28391573	ENSG00000109084.9	Brain_Nucleus_accumbens_basal_ganglia	0.708252	5050	FALSE
CVDII	AMBP	17	28391573	28391573	ENSG00000244045.6	Heart_Left_Ventricle	0.694678	15643	FALSE
CVDII	AMBP	17	28391573	28391573	ENSG00000004142.7	Brain_Hypothalamus	0.692696	8273	FALSE
CVDII	AMBP	17	28391573	28391573	ENSG00000004139.9	Esophagus_Muscularis	0.675711	4610	FALSE
CVDII	AMBP	17	28391573	28391573	ENSG00000004142.7	Brain_Cerebellum	0.665195	4020	FALSE
CVDII	AMBP	17	28391573	28391573	ENSG00000244045.6	Cells_Transformed_fibroblasts	0.658554	8055	FALSE
CVDII	AMBP	17	28391573	28391573	ENSG00000004142.7	Brain_Putamen_basal_ganglia	0.647389	6121	FALSE
CVDII	AMBP	17	28391573	28391573	ENSG00000004139.9	Adipose_Subcutaneous	0.644419	5813	FALSE
CVDII	AMBP	17	28391573	28391573	ENSG00000004142.7	Brain_Spinal_cord_cervical_c-1	0.637667	5148	FALSE
CVDII	AMBP	17	28391573	28391573	ENSG00000109084.9	Esophagus_Gastroesophageal_Junction	0.621584	5485	FALSE
CVDII	AMBP	17	28391573	28391573	ENSG00000109084.9	Heart_Left_Ventricle	0.611833	12497	FALSE
CVDII	AMBP	17	28391573	28391573	ENSG00000004142.7	Testis	0.604472	5599	FALSE
CVDII	AMBP	17	28391573	28391573	ENSG00000004142.7	Brain_Amygdala	0.594137	10851	FALSE
CVDII	AMBP	17	28391573	28391573	ENSG00000109084.9	Prostate	0.584545	8012	FALSE
CVDII	AMBP	17	28391573	28391573	ENSG00000109084.9	Cells_Transformed_fibroblasts	0.576221	8055	FALSE
CVDII	AMBP	17	28391573	28391573	ENSG00000109084.9	Adipose_Visceral_Omentum	0.575402	5982	FALSE
CVDII	AMBP	17	28391573	28391573	ENSG00000109084.9	Adipose_Subcutaneous	0.561671	5813	FALSE
CVDII	AMBP	17	28391573	28391573	ENSG00000109084.9	Thyroid	0.555076	5282	FALSE
CVDII	AMBP	17	28391573	28391573	ENSG00000109084.9	Esophagus_Muscularis	0.536122	8553	FALSE
CVDII	AMBP	17	28391573	28391573	ENSG00000004142.7	Brain_Nucleus_accumbens_basal_ganglia	0.528981	6416	FALSE
CVDII	AMBP	17	28391573	28391573	ENSG00000004142.7	Cells_Transformed_fibroblasts	0.525437	8003	FALSE
CVDII	AMBP	17	28391573	28391573	ENSG00000244045.6	Brain_Substantia_nigra	0.517778	4474	FALSE
CVDII	AMBP	17	28391573	28391573	ENSG00000004142.7	Brain_Hippocampus	0.508679	8622	FALSE
CVDIII	AZU1	1	196735074	196735074	ENSG00000244414.2	Ovary	0.515954	8057	FALSE
CVDII	BMP6	4	186235350	186235350	ENSG00000109775.6	Whole_Blood	0.756111	8276	FALSE
CVDII	BMP6	4	186235350	186235350	ENSG00000088926.9	Pituitary	0.745831	8058	FALSE
CVDII	BMP6	5	177409531	177409531	ENSG00000048140.13	Pancreas	0.732516	8006	FALSE
CVDII	BMP6	3	186742138	186742138	ENSG00000073792.11	Brain_Spinal_cord_cervical_c-1	0.680354	4941	FALSE
CVDII	BMP6	5	177409531	177409531	ENSG00000113758.9	Esophagus_Mucosa	0.67872	5603	FALSE
CVDII	BMP6	5	177409531	177409531	ENSG00000169223.10	Thyroid	0.636136	5282	FALSE
CVDII	BMP6	4	186235350	186235350	ENSG00000088926.9	Artery_Aorta	0.624949	8211	FALSE
META	CCDC80	4	186243195	186243195	ENSG00000109775.6	Whole_Blood	0.769306	8276	FALSE
META	CCDC80	4	186243195	186243195	ENSG00000088926.9	Pituitary	0.715214	8006	FALSE
META	CCDC80	4	186243195	186243195	ENSG00000088926.9	Artery_Aorta	0.648028	8211	FALSE
META	CCDC80	4	186243195	186243195	ENSG00000088926.9	Brain_Cortex	0.612116	4020	FALSE
CVDII	CCL17	3	42864624	42854959	ENSG00000181061.9	Esophagus_Gastroesophageal_Junction	0.752986	5485	FALSE
CVDII	CCL17	3	42864624	42864624	ENSG00000180432.4	Thyroid	0.749197	5282	FALSE
CVDII	CCL17	1	159205564	159205564	ENSG00000162728.4	Vagina	0.748779	8653	FALSE
CVDII	CCL17	3	42864624	42864624	ENSG00000144648.10	Brain_Nucleus_accumbens_basal_ganglia	0.739755	8642	FALSE
CVDII	CCL17	3	42864624	42854959	ENSG00000180432.4	Lung	0.72375	5079	FALSE
CVDII	CCL17	3	42864624	42854959	ENSG00000144648.10	Heart_Left_Ventricle	0.696928	18378	FALSE
CVDII	CCL17	3	42864624	42864624	ENSG00000144648.10	Brain_Anterior_cingulate_cortex_BA24	0.685912	12662	FALSE
CVDII	CCL17	3	42864624	42864624	ENSG00000144648.10	Colon_Transverse	0.667899	6658	FALSE
CVDII	CCL17	3	42864624	42854959	ENSG00000144648.10	Brain_Frontal_Cortex_BA9	0.666111	4021	FALSE
CVDII	CCL17	3	42864624	42854959	ENSG00000010282.10	Nerve_Tibial	0.665084	8057	FALSE
CVDII	CCL17	3	42864624	42864624	ENSG00000144648.10	Brain_Caudate_basal_ganglia	0.641647	5025	FALSE
CVDII	CCL17	3	42864624	42854959	ENSG00000181061.9	Stomach	0.613196	8639	FALSE
CVDII	CCL17	3	42864624	42854959	ENSG00000144648.10	Brain_Hippocampus	0.591999	3498	FALSE
CVDII	CCL17	3	42864624	42854959	ENSG00000144648.10	Pituitary	0.588597	8006	FALSE
CVDII	CCL17	3	42864624	42864624	ENSG00000144648.10	Brain_Substantia_nigra	0.583701	4474	FALSE
CVDII	CCL17	1	159205564	159205564	ENSG00000243284.1	Brain_Caudate_basal_ganglia	0.551727	6387	FALSE
CVDII	CCL17	3	42864624	42854959	ENSG00000144648.10	Brain_Putamen_basal_ganglia	0.510065	5801	FALSE
CVDII	CCL3	3	46236086	46236086	ENSG00000160791.12	Esophagus_Muscularis	0.727258	7862	FALSE
CVDII	CCL3	3	46236086	46236086	ENSG00000121797.9	Thyroid	0.671928	5282	FALSE
CVDIII	CD163	17	7170428	7170428	ENSG00000141499.12	Brain_Spinal_cord_cervical_c-1	0.796097	4229	FALSE
CVDIII	CD163	17	7170428	7170428	ENSG00000141485.11	Brain_Frontal_Cortex_BA9	0.784897	4021	FALSE
CVDIII	CD163	17	7170428	7170428	ENSG00000170296.5	Heart_Left_Ventricle	0.725354	18378	FALSE
CVDIII	CD163	17	7170428	7170428	ENSG00000132510.6	Brain_Spinal_cord_cervical_c-1	0.708504	4047	FALSE
CVDIII	CD163	17	7170428	7170428	ENSG00000072778.15	Brain_Substantia_nigra	0.676747	5304	FALSE
CVDIII	CD163	17	7170428	7170428	ENSG00000182224.7	Adrenal_Gland	0.525948	4083	FALSE
CVDIII	CD163	17	7170428	7170428	ENSG00000072818.7	Brain_Hypothalamus	0.515028	8273	FALSE
CVDIII	CD163	17	7170428	7170428	ENSG00000161944.12	Brain_Nucleus_accumbens_basal_ganglia	0.515016	7646	FALSE
CVDIII	CD163	17	7170428	7170428	ENSG00000170004.12	Adrenal_Gland	0.508538	7554	FALSE
META	CD164	1	202143157	202143157	ENSG00000134375.6	Heart_Atrial_Appendage	0.641175	5047	FALSE
META	CD164	1	202143157	202143157	ENSG00000143858.7	Colon_Sigmoid	0.60953	8021	FALSE
META	CD164	1	202143157	202143157	ENSG00000159173.14	Adipose_Subcutaneous	0.523232	5533	FALSE
CVDIII	CDH5	9	133253728	133253728	ENSG00000175164.9	Stomach	0.750985	5486	FALSE
CVDIII	CDH5	9	133253728	133279294	ENSG00000125484.7	Stomach	0.725882	4972	FALSE
CVDIII	CDH5	9	133253728	133253728	ENSG00000175164.9	Brain_Hippocampus	0.683201	5801	FALSE
CVDIII	CDH5	9	133253728	133253728	ENSG00000171102.10	Heart_Left_Ventricle	0.67573	14531	FALSE
CVDIII	CDH5	9	133253728	133253728	ENSG00000175164.9	Pituitary	0.596378	8006	FALSE
CVDIII	CDH5	9	133253728	133253728	ENSG00000160293.12	Pituitary	0.584201	8006	FALSE
CVDIII	CDH5	9	133253728	133253728	ENSG00000175164.9	Brain_Caudate_basal_ganglia	0.556459	6687	FALSE
CVDIII	CDH5	9	133253728	133279294	ENSG00000196363.5	Brain_Amygdala	0.530007	10851	FALSE
CVDIII	CDH5	9	133253728	133253728	ENSG00000160293.12	Brain_Nucleus_accumbens_basal_ganglia	0.517311	6475	FALSE
CVDII	CEACAM8	1	196733680	196733680	ENSG00000244414.2	Ovary	0.533002	8016	FALSE
CVDIII	CHI3L1	8	125469835	125469835	ENSG00000170873.14	Brain_Frontal_Cortex_BA9	0.560962	4021	FALSE
CVDIII	CHI3L1	8	125469835	125469835	ENSG00000180938.5	Colon_Transverse	0.525735	5551	FALSE
CVDIII	CPA1	16	75200974	75200974	ENSG00000140839.7	Spleen	0.712302	8642	FALSE
CVDIII	CPA1	16	75200974	75200974	ENSG00000153774.4	Brain_Frontal_Cortex_BA9	0.709367	4021	FALSE
CVDIII	CPA1	16	75200974	75200974	ENSG00000183196.4	Spleen	0.577256	8642	FALSE
CVDIII	CPA1	16	75200974	75200974	ENSG00000050820.12	Brain_Putamen_basal_ganglia	0.533647	5801	FALSE
CVDIII	CPA1	16	75200974	75200974	ENSG00000103091.10	Minor_Salivary_Gland	0.519647	5974	FALSE
CVDIII	CPB1	16	75200974	75200974	ENSG00000153774.4	Brain_Frontal_Cortex_BA9	0.733641	4021	FALSE
CVDIII	CPB1	16	75200974	75200974	ENSG00000140839.7	Spleen	0.728842	8642	FALSE
CVDIII	CPB1	16	75200974	75200974	ENSG00000183196.4	Spleen	0.601183	8642	FALSE
CVDIII	CPB1	16	75200974	75200974	ENSG00000050820.12	Brain_Putamen_basal_ganglia	0.560158	5801	FALSE
CVDIII	CPB1	16	75200974	75200974	ENSG00000153774.4	Brain_Nucleus_accumbens_basal_ganglia	0.507154	3326	FALSE
CVDII	CTRC	9	133257567	133257567	ENSG00000175164.9	Skin_Sun_Exposed_Lower_leg	0.783974	6593	FALSE
CVDII	CTRC	9	133257567	133257567	ENSG00000148300.7	Brain_Cerebellum	0.762174	4020	FALSE
CVDII	CTRC	9	133257567	133257567	ENSG00000175164.9	Lung	0.744401	8622	FALSE
CVDII	CTRC	9	133257567	133257567	ENSG00000175164.9	Brain_Hypothalamus	0.717435	8273	FALSE
CVDII	CTRC	9	133257567	133257567	ENSG00000175164.9	Pituitary	0.697881	8006	FALSE
CVDII	CTRC	9	133257567	133257567	ENSG00000160293.12	Pituitary	0.679818	8006	FALSE
CVDII	CTRC	9	133257567	133257567	ENSG00000175164.9	Brain_Caudate_basal_ganglia	0.673798	8647	FALSE
CVDII	CTRC	9	133257567	133257567	ENSG00000171102.10	Heart_Left_Ventricle	0.536016	12497	FALSE
CVDII	CTRC	9	133257567	133257567	ENSG00000175164.9	Whole_Blood	0.535311	8276	FALSE
CVDIII	CTSZ	12	101825121	101825121	ENSG00000139351.10	Esophagus_Mucosa	0.74342	5603	FALSE
CVDIII	CTSZ	12	101825121	101825121	ENSG00000111670.10	Stomach	0.577307	8639	FALSE
CVDIII	CTSZ	12	101825121	101825121	ENSG00000136048.9	Brain_Putamen_basal_ganglia	0.576013	6121	FALSE
CVDIII	CTSZ	12	101825121	101825121	ENSG00000111670.10	Esophagus_Mucosa	0.570577	5603	FALSE
CVDIII	CTSZ	12	101825121	101825121	ENSG00000111670.10	Adrenal_Gland	0.525007	5169	FALSE
CVDII	CXCL1	1	159205564	159205564	ENSG00000162728.4	Vagina	0.750325	8653	FALSE
CVDII	CXCL1	1	159205564	159205564	ENSG00000243284.1	Brain_Caudate_basal_ganglia	0.553227	5910	FALSE
CVDIII	EPCAM	19	48705286	48705286	ENSG00000176920.10	Brain_Hypothalamus	0.792187	8273	FALSE
CVDIII	EPCAM	19	48705286	48705286	ENSG00000176920.10	Brain_Hippocampus	0.75884	6121	FALSE
CVDIII	EPCAM	19	48705286	48705286	ENSG00000176920.10	Breast_Mammary_Tissue	0.75445	8003	FALSE
CVDIII	EPCAM	19	48705286	48705286	ENSG00000176909.7	Brain_Cortex	0.752944	4021	FALSE
CVDIII	EPCAM	19	48705286	48705286	ENSG00000176909.7	Brain_Anterior_cingulate_cortex_BA24	0.740056	14670	FALSE
CVDIII	EPCAM	19	48705286	48705286	ENSG00000142233.7	Brain_Caudate_basal_ganglia	0.719727	8647	FALSE
CVDIII	EPCAM	19	48705286	48705286	ENSG00000176909.7	Cells_Transformed_fibroblasts	0.71859	8055	FALSE
CVDIII	EPCAM	19	48705286	48705286	ENSG00000142233.7	Brain_Spinal_cord_cervical_c-1	0.706481	3780	FALSE
CVDIII	EPCAM	19	48705286	48705286	ENSG00000142233.7	Brain_Nucleus_accumbens_basal_ganglia	0.665807	6416	FALSE
CVDIII	EPCAM	19	48705286	48705286	ENSG00000142233.7	Testis	0.651156	5599	FALSE
CVDIII	EPCAM	19	48705286	48705286	ENSG00000142233.7	Small_Intestine_Terminal_Ileum	0.641316	4385	FALSE
CVDIII	EPCAM	13	103049340	103049340	ENSG00000134900.7	Small_Intestine_Terminal_Ileum	0.640691	3196	FALSE
CVDIII	EPCAM	19	48705286	48705286	ENSG00000104901.2	Brain_Spinal_cord_cervical_c-1	0.627203	4431	FALSE
CVDIII	EPCAM	19	48705286	48705286	ENSG00000105447.8	Ovary	0.625899	8016	FALSE
CVDIII	EPCAM	19	48705286	48705286	ENSG00000105523.3	Minor_Salivary_Gland	0.60053	8552	FALSE
CVDIII	EPCAM	19	48705286	48705286	ENSG00000142233.7	Brain_Cerebellum	0.56798	4020	FALSE
CVDIII	EPCAM	19	48705286	48705286	ENSG00000142233.7	Colon_Transverse	0.560075	5333	FALSE
CVDIII	EPCAM	19	48705286	48705286	ENSG00000142233.7	Stomach	0.549617	5050	FALSE
CVDIII	EPCAM	19	48705286	48705286	ENSG00000174951.6	Heart_Left_Ventricle	0.529044	12497	FALSE
CVDIII	EPCAM	19	48705286	48705286	ENSG00000176920.10	Lung	0.52816	8276	FALSE
CVDIII	EPCAM	19	48705286	48705286	ENSG00000268655.1	Esophagus_Mucosa	0.527785	5603	FALSE
CVDIII	EPCAM	19	48705286	48705286	ENSG00000142233.7	Brain_Hypothalamus	0.5222	8273	FALSE
CVDIII	EPHB4	9	133279427	133279427	ENSG00000125484.7	Stomach	0.732471	5486	FALSE
CVDIII	EPHB4	9	133279427	133279427	ENSG00000196363.5	Brain_Amygdala	0.533004	10851	FALSE
CVDII	FGF21	2	27508073	27508073	ENSG00000115216.9	Esophagus_Gastroesophageal_Junction	0.778513	5485	FALSE
CVDII	FGF21	2	27508073	27508073	ENSG00000158019.16	Lung	0.673405	5148	FALSE
META	GAL	2	60272726	60272726	ENSG00000162928.8	Cells_EBV-transformed_lymphocytes	0.515138	8003	FALSE
CVDIII	GAL4	9	133274414	133274414	ENSG00000125484.7	Stomach	0.783827	5486	FALSE
CVDIII	GAL4	9	133274414	133274414	ENSG00000196363.5	Brain_Amygdala	0.56261	10851	FALSE
CVDIII	GAL4	9	133274414	133274414	ENSG00000160271.10	Minor_Salivary_Gland	0.556837	8330	FALSE
CVDIII	GRN	1	109275908	109275908	ENSG00000134222.12	Testis	0.776602	5356	FALSE
CVDIII	GRN	1	109275908	109275908	ENSG00000134222.12	Brain_Frontal_Cortex_BA9	0.76334	4021	FALSE
CVDIII	GRN	1	109275908	109275908	ENSG00000143126.7	Brain_Cerebellum	0.747935	4020	FALSE
CVDIII	GRN	1	109275908	109275908	ENSG00000168710.13	Spleen	0.736878	5008	FALSE
CVDIII	GRN	1	109275908	109275908	ENSG00000134243.7	Pancreas	0.670302	8677	FALSE
CVDIII	GRN	10	71819125	71819125	ENSG00000197746.9	Small_Intestine_Terminal_Ileum	0.639913	4362	FALSE
CVDIII	GRN	1	109275908	109275908	ENSG00000134222.12	Minor_Salivary_Gland	0.639795	8652	FALSE
CVDIII	GRN	1	109275908	109275908	ENSG00000134222.12	Cells_Transformed_fibroblasts	0.622953	8055	FALSE
CVDIII	GRN	1	109275908	109275908	ENSG00000134222.12	Adipose_Visceral_Omentum	0.579698	5982	FALSE
CVDIII	GRN	1	109275908	109275908	ENSG00000143126.7	Skin_Sun_Exposed_Lower_leg	0.550895	6593	FALSE
CVDIII	GRN	1	109275908	109275908	ENSG00000143126.7	Skin_Not_Sun_Exposed_Suprapubic	0.535735	8012	FALSE
CVDIII	GRN	10	71819125	71819125	ENSG00000107738.15	Ovary	0.521286	8016	FALSE
CVDII	HBEGF	10	63267383	63267383	ENSG00000148572.10	Cells_EBV-transformed_lymphocytes	0.749631	8003	FALSE
CVDII	HBEGF	10	63267383	63267383	ENSG00000148572.10	Skin_Not_Sun_Exposed_Suprapubic	0.709341	8012	FALSE
CVDII	HBEGF	10	63267383	63267383	ENSG00000171988.13	Cells_Transformed_fibroblasts	0.607113	8055	FALSE
CVDII	HO1	5	177409531	177409531	ENSG00000048140.13	Pancreas	0.720882	7276	FALSE
CVDII	HO1	5	177409531	177409531	ENSG00000113758.9	Esophagus_Mucosa	0.679909	5603	FALSE
CVDII	HO1	5	177409531	177409531	ENSG00000169223.10	Thyroid	0.634998	5282	FALSE
CVDII	HSP27	11	65169248	65169248	ENSG00000068831.14	Brain_Hippocampus	0.756013	6121	FALSE
CVDII	HSP27	11	65169248	65169248	ENSG00000110025.8	Stomach	0.752911	5486	FALSE
CVDII	HSP27	11	65169248	65169248	ENSG00000171219.8	Brain_Cerebellar_Hemisphere	0.716335	3947	FALSE
CVDII	HSP27	11	65169248	65169248	ENSG00000172977.8	Brain_Cortex	0.58184	4020	FALSE
CVDII	HSP27	11	65169248	65169248	ENSG00000162298.12	Vagina	0.558663	5008	FALSE
CVDII	HSP27	11	65169248	65169248	ENSG00000173327.3	Adrenal_Gland	0.555978	7852	FALSE
CVDII	HSP27	11	65169248	65169248	ENSG00000068831.14	Stomach	0.5355	3973	FALSE
CVDII	HSP27	11	65169248	65169248	ENSG00000110076.14	Ovary	0.527592	8016	FALSE
CVDIII	ICAM2	3	98698056	98698056	ENSG00000064225.8	Muscle_Skeletal	0.759613	8005	FALSE
CVDIII	ICAM2	9	133279427	133279427	ENSG00000125484.7	Stomach	0.664289	8639	FALSE
CVDIII	ICAM2	3	98698056	98698056	ENSG00000080819.2	Brain_Cerebellar_Hemisphere	0.635478	3947	FALSE
CVDIII	ICAM2	3	98698056	98698056	ENSG00000064225.8	Liver	0.575981	5147	FALSE
CVDIII	ICAM2	9	133279427	133279427	ENSG00000160271.10	Minor_Salivary_Gland	0.569313	8552	FALSE
CVDIII	ICAM2	9	133279427	133279427	ENSG00000196363.5	Brain_Amygdala	0.566554	10851	FALSE
CVDIII	IL17RA	4	49516377	49515999	ENSG00000075539.9	Brain_Hypothalamus	0.704645	8273	FALSE
CVDIII	IL17RA	4	49516377	49515999	ENSG00000109180.10	Artery_Coronary	0.516285	6555	FALSE
CVDII	IL18	2	32264782	32264782	ENSG00000091106.14	Lung	0.673837	4941	FALSE
CVDII	IL18	2	32264782	32264782	ENSG00000091106.14	Esophagus_Muscularis	0.63636	8553	FALSE
CVDII	IL18	2	32264782	32264782	ENSG00000091106.14	Artery_Tibial	0.610463	6337	FALSE
CVDII	IL18	2	32264782	32264782	ENSG00000021574.7	Spleen	0.56747	8642	FALSE
CVDIII	IL1RT1	3	98688089	98688089	ENSG00000064225.8	Muscle_Skeletal	0.752562	8005	FALSE
CVDIII	IL1RT1	3	98688089	98688089	ENSG00000080819.2	Brain_Cerebellar_Hemisphere	0.644588	3947	FALSE
CVDII	IL27	10	100049236	100049236	ENSG00000166135.9	Colon_Transverse	0.702653	6610	FALSE
CVDII	IL27	19	4236999	4236999	ENSG00000105248.11	Brain_Amygdala	0.63618	10851	FALSE
CVDII	IL27	19	4236999	4236999	ENSG00000105248.11	Brain_Cerebellar_Hemisphere	0.604841	3947	FALSE
CVDII	IL27	19	4236999	4236999	ENSG00000105248.11	Whole_Blood	0.596857	8276	FALSE
CVDII	IL27	19	4236999	4236999	ENSG00000185361.4	Brain_Cerebellar_Hemisphere	0.571857	3947	FALSE
META	LILRA5	1	196705584	196705584	ENSG00000116785.9	Colon_Sigmoid	0.797316	8021	FALSE
META	LILRA5	1	196705584	196705584	ENSG00000116785.9	Breast_Mammary_Tissue	0.794154	8003	FALSE
META	LILRA5	1	196705584	196705584	ENSG00000244414.2	Stomach	0.774592	5486	FALSE
META	LILRA5	1	196705584	196705584	ENSG00000244414.2	Brain_Substantia_nigra	0.708005	4494	FALSE
META	LILRA5	1	196705584	196705584	ENSG00000244414.2	Colon_Transverse	0.658567	5532	FALSE
META	LILRA5	1	196705584	196705584	ENSG00000134365.8	Nerve_Tibial	0.53786	8057	FALSE
CVDII	LPL	5	177409531	177409531	ENSG00000169258.6	Brain_Hypothalamus	0.796061	8273	FALSE
CVDII	LPL	4	186235350	186235350	ENSG00000109775.6	Whole_Blood	0.782392	8276	FALSE
CVDII	LPL	4	186235350	186235350	ENSG00000088926.9	Pituitary	0.771106	8058	FALSE
CVDII	LPL	5	177409531	177409531	ENSG00000048140.13	Pancreas	0.731663	7869	FALSE
CVDII	LPL	4	186235350	186235350	ENSG00000088926.9	Brain_Cortex	0.722726	4021	FALSE
CVDII	LPL	5	177409531	177409531	ENSG00000113758.9	Esophagus_Mucosa	0.684751	5603	FALSE
CVDII	LPL	5	177409531	177409531	ENSG00000169223.10	Thyroid	0.629132	5282	FALSE
CVDII	LPL	4	186235350	186235350	ENSG00000088926.9	Artery_Aorta	0.616958	8211	FALSE
CVDIII	MCP1	1	159205564	159205564	ENSG00000162728.4	Vagina	0.749566	8653	FALSE
CVDIII	MCP1	1	159205564	159205564	ENSG00000243284.1	Brain_Caudate_basal_ganglia	0.552716	6387	FALSE
CVDIII	MEPE	5	177415473	177415473	ENSG00000169223.10	Thyroid	0.653544	5282	FALSE
CVDIII	MEPE	5	177415473	177415473	ENSG00000048140.13	Pancreas	0.647267	8677	FALSE
CVDIII	MEPE	5	177415473	177415473	ENSG00000113758.9	Esophagus_Mucosa	0.593385	5603	FALSE
CVDIII	MPO	1	196662985	196662985	ENSG00000000971.11	Adipose_Visceral_Omentum	0.678138	5814	FALSE
CVDII	PAPPA	11	57389932	57473113	ENSG00000166793.6	Esophagus_Muscularis	0.577399	8553	FALSE
CVDII	PAPPA	11	57389932	57389932	ENSG00000172409.5	Brain_Frontal_Cortex_BA9	0.52138	4021	FALSE
CVDII	PDL2	4	186242458	186242458	ENSG00000088926.9	Pituitary	0.793463	8058	FALSE
CVDII	PDL2	4	186242458	186242458	ENSG00000109775.6	Whole_Blood	0.779173	8276	FALSE
CVDII	PDL2	4	186242458	186242458	ENSG00000088926.9	Brain_Cortex	0.768119	4021	FALSE
CVDII	PDL2	3	98687950	98687950	ENSG00000080819.2	Brain_Cerebellar_Hemisphere	0.698927	3947	FALSE
CVDII	PDL2	4	186242458	186242458	ENSG00000088926.9	Artery_Aorta	0.599679	8211	FALSE
CVDII	PIGR	19	48703998	48703998	ENSG00000142233.7	Brain_Putamen_basal_ganglia	0.797652	5971	FALSE
CVDII	PIGR	19	48703998	48703998	ENSG00000176920.10	Brain_Hippocampus	0.784864	5971	FALSE
CVDII	PIGR	19	48703998	48703998	ENSG00000142233.7	Ovary	0.782224	8016	FALSE
CVDII	PIGR	19	48703998	48703998	ENSG00000142233.7	Muscle_Skeletal	0.781537	8005	FALSE
CVDII	PIGR	19	48703998	48703998	ENSG00000176909.7	Brain_Nucleus_accumbens_basal_ganglia	0.766249	8642	FALSE
CVDII	PIGR	19	48703998	48703998	ENSG00000142233.7	Whole_Blood	0.759393	8276	FALSE
CVDII	PIGR	19	48703998	48703998	ENSG00000176909.7	Brain_Caudate_basal_ganglia	0.752859	8647	FALSE
CVDII	PIGR	19	48703998	48703998	ENSG00000176920.10	Brain_Hypothalamus	0.752556	8273	FALSE
CVDII	PIGR	19	48703998	48703998	ENSG00000176920.10	Breast_Mammary_Tissue	0.751707	8003	FALSE
CVDII	PIGR	19	48703998	48703998	ENSG00000176909.7	Brain_Cortex	0.741582	4021	FALSE
CVDII	PIGR	19	48703998	48703998	ENSG00000142233.7	Brain_Caudate_basal_ganglia	0.732779	8647	FALSE
CVDII	PIGR	19	48703998	48703998	ENSG00000105523.3	Minor_Salivary_Gland	0.705943	8652	FALSE
CVDII	PIGR	19	48703998	48703998	ENSG00000176909.7	Cells_Transformed_fibroblasts	0.701908	8055	FALSE
CVDII	PIGR	19	48703998	48703998	ENSG00000176909.7	Brain_Anterior_cingulate_cortex_BA24	0.663131	12662	FALSE
CVDII	PIGR	19	48703998	48703998	ENSG00000142233.7	Brain_Spinal_cord_cervical_c-1	0.652929	5148	FALSE
CVDII	PIGR	19	48703998	48703998	ENSG00000142233.7	Brain_Nucleus_accumbens_basal_ganglia	0.637089	6416	FALSE
CVDII	PIGR	19	48703998	48703998	ENSG00000142233.7	Brain_Cerebellum	0.630764	4020	FALSE
CVDII	PIGR	19	48703998	48703998	ENSG00000176909.7	Brain_Spinal_cord_cervical_c-1	0.625131	3242	FALSE
CVDII	PIGR	19	48703998	48703998	ENSG00000142233.7	Small_Intestine_Terminal_Ileum	0.61977	4448	FALSE
CVDII	PIGR	19	48703998	48703998	ENSG00000176920.10	Lung	0.583067	8276	FALSE
CVDII	PIGR	19	48703998	48703998	ENSG00000105447.8	Ovary	0.550345	8016	FALSE
CVDII	PIGR	19	48703998	48703998	ENSG00000126460.6	Pituitary	0.537413	8006	FALSE
CVDII	PIGR	19	48703998	48703998	ENSG00000104901.2	Brain_Spinal_cord_cervical_c-1	0.536597	4377	FALSE
CVDII	PIGR	19	48703998	48703998	ENSG00000142233.7	Stomach	0.522459	6331	FALSE
CVDII	PRELP	4	186248013	186248013	ENSG00000109775.6	Whole_Blood	0.792229	8276	FALSE
CVDII	PRELP	4	186248013	186248013	ENSG00000088926.9	Pituitary	0.78955	8058	FALSE
CVDII	PRELP	4	186248013	186248013	ENSG00000088926.9	Brain_Cortex	0.781196	4021	FALSE
CVDII	PRELP	4	186248013	186248013	ENSG00000088926.9	Artery_Aorta	0.633563	8211	FALSE
CVDII	PRSS27	19	48703417	48703417	ENSG00000176909.7	Brain_Frontal_Cortex_BA9	0.799381	4021	FALSE
CVDII	PRSS27	19	48703417	48703417	ENSG00000176909.7	Brain_Anterior_cingulate_cortex_BA24	0.794898	23047	FALSE
CVDII	PRSS27	19	48703417	48703417	ENSG00000176909.7	Cells_Transformed_fibroblasts	0.794546	8055	FALSE
CVDII	PRSS27	19	48703417	48703417	ENSG00000142233.7	Brain_Spinal_cord_cervical_c-1	0.772522	4105	FALSE
CVDII	PRSS27	19	48703417	48703417	ENSG00000176909.7	Brain_Cortex	0.708441	4020	FALSE
CVDII	PRSS27	19	48703417	48703417	ENSG00000104901.2	Brain_Spinal_cord_cervical_c-1	0.703533	3334	FALSE
CVDII	PRSS27	19	48703417	48703417	ENSG00000142233.7	Brain_Nucleus_accumbens_basal_ganglia	0.700061	6271	FALSE
CVDII	PRSS27	19	48703417	48703417	ENSG00000142233.7	Testis	0.678926	5599	FALSE
CVDII	PRSS27	19	48703417	48703417	ENSG00000142233.7	Brain_Cerebellum	0.666963	4020	FALSE
CVDII	PRSS27	19	48703417	48703417	ENSG00000142233.7	Muscle_Skeletal	0.6666	8005	FALSE
CVDII	PRSS27	19	48703417	48703417	ENSG00000142233.7	Adrenal_Gland	0.651961	4083	FALSE
CVDII	PRSS27	19	48703417	48703417	ENSG00000142233.7	Brain_Caudate_basal_ganglia	0.640188	4135	FALSE
CVDII	PRSS27	19	48703417	48703417	ENSG00000176920.10	Lung	0.635634	5148	FALSE
CVDII	PRSS27	19	48703417	48703417	ENSG00000176920.10	Brain_Hippocampus	0.634297	5801	FALSE
CVDII	PRSS27	19	48703417	48703417	ENSG00000105523.3	Minor_Salivary_Gland	0.616859	5011	FALSE
CVDII	PRSS27	19	48703417	48703417	ENSG00000176909.7	Brain_Spinal_cord_cervical_c-1	0.601945	3393	FALSE
CVDII	PRSS27	19	48703417	48703417	ENSG00000142233.7	Skin_Sun_Exposed_Lower_leg	0.593551	6593	FALSE
CVDII	PRSS27	19	48703417	48703417	ENSG00000142233.7	Brain_Hypothalamus	0.56378	8273	FALSE
CVDII	PRSS27	19	48703417	48703417	ENSG00000142233.7	Stomach	0.558051	8639	FALSE
CVDII	PRSS27	19	48703417	48703417	ENSG00000142233.7	Small_Intestine_Terminal_Ileum	0.550192	4214	FALSE
CVDII	PRSS27	19	48703417	48703417	ENSG00000142233.7	Artery_Tibial	0.521664	5366	FALSE
CVDII	PRSS27	19	48703417	48703417	ENSG00000105447.8	Ovary	0.518218	8016	FALSE
CVDII	PRSS27	19	48703417	48703417	ENSG00000176909.7	Brain_Caudate_basal_ganglia	0.517671	4066	FALSE
CVDIII	PRTN3	1	196733680	196733680	ENSG00000244414.2	Ovary	0.510473	8057	FALSE
CVDIII	PSPD	6	31365326	31365326	ENSG00000234745.5	Skin_Not_Sun_Exposed_Suprapubic	0.798606	4886	FALSE
CVDIII	PSPD	6	31365326	31365326	ENSG00000234745.5	Spleen	0.770677	8654	FALSE
CVDIII	PSPD	6	31365326	31365326	ENSG00000204592.5	Brain_Substantia_nigra	0.750379	4654	FALSE
CVDIII	PSPD	6	31365326	31365326	ENSG00000231852.2	Brain_Substantia_nigra	0.712404	5237	FALSE
CVDIII	PSPD	16	84369955	84369955	ENSG00000103187.6	Heart_Left_Ventricle	0.659165	11010	FALSE
CVDIII	PSPD	6	31365326	31365326	ENSG00000204439.3	Ovary	0.618626	8016	FALSE
CVDIII	PSPD	6	31365326	31365326	ENSG00000204569.5	Small_Intestine_Terminal_Ileum	0.594998	4214	FALSE
CVDIII	PSPD	16	84369955	84369955	ENSG00000064270.8	Brain_Spinal_cord_cervical_c-1	0.54013	4408	FALSE
CVDIII	PSPD	6	31365326	31365326	ENSG00000204560.5	Artery_Coronary	0.521593	6749	FALSE
CVDIII	RETN	1	196733680	196733680	ENSG00000244414.2	Brain_Amygdala	0.526877	10851	FALSE
CVDIII	RETN	1	196733680	196733680	ENSG00000244414.2	Ovary	0.515641	8057	FALSE
META	RNASE3	1	196727803	196727803	ENSG00000244414.2	Ovary	0.520095	8016	FALSE
CVDII	SCF	20	45916409	45916409	ENSG00000064601.12	Heart_Left_Ventricle	0.74572	18378	FALSE
CVDII	SCF	20	45916409	45916409	ENSG00000124257.6	Adipose_Subcutaneous	0.73136	5814	FALSE
CVDII	SCF	20	45916409	45916409	ENSG00000100979.10	Lung	0.730335	8622	FALSE
CVDII	SCF	20	45916409	45916409	ENSG00000149654.5	Vagina	0.66866	8653	FALSE
CVDII	SCF	20	45916409	45916409	ENSG00000149634.4	Adipose_Visceral_Omentum	0.614308	5982	FALSE
CVDII	SCF	20	45916409	45916409	ENSG00000064601.12	Small_Intestine_Terminal_Ileum	0.60117	4448	FALSE
CVDII	SCF	20	45916409	45916409	ENSG00000124145.5	Liver	0.53807	5147	FALSE
CVDIII	SELE	9	133266456	133266456	ENSG00000125484.7	Stomach	0.697414	8639	FALSE
CVDIII	SELE	9	133266456	133266456	ENSG00000160271.10	Minor_Salivary_Gland	0.569305	8552	FALSE
CVDIII	SELE	9	133266456	133266456	ENSG00000196363.5	Brain_Amygdala	0.53169	10851	FALSE
CVDIII	SELP	9	133263362	133263362	ENSG00000125484.7	Stomach	0.708307	4893	FALSE
CVDIII	SELP	9	133263362	133263362	ENSG00000196363.5	Brain_Amygdala	0.54166	10851	FALSE
META	SUMF2	8	9329732	9329732	ENSG00000173273.11	Liver	0.683681	7877	FALSE
CVDII	THPO	4	186248013	186248013	ENSG00000088926.9	Brain_Cortex	0.791905	4021	FALSE
CVDII	THPO	4	186248013	186248013	ENSG00000088926.9	Pituitary	0.760006	8058	FALSE
CVDII	THPO	4	186248013	186248013	ENSG00000088926.9	Artery_Aorta	0.676459	8211	FALSE
CVDIII	TNFRSF10C	19	43648948	43648948	ENSG00000011422.7	Small_Intestine_Terminal_Ileum	0.7989	4986	FALSE
CVDIII	TNFRSF10C	19	43648948	43648948	ENSG00000267680.1	Brain_Substantia_nigra	0.635114	6702	FALSE
CVDIII	TNFRSF10C	19	43648948	43648948	ENSG00000062370.12	Brain_Anterior_cingulate_cortex_BA24	0.624839	13125	FALSE
CVDIII	TNFRSF10C	19	43648948	43648948	ENSG00000256294.3	Breast_Mammary_Tissue	0.556844	8003	FALSE
CVDIII	TNFRSF14	22	32768723	32768723	ENSG00000100234.11	Thyroid	0.709921	5282	FALSE
META	TYMP	4	186243195	186243195	ENSG00000109775.6	Whole_Blood	0.780455	8276	FALSE
META	TYMP	4	186243195	186243195	ENSG00000088926.9	Pituitary	0.77725	8058	FALSE
META	TYMP	4	186243195	186243195	ENSG00000088926.9	Brain_Cortex	0.714467	4020	FALSE
META	TYMP	4	186243195	186243195	ENSG00000088926.9	Artery_Aorta	0.589617	8211	FALSE
META	TYRO3	9	133266900	133266900	ENSG00000171102.10	Heart_Left_Ventricle	0.692491	15445	FALSE
META	TYRO3	9	133266900	133266900	ENSG00000175164.9	Skin_Sun_Exposed_Lower_leg	0.657649	6593	FALSE
META	TYRO3	9	133266900	133266900	ENSG00000175164.9	Brain_Hippocampus	0.61465	5801	FALSE
META	TYRO3	9	133266900	133266900	ENSG00000148300.7	Heart_Atrial_Appendage	0.581624	5565	FALSE
META	TYRO3	9	133266900	133266900	ENSG00000160293.12	Pituitary	0.571978	8006	FALSE
META	TYRO3	9	133266900	133266900	ENSG00000160293.12	Brain_Nucleus_accumbens_basal_ganglia	0.507387	7533	FALSE
META	TYRO3	9	133266900	133266900	ENSG00000175164.9	Uterus	0.505477	4901	FALSE
CVDIII	UPA	19	43670289	43670289	ENSG00000159905.10	Skin_Not_Sun_Exposed_Suprapubic	0.626828	8012	FALSE
CVDIII	UPA	19	43670289	43670289	ENSG00000176531.6	Brain_Substantia_nigra	0.579629	4474	FALSE
CVDIII	UPA	19	43670289	43670289	ENSG00000011422.7	Heart_Left_Ventricle	0.572093	12497	FALSE
CVDII	VSIG2	19	5840608	5840608	ENSG00000174917.4	Brain_Frontal_Cortex_BA9	0.637959	4021	FALSE
CVDIII	VWF	9	133274084	133274084	ENSG00000175164.9	Liver	0.598347	4940	FALSE
CVDIII	VWF	9	133274084	133274084	ENSG00000175164.9	Brain_Cerebellar_Hemisphere	0.555162	3947	FALSE
CVDIII	VWF	9	133274084	133274084	ENSG00000175164.9	Heart_Atrial_Appendage	0.536543	5955	FALSE
