# Supplementary material for: Identifying causal serum protein–cardiometabolic trait relationships using whole genome sequencing
Source: Hum Mol Genet. 2022 Nov 9;32(8):1266–75. doi: 10.1093/hmg/ddac275 (PMC10077504; doi:10.1093/hmg/ddac275)
Supplement: Supplementary_Table_12_ddac275 [file supplementary_table_12_ddac275.xlsx]

## Sheet: DrugBank
Supplementary Table 12. Drug target evaluation of proteins with detected pQTLs. Sheet 1: Data from the DrugBank database; Sheet 2: Data from OpenTargets.
DrugBank_id	target_id	uniprot	protein	Ensembl_gene	target_name	known_action	position	other_keys	type	drug_name	description
DB00608	BE0000982	Q9BYF1	ACE2	ACE2	Angiotensin-converting enzyme 2	unknown	11	APRD00468	small molecule	Chloroquine	Chloroquine is an aminoquinolone derivative first developed in the 1940s for the treatment of malaria.[A191655] It was the drug of choice to treat malaria until the development of newer antimalarials such as [pyrimethamine], [artemisinin], and [mefloquine].[A191787] Chloroquine and its derivative [hydroxychloroquine] have since been repurposed for the treatment of a number of other conditions inc…
DB01611	BE0000982	Q9BYF1	ACE2	ACE2	Angiotensin-converting enzyme 2	unknown	9		small molecule	Hydroxychloroquine	Hydroxychloroquine is a racemic mixture consisting of an R and S enantiomer.[A183047] Hydroxychloroquine is an aminoquinoline like [chloroquine].[L8072] It is a commonly prescribed medication in the treatment of uncomplicated malaria, rheumatoid arthritis, chronic discoid lupus erythematosus, and systemic lupus erythematosus.[L8072] Hydroxychloroquine is also used for the prophylaxis of malaria i…
DB05203	BE0000982	Q9BYF1	ACE2	ACE2	Angiotensin-converting enzyme 2	unknown			small molecule	SPP1148	SPP1148, the most promising compound from a new series of renin inhibitors for the treatment of hypertension and related end-organ disease.
DB15643	BE0000982	Q9BYF1	ACE2	ACE2	Angiotensin-converting enzyme 2	unknown	1		small molecule	N-(2-Aminoethyl)-1-aziridineethanamine	First described in the literature in 2004, N-(2-Aminoethyl)-1-aziridineethanamine is an experimental angiotensin converting enzyme 2 inhibitor investigated for its use in treating cardiovascular disease and its activity against Severe Acute Respiratory Syndrome (SARS).[A192426]>
DB04967	BE0002414	P27695	APEX1	APEX1	DNA-(apurinic or apyrimidinic site) lyase	yes			small molecule	Lucanthone	One of the schistosomicides, it has been replaced largely by hycanthone and more recently praziquantel. (From Martindale The Extrapharmacopoeia, 30th ed., p46). It is currently being tested as a radiation sensitizer.
DB01593	BE0009092	P51693	APLP1	APLP1	Amyloid-like protein 1	unknown	121		small molecule	Zinc	A metallic element of atomic number 30 and atomic weight 65.38. It is a necessary trace element in the diet, forming an essential part of many enzymes, and playing an important role in protein synthesis and in cell division. Zinc deficiency is associated with anemia, short stature, hypogonadism, impaired wound healing, and geophagia. It is identified by the symbol _Zn_ [L2098].>>A newer study sug…
DB09130	BE0009092	P51693	APLP1	APLP1	Amyloid-like protein 1	unknown	172		small molecule	Copper	Copper is a transition metal and a trace element in the body. It is important to the function of many enzymes including cytochrome c oxidase, monoamine oxidase and superoxide dismutase [FDA Label]. Copper is commonly used in contraceptive intrauterine devices (IUD) [L801].
DB14487	BE0009092	P51693	APLP1	APLP1	Amyloid-like protein 1	unknown	121	DBSALT001308	small molecule	Zinc acetate
DB14533	BE0009092	P51693	APLP1	APLP1	Amyloid-like protein 1	unknown	111	DBSALT001307	small molecule	Zinc chloride	Zinc chloride is a solution of ions indicated for use in total parenteral nutrition to maintain zinc levels and prevent deficiency syndromes.[L14189]>>Zinc chloride was granted FDA approval before 26 June 1986.[L14189]
DB14548	BE0009092	P51693	APLP1	APLP1	Amyloid-like protein 1	unknown	88		small molecule	Zinc sulfate, unspecified form
DB00973	BE0001078	P15144	APN	ANPEP	Aminopeptidase N	unknown	9	APRD00619	small molecule	Ezetimibe	Ezetimibe is a lipid-lowering compound that inhibits intestinal cholesterol and phytosterol absorption. The discovery and research of this drug began in the early 1990s, after the intravenous administration of radiolabelled ezetimibe in rats revealed that it was being localized within enterocytes of the intestinal villi - this prompted studies investigating the effect of ezetimibe on intestinal c…
DB06196	BE0001078	P15144	APN	ANPEP	Aminopeptidase N	unknown			small molecule	Icatibant	Icatibant (Firazyr) is a synthetic peptidomimetic drug consisting of ten amino acids, and acts as an effective and specific antagonist of bradykinin B2 receptors. It has been approved in the EU for use in hereditary angioedema, and is under investigation for a number of other conditions in which bradykinin is thought to play a significant role. Icatibant currently has orphan drug status in the Un…
DB12010	BE0009412	P30530	AXL	AXL	Tyrosine-protein kinase receptor UFO	unknown	68		small molecule	Fostamatinib	Fostamatinib has been investigated for the treatment and basic science of Rheumatoid Arthritis and Immune Thrombocytopenic Purpura (ITP). It was approved on April 17, 2018 under the trade name Tavalisse for use in ITP [L2644,FDA Label]. Fostamatinib has also been granted orphan drug status by the FDA [L2644].
DB12141	BE0009412	P30530	AXL	AXL	Tyrosine-protein kinase receptor UFO	yes	9		small molecule	Gilteritinib	Gilteritinib, also known as ASP2215, is a small molecule part of the FLT3 tyrosine kinase inhibitors that presented a greater selectivity and potency when compared with other agents from this group.[A40036] It is a pyrazinecarboxamide derivative that showed high selectivity to FLT3 preventing the c-Kit -driven myelosuppression observed in other therapies.[A40044] Gilteritinib was developed by Ast…
DB00909	BE0003626	P35218	CA5A	CA5A	Carbonic anhydrase 5A, mitochondrial	unknown	19	APRD00004	small molecule	Zonisamide	Zonisamide is a sulfonamide anticonvulsant approved for use as an adjunctive therapy in adults with partial-onset seizures. Zonisamide may be a carbonic anhydrase inhibitor although this is not one of the primary mechanisms of action. Zonisamide may act by blocking repetitive firing of voltage-gated sodium channels leading to a reduction of T-type calcium channel currents, or by binding allosteri…
DB01194	BE0003626	P35218	CA5A	CA5A	Carbonic anhydrase 5A, mitochondrial	unknown	4	APRD00475	small molecule	Brinzolamide	Brinzolamide is a highly specific, non-competitive, reversible carbonic anhydrase inhibitor. Carbonic anhydrase (CA) is an enzyme found in many tissues of the body including the eye. It catalyzes the reversible reaction involving the hydration of carbon dioxide and the dehydration of carbonic acid. In humans, carbonic anhydrase exists as a number of isoenzymes, the most active being carbonic anhy…
DB03385	BE0003626	P35218	CA5A	CA5A	Carbonic anhydrase 5A, mitochondrial	unknown		EXPT00221	small molecule	4-Methylimidazole
DB08846	BE0003626	P35218	CA5A	CA5A	Carbonic anhydrase 5A, mitochondrial	unknown	9	DB08468	small molecule	Ellagic acid	Ellagic acid is present in several fruits such as cranberries, strawberries, raspberries, and pomegranates. In pomegranates, there are several therapeutic compounds but ellagic acid is the most active and abundant. Ellagic acid is also present in vegetables. Ellagic acid is an investigational drug studied for treatment of Follicular Lymphoma (phase 2 trial), protection from brain injury of intrau…
DB00282	BE0001162	P42574	CASP3	CASP3	Caspase-3	unknown	4	APRD01161	small molecule	Pamidronic acid	Pamidronic acid is a second generation, nitrogen containing bisphosphonate similar to [neridronic acid] and [alendronic acid].[A203111] Pamidronic acid was first described in the literature in 1977.[A203267] The second generation bisphosphonates are less common as third generation bisphosphonates, such as [ibandronic acid], [zoledronic acid], [minodronic acid], and [risedronic acid] are becoming …
DB00945	BE0001162	P42574	CASP3	CASP3	Caspase-3	unknown	16	APRD00264;EXPT00475	small molecule	Acetylsalicylic acid	Also known as _Aspirin_, acetylsalicylic acid (ASA) is a commonly used drug for the treatment of pain and fever due to various causes. Acetylsalicylic acid has both anti-inflammatory and antipyretic effects. This drug also inhibits platelet aggregation and is used in the prevention of blood clots stroke, and myocardial infarction (MI) [FDA label]. >>Interestingly, the results of various studies h…
DB01017	BE0001162	P42574	CASP3	CASP3	Caspase-3	unknown	12	APRD00547	small molecule	Minocycline	Minocycline was first described in the literacture in 1966.[A190681] It is a second generation tetracycline antibiotic that is active against gram-negative and gram-positive bacteria.[A190723] Like other semisynthetic tetracyclines, minocycline has modifications to carbons 7-9 on the D ring to generate higher efficacy than previous tetracyclines.[A190723]>>Minocycline was granted FDA approval on …
DB03124	BE0001162	P42574	CASP3	CASP3	Caspase-3	unknown		EXPT00045	small molecule	5-[4-(1-Carboxymethyl-2-Oxo-Propylcarbamoyl)-Benzylsulfamoyl]-2-Hydroxy-Benzoic Acid
DB05408	BE0001162	P42574	CASP3	CASP3	Caspase-3	unknown			small molecule	Emricasan	Emricasan is the first caspase inhibitor tested in human which has received orphan drug status by FDA. It is developed by Pfizer and made in such a way that it protects liver cells from excessive apoptosis.
DB06255	BE0001162	P42574	CASP3	CASP3	Caspase-3	unknown	2		small molecule	Incadronic acid	Incadronate, or YM-175,[A202769] is a nitrogen containing bisphosphonate. Along with being investigated to treat hypercalcemia of malignancy,[A202862] it has also been investigated in the treatment of myeloma, leukemia, and other cancers.[A14426,A14431,A14427,A202769]>>Incadronic acid was first described in the literature in 1991.[A202289]
DB06862	BE0001162	P42574	CASP3	CASP3	Caspase-3	unknown	1		small molecule	2-HYDROXY-5-(2-MERCAPTO-ETHYLSULFAMOYL)-BENZOIC ACID
DB07696	BE0001162	P42574	CASP3	CASP3	Caspase-3	unknown	1		small molecule	methyl (3S)-3-[(tert-butoxycarbonyl)amino]-4-oxopentanoate
DB08213	BE0001162	P42574	CASP3	CASP3	Caspase-3	unknown	1		small molecule	1-METHYL-5-(2-PHENOXYMETHYL-PYRROLIDINE-1-SULFONYL)-1H-INDOLE-2,3-DIONE
DB08229	BE0001162	P42574	CASP3	CASP3	Caspase-3	unknown	1		small molecule	[N-(3-dibenzylcarbamoyl-oxiranecarbonyl)-hydrazino]-acetic acid
DB08251	BE0001162	P42574	CASP3	CASP3	Caspase-3	unknown	1		small molecule	4-[5-(2-CARBOXY-1-FORMYL-ETHYLCARBAMOYL)-PYRIDIN-3-YL]-BENZOIC ACID
DB08497	BE0001162	P42574	CASP3	CASP3	Caspase-3	unknown	1		small molecule	(1S)-2-oxo-1-phenyl-2-[(1,3,4-trioxo-1,2,3,4-tetrahydroisoquinolin-5-yl)amino]ethyl acetate
DB08498	BE0001162	P42574	CASP3	CASP3	Caspase-3	unknown	1		small molecule	(1S)-1-(3-chlorophenyl)-2-oxo-2-[(1,3,4-trioxo-1,2,3,4-tetrahydroisoquinolin-5-yl)amino]ethyl acetate
DB08499	BE0001162	P42574	CASP3	CASP3	Caspase-3	unknown	1		small molecule	N-[3-(2-fluoroethoxy)phenyl]-N'-(1,3,4-trioxo-1,2,3,4-tetrahydroisoquinolin-6-yl)butanediamide
DB13751	BE0001162	P42574	CASP3	CASP3	Caspase-3	yes	6		small molecule	Glycyrrhizic acid	Glycyrrhizic acid is extracted from the root of the licorice plant; _Glycyrrhiza glabra_.[F79] It is a triterpene glycoside with glycyrrhetinic acid that possesses a wide range of pharmacological and biological activities. When extracted from the plant, it can be obtained in the form of ammonium glycyrrhizin and mono-ammonium glycyrrhizin.[T204] Glycyrrhizic acid has been developed in Japan and C…
DB05364	BE0002471	P10147	CCL3	CCL3	C-C motif chemokine 3	unknown			small molecule	ROX-888	ROX-888 is ROXRO's lead compound which is currently in Phase 3 trials for the treatment of acute pain, including post-operative pain.
DB05389	BE0003375	Q86VB7	CD163	CD163	Scavenger receptor cysteine-rich type 1 protein M130	unknown			small molecule	Tetrachlorodecaoxide	WF10 is a chlorite-based, immunomodulating drug is developed by Nuvo Research Inc. Certain preclinical evidence and clinical pilot data suggest that WF10 may be effective in treating certain cancers. The Corporation believes the research to-date demonstrates that WF10 acts on macrophages (a type of white blood cell) by modulating the balance between inflammation and phagocytosis, a state in which…
DB00098	BE0003488	P01730	CD4	CD4	T-cell surface glycoprotein CD4	yes	5	BTD00040;BIOD00040	biotech	Antithymocyte immunoglobulin (rabbit)	Rabbit anti-thymocyte globulin. Thymoglobulin is a polyclonal antibody that suppresses certain types of immune cells responsible for acute organ rejection in transplant patients. Thymoglobulin is a mixture of antibodies intended to bind to various cell surface antigens. The most common mode of action of Thymoglobulin is via selective depletion of T-cells.
DB06241	BE0003488	P01730	CD4	CD4	T-cell surface glycoprotein CD4	unknown			biotech	Clenoliximab	Clenoliximab is a chimeric monoclonal antibody from _Macaca irus_ against CD4 which acts as an immunomodulator. It has investigated for the treatment of rheumatoid arthritis.
DB12698	BE0003488	P01730	CD4	CD4	T-cell surface glycoprotein CD4	unknown		DB05435	biotech	Ibalizumab	Ibalizumab (also known as _ibalizumab-uiyk_ and formerly known as TNX-355) is a monoclonal antibody that binds to CD4 receptors on the surface of CD4-positive cells, preventing HIV particle entry into the lymphocytes. It is an advanced and current antibody in development for the treatment of HIV/AIDS. It has been developed by Taimed biologics and Theratechnologies [L1558, L1554].>>This drug was a…
DB00480	BE0003403	P33151	CDH5	CDH5	Cadherin-5	unknown	3	APRD01303	small molecule	Lenalidomide	Lenalidomide (initially known as CC-5013 and marketed as Revlimid¬Æ by Celgene) is a derivative of thalidomide introduced in 2004. It was initially intended as a treatment for multiple myeloma, for which thalidomide is an accepted therapeutic modality, but has also shown efficacy in the hematological disorders known as the myelodysplastic syndromes. FDA approved on December 27, 2005.
DB05685	BE0003403	P33151	CDH5	CDH5	Cadherin-5	unknown			biotech	FX06	FX06 is a naturally occurring peptide derived from the neo-N-terminus of fibrin (Bbeta(15-42)). It prevents leukocyte migration through the gap junctions of endothelial cells. FX06 has proven safe in acute and subchronic toxicological studies and recently entered clinical development. It is being developed by Fibrex Medical Inc.
DB03109	BE0001058	Q13231	CHIT1	CHIT1	Chitotriosidase-1	unknown		EXPT02281	small molecule	2-acetylamino-2-deoxy-b-D-allopyranose
DB03539	BE0001058	Q13231	CHIT1	CHIT1	Chitotriosidase-1	unknown		EXPT02280	small molecule	2-(Acetylamino)-2-Deoxy-6-O-Methyl-Alpha-D-Allopyranose
DB03632	BE0001058	Q13231	CHIT1	CHIT1	Chitotriosidase-1	unknown		EXPT02754	small molecule	Argifin
DB04350	BE0001058	Q13231	CHIT1	CHIT1	Chitotriosidase-1	unknown		EXPT02785	small molecule	Argadin
DB04404	BE0001058	Q13231	CHIT1	CHIT1	Chitotriosidase-1	unknown		EXPT00509	small molecule	Allosamizoline
DB02494	BE0003753	P15085	CPA1	CPA1	Carboxypeptidase A1	unknown	16	EXPT01733	small molecule	(S)-3-phenyllactic acid
DB02652	BE0003753	P15085	CPA1	CPA1	Carboxypeptidase A1	unknown	1	EXPT02026	small molecule	L-[(N-Hydroxyamino)Carbonyl]Phenylalanine
DB03012	BE0003753	P15085	CPA1	CPA1	Carboxypeptidase A1	unknown	1	EXPT01063	small molecule	Phenylalanine-N-Sulfonamide
DB03201	BE0003753	P15085	CPA1	CPA1	Carboxypeptidase A1	unknown		EXPT01139	small molecule	D-Cysteine	A thiol-containing non-essential amino acid that is oxidized to form CYSTINE.
DB03441	BE0003753	P15085	CPA1	CPA1	Carboxypeptidase A1	unknown	1	EXPT00709	small molecule	2-Benzyl-3-Iodopropanoic Acid
DB04058	BE0003753	P15085	CPA1	CPA1	Carboxypeptidase A1	unknown	1	EXPT01885	small molecule	N-Carbamoylphenylalanine
DB04316	BE0003753	P15085	CPA1	CPA1	Carboxypeptidase A1	unknown	1	EXPT01884	small molecule	D-[(N-Hydroxyamino)Carbonyl]Phenylalanine
DB06924	BE0003753	P15085	CPA1	CPA1	Carboxypeptidase A1	unknown	1		small molecule	(2R)-2-benzyl-3-nitropropanoic acid
DB07351	BE0003753	P15085	CPA1	CPA1	Carboxypeptidase A1	unknown	1		small molecule	O-(((1R)-((N-(PHENYL-METHOXY-CARBONYL)-ALANYL)-AMINO)METHYL)HYDROXYPHOSPHINYL)3-L-PHENYLLACTATE
DB07484	BE0003753	P15085	CPA1	CPA1	Carboxypeptidase A1	unknown	1		small molecule	(2R)-4,4-dihydroxy-5-nitro-2-(phenylmethyl)pentanoic acid
DB07506	BE0003753	P15085	CPA1	CPA1	Carboxypeptidase A1	unknown	1		small molecule	L-BENZYLSUCCINIC ACID
DB08368	BE0003753	P15085	CPA1	CPA1	Carboxypeptidase A1	unknown	1		small molecule	OCTANE-1,3,5,7-TETRACARBOXYLIC ACID
DB08762	BE0003753	P15085	CPA1	CPA1	Carboxypeptidase A1	unknown	1		small molecule	O-(((1R)-((N-PHENYLMETHOXYCARBONYL-L-ALANYL)AMINO)ETHYL)HYDROXYPHOSPHONO)-L-BENZYLACETIC ACID
DB04272	BE0003257	P15086	CPB1	CPB1	Carboxypeptidase B	unknown		EXPT00922	small molecule	Citric acid	A key intermediate in metabolism. It is an acid compound found in citrus fruits. The salts of citric acid (citrates) can be used as anticoagulants due to their calcium chelating ability.>>Citric acid was one of active ingredients in Phexxi, a non-hormonal contraceptive agent that was approved by the FDA on May 2020.[L14120]
DB04723	BE0003257	P15086	CPB1	CPB1	Carboxypeptidase B	unknown			small molecule	2-(3-GUANIDINOPHENYL)-3-MERCAPTOPROPANOIC ACID
DB06835	BE0003257	P15086	CPB1	CPB1	Carboxypeptidase B	unknown	1		small molecule	(2S)-2-[3-(AMINOMETHYL)PHENYL]-3-{(S)-HYDROXY[(1R)-2-METHYL-1-{[(2-PHENYLETHYL)SULFONYL]AMINO}PROPYL]PHOSPHORYL}PROPANOIC ACID
DB06921	BE0003257	P15086	CPB1	CPB1	Carboxypeptidase B	unknown	1		small molecule	(2S)-2-[3-(AMINOMETHYL)PHENYL]-3-[(R)-HYDROXY{(1R)-2-METHYL-1-[(PHENYLSULFONYL)AMINO]PROPYL}PHOSPHORYL]PROPANOIC ACID
DB07136	BE0003257	P15086	CPB1	CPB1	Carboxypeptidase B	unknown	1		small molecule	BX-528
DB07157	BE0003257	P15086	CPB1	CPB1	Carboxypeptidase B	unknown	1		small molecule	(5R,6S,8S)-8-[3-(AMINOMETHYL)PHENYL]-6-HYDROXY-5-ISOPROPYL-3-OXO-1-PHENYL-2,7-DIOXA-4-AZA-6-PHOSPHANONAN-9-OIC ACID 6-OXIDE
DB07182	BE0003257	P15086	CPB1	CPB1	Carboxypeptidase B	unknown	1		small molecule	(2S)-2-(3-Carbamimidamidophenyl)-3-[hydroxy(3-phenylpropyl)phosphoryl]propanoic acid
DB07269	BE0003257	P15086	CPB1	CPB1	Carboxypeptidase B	unknown	1		small molecule	(2S)-2-[3-(AMINOMETHYL)PHENYL]-3-[(R)-[(1R)-1-{[(BENZYLOXY)CARBONYL]AMINO}-2-METHYLPROPYL](HYDROXY)PHOSPHORYL]PROPANOIC ACID
DB09131	BE0008992	P04080	CSTB	CSTB	Cystatin-B	unknown	2		small molecule	Cupric Chloride	Cupric chloride, for injection, is a sterile, nonpyrogenic solution intended for use as an additive to solutions for Total Parenteral Nutrition (TPN).
DB00071	BE0000941	P07339	CTSD	CTSD	Cathepsin D	unknown	7	BTD00031;BIOD00031	biotech	Insulin pork	Insulin isolated from pig pancreas. Composed of alpha and beta chains, processed from pro-insulin. Forms a hexameric structure.
DB02216	BE0000941	P07339	CTSD	CTSD	Cathepsin D	unknown		EXPT01076;EXPT02919	small molecule	S-Methylcysteine
DB03028	BE0000941	P07339	CTSD	CTSD	Cathepsin D	unknown		EXPT03110	small molecule	1h-Benoximidazole-2-Carboxylic Acid
DB03096	BE0000941	P07339	CTSD	CTSD	Cathepsin D	unknown		EXPT01341	small molecule	2-Morpholinoethylamine
DB07542	BE0000941	P07339	CTSD	CTSD	Cathepsin D	unknown	1		small molecule	5-AMINO-6-CYCLOHEXYL-4-HYDROXY-2-ISOBUTYL-HEXANOIC ACID
DB08740	BE0000941	P07339	CTSD	CTSD	Cathepsin D	unknown	1		small molecule	CYCLOHEXYLMETHYL-2,3-DIHYDROXY-5-METHYL-HEXYLAMIDE
DB02140	BE0003970	P09668	CTSH	CTSH	Pro-cathepsin H	unknown	1	EXPT00812	small molecule	N1-(1-Dimethylcarbamoyl-2-Phenyl-Ethyl)-2-Oxo-N4-(2-Pyridin-2-Yl-Ethyl)-Succinamide
DB03120	BE0003970	P09668	CTSH	CTSH	Pro-cathepsin H	unknown		EXPT03125	small molecule	p-Toluenesulfonic acid
DB04126	BE0003970	P09668	CTSH	CTSH	Pro-cathepsin H	unknown	2	EXPT01318	small molecule	N-[1-Hydroxycarboxyethyl-Carbonyl]Leucylamino-2-Methyl-Butane
DB08526	BE0003970	P09668	CTSH	CTSH	Pro-cathepsin H	unknown	1		small molecule	CARBOBENZYLOXY-(L)-LEUCINYL-(L)LEUCINYL METHOXYMETHYLKETONE
DB00114	BE0002151	P20711	DDC	DDC	Aromatic-L-amino-acid decarboxylase	unknown	37	NUTR00045	small molecule	Pyridoxal phosphate	This is the active form of vitamin B6 serving as a coenzyme for synthesis of amino acids, neurotransmitters (serotonin, norepinephrine), sphingolipids, aminolevulinic acid. During transamination of amino acids, pyridoxal phosphate is transiently converted into pyridoxamine phosphate (pyridoxamine).
DB00190	BE0002151	P20711	DDC	DDC	Aromatic-L-amino-acid decarboxylase	yes		APRD00160	small molecule	Carbidopa	Carbidopa presents a chemical denomination of N-amino-alpha-methyl-3-hydroxy-L-tyrosine monohydrate. It potently inhibits aromatic amino acid decarboxylase (DDC) and due to its chemical properties, it does not cross the blood-brain barrier. Due to its activity, carbidopa is always administered concomitantly with [levodopa]. An individual formulation containing solely carbidopa was generated to tr…
DB00968	BE0002151	P20711	DDC	DDC	Aromatic-L-amino-acid decarboxylase	unknown	2	APRD01106	small molecule	Methyldopa	An alpha-2 adrenergic agonist that has both central and peripheral nervous system effects. Its primary clinical use is as an antihypertensive agent. [PubChem]
DB12783	BE0002151	P20711	DDC	DDC	Aromatic-L-amino-acid decarboxylase	yes	1		small molecule	Benserazide	When levodopa is used by itself as a therapy for treating Parkinson's disease, its ubiquitous metabolism into dopamine is responsible for a resultant increase in the levels of circulating dopamine in the blood and to various extracerebral tissues. This can result in a number of side effects like nausea, vomiting, or even cardiac arrhythmias that may diminish patient adherence [F2, L2553]. A decar…
DB02726	BE0004550	P09104	ENO2	ENO2	Gamma-enolase	unknown		EXPT02567;DB02389	small molecule	2-Phosphoglycolic Acid
DB05319	BE0002446	P16422	EPCAM	EPCAM	Epithelial cell adhesion molecule	unknown			biotech	Oportuzumab monatox	VB4-845 is studied in the treatment of certain types of head and neck cancer. VB4-845 is made by linking a monoclonal antibody fragment to a toxic protein that may kill cancer cells. VB4-845 is a fusion protein containing humanized scFv specific for the epithelial cell adhesion molecule, Ep-CAM, a tumor cell-associated target highly expressed on carcinoma cells of epithelial origin and a truncate…
DB05831	BE0002446	P16422	EPCAM	EPCAM	Epithelial cell adhesion molecule	unknown			small molecule	ING-1	ING-1 is a high-affinity, human engineered trade mark monoclonal antibody that recognizes a 40 kilodalton epithelial cell adhesion molecule (EpCAM) glycoprotein that is expressed in high levels on most adenocarcinomas. It is an attractive target for immunotherapy.
DB06607	BE0002446	P16422	EPCAM	EPCAM	Epithelial cell adhesion molecule	no	1		biotech	Catumaxomab	Catumaxumab is a trifunctional monoclonal antibody developed for use in cancer treatment. It has affinity for T-cells, accessory immune cells, and cancer cells. Catumaxumab was initially authorized for market by the European Medicines Agency in April 2009 for the treatment of malignant ascites [L1122]. Its market authorization was withdrawn in the EU in June 2017 at the manufacturer's request due…
DB09336	BE0002446	P16422	EPCAM	EPCAM	Epithelial cell adhesion molecule	yes	1		small molecule	Technetium Tc-99m nofetumomab merpentan	Technetium Tc-99m nofetumomab merpentan (Tc-99m nm) consists of a Fab fragment of an IgG2b of the pancarcinoma murine antibody NR-LU-10.[A32115] The NR-LU-10 antibody is directed against a 40 kDa glycoprotein antigen expressed in a variety of cancers and some normal tissues.[FDA label] Tc-99m nm was developed by Boehringer Ingelheim Pharma KG and FDA approved on September 14, 1992. It was after d…
DB11075	BE0002446	P16422	EPCAM	EPCAM	Epithelial cell adhesion molecule	unknown	1		small molecule	Hypromellose	Hypromellose, or hydroxypropyl methylcellulose (HPMC) [L1812], is a semisynthetic, inert, and viscoelastic polymer that forms a colloid solution when dissolved in water. It acts as a thickening agent, coating polymer, bioadhesive, solubility enhancer in solid dispersions, and binder in the process of granulation and in modified release formulations [A24840]. It is a commonly used as a delivery co…
DB01254	BE0002453	P54760	EPHB4	EPHB4	Ephrin type-B receptor 4	unknown	23		small molecule	Dasatinib	Dasatinib is an oral dual BCR/ABL and Src family tyrosine kinase inhibitor approved for use in patients with chronic myelogenous leukemia (CML). The main targets of Dasatinib, are BCRABL, SRC, Ephrins and GFR.
DB07249	BE0002453	P54760	EPHB4	EPHB4	Ephrin type-B receptor 4	unknown	1		small molecule	N-(5-chloro-1,3-benzodioxol-4-yl)-6-methoxy-7-(3-piperidin-1-ylpropoxy)quinazolin-4-amine
DB07250	BE0002453	P54760	EPHB4	EPHB4	Ephrin type-B receptor 4	unknown	1		small molecule	N'-(5-CHLORO-1,3-BENZODIOXOL-4-YL)-N-(3,4,5- TRIMETHOXYPHENYL)PYRIMIDINE-2,4-DIAMINE
DB07251	BE0002453	P54760	EPHB4	EPHB4	Ephrin type-B receptor 4	unknown	1		small molecule	N'-(3-CHLORO-4-METHOXY-PHENYL)-N-(3,4,5-TRIMETHOXYPHENYL)-1,3,5-TRIAZINE-2,4-DIAMINE
DB07252	BE0002453	P54760	EPHB4	EPHB4	Ephrin type-B receptor 4	unknown	1		small molecule	3-({4-[(5-chloro-1,3-benzodioxol-4-yl)amino]pyrimidin-2-yl}amino)benzenesulfonamide
DB07253	BE0002453	P54760	EPHB4	EPHB4	Ephrin type-B receptor 4	unknown	1		small molecule	N'-(5-chloro-1,3-benzodioxol-4-yl)-N-(3-methylsulfonylphenyl)pyrimidine-2,4-diamine
DB07254	BE0002453	P54760	EPHB4	EPHB4	Ephrin type-B receptor 4	unknown	1		small molecule	N-[3-[[4-[(5-CHLORO-1,3-BENZODIOXOL-4-YL)AMINO]PYRIMIDIN-2-YL]AMINO]PHENYL]METHANESULFONAMIDE
DB07255	BE0002453	P54760	EPHB4	EPHB4	Ephrin type-B receptor 4	unknown	1		small molecule	N'-(5-CHLORO-1,3-BENZODIOXOL-4-YL)-N-(3-MORPHOLIN-4-YLPHENYL)PYRIMIDINE-2,4-DIAMINE
DB07256	BE0002453	P54760	EPHB4	EPHB4	Ephrin type-B receptor 4	unknown	1		small molecule	3-({4-[(5-CHLORO-1,3-BENZODIOXOL-4-YL)AMINO]PYRIMIDIN-2-YL}AMINO)BENZAMIDE
DB11973	BE0002453	P54760	EPHB4	EPHB4	Ephrin type-B receptor 4	unknown		DB05007	small molecule	Tesevatinib	Tesevatinib has been used in trials studying the treatment of Cancer, Stomach Cancer, Brain Metastases, Esophageal Cancer, and Leptomeningeal Metastases, among others.>>Tesevatinib is a potent inhibitor of multiple RTKs implicated in driving tumor cell proliferation and tumor vascularization (blood vessel formation). Tesevatinib inhibits the EGF, HER2, and VEGF RTKs, each of which is a target of …
DB12010	BE0002453	P54760	EPHB4	EPHB4	Ephrin type-B receptor 4	unknown	128		small molecule	Fostamatinib	Fostamatinib has been investigated for the treatment and basic science of Rheumatoid Arthritis and Immune Thrombocytopenic Purpura (ITP). It was approved on April 17, 2018 under the trade name Tavalisse for use in ITP [L2644,FDA Label]. Fostamatinib has also been granted orphan drug status by the FDA [L2644].
DB01050	BE0003591	P12104	FABP2	FABP2	Fatty acid-binding protein, intestinal	unknown	10	APRD00372	small molecule	Ibuprofen	Ibuprofen is a non-steroidal anti-inflammatory drug (NSAID) derived from propionic acid and it is considered the first of the propionics.[A39074] The formula of ibuprofen is 2-(4-isobutylphenyl) propionic acid and its initial development was in 1960 while researching for a safer alternative for aspirin.[A39075] Ibuprofen was finally patented in 1961 and this drug was first launched against rheuma…
DB09213	BE0003591	P12104	FABP2	FABP2	Fatty acid-binding protein, intestinal	unknown	15		small molecule	Dexibuprofen	Dexibuprofen, S(+)-ibuprofen, is a non-steroidal anti-inflammatory drug (NSAID). It is a pharmacologically effective enantiomer of racemic ibuprofen that differs in physicochemical properties. It is proposed to be more pharmacologically active and tolerable with a better safety profile than ibuprofen due to higher concentration of active S enantiomer. Dexibuprofen has a slower dissolution rate in…
DB01827	BE0001353	P17931	GAL3	LGALS3	Galectin-3	unknown		EXPT00667	small molecule	2,3,5,6-Tetrafluoro-4-Methoxy-Benzamide
DB04465	BE0001353	P17931	GAL3	LGALS3	Galectin-3	unknown	1	EXPT02005	small molecule	Lactose	A disaccharide of glucose and galactose in human and cow milk. It is used in pharmacy for tablets, in medicine as a nutrient, and in industry.
DB04472	BE0004333	O00182	GAL9	LGALS9	Galectin-9	unknown	1	EXPT02812	small molecule	(R)-1-Para-Nitro-Phenyl-2-Azido-Ethanol
DB00143	BE0000962	Q04760	GLO1	GLO1	Lactoylglutathione lyase	unknown		NUTR00029;EXPT01650	small molecule	Glutathione	A tripeptide with many roles in cells. It conjugates to drugs to make them more soluble for excretion, is a cofactor for some enzymes, is involved in protein disulfide bond rearrangement and reduces peroxides.
DB00328	BE0000962	Q04760	GLO1	GLO1	Lactoylglutathione lyase	unknown	6	APRD00109	small molecule	Indomethacin	Indometacin, or indomethacin, is a non-steroidal anti-inflammatory drug (NSAID) with anti-inflammatory, analgesic, and antipyretic properties. NSAIDs consist of agents that are structurally unrelated; the NSAID chemical classification of indometacin is an indole-acetic acid derivative with the chemical name 1- (p-chlorobenzoyl)25-methoxy-2-methylindole-3-acetic acid.[A177871] The pharmacological …
DB03130	BE0000962	Q04760	GLO1	GLO1	Lactoylglutathione lyase	unknown		EXPT01625	small molecule	S-P-Nitrobenzyloxycarbonylglutathione
DB03330	BE0000962	Q04760	GLO1	GLO1	Lactoylglutathione lyase	unknown		EXPT01593	small molecule	S-(N-hydroxy-N-iodophenylcarbamoyl)glutathione
DB03345	BE0000962	Q04760	GLO1	GLO1	Lactoylglutathione lyase	unknown		EXPT02882;DB03131	small molecule	Mercaptoethanol
DB03602	BE0000962	Q04760	GLO1	GLO1	Lactoylglutathione lyase	unknown		EXPT01647	small molecule	S-benzylglutathione
DB04132	BE0000962	Q04760	GLO1	GLO1	Lactoylglutathione lyase	unknown		EXPT01664	small molecule	S-Hexylglutathione
DB08179	BE0000962	Q04760	GLO1	GLO1	Lactoylglutathione lyase	unknown	1		small molecule	methyl 4-(2,3-dihydroxy-5-methylphenoxy)-2-hydroxy-6-methylbenzoate
DB00157	BE0000735	P09601	HO1	HMOX1	Heme oxygenase 1	unknown		NUTR00041;DB01907;EXPT02287;DB03527	small molecule	NADH	NADH is the reduced form of NAD+, and NAD+ is the oxidized form of NADH, a coenzyme composed of ribosylnicotinamide 5'-diphosphate coupled to adenosine 5'-phosphate by pyrophosphate linkage. It is found widely in nature and is involved in numerous enzymatic reactions in which it serves as an electron carrier by being alternately oxidized (NAD+) and reduced (NADH). It forms NADP with the addition …
DB01942	BE0000735	P09601	HO1	HMOX1	Heme oxygenase 1	unknown		EXPT01461	small molecule	Formic acid	Formic acid (systematically called methanoic acid) is the simplest carboxylic acid. It is an important intermediate in chemical synthesis and occurs naturally, most famously in the venom of bee and ant stings. It is commonly used as a preservative and antibacterial agent in livestock feed.
DB02073	BE0000735	P09601	HO1	HMOX1	Heme oxygenase 1	unknown		EXPT00714	small molecule	Biliverdine IX Alpha
DB02468	BE0000735	P09601	HO1	HMOX1	Heme oxygenase 1	unknown		EXPT00073	small molecule	12-Phenylheme
DB03906	BE0000735	P09601	HO1	HMOX1	Heme oxygenase 1	unknown		EXPT00117	small molecule	2-Phenylheme
DB04803	BE0000735	P09601	HO1	HMOX1	Heme oxygenase 1	unknown			small molecule	Verdoheme
DB04912	BE0000735	P09601	HO1	HMOX1	Heme oxygenase 1	unknown			small molecule	Stannsoporfin	Stannsoporfin is a competitive heme oxygenase (HO) inhibitor being developed by InfaCare, a subsidiary of WellSpring Pharmaceuticals, for the prevention of hyperbilirubinemia in infants at risk of developing jaundice.
DB06914	BE0000735	P09601	HO1	HMOX1	Heme oxygenase 1	unknown	1		small molecule	1-({2-[2-(4-CHLOROPHENYL)ETHYL]-1,3-DIOXOLAN-2-YL}METHYL)-1H-IMIDAZOLE
DB07342	BE0000735	P09601	HO1	HMOX1	Heme oxygenase 1	unknown	1		small molecule	1-(adamantan-1-yl)-2-(1H-imidazol-1-yl)ethanone
DB06094	BE0003432	P04792	HSP27	HSPB1	Heat shock protein beta-1	unknown			small molecule	Apatorsen	Apatorsen is a second generation antisense drug which in preclinical experiments, inhibits production of Heat Shock Protein 27 (Hsp27) a cell survival protein found at elevated levels in many human cancers including prostate, lung, breast, ovarian, bladder, renal, pancreatic, multiple myeloma and liver cancer.
DB11638	BE0003432	P04792	HSP27	HSPB1	Heat shock protein beta-1	unknown	25		small molecule	Artenimol	Artenimol is an artemisinin derivative and antimalarial agent used in the treatment of uncomplicated *Plasmodium falciparum* infections [FDA Label]. It was first authorized for market by the European Medicines Agency in October 2011 in combination with [DB13941] as the product Eurartesim. Artemisinin combination therapy is highly effective against malaria and stongly recommended by the World Heal…
DB12695	BE0003432	P04792	HSP27	HSPB1	Heat shock protein beta-1	unknown	12		small molecule	Phenethyl Isothiocyanate	Phenethyl Isothiocyanate has been used in trials studying the prevention and treatment of Leukemia, Lung Cancer, Tobacco Use Disorder, and Lymphoproliferative Disorders.
DB00071	BE0002126	Q16270	IGFBP7	IGFBP7	Insulin-like growth factor-binding protein 7	unknown	13	BTD00031;BIOD00031	biotech	Insulin pork	Insulin isolated from pig pancreas. Composed of alpha and beta chains, processed from pro-insulin. Forms a hexameric structure.
DB00005	BE0002099	P31994	IGGFCRECEPTORIIB	FCGR2B	Low affinity immunoglobulin gamma Fc region receptor II-b	unknown	4	BTD00052;BIOD00052	biotech	Etanercept	Dimeric fusion protein consisting of the extracellular ligand-binding portion of the human 75 kilodalton (p75) tumor necrosis factor receptor (TNFR) linked to the Fc portion of human IgG1. The Fc component of etanercept contains the CH2 domain, the CH3 domain and hinge region, but not the CH1 domain of IgG1. Etanercept is produced by recombinant DNA technology in a Chinese hamster ovary (CHO) mam…
DB00028	BE0002099	P31994	IGGFCRECEPTORIIB	FCGR2B	Low affinity immunoglobulin gamma Fc region receptor II-b	yes	4	BTD00091;BIOD00091	biotech	Human immunoglobulin G	Intravenous immunoglobulin (IVIg) is a mixture of IgG1 and other antibodies derived from healthy human plasma via Cohn fractionation. The purification process includes cold alcohol fractionation, polyethylene glycol precipitation, and ion exchange chromatography. IVIg contains the same distribution of IgG antibody subclasses as is found in the general human population. IgG subclasses are fully re…
DB00054	BE0002099	P31994	IGGFCRECEPTORIIB	FCGR2B	Low affinity immunoglobulin gamma Fc region receptor II-b	unknown	4	BTD00041;BIOD00041	biotech	Abciximab	Abciximab is a Fab fragment of the chimeric human-murine monoclonal antibody 7E3. Abciximab binds to the glycoprotein (GP) IIb/IIIa receptor of human platelets and inhibits platelet aggregation by preventing the binding of fibrinogen, von Willebrand factor, and other adhesive molecules. It also binds to vitronectin (Œ±vŒ≤3) receptor found on platelets and vessel wall endothelial and smooth muscle…
DB00081	BE0002099	P31994	IGGFCRECEPTORIIB	FCGR2B	Low affinity immunoglobulin gamma Fc region receptor II-b	unknown	2	BTD00085;BIOD00085;DB09557	biotech	Tositumomab	Murine IgG2a lambda monoclonal antibody against CD20 antigen (2 heavy chains of 451 residues, 2 lambda chains of 220 residues). It is produced in an antibiotic-free culture of mammalian cells. It can be covalently linked to Iodine 131 (a radioactive isotope of iodine).
DB00087	BE0002099	P31994	IGGFCRECEPTORIIB	FCGR2B	Low affinity immunoglobulin gamma Fc region receptor II-b	unknown	6	BTD00109;BIOD00109	biotech	Alemtuzumab	Humanized monoclonal antibody specific to lymphocyte antigens. It is a recombinant DNA-derived humanized monoclonal antibody (Campath-1H) that is directed against the 21-28 kD cell surface glycoprotein,CD52. The Campath-1H antibody is an IgG1 kappa with human variable framework and constant regions, and complementarity-determining regions from a murine (rat) monoclonal antibody (Campath-1G). Camp…
DB00098	BE0002099	P31994	IGGFCRECEPTORIIB	FCGR2B	Low affinity immunoglobulin gamma Fc region receptor II-b	yes	4	BTD00040;BIOD00040	biotech	Antithymocyte immunoglobulin (rabbit)	Rabbit anti-thymocyte globulin. Thymoglobulin is a polyclonal antibody that suppresses certain types of immune cells responsible for acute organ rejection in transplant patients. Thymoglobulin is a mixture of antibodies intended to bind to various cell surface antigens. The most common mode of action of Thymoglobulin is via selective depletion of T-cells.
DB00110	BE0002099	P31994	IGGFCRECEPTORIIB	FCGR2B	Low affinity immunoglobulin gamma Fc region receptor II-b	unknown		BTD00097;BIOD00097	biotech	Palivizumab	Humanized monoclonal antibody (IgG1k) produced by recombinant DNA technology, directed to an epitope in the A antigenic site of the F protein of respiratory syncytial virus (RSV). Synagis is a composite of human (95%) and murine (5%) antibody sequences. The human heavy chain sequence was derived from the constant domains of human IgG1 and the variable framework regions of the VH genes Cor (1) and…
DB00111	BE0002099	P31994	IGGFCRECEPTORIIB	FCGR2B	Low affinity immunoglobulin gamma Fc region receptor II-b	unknown	11	BTD00007;BIOD00007	biotech	Daclizumab	Humanized IgG1 Mab that binds to the human interleukin-2 receptor (anti-Tac or anti-CD25). Daclizumab is a composite of human (90%) and murine (10%) antibody sequences. The human sequences were derived from the constant domains of human IgG1 and the variable framework regions of the Eu myeloma antibody. The murine sequences were derived from the complementarity-determining regions of a murine ant…
DB00112	BE0002099	P31994	IGGFCRECEPTORIIB	FCGR2B	Low affinity immunoglobulin gamma Fc region receptor II-b	unknown	8	BTD00087;BIOD00087	biotech	Bevacizumab	There is a great deal of evidence indicating that vascular endothelial growth factor (VEGF) is important for the survival and proliferation of cancer cells.[A192939,A192837,A192891,A193275] VEGF plays an important role in angiogenesis, lymphangiogenesis, and tumor growth, which are all factors that contribute to its attractiveness as a therapeutic target for anti-cancer therapies.[A192834,A192888…
DB11767	BE0002099	P31994	IGGFCRECEPTORIIB	FCGR2B	Low affinity immunoglobulin gamma Fc region receptor II-b	unknown	5		biotech	Sarilumab	Sarilumab is a fully human anti-IL-6R monoclonal IgG1 antibody that binds to both membrane bound and soluble interleukin 6 (IL-6) receptor forms, thus blocking the cis- and trans-inflammatory signalling cascades of IL-6 [A27262]. Sarilumab was developped by Sanofi and Regeneron Pharmaceuticals, Inc; it was US FDA-approved in May 2017 and followed by EU approval in June 2017 for the treatment of m…
DB06372	BE0004735	P18510	IL1RA	IL1RN	Interleukin-1 receptor antagonist protein	unknown	3		biotech	Rilonacept	Rilonacept is a dimeric fusion protein consisting of portions of IL-1R and the IL-1R accessory protein linked to the Fc portion of immunoglobulin G1. Rilonacept functions as an interleukin 1 inhibitor and is used in the treatment of CAPS, also known as cryopyrin-associated periodic syndromes, including familial cold auto-inflammatory syndrome (FCAS) and Muckle-Wells Syndrome (MWS), in adults and …
DB00026	BE0000565	P14778	IL1RT1	IL1R1	Interleukin-1 receptor type 1	yes	1	BTD00060;BIOD00060	biotech	Anakinra	Anakinra is a recombinant, nonglycosylated human interleukin-1 receptor antagonist (IL-1Ra). The difference between anakinra and the native human IL-1Ra is that anakinra has an extra methionine residue at the amino terminus. It is manufactured by using the E. coli expression system. Anakinra is composed of 153 amino acid residues. FDA approved on November 14, 2001.
DB05207	BE0000565	P14778	IL1RT1	IL1R1	Interleukin-1 receptor type 1	unknown			small molecule	SD118	SD118 was previously under investigation in Japan for a different indication and now, following re-profiling and evaluation in experimental animal models, has demonstrated its potential as a new oral therapy for neuropathic pain.
DB05303	BE0000565	P14778	IL1RT1	IL1R1	Interleukin-1 receptor type 1	unknown			small molecule	OMS-103HP	OMS103HP is the first drug being developed to improve joint function following arthroscopic surgery, one of the most common procedures performed today by orthopedic surgeons.
DB10770	BE0000565	P14778	IL1RT1	IL1R1	Interleukin-1 receptor type 1	unknown	3		biotech	Foreskin fibroblast (neonatal)	Foreskin fibroblast-like stromal cells (FDSCs) are progenitors isolated from human tissue that can differentiate into various cell types [A32660].>>Also known as Dermagraft, this device is a cryopreserved human fibroblast-derived dermal substitute. Composed of fibroblasts, extracellular matrix, and a bioabsorbable scaffold, it effectively supports wound healing [L2418].>>Dermagraft has only been …
DB00004	BE0000658	P01589	IL2RA	IL2RA	Interleukin-2 receptor subunit alpha	yes	1	BTD00084;BIOD00084	biotech	Denileukin diftitox	A recombinant DNA-derived cytotoxic protein composed of the amino acid sequences for diphtheria toxin fragments A and B (Met 1-Thr 387)-His followed by the sequences for interleukin-2 (IL-2; Ala 1-Thr 133). It is produced in an E. coli expression system.
DB00041	BE0000658	P01589	IL2RA	IL2RA	Interleukin-2 receptor subunit alpha	yes		BTD00082;BIOD00082	biotech	Aldesleukin	Aldesleukin, a lymphokine, is produced by recombinant DNA technology using a genetically engineered E. coli strain containing an analog of the human interleukin-2 gene. Genetic engineering techniques were used to modify the human IL-2 gene, and the resulting expression clone encodes a modified human interleukin-2. This recombinant form differs from native interleukin-2 in the following ways: a) A…
DB00074	BE0000658	P01589	IL2RA	IL2RA	Interleukin-2 receptor subunit alpha	yes	1	BTD00073;BIOD00073	biotech	Basiliximab	A recombinant chimeric (murine/human) monoclonal antibody (IgG1k) that functions as an immunosuppressive agent, specifically binding to and blocking the interleukin-2 receptor a-chain (IL-2R alpha, also known as CD25 antigen) on the surface of activated T-lymphocytes. It is a 144 kDa glycoprotein obtained from fermentation of an established mouse myeloma cell line genetically engineered to expres…
DB00111	BE0000658	P01589	IL2RA	IL2RA	Interleukin-2 receptor subunit alpha	yes	1	BTD00007;BIOD00007	biotech	Daclizumab	Humanized IgG1 Mab that binds to the human interleukin-2 receptor (anti-Tac or anti-CD25). Daclizumab is a composite of human (90%) and murine (10%) antibody sequences. The human sequences were derived from the constant domains of human IgG1 and the variable framework regions of the Eu myeloma antibody. The murine sequences were derived from the complementarity-determining regions of a murine ant…
DB05078	BE0002420	P24394	IL4RA	IL4R	Interleukin-4 receptor subunit alpha	unknown			small molecule	AER001	AER001, an IL4/13 receptor antagonist for severe asthma and eczema currently in Phase 2 studies.
DB12159	BE0002420	P24394	IL4RA	IL4R	Interleukin-4 receptor subunit alpha	yes	1		biotech	Dupilumab	Dupilumab is a fully human monoclonal antibody of the immunoglobulin G4 subclass that binds to the interleukin-4 (IL-4) receptor, inhibiting the receptor signaling pathways.[A180478] As an interleukin-4 receptor alpha antagonist, dupilumab inhibits the signaling of pro-inflammatory cytokines, called interleukins (IL), that induce inflammatory and immunological reactions in several atopic or aller…
DB06273	BE0002859	P08887	IL6RA	IL6R	Interleukin-6 receptor subunit alpha	yes			biotech	Tocilizumab	Tocilizumab is a recombinant humanized monoclonal antibody IL-6 receptor inhibitor used to treat inflammatory and autoimmune conditions.[L12789] It was first described in the literature in 2003 when Chugai, a subsidiary of Roche began developing IL-6 inhibiting monoclonal antibodies.[A193281] It is currently being investigated to treat severely ill patients with COVID-19.[A193278,L12837,L12843]>>…
DB11767	BE0002859	P08887	IL6RA	IL6R	Interleukin-6 receptor subunit alpha	yes	2		biotech	Sarilumab	Sarilumab is a fully human anti-IL-6R monoclonal IgG1 antibody that binds to both membrane bound and soluble interleukin 6 (IL-6) receptor forms, thus blocking the cis- and trans-inflammatory signalling cascades of IL-6 [A27262]. Sarilumab was developped by Sanofi and Regeneron Pharmaceuticals, Inc; it was US FDA-approved in May 2017 and followed by EU approval in June 2017 for the treatment of m…
DB05122	BE0003414	P26010	ITGB7	ITGB7	Integrin beta-7	unknown			small molecule	R1295	R1295 is an integrin antagonist currently in clinical trials for the treatment of rheumatoid arthritis. Integrins are associated to the pathology seen in some of the autoimmune diseases such as rheumatoid arthritis.
DB09033	BE0003414	P26010	ITGB7	ITGB7	Integrin beta-7	yes	2	DB05802	biotech	Vedolizumab	Vedolizumab is a recombinant humanized IgG1 monoclonal antibody directed against the human lymphocyte Œ±4Œ≤7 integrin, a key mediator of gastrointestinal inflammation. It is used in the treatment of moderate to severe active ulcerative colitis and Crohn's disease for patients who have had an inadequate response with, lost response to, or were intolerant to inhibitors of tumor necrosis factor-alph…
DB00114	BE0000273	Q16773	KYAT1	KYAT1	Kynurenine--oxoglutarate transaminase 1	unknown	15	NUTR00045	small molecule	Pyridoxal phosphate	This is the active form of vitamin B6 serving as a coenzyme for synthesis of amino acids, neurotransmitters (serotonin, norepinephrine), sphingolipids, aminolevulinic acid. During transamination of amino acids, pyridoxal phosphate is transiently converted into pyridoxamine phosphate (pyridoxamine).
DB02142	BE0000273	Q16773	KYAT1	KYAT1	Kynurenine--oxoglutarate transaminase 1	unknown		EXPT02621	small molecule	Pyridoxamine-5'-Phosphate
DB02556	BE0000273	Q16773	KYAT1	KYAT1	Kynurenine--oxoglutarate transaminase 1	unknown		EXPT01257	small molecule	D-Phenylalanine	An essential aromatic amino acid that is a precursor of melanin; dopamine; noradrenalin (norepinephrine), and thyroxine. [PubChem]
DB04083	BE0000273	Q16773	KYAT1	KYAT1	Kynurenine--oxoglutarate transaminase 1	unknown		EXPT02040	small molecule	N(6)-(pyridoxal phosphate)-L-lysine
DB07950	BE0000273	Q16773	KYAT1	KYAT1	Kynurenine--oxoglutarate transaminase 1	unknown	3		small molecule	Indoleacetic acid
DB00707	BE0000499	P01130	LDLRECEPTOR	LDLR	Low-density lipoprotein receptor	unknown		APRD00078	small molecule	Porfimer sodium	The purified component of hematoporphyrin derivative, it consists of a mixture of oligomeric porphyrins. It is used in photodynamic therapy (hematoporphyrin photoradiation); to treat malignant lesions with visible light and experimentally as an antiviral agent. It is the first drug to be approved in the use of photodynamic therapy in the United States.
DB06439	BE0000239	P06858	LPL	LPL	Lipoprotein lipase	yes	1		small molecule	Tyloxapol	Tyloxapol is a non-ionic detergent often used as a surfactant.
DB09568	BE0000239	P06858	LPL	LPL	Lipoprotein lipase	yes	10		small molecule	Omega-3-carboxylic acids	The omega-3 carboxylic acid (OM3-CA) is a new formulation of omega-3 fatty acids that present an enhanced bioavailability in the treatment of dyslipidemia. The increased bioavailability is explained because OM3-CA is found in a form of polyunsaturated free fatty acids as opposed to other products whose form is as ethyl esters. It is a complex mixture of the free fatty acids form containing eicosa…
DB13751	BE0000239	P06858	LPL	LPL	Lipoprotein lipase	yes	8		small molecule	Glycyrrhizic acid	Glycyrrhizic acid is extracted from the root of the licorice plant; _Glycyrrhiza glabra_.[F79] It is a triterpene glycoside with glycyrrhetinic acid that possesses a wide range of pharmacological and biological activities. When extracted from the plant, it can be obtained in the form of ammonium glycyrrhizin and mono-ammonium glycyrrhizin.[T204] Glycyrrhizic acid has been developed in Japan and C…
DB09536	BE0009001	Q9UEW3	MARCO	MARCO	Macrophage receptor MARCO	unknown	1		small molecule	Titanium dioxide	Titanium dioxide, also known as titanium(IV) oxide or titania, is the naturally occurring oxide of titanium. It is used as a pigment under the names titanium white, Pigment White 6 (PW6), or CI 77891. It is typically extracted from ilmenite, rutile and anatase.
DB11132	BE0009001	Q9UEW3	MARCO	MARCO	Macrophage receptor MARCO	unknown	1		small molecule	Silicon dioxide	Silicon dioxide, or silica, is an oxide of silicon with the chemical formula SiO2. It is found in nature as agate, amethyst, chalcedony, cristobalite, flint, sand, QUARTZ, and tridymite as transparent and tasteless crystals. Inhalation of fine crystals is toxic to humans leading to respiratory toxicity. In powdered food products and pharmaceutical tablets, silicon dioxide is added as a flow agent…
DB00025	BE0002120	Q8NI22	MCFD2	MCFD2	Multiple coagulation factor deficiency protein 2	unknown	11	BTD00029;BIOD00029;DB13162;DBSALT002413	biotech	Antihemophilic factor, human recombinant	Human recombinant antihemophilic factor (AHF) or Factor VIII, 2332 residues, glycosylated, produced by CHO cells
DB13998	BE0002120	Q8NI22	MCFD2	MCFD2	Multiple coagulation factor deficiency protein 2	unknown	10	DBSALT002411	biotech	Lonoctocog alfa
DB13999	BE0002120	Q8NI22	MCFD2	MCFD2	Multiple coagulation factor deficiency protein 2	unknown	10	DBSALT002412	biotech	Moroctocog alfa	Moroctocog alfa, also known as BDDrFVIII (B domain deleted recombinant factor VIII), is a recombinant DNA-based drug with functional characteristics comparable to those of endogenous coagulation Factor VIII, the essential human blood clotting protein that is impaired in Hemophilia A. Moroctocog alfa is identical in sequence to endogenously produced Factor VIII, but does not contain the B-domain, …
DB01055	BE0001047	P13500	MCP1	CCL2	C-C motif chemokine 2	yes		APRD00647	small molecule	Mimosine	Mimosine is an antineoplastic alanine-substituted pyridine derivative isolated from _Leucena glauca_.
DB01406	BE0001047	P13500	MCP1	CCL2	C-C motif chemokine 2	unknown	6		small molecule	Danazol	A synthetic steroid with antigonadotropic and anti-estrogenic activities that acts as an anterior pituitary suppressant by inhibiting the pituitary output of gonadotropins. It possesses some androgenic properties. Danazol has been used in the treatment of endometriosis and some benign breast disorders.
DB09301	BE0001047	P13500	MCP1	CCL2	C-C motif chemokine 2	unknown	4	DB11353;DB11339	small molecule	Chondroitin sulfate	Chondroitin sulfate is a glycosaminoglycan considered as a symptomatic slow-acting drug for osteoarthritis (SYSADOA).[A7906] The SYSADOA status suggested a pain relief and increased joint mobility after a relative long regular administration, as well as a long-lasting effect after the end of the treatment. Chondroitin sulfate is composed of alternating 1,3-N-acetyl-Œ≤-d-galactosamine and 1,4-Œ≤-d…
DB08325	BE0004271	Q12866	MERTK	MERTK	Tyrosine-protein kinase Mer	unknown	2		small molecule	2-({6-[(3-Chlorophenyl)amino]-9-isopropyl-9H-purin-2-yl}amino)ethanol
DB12010	BE0004271	Q12866	MERTK	MERTK	Tyrosine-protein kinase Mer	unknown	208		small molecule	Fostamatinib	Fostamatinib has been investigated for the treatment and basic science of Rheumatoid Arthritis and Immune Thrombocytopenic Purpura (ITP). It was approved on April 17, 2018 under the trade name Tavalisse for use in ITP [L2644,FDA Label]. Fostamatinib has also been granted orphan drug status by the FDA [L2644].
DB00551	BE0001198	P39900	MMP12	MMP12	Macrophage metalloelastase	unknown	2	APRD00774;EXPT01688	small molecule	Acetohydroxamic acid	Acetohydroxamic Acid, a synthetic drug derived from hydroxylamine and ethyl acetate, is similar in structure to urea. In the urine, it acts as an antagonist of the bacterial enzyme urease. Acetohydroxamic Acid has no direct antimicrobial action and does not acidify urine directly. It is used, in addition to antibiotics or medical procedures, to treat chronic urea-splitting urinary infections.
DB00786	BE0001198	P39900	MMP12	MMP12	Macrophage metalloelastase	yes	9	APRD00559	small molecule	Marimastat	Used in the treatment of cancer, Marmiastat is an angiogenesis and metastasis inhibitor. As an angiogenesis inhibitor it limits the growth and production of blood vessels. As an antimetatstatic agent it prevents malignant cells from breaching the basement membranes.
DB02118	BE0001198	P39900	MMP12	MMP12	Macrophage metalloelastase	unknown		EXPT00996	small molecule	CP-271485
DB03367	BE0001198	P39900	MMP12	MMP12	Macrophage metalloelastase	unknown		EXPT02553	small molecule	PF-00356231
DB03880	BE0001198	P39900	MMP12	MMP12	Macrophage metalloelastase	unknown		EXPT00627	small molecule	Batimastat
DB04405	BE0001198	P39900	MMP12	MMP12	Macrophage metalloelastase	unknown		EXPT01160	small molecule	2-[2-(1,3-Dioxo-1,3-Dihydro-2h-Isoindol-2-Yl)Ethyl]-4-(4'-Ethoxy-1,1'-Biphenyl-4-Yl)-4-Oxobutanoic Acid
DB05387	BE0001198	P39900	MMP12	MMP12	Macrophage metalloelastase	unknown			small molecule	AE-941	AE-941 is a naturally occurring anti-angiogenic compound, extracted from cartilage, with multiple anti-angiogenic mechanisms of action that provide broad therapeutic potential for a number of diseases. It is currently in international Phase III trials for renal cell carcinoma and non-small-cell lung cancer.
DB07026	BE0001198	P39900	MMP12	MMP12	Macrophage metalloelastase	unknown	1		small molecule	(1S,5S,7R)-N~7~-(BIPHENYL-4-YLMETHYL)-N~3~-HYDROXY-6,8-DIOXA-3-AZABICYCLO[3.2.1]OCTANE-3,7-DICARBOXAMIDE
DB07446	BE0001198	P39900	MMP12	MMP12	Macrophage metalloelastase	unknown	1		small molecule	N-(biphenyl-4-ylsulfonyl)-D-leucine
DB07556	BE0001198	P39900	MMP12	MMP12	Macrophage metalloelastase	unknown	1		small molecule	CGS-27023
DB07683	BE0001198	P39900	MMP12	MMP12	Macrophage metalloelastase	unknown	1		small molecule	N-(dibenzo[b,d]thiophen-3-ylsulfonyl)-L-valine
DB07920	BE0001198	P39900	MMP12	MMP12	Macrophage metalloelastase	unknown	1		small molecule	N-oxo-2-[(4-phenylphenyl)sulfonylamino]ethanamide
DB07921	BE0001198	P39900	MMP12	MMP12	Macrophage metalloelastase	unknown	1		small molecule	2-[(4-fluorophenyl)sulfonylamino]-N-oxo-ethanamide
DB07922	BE0001198	P39900	MMP12	MMP12	Macrophage metalloelastase	unknown	1		small molecule	N-oxo-2-(phenylsulfonylamino)ethanamide
DB08271	BE0001198	P39900	MMP12	MMP12	Macrophage metalloelastase	unknown	2		small molecule	N-ISOBUTYL-N-[4-METHOXYPHENYLSULFONYL]GLYCYL HYDROXAMIC ACID
DB08599	BE0001198	P39900	MMP12	MMP12	Macrophage metalloelastase	unknown	1		small molecule	N-[(4-methoxyphenyl)sulfonyl]-D-alanine
DB00786	BE0000642	P08253	MMP2	MMP2	72 kDa type IV collagenase	yes	2	APRD00559	small molecule	Marimastat	Used in the treatment of cancer, Marmiastat is an angiogenesis and metastasis inhibitor. As an angiogenesis inhibitor it limits the growth and production of blood vessels. As an antimetatstatic agent it prevents malignant cells from breaching the basement membranes.
DB01197	BE0000642	P08253	MMP2	MMP2	72 kDa type IV collagenase	unknown	2	APRD00164	small molecule	Captopril	Captopril is a potent, competitive inhibitor of angiotensin-converting enzyme (ACE), the enzyme responsible for the conversion of angiotensin I (ATI) to angiotensin II (ATII). ATII regulates blood pressure and is a key component of the renin-angiotensin-aldosterone system (RAAS). Captopril may be used in the treatment of hypertension.
DB01630	BE0000642	P08253	MMP2	MMP2	72 kDa type IV collagenase	unknown		EXPT01815	small molecule	SC-74020
DB04866	BE0000642	P08253	MMP2	MMP2	72 kDa type IV collagenase	unknown			small molecule	Halofuginone	Halofuginone is a low molecular weight quinazolinone alkaloid, and a potent inhibitor of collagen alpha1(I) and matrix metalloproteinase 2 (MMP-2) gene expression. Halofuginone also effectively suppresses tumor progression and metastasis in mice. Collgard Biopharmaceuticals is developing halofuginone for the treatment of scleroderma and received orphan drug designation from the U.S. Food and Drug…
DB05387	BE0000642	P08253	MMP2	MMP2	72 kDa type IV collagenase	unknown			small molecule	AE-941	AE-941 is a naturally occurring anti-angiogenic compound, extracted from cartilage, with multiple anti-angiogenic mechanisms of action that provide broad therapeutic potential for a number of diseases. It is currently in international Phase III trials for renal cell carcinoma and non-small-cell lung cancer.
DB06423	BE0000642	P08253	MMP2	MMP2	72 kDa type IV collagenase	unknown			biotech	Endostatin
DB00786	BE0001116	P08254	MMP3	MMP3	Stromelysin-1	yes	3	APRD00559	small molecule	Marimastat	Used in the treatment of cancer, Marmiastat is an angiogenesis and metastasis inhibitor. As an angiogenesis inhibitor it limits the growth and production of blood vessels. As an antimetatstatic agent it prevents malignant cells from breaching the basement membranes.
DB01877	BE0001116	P08254	MMP3	MMP3	Stromelysin-1	unknown		EXPT02941	small molecule	N-Hydroxy 1n(4-Methoxyphenyl)Sulfonyl-4-(Z,E-N-Methoxyimino)Pyrrolidine-2r-Carboxamide
DB01996	BE0001116	P08254	MMP3	MMP3	Stromelysin-1	unknown		EXPT00181	small molecule	3-Methylpyridine
DB02090	BE0001116	P08254	MMP3	MMP3	Stromelysin-1	unknown		EXPT02835	small molecule	A Disubstituted Succinyl Caprolactam Hydroxymate Mmp3inhibitor
DB02350	BE0001116	P08254	MMP3	MMP3	Stromelysin-1	unknown		EXPT02193	small molecule	N-Hydroxy-4-[(4-Methoxylphenyl)Sulfonyl]-2,2-Dimethyl-Hexahydro-1,4-Thiazepine-3(S)-Carboxamide
DB02367	BE0001116	P08254	MMP3	MMP3	Stromelysin-1	unknown		EXPT00010	small molecule	(1n)-4-N-Butoxyphenylsulfonyl-(2r)-N-Hydroxycarboxamido-(4s)-Methanesulfonylamino-Pyrrolidine
DB02449	BE0001116	P08254	MMP3	MMP3	Stromelysin-1	unknown		EXPT01260	small molecule	3-(1h-Indol-3-Yl)-2-[4-(4-Phenyl-Piperidin-1-Yl)-Benzenesulfonylamino]-Propionic Acid
DB02697	BE0001116	P08254	MMP3	MMP3	Stromelysin-1	unknown		EXPT01693	small molecule	Hydroxyaminovaline
DB03033	BE0001116	P08254	MMP3	MMP3	Stromelysin-1	unknown		EXPT02236	small molecule	4-methoxybenzenesulfinate
DB03368	BE0001116	P08254	MMP3	MMP3	Stromelysin-1	unknown		EXPT01778	small molecule	5-Methyl-5-(4-Phenoxy-Phenyl)-Pyrimidine-2,4,6-Trione
DB04140	BE0001116	P08254	MMP3	MMP3	Stromelysin-1	unknown		EXPT00633	small molecule	1-Benzyl-3-(4-Methoxy-Benzenesulfonyl)-6-Oxo-Hexahydro-Pyrimidine-4-Carboxylic Acid Hydroxyamide
DB04232	BE0001116	P08254	MMP3	MMP3	Stromelysin-1	unknown		EXPT02946	small molecule	N-Hydroxy-1-(4-Methoxyphenyl)Sulfonyl-4-Benzyloxycarbonyl-Piperazine-2-Carboxamide
DB04416	BE0001116	P08254	MMP3	MMP3	Stromelysin-1	unknown		EXPT02128	small molecule	R-2-{[4'-Methoxy-(1,1'-Biphenyl)-4-Yl]-Sulfonyl}-Amino-6-Methoxy-Hex-4-Ynoic Acid
DB07390	BE0001116	P08254	MMP3	MMP3	Stromelysin-1	unknown	1		small molecule	2-[3-(5-Mercapto-[1,3,4]thiadiazol-2-yl)-ureido]-N-methyl-3-phenyl-propionamide
DB07986	BE0001116	P08254	MMP3	MMP3	Stromelysin-1	unknown	1		small molecule	[4-(4-PHENYL-PIPERIDIN-1-YL)-BENZENESULFONYLAMINO]-ACETIC ACID
DB07987	BE0001116	P08254	MMP3	MMP3	Stromelysin-1	unknown	1		small molecule	[2-(5-Mercapto-[1,3,4]thiadiazol-2-ylcarbamoyl)-1-phenyl-ethyl]-carbamic acid benzyl ester
DB07988	BE0001116	P08254	MMP3	MMP3	Stromelysin-1	unknown	1		small molecule	2-[3-(5-Mercapto-[1,3,4]thiadiazol-2yl)-ureido]-N-methyl-3-pentafluorophenyl-propionamide
DB08029	BE0001116	P08254	MMP3	MMP3	Stromelysin-1	unknown	1		small molecule	N~2~-(biphenyl-4-ylsulfonyl)-N-hydroxy-N~2~-(2-hydroxyethyl)glycinamide
DB08030	BE0001116	P08254	MMP3	MMP3	Stromelysin-1	unknown	1		small molecule	3-[(4'-cyanobiphenyl-4-yl)oxy]-N-hydroxypropanamide
DB08271	BE0001116	P08254	MMP3	MMP3	Stromelysin-1	unknown	3		small molecule	N-ISOBUTYL-N-[4-METHOXYPHENYLSULFONYL]GLYCYL HYDROXAMIC ACID
DB08507	BE0001116	P08254	MMP3	MMP3	Stromelysin-1	unknown	1		small molecule	N-[[2-METHYL-4-HYDROXYCARBAMOYL]BUT-4-YL-N]-BENZYL-P-[PHENYL]-P-[METHYL]PHOSPHINAMID
DB08643	BE0001116	P08254	MMP3	MMP3	Stromelysin-1	unknown	1		small molecule	2-(2-{2-[(BIPHENYL-4-YLMETHYL)-AMINO]-3-MERCAPTO-PENTANOYLAMINO}-ACETYLAMINO)-3-METHYL-BUTYRIC ACID METHYL ESTER
DB00786	BE0003690	P09237	MMP7	MMP7	Matrilysin	yes	4	APRD00559	small molecule	Marimastat	Used in the treatment of cancer, Marmiastat is an angiogenesis and metastasis inhibitor. As an angiogenesis inhibitor it limits the growth and production of blood vessels. As an antimetatstatic agent it prevents malignant cells from breaching the basement membranes.
DB08170	BE0003690	P09237	MMP7	MMP7	Matrilysin	unknown	1		small molecule	(1R)-N,6-DIHYDROXY-7-METHOXY-2-[(4-METHOXYPHENYL)SULFONYL]-1,2,3,4-TETRAHYDROISOQUINOLINE-1-CARBOXAMIDE
DB08489	BE0003690	P09237	MMP7	MMP7	Matrilysin	unknown	1		small molecule	N4-HYDROXY-2-ISOBUTYL-N1-(9-OXO-1,8-DIAZA-TRICYCLO[10.6.1.013,18]NONADECA-12(19),13,15,17-TETRAEN-10-YL)-SUCCINAMIDE
DB08493	BE0003690	P09237	MMP7	MMP7	Matrilysin	unknown	1		small molecule	5-METHYL-3-(9-OXO-1,8-DIAZA-TRICYCLO[10.6.1.013,18]NONADECA-12(19),13,15,17-TETRAEN-10-YLCARBAMOYL)-HEXANOIC ACID
DB00244	BE0001075	P05164	MPO	MPO	Myeloperoxidase	unknown	7	APRD01098;DB05376;DB06396	small molecule	Mesalazine	An anti-inflammatory agent, structurally related to the salicylates and non-steroidal anti-inflammatory drugs like acetylsalicylic acid, which is active in inflammatory bowel disease [A174022]. It is considered to be the active moiety of sulphasalazine. (From Martindale, The Extra Pharmacopoeia, 30th ed) Although demonstrably effective in treating and maintaining remission for ulcerative colitis,…
DB00535	BE0001075	P05164	MPO	MPO	Myeloperoxidase	no	3	APRD00644	small molecule	Cefdinir	Cefdinir, also known as Omnicef, is a semi-synthetic, broad-spectrum antibiotic belonging to the third generation of the cephalosporin class. It has been proven to be effective for the treatment of common bacterial infections in the ear, sinus, throat, lungs, and skin. Cefdinir was approved by the FDA in 1997 to treat a variety of mild to moderate infections and was initially marketed by Abbvie.[…
DB00583	BE0001075	P05164	MPO	MPO	Myeloperoxidase	unknown	8	APRD01070	small molecule	Levocarnitine	Constituent of striated muscle and liver. It is used therapeutically to stimulate gastric and pancreatic secretions and in the treatment of hyperlipoproteinemias.
DB01065	BE0001075	P05164	MPO	MPO	Myeloperoxidase	unknown	6	APRD00742;DB08189	small molecule	Melatonin	Melatonin is a biogenic amine that is found in animals, plants and microbes. Aaron B. Lerner of Yale University is credited for naming the hormone and for defining its chemical structure in 1958. In mammals, melatonin is produced by the pineal gland. The pineal gland is small endocrine gland, about the size of a rice grain and shaped like a pine cone (hence the name), that is located in the cente…
DB04821	BE0001075	P05164	MPO	MPO	Myeloperoxidase	unknown	6		small molecule	Nomifensine	Nomifensine, formerly marketed as Merital capsules, was associated with an increased incidence of hemolytic anemia. The approved application holder removed Merital capsules from the market on January 23, 1986. FDA published a notice of its determination that Merital capsules were removed from the market for safety reasons (see the Federal Register of June 17, 1986 (51 FR 21981)). Approval of the …
DB00277	BE0009004	Q15155	NOMO1	NOMO1	Nodal modulator 1	unknown	14	APRD00082;DB09359	small molecule	Theophylline	A methylxanthine derivative from tea with diuretic, smooth muscle relaxant, bronchial dilation, cardiac and central nervous system stimulant activities. Mechanistically, theophylline acts as a phosphodiesterase inhibitor, adenosine receptor blocker, and histone deacetylase activator. Theophylline is marketed under several brand names such as Uniphyl and Theochron, and it is indicated mainly for a…
DB00009	BE0000240	P05121	PAI	SERPINE1	Plasminogen activator inhibitor 1	unknown	4	BTD00050;BIOD00050	biotech	Alteplase	Human tissue plasminogen activator, purified, glycosylated, 527 residues purified from CHO cells
DB00013	BE0000240	P05121	PAI	SERPINE1	Plasminogen activator inhibitor 1	yes	3	BTD00030;BIOD00030	biotech	Urokinase	Urokinase is an endogenous peptide that is cleaved in the presence of plasmin between lysine 158 and isoleucine 159 to yield active urokinase.[A191943] Urokinase remains connected between these 2 chains by a sulfhydryl bond.[A191943]>>Urokinase was granted FDA approval on 16 January 1978.[L12138]
DB00015	BE0000240	P05121	PAI	SERPINE1	Plasminogen activator inhibitor 1	unknown	3	BTD00013;BIOD00013	biotech	Reteplase	Human tissue plasminogen activator, purified, glycosylated, 355 residues purified from CHO cells. Retavase is considered a ""third-generation"" thrombolytic agent, genetically engineered to retain and delete certain portions of human tPA. Retavase is a deletion mutein of human tPA formed by deleting various amino acids present in endogenous human tPA. Retavase contains 355 of the 527 amino acids …
DB00029	BE0000240	P05121	PAI	SERPINE1	Plasminogen activator inhibitor 1	unknown	3	BTD00102;BIOD00102	biotech	Anistreplase	Human tissue plasminogen activator, purified, glycosylated, 527 residues purified from CHO cells. Eminase is a lyophilized (freeze-dried) formulation of anistreplase, the p-anisoyl derivative of the primary Lys-plasminogen-streptokinase activator complex (a complex of Lys-plasminogen and streptokinase). A p-anisoyl group is chemically conjugated to a complex of bacterial-derived streptokinase and…
DB00031	BE0000240	P05121	PAI	SERPINE1	Plasminogen activator inhibitor 1	unknown	4	BTD00019;BIOD00019	biotech	Tenecteplase	Tenecteplase is a tissue plasminogen activator (tPA) developed from modifications of natural human tPA complementary DNA (cDNA). It is a 527 amino acid with a substitution of threonine 103 with asparagine and substitution of asparagine 117 with glutamine within the kringle 1 domain, and a tetra-alanine substitution at amino acids 296-299 in the protease domain.
DB00055	BE0000240	P05121	PAI	SERPINE1	Plasminogen activator inhibitor 1	unknown		BTD00068;BIOD00068	biotech	Drotrecogin alfa	Drotrecogin alfa is activated human protein C that is synthesized by recombinant DNA technology. It is a glycoprotein of approximately 55 kilodalton molecular weight, consisting of a heavy chain and a light chain linked by a disulfide bond. Drotrecogin alfa was withdrawn from the market after a major study indicated that it was not effective in improving outcomes in patients with sepsis.
DB00197	BE0000240	P05121	PAI	SERPINE1	Plasminogen activator inhibitor 1	unknown		APRD00488	small molecule	Troglitazone	Troglitazone was withdrawn in 2000 due to risk of hepatotoxicity. It was superseded by [pioglitazone] and [rosiglitazone].
DB05254	BE0000240	P05121	PAI	SERPINE1	Plasminogen activator inhibitor 1	unknown		DB08977	biotech	Fibrinolysin	Fibrinolysin (also known as bovine plasmin) is a bovine enzyme derived from bovine plasma or extracted from bacterial cultures. It is a globular protein with a molecular weight of ~90,000 daltons. Fibrinolysin consists of two polypeptide chains, one light and one heavy, linked by a disulfide bond. The light chain has a molecular weight of approximately 27,000 Da and contains the active center of …
DB09130	BE0000240	P05121	PAI	SERPINE1	Plasminogen activator inhibitor 1	unknown	102		small molecule	Copper	Copper is a transition metal and a trace element in the body. It is important to the function of many enzymes including cytochrome c oxidase, monoamine oxidase and superoxide dismutase [FDA Label]. Copper is commonly used in contraceptive intrauterine devices (IUD) [L801].
DB12695	BE0009031	Q13219	PAPPA	PAPPA	Pappalysin-1	unknown	17		small molecule	Phenethyl Isothiocyanate	Phenethyl Isothiocyanate has been used in trials studying the prevention and treatment of Leukemia, Lung Cancer, Tobacco Use Disorder, and Lymphoproliferative Disorders.
DB00086	BE0000928	P25116	PAR1	F2R	Proteinase-activated receptor 1	unknown		BTD00028;BIOD00028	biotech	Streptokinase	Streptokinase, is a sterile, purified preparation of a bacterial protein elaborated by group C (beta) -hemolytic streptococci.
DB05361	BE0000928	P25116	PAR1	F2R	Proteinase-activated receptor 1	unknown			small molecule	SR-123781A	SR-123781A is a synthetic hexadecasaccharide Factor IIa and Xa antagonist. It is under investigation by Sanofi-Aventis and Organon for the treatment of thrombosis and acute coronary syndromes (ACS).
DB09030	BE0000928	P25116	PAR1	F2R	Proteinase-activated receptor 1	yes	1	DB05692	small molecule	Vorapaxar	Vorapaxar is a tricyclic himbacine-derived selective inhibitor of protease activated receptor (PAR-1) indicated for reducing the incidence of thrombotic cardiovascular events in patients with a history of myocardial infarction (MI) or with peripheral arterial disease (PAD). By inhibiting PAR-1, a thrombin receptor expressed on platelets, vorapaxar prevents thrombin-related platelet aggregation.
DB11300	BE0000928	P25116	PAR1	F2R	Proteinase-activated receptor 1	unknown	1		biotech	Thrombin	Also known as coagulation factor II, thrombin is a serine protease that plays a physiological role in regulating hemostasis and maintaining blood coagulation. Once converted from prothrombin, thrombin converts fibrinogen to fibrin, which, in combination with platelets from the blood, forms a clot.>>Medical thrombin is a protein substance produced through a conversion reaction in which prothrombin…
DB09302	BE0008643	Q8NBP7	PCSK9	PCSK9	Proprotein convertase subtilisin/kexin type 9	yes	1		biotech	Alirocumab	Alirocumab is a biopharmaceutical that obtained FDA approval in July 2015 as a second line treatment for high cholesterol in adults whose LDL-cholesterol (LDL-C) is not controlled by the combination of diet and statin treatment. It is a human monoclonal antibody part of the family of the PCSK9 inhibitors which are a novel class of anticholesterol therapeutics. From this family, it was the first a…
DB08885	BE0003148	P49763	PGF	PGF	Placenta growth factor	yes	2		biotech	Aflibercept	Aflibercept is a recombinant protein composed of the binding domains of two human vascular endothelial growth factor (VEGF) receptors fused with the Fc region of human immunoglobulin gamma 1 (IgG1). Structurally, Aflibercept is a dimeric glycoprotein with a protein molecular weight of 96.9 kilo Daltons (kDa). It contains approximately 15% glycosylation to give a total molecular weight of 115 kDa.…
DB00039	BE0001031	P98160	PLC	HSPG2	Basement membrane-specific heparan sulfate proteoglycan core protein	unknown		BTD00042;BIOD00042	biotech	Palifermin	Palifermin is a recombinant human keratinocyte growth factor (KGF). It is 140 residues long, and is produced using E. coli.
DB05161	BE0000954	P24158	PRTN3	PRTN3	Myeloblastin	unknown			small molecule	Elafin	Elafin is a human protein that is produced naturally in the skin, lung and breast, protecting the respective tissue from destruction by the immune system. Elafin‚Äôs ability to block the activity of destructive enzymes that are involved in inflammatory reactions makes it a highly promising active compound for the treatment of inflammatory lung diseases or severe reperfusion injuries occurring aft…
DB02379	BE0001107	P35247	PSPD	SFTPD	Pulmonary surfactant-associated protein D	unknown		EXPT00685;EXPT00455;EXPT01603	small molecule	Beta-D-Glucose	A primary source of energy for living organisms. It is naturally occurring and is found in fruits and other parts of plants in its free state. It is used therapeutically in fluid and nutrient replacement.
DB00157	BE0000540	P09417	QDPR	QDPR	Dihydropteridine reductase	unknown		NUTR00041;DB01907;EXPT02287;DB03527	small molecule	NADH	NADH is the reduced form of NAD+, and NAD+ is the oxidized form of NADH, a coenzyme composed of ribosylnicotinamide 5'-diphosphate coupled to adenosine 5'-phosphate by pyrophosphate linkage. It is found widely in nature and is involved in numerous enzymatic reactions in which it serves as an electron carrier by being alternately oxidized (NAD+) and reduced (NADH). It forms NADP with the addition …
DB03814	BE0000540	P09417	QDPR	QDPR	Dihydropteridine reductase	unknown		EXPT02154	small molecule	2-(N-morpholino)ethanesulfonic acid
DB01411	BE0000908	P12724	RNASE3	RNASE3	Eosinophil cationic protein	unknown	4		small molecule	Pranlukast	Pranlukast is a cysteinyl leukotriene receptor-1 antagonist. It antagonizes or reduces bronchospasm caused, principally in asthmatics, by an allergic reaction to accidentally or inadvertently encountered allergens.
DB02098	BE0000908	P12724	RNASE3	RNASE3	Eosinophil cationic protein	unknown		EXPT00366	small molecule	Adenosine-2'-5'-Diphosphate
DB04272	BE0000908	P12724	RNASE3	RNASE3	Eosinophil cationic protein	unknown		EXPT00922	small molecule	Citric acid	A key intermediate in metabolism. It is an acid compound found in citrus fruits. The salts of citric acid (citrates) can be used as anticoagulants due to their calcium chelating ability.>>Citric acid was one of active ingredients in Phexxi, a non-hormonal contraceptive agent that was approved by the FDA on May 2020.[L14120]
DB01136	BE0001074	P16581	SELE	SELE	E-selectin	unknown	20	APRD00091	small molecule	Carvedilol	Carvedilol is a racemic mixture where the S(-) enantiomer is a beta adrenoceptor blocker and the R(+) enantiomer is both a beta and alpha-1 adrenoceptor blocker.[L7889,L7892] It is currently used to treat heart failure, left ventricular dysfunction, and hypertension.[L7889,L7892] The dual action of carvedilol is advantageous in combination therapies as moderate doses of 2 drugs have a decreased i…
DB03721	BE0001074	P16581	SELE	SELE	E-selectin	unknown		EXPT02292;EXPT02908;EXPT02909;DB01894;DB02344	small molecule	N-acetyl-alpha-neuraminic acid	An N-acyl derivative of neuraminic acid. N-acetylneuraminic acid occurs in many polysaccharides, glycoproteins, and glycolipids in animals and bacteria. (From Dorland, 28th ed, p1518)
DB06423	BE0001074	P16581	SELE	SELE	E-selectin	unknown			biotech	Endostatin
DB01109	BE0001159	P16109	SELP	SELP	P-selectin	unknown	3	APRD00056	small molecule	Heparin	Unfractionated heparin (UH) is a heterogenous preparation of anionic, sulfated glycosaminoglycan polymers with weights ranging from 3000 to 30,000 Da. It is a naturally occurring anticoagulant released from mast cells. It binds reversibly to antithrombin III (ATIII) and greatly accelerates the rate at which ATIII inactivates coagulation enzymes thrombin (factor IIa) and factor Xa. UH is different…
DB03721	BE0001159	P16109	SELP	SELP	P-selectin	unknown		EXPT02292;EXPT02908;EXPT02909;DB01894;DB02344	small molecule	N-acetyl-alpha-neuraminic acid	An N-acyl derivative of neuraminic acid. N-acetylneuraminic acid occurs in many polysaccharides, glycoproteins, and glycolipids in animals and bacteria. (From Dorland, 28th ed, p1518)
DB06779	BE0001159	P16109	SELP	SELP	P-selectin	unknown	4		small molecule	Dalteparin	Dalteparin, a low molecular weight heparin (LMWH) prepared by nitrous acid degradation of unfractionated heparin of porcine intestinal mucosa origin, is an anticoagulant. It is composed of strongly acidic sulphated polysaccharide chains with an average molecular weight of 5000 and about 90% of the material within the range of 2000-9000. LMWHs have a more predictable response, a greater bioavailab…
DB08813	BE0001159	P16109	SELP	SELP	P-selectin	unknown	2		small molecule	Nadroparin	Nadroparin is a low molecular weight heparin (LMWH) which, when bound to antithrombin III (ATIII), accelerates the inactivation of factor II and factor Xa. Nadroparin halts the coagulation pathway by inhibiting the activation of thrombin (factor IIa) by factor Xa. The amplification of the fibrin clotting cascade is stopped once factors Xa and IIa are inactivated. It is derived from porcine source…
DB15271	BE0001159	P16109	SELP	SELP	P-selectin	yes	1		biotech	Crizanlizumab	Crizanlizumab is a humanized IgG2 monoclonal antibody used to reduce the frequency of vaso-occlusive crises in patients with sickle cell disease.[L10097] Sickle cell disease is a genetically inherited condition prevalent in the Middle East, Africa, and certain parts of India. The genetic mutation associated with this disease leads to the formation of abnormal, sickle shaped red blood cells that a…
DB00055	BE0002142	P35237	SERPINB6	SERPINB6	Serpin B6	unknown		BTD00068;BIOD00068	biotech	Drotrecogin alfa	Drotrecogin alfa is activated human protein C that is synthesized by recombinant DNA technology. It is a glycoprotein of approximately 55 kilodalton molecular weight, consisting of a heavy chain and a light chain linked by a disulfide bond. Drotrecogin alfa was withdrawn from the market after a major study indicated that it was not effective in improving outcomes in patients with sepsis.
DB03740	BE0001648	Q9Y286	SIGLEC7	SIGLEC7	Sialic acid-binding Ig-like lectin 7	unknown		EXPT02319	small molecule	N-acetyl-alpha-D-glucosamine	The N-acetyl derivative of glucosamine.
DB06317	BE0003492	Q9NQ25	SLAMF7	SLAMF7	SLAM family member 7	yes			biotech	Elotuzumab	Elotuzumab is a humanized IgG1 (Immunoglobulin G) monoclonal antibody indicated in combination with lenalidomide and dexamethasone for the treatment of patients with multiple myeloma who have received one to three prior therapies. Elotuzumab targets SLAMF7, also known as Signaling Lymphocytic Activation Molecule Family member 7, a cell surface glycoprotein. Elotuzumab consists of the complementar…
DB11866	BE0009665	Q9BQB4	SOST	SOST	Sclerostin	yes	1		biotech	Romosozumab	Romosozumab is a humanized monoclonal antibody indicated for the treatment of osteoperosis in postmenopausal women at high risk of fracture and patients who have failed in other treatments or are intolerant to other osteoperosis therapies[L9554]. Romosozumab prevents bone resorption and induces the formation of bone though it is associated with an increased risk of cardiac death, heart attack, an…
DB01254	BE0000838	P12931	SRC	SRC	Proto-oncogene tyrosine-protein kinase Src	yes	2		small molecule	Dasatinib	Dasatinib is an oral dual BCR/ABL and Src family tyrosine kinase inhibitor approved for use in patients with chronic myelogenous leukemia (CML). The main targets of Dasatinib, are BCRABL, SRC, Ephrins and GFR.
DB01678	BE0000838	P12931	SRC	SRC	Proto-oncogene tyrosine-protein kinase Src	unknown		EXPT00280	small molecule	RU84687	RU84687 is a subnanomolar and Src SH2 selective binder.
DB01866	BE0000838	P12931	SRC	SRC	Proto-oncogene tyrosine-protein kinase Src	unknown	1	EXPT00095	small molecule	RU79256
DB01893	BE0000838	P12931	SRC	SRC	Proto-oncogene tyrosine-protein kinase Src	unknown		EXPT02305	small molecule	N6-Benzyl Adenosine-5'-Diphosphate
DB01908	BE0000838	P12931	SRC	SRC	Proto-oncogene tyrosine-protein kinase Src	unknown		EXPT00200	small molecule	RU85493
DB01947	BE0000838	P12931	SRC	SRC	Proto-oncogene tyrosine-protein kinase Src	unknown	1	EXPT00096	small molecule	RU78262
DB01962	BE0000838	P12931	SRC	SRC	Proto-oncogene tyrosine-protein kinase Src	unknown		EXPT02687	small molecule	Phosphonotyrosine	An amino acid that occurs in endogenous proteins. Tyrosine phosphorylation and dephosphorylation plays a role in cellular signal transduction and possibly in cell growth control and carcinogenesis. [PubChem]
DB02175	BE0000838	P12931	SRC	SRC	Proto-oncogene tyrosine-protein kinase Src	unknown		EXPT02179	small molecule	Malonic acid
DB02336	BE0000838	P12931	SRC	SRC	Proto-oncogene tyrosine-protein kinase Src	unknown		EXPT00328	small molecule	RU83876
DB02432	BE0000838	P12931	SRC	SRC	Proto-oncogene tyrosine-protein kinase Src	unknown		EXPT00339	small molecule	RU90395
DB02762	BE0000838	P12931	SRC	SRC	Proto-oncogene tyrosine-protein kinase Src	unknown	1	EXPT00300	small molecule	RU79072
DB02908	BE0000838	P12931	SRC	SRC	Proto-oncogene tyrosine-protein kinase Src	unknown		EXPT00303	small molecule	RU78783
DB03023	BE0000838	P12931	SRC	SRC	Proto-oncogene tyrosine-protein kinase Src	unknown	2	EXPT02634	small molecule	1-Tert-Butyl-3-(4-Chloro-Phenyl)-1h-Pyrazolo[3,4-D]Pyrimidin-4-Ylamine
DB03078	BE0000838	P12931	SRC	SRC	Proto-oncogene tyrosine-protein kinase Src	unknown	1	EXPT02673	small molecule	PASBN
DB03104	BE0000838	P12931	SRC	SRC	Proto-oncogene tyrosine-protein kinase Src	unknown		EXPT00321	small molecule	2-[4-[(Z)-2-Acetamido-3-oxo-3-[[(3S)-2-oxo-1-[(4-phenylphenyl)methyl]azepan-3-yl]amino]prop-1-enyl]-2-formylphenyl]acetic acid
DB03114	BE0000838	P12931	SRC	SRC	Proto-oncogene tyrosine-protein kinase Src	unknown	1	EXPT00088	small molecule	PAS219
DB03217	BE0000838	P12931	SRC	SRC	Proto-oncogene tyrosine-protein kinase Src	unknown	1	EXPT01817	small molecule	DPI59
DB03268	BE0000838	P12931	SRC	SRC	Proto-oncogene tyrosine-protein kinase Src	unknown		EXPT00063	small molecule	RU82197
DB03298	BE0000838	P12931	SRC	SRC	Proto-oncogene tyrosine-protein kinase Src	unknown		EXPT01775	small molecule	Phenylphosphate
DB03306	BE0000838	P12931	SRC	SRC	Proto-oncogene tyrosine-protein kinase Src	unknown	1	EXPT00147	small molecule	RU78300
DB03525	BE0000838	P12931	SRC	SRC	Proto-oncogene tyrosine-protein kinase Src	unknown	1	EXPT00304	small molecule	RU79073
DB03591	BE0000838	P12931	SRC	SRC	Proto-oncogene tyrosine-protein kinase Src	unknown		EXPT00322	small molecule	RU82209
DB03628	BE0000838	P12931	SRC	SRC	Proto-oncogene tyrosine-protein kinase Src	unknown	1	EXPT01930	small molecule	ISO24
DB03712	BE0000838	P12931	SRC	SRC	Proto-oncogene tyrosine-protein kinase Src	unknown		EXPT00326	small molecule	RU85053
DB03828	BE0000838	P12931	SRC	SRC	Proto-oncogene tyrosine-protein kinase Src	unknown	1	EXPT00099	small molecule	RU78299
DB03902	BE0000838	P12931	SRC	SRC	Proto-oncogene tyrosine-protein kinase Src	unknown		EXPT02457;DB02737	small molecule	Oxalic Acid	A strong dicarboxylic acid occurring in many plants and vegetables. It is produced in the body by metabolism of glyoxylic acid or ascorbic acid. It is not metabolized but excreted in the urine. It is used as an analytical reagent and general reducing agent. [PubChem]
DB04080	BE0000838	P12931	SRC	SRC	Proto-oncogene tyrosine-protein kinase Src	unknown	1	EXPT00305	small molecule	RU78191
DB04272	BE0000838	P12931	SRC	SRC	Proto-oncogene tyrosine-protein kinase Src	unknown		EXPT00922	small molecule	Citric acid	A key intermediate in metabolism. It is an acid compound found in citrus fruits. The salts of citric acid (citrates) can be used as anticoagulants due to their calcium chelating ability.>>Citric acid was one of active ingredients in Phexxi, a non-hormonal contraceptive agent that was approved by the FDA on May 2020.[L14120]
DB04495	BE0000838	P12931	SRC	SRC	Proto-oncogene tyrosine-protein kinase Src	unknown		EXPT00324	small molecule	Paratoulene phosphate
DB04739	BE0000838	P12931	SRC	SRC	Proto-oncogene tyrosine-protein kinase Src	unknown			small molecule	4-[(4-METHYL-1-PIPERAZINYL)METHYL]-N-[3-[[4-(3-PYRIDINYL)-2-PYRIMIDINYL]AMINO]PHENYL]-BENZAMIDE
DB04751	BE0000838	P12931	SRC	SRC	Proto-oncogene tyrosine-protein kinase Src	unknown			small molecule	Purvalanol A
DB05184	BE0000838	P12931	SRC	SRC	Proto-oncogene tyrosine-protein kinase Src	unknown			small molecule	XL228	XL228 is a novel anticancer compound designed to inhibit the insulin-like growth factor type-1 receptor (IGF1R), Src and Abl tyrosine kinases ‚Äì targets that play crucial roles in cancer cell proliferation, survival and metastasis.
DB06137	BE0000838	P12931	SRC	SRC	Proto-oncogene tyrosine-protein kinase Src	unknown			small molecule	KX-01	KX2-391 is a highly selective Src kinase inhibitor that has demonstrated efficacy in pre-clinical animal models of colon, pancreatic, prostate and breast cancer. It is a substrate-targeted kinase inhibitor. KX2-391, belongs to an emerging new family of targeted cancer treatments called protein kinase inhibitors.
DB06616	BE0000838	P12931	SRC	SRC	Proto-oncogene tyrosine-protein kinase Src	unknown	5		small molecule	Bosutinib	Bosutinib is a Bcr-Abl kinase inhibitor for the treatment of Philadelphia chromosome-positive (Ph+) chronic myelogenous leukemia (CML). Compared to other tyrosine kinase inhibitors, it has a more favourable hematologic toxicity profile. FDA approved on September 4, 2012.
DB06882	BE0000838	P12931	SRC	SRC	Proto-oncogene tyrosine-protein kinase Src	unknown	1		small molecule	1-[1-(3-aminophenyl)-3-tert-butyl-1H-pyrazol-5-yl]-3-naphthalen-1-ylurea
DB06883	BE0000838	P12931	SRC	SRC	Proto-oncogene tyrosine-protein kinase Src	unknown	1		small molecule	1-[1-(3-aminophenyl)-3-tert-butyl-1H-pyrazol-5-yl]-3-phenylurea
DB07335	BE0000838	P12931	SRC	SRC	Proto-oncogene tyrosine-protein kinase Src	unknown	2		small molecule	3-[4-AMINO-1-(1-METHYLETHYL)-1H-PYRAZOLO[3,4-D]PYRIMIDIN-3-YL]PHENOL
DB07662	BE0000838	P12931	SRC	SRC	Proto-oncogene tyrosine-protein kinase Src	unknown	1		small molecule	PD-168393	PD-168393 is an epidermal growth factor receptor inhibitor.
DB07966	BE0000838	P12931	SRC	SRC	Proto-oncogene tyrosine-protein kinase Src	unknown	1		small molecule	[4-({4-[(5-cyclopropyl-1H-pyrazol-3-yl)amino]quinazolin-2-yl}amino)phenyl]acetonitrile
DB08052	BE0000838	P12931	SRC	SRC	Proto-oncogene tyrosine-protein kinase Src	unknown	1		small molecule	PP-121
DB08053	BE0000838	P12931	SRC	SRC	Proto-oncogene tyrosine-protein kinase Src	unknown	1		small molecule	1-cyclobutyl-3-(3,4-dimethoxyphenyl)-1H-pyrazolo[3,4-d]pyrimidin-4-amine
DB08054	BE0000838	P12931	SRC	SRC	Proto-oncogene tyrosine-protein kinase Src	unknown	1		small molecule	1-(1-methylethyl)-3-quinolin-6-yl-1H-pyrazolo[3,4-d]pyrimidin-4-amine
DB08192	BE0000838	P12931	SRC	SRC	Proto-oncogene tyrosine-protein kinase Src	unknown	1		small molecule	2-(4-CARCOXY-5-ISOPROPYLTHIAZOLYL)BENZOPIPERIDINE
DB08462	BE0000838	P12931	SRC	SRC	Proto-oncogene tyrosine-protein kinase Src	unknown	1		small molecule	N-(4-PHENYLAMINO-QUINAZOLIN-6-YL)-ACRYLAMIDE
DB08564	BE0000838	P12931	SRC	SRC	Proto-oncogene tyrosine-protein kinase Src	unknown	1		small molecule	(2E)-N-{4-[(3-bromophenyl)amino]quinazolin-6-yl}-4-(dimethylamino)but-2-enamide
DB08901	BE0000838	P12931	SRC	SRC	Proto-oncogene tyrosine-protein kinase Src	unknown	18	DB06300	small molecule	Ponatinib	Ponatinib is a novel Bcr-Abl tyrosine kinase inhibitor that is especially effective against the T315I mutation for the treatment of chronic myeloid leukemia. FDA approved on December 14, 2012.
DB09079	BE0000838	P12931	SRC	SRC	Proto-oncogene tyrosine-protein kinase Src	unknown	17		small molecule	Nintedanib	Nintedanib is a small molecule kinase inhibitor used in the treatment of pulmonary fibrosis, systemic sclerosis-associated interstitial lung disease, and non-small cell lung cancer (NSCLC).[L8453,L8459] It was first approved for use in the United States in 2014.[L8453] Within the spectrum of idiopathic pulmonary fibrosis treatment options, nintedanib is currently one of only two disease-modifying…
DB12010	BE0000838	P12931	SRC	SRC	Proto-oncogene tyrosine-protein kinase Src	unknown	294		small molecule	Fostamatinib	Fostamatinib has been investigated for the treatment and basic science of Rheumatoid Arthritis and Immune Thrombocytopenic Purpura (ITP). It was approved on April 17, 2018 under the trade name Tavalisse for use in ITP [L2644,FDA Label]. Fostamatinib has also been granted orphan drug status by the FDA [L2644].
DB00036	BE0000967	P10646	TFPI	TFPI	Tissue factor pathway inhibitor	unknown		BTD00006;BIOD00006	biotech	Coagulation factor VIIa Recombinant Human	Recombinant human coagulation Factor VIIa (rFVIIa), intended for promoting hemostasis by activating the extrinsic pathway of the coagulation cascade. NovoSeven is a vitamin K-dependent glycoprotein consisting of 406 amino acid residues. Cloned and expressed in hamster kidney cells, the protein is catalytically active in a two-chain form.
DB06779	BE0000967	P10646	TFPI	TFPI	Tissue factor pathway inhibitor	yes	3		small molecule	Dalteparin	Dalteparin, a low molecular weight heparin (LMWH) prepared by nitrous acid degradation of unfractionated heparin of porcine intestinal mucosa origin, is an anticoagulant. It is composed of strongly acidic sulphated polysaccharide chains with an average molecular weight of 5000 and about 90% of the material within the range of 2000-9000. LMWHs have a more predictable response, a greater bioavailab…
DB14562	BE0000967	P10646	TFPI	TFPI	Tissue factor pathway inhibitor	yes	1		biotech	Andexanet alfa	Andexanet alfa is a recombinant human coagulation Factor Xa that promotes blood coagulation. It was developed by Portola Pharmaceuticals and was approved in in May 2018. It is marketed as Andexxa for intravenous injection or infusion and is indicated for the reversal of anticoagulation in combination with [rivaroxaban] and [apixaban] in cases of life-threatening or uncontrolled bleeding. Rivaroxa…
DB00415	BE0003379	Q02763	TIE2	TEK	Angiopoietin-1 receptor	unknown	8	APRD00320	small molecule	Ampicillin	Ampicillin is a semi-synthetic derivative of penicillin that functions as an orally active broad-spectrum antibiotic.
DB05294	BE0003379	Q02763	TIE2	TEK	Angiopoietin-1 receptor	unknown	4	DB08764	small molecule	Vandetanib	Vandetanib is an oral once-daily kinase inhibitor of tumour angiogenesis and tumour cell proliferation with the potential for use in a broad range of tumour types.>>On April 6 2011, vandetanib was approved by the FDA to treat nonresectable, locally advanced, or metastatic medullary thyroid cancer in adult patients.
DB08221	BE0003379	Q02763	TIE2	TEK	Angiopoietin-1 receptor	unknown	1		small molecule	N-{4-METHYL-3-[(3-PYRIMIDIN-4-YLPYRIDIN-2-YL)AMINO]PHENYL}-3-(TRIFLUOROMETHYL)BENZAMIDE
DB08896	BE0003379	Q02763	TIE2	TEK	Angiopoietin-1 receptor	yes	10		small molecule	Regorafenib	Regorafenib is an orally-administered inhibitor of multiple kinases. It is used for the treatment of metastatic colorectal cancer and advanced gastrointestinal stromal tumours. FDA approved on September 27, 2012. Approved use of Regorafenib was expanded to treat Hepatocellular Carcinoma in April 2017.
DB08901	BE0003379	Q02763	TIE2	TEK	Angiopoietin-1 receptor	unknown	5	DB06300	small molecule	Ponatinib	Ponatinib is a novel Bcr-Abl tyrosine kinase inhibitor that is especially effective against the T315I mutation for the treatment of chronic myeloid leukemia. FDA approved on December 14, 2012.
DB12010	BE0003379	Q02763	TIE2	TEK	Angiopoietin-1 receptor	unknown	35		small molecule	Fostamatinib	Fostamatinib has been investigated for the treatment and basic science of Rheumatoid Arthritis and Immune Thrombocytopenic Purpura (ITP). It was approved on April 17, 2018 under the trade name Tavalisse for use in ITP [L2644,FDA Label]. Fostamatinib has also been granted orphan drug status by the FDA [L2644].
DB14840	BE0003379	Q02763	TIE2	TEK	Angiopoietin-1 receptor	yes	3		small molecule	Ripretinib	Ripretinib is a kinase inhibitor used for the treatment of advanced gastrointestinal stromal tumor (GIST) that has not adequately responded to other kinase inhibitors such as [sunitinib] and [imatinib]. Ripretinib, also known as Qinlock, is manufactured by Deciphera Pharmaceuticals and was initially approved by the FDA on May 15, 2020.[L13769] >>It is the first drug approved as a fourth-line ther…
DB00055	BE0001151	P07204	TM	THBD	Thrombomodulin	unknown		BTD00068;BIOD00068	biotech	Drotrecogin alfa	Drotrecogin alfa is activated human protein C that is synthesized by recombinant DNA technology. It is a glycoprotein of approximately 55 kilodalton molecular weight, consisting of a heavy chain and a light chain linked by a disulfide bond. Drotrecogin alfa was withdrawn from the market after a major study indicated that it was not effective in improving outcomes in patients with sepsis.
DB01050	BE0001151	P07204	TM	THBD	Thrombomodulin	unknown	9	APRD00372	small molecule	Ibuprofen	Ibuprofen is a non-steroidal anti-inflammatory drug (NSAID) derived from propionic acid and it is considered the first of the propionics.[A39074] The formula of ibuprofen is 2-(4-isobutylphenyl) propionic acid and its initial development was in 1960 while researching for a safer alternative for aspirin.[A39075] Ibuprofen was finally patented in 1961 and this drug was first launched against rheuma…
DB09213	BE0001151	P07204	TM	THBD	Thrombomodulin	unknown	13		small molecule	Dexibuprofen	Dexibuprofen, S(+)-ibuprofen, is a non-steroidal anti-inflammatory drug (NSAID). It is a pharmacologically effective enantiomer of racemic ibuprofen that differs in physicochemical properties. It is proposed to be more pharmacologically active and tolerable with a better safety profile than ibuprofen due to higher concentration of active S enantiomer. Dexibuprofen has a slower dissolution rate in…
DB05959	BE0003461	Q9Y6Q6	TNFRSF11A	TNFRSF11A	Tumor necrosis factor receptor superfamily member 11A	unknown			small molecule	ENMD-1198
DB03316	BE0000999	Q9Y275	TNFSF13B	TNFSF13B	Tumor necrosis factor ligand superfamily member 13B	unknown		EXPT01208	small molecule	1,4-Dioxane
DB08879	BE0000999	Q9Y275	TNFSF13B	TNFSF13B	Tumor necrosis factor ligand superfamily member 13B	yes	1		biotech	Belimumab	Belimumab is an intravenous immunosupressant for the adjunctive treatment of systemic lupus erythematosus (SLE). More specifically, it is a fully human recombinant IgG1Œª monoclonal antibody produced from a recombinant NS0 cell line stably transfected with the belimumab heavy chain and light chain genes. It is the first biological treatment approved for the indication of SLE. Concomitant use with…
DB01592	BE0008725	P02786	TR	TFRC	Transferrin receptor protein 1	unknown	1		small molecule	Iron	A metallic element found in certain minerals, in nearly all soils, and in mineral waters. It is an essential constituent of hemoglobin, cytochrome, and other components of respiratory enzyme systems. Its chief functions are in the transport of oxygen to tissue (hemoglobin) and in cellular oxidation mechanisms. Depletion of iron stores may result in iron-deficiency anemia. Iron is used to build up…
DB13257	BE0004850	P02786	TR	TFRC	Transferrin receptor	yes	4	DBSALT000084	small molecule	Ferrous sulfate anhydrous	Iron deficiency anemia is a large public health concern worldwide, especially in young children, infants, and women of childbearing age.[A190804] This type of anemia occurs when iron intake, iron stores, and iron loss do not adequately support the formation of erythrocytes, also known as red blood cells.[A190528] >>Ferrous sulfate is a synthetic agent used in the treatment of iron deficiency. It …
DB13949	BE0008725	P02786	TR	TFRC	Transferrin receptor protein 1	yes	5		small molecule	Ferric cation	Iron is a transition metal with a symbol Fe and atomic number 26. By mass, it is the most common element on Earth. Iron is an essential element involved in various metabolic processes, including oxygen transport, deoxyribonucleic acid (DNA) synthesis, and energy production in electron transport [A32514]. Resulting from inadequate supply of iron to cells due to depletion of stores, iron deficiency…
DB14488	BE0008725	P02786	TR	TFRC	Transferrin receptor protein 1	unknown	1	DBSALT000080	small molecule	Ferrous gluconate
DB14489	BE0008725	P02786	TR	TFRC	Transferrin receptor protein 1	unknown	1	DBSALT000083	small molecule	Ferrous succinate
DB14490	BE0008725	P02786	TR	TFRC	Transferrin receptor protein 1	unknown	1	DBSALT000075	small molecule	Ferrous ascorbate
DB14491	BE0008725	P02786	TR	TFRC	Transferrin receptor protein 1	unknown	1	DBSALT000079	small molecule	Ferrous fumarate	Used in treatment of iron deficiency anemia.
DB14501	BE0008725	P02786	TR	TFRC	Transferrin receptor protein 1	unknown	1	DBSALT000081	small molecule	Ferrous glycine sulfate
DB14520	BE0008725	P02786	TR	TFRC	Transferrin receptor protein 1	yes	5	DBSALT002619	small molecule	Tetraferric tricitrate decahydrate	Tetraferric tricitrate decahydrate is an iron containing phosphate binder used to treat hyperphosphatemia and iron deficiency anemia in adults with chronic kidney disease.[A25965]>>Tetraferric tricitrate decahydrate was granted FDA approval on 5 September 2014.[L9926]
DB15617	BE0004850	P02786	TR	TFRC	Transferrin receptor	unknown	3		small molecule	Ferric derisomaltose	Iron deficiency is an extremely common condition and is the most frequent cause of anemia worldwide. Iron deficiency results when iron intake, iron stores, and loss of iron from the body do not adequately support production of erythrocytes, also known as red blood cells. Though it is generally considered non life-threatening, iron deficiency may considerably affect quality of life.[A190528]>>Ferr…
DB05895	BE0003433	O14763	TRAILR2	TNFRSF10B	Tumor necrosis factor receptor superfamily member 10B	unknown			biotech	HGS-TR2J	HGS-TR2J is a novel agonistic human monoclonal antibody to TRAIL Receptor 2, in patients with advanced solid malignancies. It is developed by Human Genome Sciences, Inc and is under Phase I of clinical trial.
DB06599	BE0003433	O14763	TRAILR2	TNFRSF10B	Tumor necrosis factor receptor superfamily member 10B	unknown			biotech	Lexatumumab	Lexatumumab is a fully humanized, high-affinity immunoglobulin G(1 lambda) monoclonal antibody (mAb).
DB09343	BE0002193	P19971	TYMP	TYMP	Thymidine phosphorylase	yes	1		small molecule	Tipiracil	Tipiracil is a thymidine phosphorylase inhibitor. It is used in combination with trifluridine, in a ratio of 1:0.5, to form TAS-102. The main function of Tipiracil in TAS-102 is to increase trifluridine bioavailability by inhibiting its catabolism.[A31255] TAS-102 is indicated for the treatment of metastatic colorectal cancer which has been previously treated with fluoropyrimidine-, oxaliplatin- …
DB12010	BE0009404	Q06418	TYRO3	TYRO3	Tyrosine-protein kinase receptor TYRO3	unknown	49		small molecule	Fostamatinib	Fostamatinib has been investigated for the treatment and basic science of Rheumatoid Arthritis and Immune Thrombocytopenic Purpura (ITP). It was approved on April 17, 2018 under the trade name Tavalisse for use in ITP [L2644,FDA Label]. Fostamatinib has also been granted orphan drug status by the FDA [L2644].
DB00594	BE0000895	P00749	UPA	PLAU	Urokinase-type plasminogen activator	unknown	9	APRD00790;EXPT00514	small molecule	Amiloride	A pyrazine compound inhibiting sodium reabsorption through sodium channels in renal epithelial cells. This inhibition creates a negative potential in the luminal membranes of principal cells, located in the distal convoluted tubule and collecting duct. Negative potential reduces secretion of potassium and hydrogen ions. Amiloride is used in conjunction with diuretics to spare potassium loss. (Fro…
DB01725	BE0000895	P00749	UPA	PLAU	Urokinase-type plasminogen activator	unknown	2	EXPT00301;DB06854	small molecule	2-{2-hydroxy-[1,1'-biphenyl]-3-yl}-1H-1,3-benzodiazole-5-carboximidamide
DB01905	BE0000895	P00749	UPA	PLAU	Urokinase-type plasminogen activator	unknown	2	EXPT00017	small molecule	2-(2-Hydroxy-5-Methoxy-Phenyl)-1h-Benzoimidazole-5-Carboxamidine
DB01977	BE0000895	P00749	UPA	PLAU	Urokinase-type plasminogen activator	unknown		EXPT00275	small molecule	6-(N-Phenylcarbamyl)-2-Naphthalenecarboxamidine
DB02287	BE0000895	P00749	UPA	PLAU	Urokinase-type plasminogen activator	unknown	2	EXPT00728;EXPT00016;DB02193	small molecule	2-(2-hydroxy-phenyl)-3H-benzoimidazole-5-carboxamidine
DB02398	BE0000895	P00749	UPA	PLAU	Urokinase-type plasminogen activator	unknown		EXPT00091	small molecule	6-[N-(4-(Aminomethyl)Phenyl)Carbamyl]-2-Naphthalenecarboxamidine
DB02473	BE0000895	P00749	UPA	PLAU	Urokinase-type plasminogen activator	unknown		EXPT00041	small molecule	6-[N-(1-Isopropyl-3,4-Dihydro-7-Isoquinolinyl)Carbamyl]-2-Naphthalenecarboxamidine
DB02526	BE0000895	P00749	UPA	PLAU	Urokinase-type plasminogen activator	unknown	2	EXPT00270	small molecule	CRA_10655
DB02551	BE0000895	P00749	UPA	PLAU	Urokinase-type plasminogen activator	unknown		EXPT00201	small molecule	6-[N-(4-Ethyl-1,2,3,4-Tetrahydro-6-Isoquinolinyl)Carbamyl]-2-Naphthalenecarboxamidine
DB02705	BE0000895	P00749	UPA	PLAU	Urokinase-type plasminogen activator	unknown		EXPT00148	small molecule	6-[N-(1-Isopropyl-1,2,3,4-Tetrahydro-7-Isoquinolinyl)Carbamyl]-2-Naphthalenecarboxamidine
DB03046	BE0000895	P00749	UPA	PLAU	Urokinase-type plasminogen activator	unknown		EXPT03180	small molecule	7-Methoxy-8-[1-(Methylsulfonyl)-1h-Pyrazol-4-Yl]Naphthalene-2-Carboximidamide
DB03082	BE0000895	P00749	UPA	PLAU	Urokinase-type plasminogen activator	unknown		EXPT03178	small molecule	6-[(Z)-Amino(Imino)Methyl]-N-[4-(Aminomethyl)Phenyl]-4-(Pyrimidin-2-Ylamino)-2-Naphthamide
DB03127	BE0000895	P00749	UPA	PLAU	Urokinase-type plasminogen activator	unknown		EXPT00669	small molecule	Benzamidine
DB03136	BE0000895	P00749	UPA	PLAU	Urokinase-type plasminogen activator	unknown	3	EXPT01360	small molecule	4-Iodobenzo[B]Thiophene-2-Carboxamidine
DB03159	BE0000895	P00749	UPA	PLAU	Urokinase-type plasminogen activator	unknown	3	EXPT00282	small molecule	CRA_8696
DB03476	BE0000895	P00749	UPA	PLAU	Urokinase-type plasminogen activator	unknown		EXPT00296	small molecule	Trans-6-(2-Phenylcyclopropyl)-Naphthalene-2-Carboxamidine
DB03729	BE0000895	P00749	UPA	PLAU	Urokinase-type plasminogen activator	unknown		EXPT00052	small molecule	2-Amino-1H-benzimidazol-5-ol
DB03782	BE0000895	P00749	UPA	PLAU	Urokinase-type plasminogen activator	unknown		EXPT00454	small molecule	N-(1-adamantyl)-N'-(4-guanidinobenzyl)urea
DB03865	BE0000895	P00749	UPA	PLAU	Urokinase-type plasminogen activator	unknown	3	EXPT00023	small molecule	6-Chloro-2-(2-Hydroxy-Biphenyl-3-Yl)-1h-Indole-5-Carboxamidine
DB03876	BE0000895	P00749	UPA	PLAU	Urokinase-type plasminogen activator	unknown	2	EXPT01363	small molecule	Thieno[2,3-B]Pyridine-2-Carboxamidine
DB04059	BE0000895	P00749	UPA	PLAU	Urokinase-type plasminogen activator	unknown		EXPT03179	small molecule	8-(Pyrimidin-2-Ylamino)Naphthalene-2-Carboximidamide
DB04172	BE0000895	P00749	UPA	PLAU	Urokinase-type plasminogen activator	unknown		EXPT03181	small molecule	[2,4,6-Triisopropyl-Phenylsulfonyl-L-[3-Amidino-Phenylalanine]]-Piperazine-N'-Beta-Alanine
DB05254	BE0000895	P00749	UPA	PLAU	Urokinase-type plasminogen activator	unknown		DB08977	biotech	Fibrinolysin	Fibrinolysin (also known as bovine plasmin) is a bovine enzyme derived from bovine plasma or extracted from bacterial cultures. It is a globular protein with a molecular weight of ~90,000 daltons. Fibrinolysin consists of two polypeptide chains, one light and one heavy, linked by a disulfide bond. The light chain has a molecular weight of approximately 27,000 Da and contains the active center of …
DB06855	BE0000895	P00749	UPA	PLAU	Urokinase-type plasminogen activator	unknown	1	EXPT00343;DB03494	small molecule	6-fluoro-2-(2-hydroxy-3-isobutoxy-phenyl)-1H-benzoimidazole-5-carboxamidine
DB06856	BE0000895	P00749	UPA	PLAU	Urokinase-type plasminogen activator	unknown	1		small molecule	6-FLUORO-2-[2-HYDROXY-3-(2-METHYL-CYCLOHEXYLOXY)-PHENYL]-1H-INDOLE-5-CARBOXAMIDINE
DB06857	BE0000895	P00749	UPA	PLAU	Urokinase-type plasminogen activator	unknown	1		small molecule	N-(4-CARBAMIMIDOYL-3-CHORO-PHENYL)-2-HYDROXY-3-IODO-5-METHYL-BENZAMIDE
DB07076	BE0000895	P00749	UPA	PLAU	Urokinase-type plasminogen activator	unknown	1		small molecule	6-[(Z)-AMINO(IMINO)METHYL]-N-[3-(CYCLOPENTYLOXY)PHENYL]-2-NAPHTHAMIDE
DB07122	BE0000895	P00749	UPA	PLAU	Urokinase-type plasminogen activator	unknown	1		small molecule	1-[4-(2-oxo-2-phenylethyl)phenyl]guanidine
DB07129	BE0000895	P00749	UPA	PLAU	Urokinase-type plasminogen activator	unknown	1		small molecule	(2R)-1-(2,6-dimethylphenoxy)propan-2-amine
DB07625	BE0000895	P00749	UPA	PLAU	Urokinase-type plasminogen activator	unknown	1		small molecule	4-(2-aminoethoxy)-N-(2,5-diethoxyphenyl)-3,5-dimethylbenzamide
DB07626	BE0000895	P00749	UPA	PLAU	Urokinase-type plasminogen activator	unknown	1		small molecule	4-(2-aminoethoxy)-N-(3-chloro-2-ethoxy-5-piperidin-1-ylphenyl)-3,5-dimethylbenzamide
DB08072	BE0000895	P00749	UPA	PLAU	Urokinase-type plasminogen activator	unknown	1		small molecule	4-(2-AMINOETHOXY)-3,5-DICHLORO-N-[3-(1-METHYLETHOXY)PHENYL]BENZAMIDE
DB08697	BE0000895	P00749	UPA	PLAU	Urokinase-type plasminogen activator	unknown	1		small molecule	4-(2-aminoethoxy)-N-(3-chloro-5-piperidin-1-ylphenyl)-3,5-dimethylbenzamide
DB08818	BE0004606	P13611	VCAN	VCAN	Versican core protein	unknown	5		small molecule	Hyaluronic acid	Hyaluronic acid (HA) is an anionic, nonsulfated glycosaminoglycan distributed widely throughout connective, epithelial, and neural tissues. It is unique among glycosaminoglycans in that it is nonsulfated, forms in the plasma membrane instead of the Golgi, and can be very large, with its molecular weight often reaching the millions. One of the chief components of the extracellular matrix, hyaluron…
DB00025	BE0001043	P04275	VWF	VWF	von Willebrand factor	yes	3	BTD00029;BIOD00029;DB13162;DBSALT002413	biotech	Antihemophilic factor, human recombinant	Human recombinant antihemophilic factor (AHF) or Factor VIII, 2332 residues, glycosylated, produced by CHO cells
DB05202	BE0001043	P04275	VWF	VWF	von Willebrand factor	unknown			biotech	Egaptivon pegol	ARC1779 is a therapeutic aptamer antagonist of the A1 domain of von Willebrand Factor (vWF), the ligand for receptor glycoprotein 1b on platelets. ARC1779 is being developed as a novel antithrombotic agent for use in patients with acute coronary syndromes. ARC1779 is a therapeutic oligonucleotide (""aptamer"") which blocks the binding of the A1 domain of vWF to the platelet GPIb receptor, and the…
DB06081	BE0001043	P04275	VWF	VWF	von Willebrand factor	unknown			biotech	Caplacizumab	Caplacizumab, firstly called ALX-0081, is a humanized single-variable-domain immunoglobulin consisting of two identical humanized building blocks genetically linked by a three-alanine linker. Caplacizumab was developed by Ablynx, a Sanofi company and FDA approved on February 6, 2019,[L5302] and approved previously by the EU in October 2018 as a combination therapy with plasma exchange and immunos…
DB09108	BE0001043	P04275	VWF	VWF	von Willebrand factor	yes	1		biotech	Simoctocog alfa	Simoctocog alfa is a recombinant B-domain deleted (BDD) rFVIII produced in genetically modified human embryonic kidney (HEK) 293F cells. The harvested product is concentrated and purified by a series of chromatography steps. It is an antihemorrhagic agent used as a replacement therapy in individuals with Haemophilia A who lack the factor VIII in the intrinsic pathway of blood coagulation system. …
DB09329	BE0001043	P04275	VWF	VWF	von Willebrand factor	yes	1		biotech	Antihemophilic Factor (Recombinant), PEGylated	Antihemophilic Factor (Recombinant), PEGylated, was approved by the FDA in December 2016 as the product _Adynovate_ [FDA label].>>Antihemophilic Factor (Recombinant), PEGylated, is a recombinant full-length human coagulation factor VIII (2,332 amino acids with a molecular weight (MW) of approximately 280 kDa) covalently conjugated with at least one molecule of polyethylene glycol (MW 20 kDa) [FDA…
DB11606	BE0001043	P04275	VWF	VWF	von Willebrand factor	yes	1		biotech	Susoctocog alfa	Intravenous susoctocog alfa is a recombinant, B-domain deleted, porcine sequence antihaemophilic factor VIII (FVIII) product that has recently been approved for the treatment of bleeding episodes in adults with acquired haemophilia A (AHA). AHA is a rare bleeding disorder that results in a prolonged clotting time as measured by the activated partial thromboplastin time (aPTT) assay, a conventiona…
DB11607	BE0001043	P04275	VWF	VWF	von Willebrand factor	yes	1		biotech	Efmoroctocog alfa	Efmoroctocog alfa is a fully recombinant factor VIII-Fc fusion protein (rFVIIIFc) with an extended half-life compared with conventional factor VIII (FVIII) preparations, including recombinant FVIII (rFVIII) products such as [DB13999][A31551]. It is an antihemorrhagic agent used in replacement therapy for patients with haemophilia A (congenital factor VIII deficiency). It is suitable for all age g…
DB13998	BE0001043	P04275	VWF	VWF	von Willebrand factor	yes	11	DBSALT002411	biotech	Lonoctocog alfa
DB13999	BE0001043	P04275	VWF	VWF	von Willebrand factor	yes	11	DBSALT002412	biotech	Moroctocog alfa	Moroctocog alfa, also known as BDDrFVIII (B domain deleted recombinant factor VIII), is a recombinant DNA-based drug with functional characteristics comparable to those of endogenous coagulation Factor VIII, the essential human blood clotting protein that is impaired in Hemophilia A. Moroctocog alfa is identical in sequence to endogenously produced Factor VIII, but does not contain the B-domain, …

## Sheet: OpenTargets
Supplementary Table 12. Drug target evaluation of proteins with detected pQTLs. Sheet 1: Data from the DrugBank database; Sheet 2: Data from OpenTargets.
target_protein	target_ensembl_gene	molecule_name	id	molecule_type	action	trial_phase	trial_status	indication
ANPEP	ENSG00000166825	TOSEDOSTAT	CHEMBL2103847	Small molecule	INHIBITOR	Completed	1	neoplasm,myelodysplastic syndrome,acute myeloid leukemia,pancreatic carcinoma,non-small cell lung carcinoma
ANPEP	ENSG00000166825	TOSEDOSTAT	CHEMBL2103847	Small molecule	INHIBITOR	Terminated	1	neoplasm,myelodysplastic syndrome,acute myeloid leukemia,pancreatic carcinoma,non-small cell lung carcinoma
CASP3	ENSG00000164305	EMRICASAN	CHEMBL197672	Small molecule	INHIBITOR	Completed	1	cirrhosis of liver,Hepatitis, Alcoholic,Chronic Hepatitis C infection,diabetes mellitus,liver disease,non-alcoholic steatohepatitis
CCL2	ENSG00000108691	CARLUMAB	CHEMBL1742999	Antibody	INHIBITOR	Completed	1	prostate carcinoma,cancer,pulmonary fibrosis
GDF2	ENSG00000263761	DALANTERCEPT	CHEMBL2109662	Protein	INHIBITOR	Completed	1	head and neck squamous cell carcinoma,multiple myeloma,hepatocellular carcinoma,renal cell carcinoma,colorectal neoplasm
HBEGF	ENSG00000113070	KHK-2866	CHEMBL2109437	Antibody	INHIBITOR	Terminated	1	ovarian neoplasm,Fallopian Tube Carcinoma,peritoneal neoplasm
IL18	ENSG00000150782	GSK-1070806	CHEMBL2109606	Antibody	INHIBITOR	Completed	1	diabetes mellitus,inflammatory bowel disease,Crohn's disease,Behcet's syndrome
IL18	ENSG00000150782	MEDI-2338	CHEMBL2109604	Antibody	CROSS-LINKING AGENT	Completed	1	chronic obstructive pulmonary disease
IL18	ENSG00000150782	GSK-1070806	CHEMBL2109606	Antibody	INHIBITOR	Recruiting	1	diabetes mellitus,inflammatory bowel disease,Crohn's disease,Behcet's syndrome
LTBR	ENSG00000111321	HCBE-11	CHEMBL2109509	Antibody	AGONIST	Terminated	1	neoplasm
PDCD1LG2	ENSG00000197646	RHIGM12B7	CHEMBL2109309	Antibody	CROSS-LINKING AGENT	Completed	1	cutaneous melanoma
SELE	ENSG00000007908	RIVIPANSEL	CHEMBL3707446	Small molecule	ANTAGONIST	Completed	1	liver disease,Sickle cell anemia
SERPINE1	ENSG00000106366	ALEPLASININ	CHEMBL325424	Small molecule	INHIBITOR	Completed	1	Alzheimer's disease
SERPINE1	ENSG00000106366	ALEPLASININ	CHEMBL325424	Small molecule	INHIBITOR	Terminated	1	Alzheimer's disease
TFRC	ENSG00000072274	A27.15	CHEMBL2109494	Antibody	ANTAGONIST	Completed	1	myelodysplastic syndrome,leukemia,lymphoma,multiple myeloma
TFRC	ENSG00000072274	E2.3	CHEMBL2109495	Antibody	INHIBITOR	Completed	1	myelodysplastic syndrome,leukemia,lymphoma,multiple myeloma
TNFRSF10A	ENSG00000104689	DULANERMIN	CHEMBL2107846	Protein	AGONIST	Completed	1	non-Hodgkins lymphoma,non-small cell lung carcinoma,colorectal carcinoma
TNFRSF10A	ENSG00000104689	MAPATUMUMAB	CHEMBL2108621	Antibody	AGONIST	Completed	1	hepatocellular carcinoma,cervical carcinoma,multiple myeloma,non-small cell lung carcinoma,non-Hodgkins lymphoma
TNFRSF10A	ENSG00000104689	DULANERMIN	CHEMBL2107846	Protein	AGONIST	Terminated	1	non-Hodgkins lymphoma,non-small cell lung carcinoma,colorectal carcinoma
TYMP	ENSG00000025708	TIPIRACIL	CHEMBL235668	Small molecule	INHIBITOR	Active, not recruiting	1	colorectal carcinoma
TYMP	ENSG00000025708	TIPIRACIL	CHEMBL235668	Small molecule	INHIBITOR	Completed	1	colorectal carcinoma
TYMP	ENSG00000025708	TIPIRACIL	CHEMBL235668	Small molecule	INHIBITOR	Recruiting	1	colorectal carcinoma
ANPEP	ENSG00000166825	TOSEDOSTAT	CHEMBL2103847	Small molecule	INHIBITOR	Completed	2	neoplasm,myelodysplastic syndrome,acute myeloid leukemia,pancreatic carcinoma,non-small cell lung carcinoma
ANPEP	ENSG00000166825	TOSEDOSTAT	CHEMBL2103847	Small molecule	INHIBITOR	Unknown status	2	neoplasm,myelodysplastic syndrome,acute myeloid leukemia,pancreatic carcinoma,non-small cell lung carcinoma
CASP3	ENSG00000164305	EMRICASAN	CHEMBL197672	Small molecule	INHIBITOR	Active, not recruiting	2	cirrhosis of liver,Hepatitis, Alcoholic,Chronic Hepatitis C infection,diabetes mellitus,liver disease,non-alcoholic steatohepatitis
CASP3	ENSG00000164305	EMRICASAN	CHEMBL197672	Small molecule	INHIBITOR	Completed	2	cirrhosis of liver,Hepatitis, Alcoholic,Chronic Hepatitis C infection,diabetes mellitus,liver disease,non-alcoholic steatohepatitis
CASP3	ENSG00000164305	EMRICASAN	CHEMBL197672	Small molecule	INHIBITOR	Terminated	2	cirrhosis of liver,Hepatitis, Alcoholic,Chronic Hepatitis C infection,diabetes mellitus,liver disease,non-alcoholic steatohepatitis
CCL2	ENSG00000108691	CARLUMAB	CHEMBL1742999	Antibody	INHIBITOR	Completed	2	prostate carcinoma,cancer,pulmonary fibrosis
GDF2	ENSG00000263761	DALANTERCEPT	CHEMBL2109662	Protein	INHIBITOR	Completed	2	head and neck squamous cell carcinoma,multiple myeloma,hepatocellular carcinoma,renal cell carcinoma,colorectal neoplasm
IL18	ENSG00000150782	GSK-1070806	CHEMBL2109606	Antibody	INHIBITOR	Completed	2	diabetes mellitus,inflammatory bowel disease,Crohn's disease,Behcet's syndrome
IL18	ENSG00000150782	GSK-1070806	CHEMBL2109606	Antibody	INHIBITOR	Not yet recruiting	2	diabetes mellitus,inflammatory bowel disease,Crohn's disease,Behcet's syndrome
SELE	ENSG00000007908	BIMOSIAMOSE	CHEMBL1215923	Small molecule	INHIBITOR	Completed	2	chronic obstructive pulmonary disease,psoriasis
SELP	ENSG00000174175	CRIZANLIZUMAB	CHEMBL4297734	Antibody	BLOCKER	Active, not recruiting	2	primary myelofibrosis,Sickle cell anemia
SELP	ENSG00000174175	BIMOSIAMOSE	CHEMBL1215923	Small molecule	INHIBITOR	Completed	2	chronic obstructive pulmonary disease,psoriasis
SELP	ENSG00000174175	CRIZANLIZUMAB	CHEMBL4297734	Antibody	BLOCKER	Completed	2	primary myelofibrosis,Sickle cell anemia
SELP	ENSG00000174175	INCLACUMAB	CHEMBL2109488	Antibody	ANTAGONIST	Completed	2	coronary heart disease,myocardial infarction,peripheral arterial disease
SELP	ENSG00000174175	CRIZANLIZUMAB	CHEMBL4297734	Antibody	BLOCKER	Recruiting	2	primary myelofibrosis,Sickle cell anemia
SELP	ENSG00000174175	CRIZANLIZUMAB	CHEMBL4297734	Antibody	BLOCKER	Suspended	2	primary myelofibrosis,Sickle cell anemia
SOST	ENSG00000167941	BLOSOZUMAB	CHEMBL1742993	Antibody	INHIBITOR	Completed	2	postmenopausal osteoporosis,osteoporosis
SOST	ENSG00000167941	ROMOSOZUMAB	CHEMBL2107874	Antibody	INHIBITOR	Completed	2	postmenopausal osteoporosis,osteopenia,osteoporosis,bone fracture,bone disease
TNFRSF10A	ENSG00000104689	DULANERMIN	CHEMBL2107846	Protein	AGONIST	Completed	2	non-Hodgkins lymphoma,non-small cell lung carcinoma,colorectal carcinoma
TNFRSF10A	ENSG00000104689	MAPATUMUMAB	CHEMBL2108621	Antibody	AGONIST	Completed	2	hepatocellular carcinoma,cervical carcinoma,multiple myeloma,non-small cell lung carcinoma,non-Hodgkins lymphoma
TNFRSF10B	ENSG00000120889	CONATUMUMAB	CHEMBL1743003	Antibody	AGONIST	Completed	2	non-small cell lung carcinoma,Hodgkins lymphoma,diffuse large B-cell lymphoma,pancreatic carcinoma,Mantle cell lymphoma,soft tissue sarcoma,ovarian carcinoma,Fallopian Tube Carcinoma,peritoneal neoplasm
TNFRSF10B	ENSG00000120889	DROZITUMAB	CHEMBL1743008	Antibody	AGONIST	Completed	2	chondrosarcoma,non-small cell lung carcinoma,non-Hodgkins lymphoma,colorectal carcinoma
TNFRSF10B	ENSG00000120889	DULANERMIN	CHEMBL2107846	Protein	AGONIST	Completed	2	non-Hodgkins lymphoma,non-small cell lung carcinoma,colorectal carcinoma
TNFRSF10B	ENSG00000120889	TIGATUZUMAB	CHEMBL1743080	Antibody	AGONIST	Completed	2	hepatocellular carcinoma,lymphoma,ovarian carcinoma,pancreatic carcinoma,non-small cell lung carcinoma,colorectal neoplasm
TNFRSF10B	ENSG00000120889	DROZITUMAB	CHEMBL1743008	Antibody	AGONIST	Terminated	2	chondrosarcoma,non-small cell lung carcinoma,non-Hodgkins lymphoma,colorectal carcinoma
TNFRSF10B	ENSG00000120889	TIGATUZUMAB	CHEMBL1743080	Antibody	AGONIST	Terminated	2	hepatocellular carcinoma,lymphoma,ovarian carcinoma,pancreatic carcinoma,non-small cell lung carcinoma,colorectal neoplasm
TYMP	ENSG00000025708	TIPIRACIL	CHEMBL235668	Small molecule	INHIBITOR	Active, not recruiting	2	colorectal carcinoma
TYMP	ENSG00000025708	TIPIRACIL	CHEMBL235668	Small molecule	INHIBITOR	Not yet recruiting	2	colorectal carcinoma
TYMP	ENSG00000025708	TIPIRACIL	CHEMBL235668	Small molecule	INHIBITOR	Recruiting	2	colorectal carcinoma
EPHB4	ENSG00000196411	VANDETANIB	CHEMBL24828	Small molecule	INHIBITOR	Active, not recruiting	3	mesothelioma,central nervous system cancer,pancreatic carcinoma,thyroid carcinoma,non-small cell lung carcinoma,ovarian carcinoma,prostate carcinoma,Gastrointestinal stromal tumor,thyroid neoplasm,hepatocellular carcinoma,neoplasm,clear cell renal carcinoma,neuroblastoma,cancer,lung carcinoma,breast carcinoma,gastric carcinoma,head and neck squamous cell carcinoma,acute myeloid leukemia,bladder c…
EPHB4	ENSG00000196411	VANDETANIB	CHEMBL24828	Small molecule	INHIBITOR	Completed	3	mesothelioma,central nervous system cancer,pancreatic carcinoma,thyroid carcinoma,non-small cell lung carcinoma,ovarian carcinoma,prostate carcinoma,Gastrointestinal stromal tumor,thyroid neoplasm,hepatocellular carcinoma,neoplasm,clear cell renal carcinoma,neuroblastoma,cancer,lung carcinoma,breast carcinoma,gastric carcinoma,head and neck squamous cell carcinoma,acute myeloid leukemia,bladder c…
EPHB4	ENSG00000196411	VANDETANIB	CHEMBL24828	Small molecule	INHIBITOR	Recruiting	3	mesothelioma,central nervous system cancer,pancreatic carcinoma,thyroid carcinoma,non-small cell lung carcinoma,ovarian carcinoma,prostate carcinoma,Gastrointestinal stromal tumor,thyroid neoplasm,hepatocellular carcinoma,neoplasm,clear cell renal carcinoma,neuroblastoma,cancer,lung carcinoma,breast carcinoma,gastric carcinoma,head and neck squamous cell carcinoma,acute myeloid leukemia,bladder c…
F2R	ENSG00000181104	RIGOSERTIB	CHEMBL1241855	Small molecule	INHIBITOR	Active, not recruiting	3	myelodysplastic syndrome,refractory anemia with excess blasts,neoplasm,head and neck squamous cell carcinoma,squamous cell lung carcinoma,esophageal squamous cell carcinoma
GDF2	ENSG00000263761	DALANTERCEPT	CHEMBL2109662	Protein	INHIBITOR	Completed	3	head and neck squamous cell carcinoma,multiple myeloma,hepatocellular carcinoma,renal cell carcinoma,colorectal neoplasm
IL17RA	ENSG00000177663	BRODALUMAB	CHEMBL1742996	Antibody	ANTAGONIST	Completed	3	immune system disease,psoriasis,rheumatoid arthritis,psoriatic arthritis,ankylosing spondylitis,Crohn's disease,asthma,hidradenitis suppurativa,Pustulosis palmaris et plantaris
IL17RA	ENSG00000177663	BRODALUMAB	CHEMBL1742996	Antibody	ANTAGONIST	Terminated	3	immune system disease,psoriasis,rheumatoid arthritis,psoriatic arthritis,ankylosing spondylitis,Crohn's disease,asthma,hidradenitis suppurativa,Pustulosis palmaris et plantaris
IL4R	ENSG00000077238	CINTREDEKIN BESUDOTOX	CHEMBL2108583	Protein	BINDING AGENT	Completed	3	central nervous system cancer,glioblastoma multiforme,oligoastrocytoma,anaplastic astrocytoma,anaplastic oligodendroglioma
IL4R	ENSG00000077238	DUPILUMAB	CHEMBL2108675	Antibody	ANTAGONIST	Completed	3	atopic eczema,eosinophilic esophagitis,asthma,alopecia areata,Nasal Cavity Polyp,Eczema,chronic obstructive pulmonary disease,respiratory system disease,prostate carcinoma,urticaria,allergic rhinitis,peanut allergic reaction
MMP12	ENSG00000262406	MARIMASTAT	CHEMBL279785	Small molecule	INHIBITOR	Completed	3	lung carcinoma,breast carcinoma
MMP2	ENSG00000087245	MARIMASTAT	CHEMBL279785	Small molecule	INHIBITOR	Completed	3	lung carcinoma,breast carcinoma
MMP3	ENSG00000149968	MARIMASTAT	CHEMBL279785	Small molecule	INHIBITOR	Completed	3	lung carcinoma,breast carcinoma
SELE	ENSG00000007908	RIVIPANSEL	CHEMBL3707446	Small molecule	ANTAGONIST	Completed	3	liver disease,Sickle cell anemia
SELP	ENSG00000174175	RIVIPANSEL	CHEMBL3707446	Small molecule	ANTAGONIST	Completed	3	liver disease,Sickle cell anemia
SELP	ENSG00000174175	CRIZANLIZUMAB	CHEMBL4297734	Antibody	BLOCKER	Suspended	3	primary myelofibrosis,Sickle cell anemia
SOST	ENSG00000167941	ROMOSOZUMAB	CHEMBL2107874	Antibody	INHIBITOR	Completed	3	postmenopausal osteoporosis,osteopenia,osteoporosis,bone fracture,bone disease
TYMP	ENSG00000025708	TIPIRACIL	CHEMBL235668	Small molecule	INHIBITOR	Active, not recruiting	3	colorectal carcinoma
TYMP	ENSG00000025708	TIPIRACIL	CHEMBL235668	Small molecule	INHIBITOR	Recruiting	3	colorectal carcinoma
DDC	ENSG00000132437	CARBIDOPA	CHEMBL1201236	Small molecule	INHIBITOR	Completed	4
DDC	ENSG00000132437	CARBIDOPA	CHEMBL1201236	Small molecule	INHIBITOR	Withdrawn	4
DDC	ENSG00000132437	CARBIDOPA	CHEMBL1201236	Small molecule	INHIBITOR		4
EPHB4	ENSG00000196411	VANDETANIB	CHEMBL24828	Small molecule	INHIBITOR	Active, not recruiting	4	mesothelioma,central nervous system cancer,pancreatic carcinoma,thyroid carcinoma,non-small cell lung carcinoma,ovarian carcinoma,prostate carcinoma,Gastrointestinal stromal tumor,thyroid neoplasm,hepatocellular carcinoma,neoplasm,clear cell renal carcinoma,neuroblastoma,cancer,lung carcinoma,breast carcinoma,gastric carcinoma,head and neck squamous cell carcinoma,acute myeloid leukemia,bladder c…
EPHB4	ENSG00000196411	VANDETANIB	CHEMBL24828	Small molecule	INHIBITOR		4	mesothelioma,central nervous system cancer,pancreatic carcinoma,thyroid carcinoma,non-small cell lung carcinoma,ovarian carcinoma,prostate carcinoma,Gastrointestinal stromal tumor,thyroid neoplasm,hepatocellular carcinoma,neoplasm,clear cell renal carcinoma,neuroblastoma,cancer,lung carcinoma,breast carcinoma,gastric carcinoma,head and neck squamous cell carcinoma,acute myeloid leukemia,bladder c…
F2R	ENSG00000181104	VORAPAXAR	CHEMBL493982	Small molecule	ANTAGONIST	Active, not recruiting	4	Recurrent thrombophlebitis,HIV infection,brain infarction
F2R	ENSG00000181104	VORAPAXAR	CHEMBL493982	Small molecule	ANTAGONIST	Completed	4	Recurrent thrombophlebitis,HIV infection,brain infarction
F2R	ENSG00000181104	VORAPAXAR	CHEMBL493982	Small molecule	ANTAGONIST	Recruiting	4	Recurrent thrombophlebitis,HIV infection,brain infarction
F2R	ENSG00000181104	VORAPAXAR	CHEMBL493982	Small molecule	ANTAGONIST	Unknown status	4	Recurrent thrombophlebitis,HIV infection,brain infarction
F2R	ENSG00000181104	VORAPAXAR	CHEMBL493982	Small molecule	ANTAGONIST	Withdrawn	4	Recurrent thrombophlebitis,HIV infection,brain infarction
F2R	ENSG00000181104	VORAPAXAR	CHEMBL493982	Small molecule	ANTAGONIST		4	Recurrent thrombophlebitis,HIV infection,brain infarction
IL17RA	ENSG00000177663	BRODALUMAB	CHEMBL1742996	Antibody	ANTAGONIST	Completed	4	immune system disease,psoriasis,rheumatoid arthritis,psoriatic arthritis,ankylosing spondylitis,Crohn's disease,asthma,hidradenitis suppurativa,Pustulosis palmaris et plantaris
IL17RA	ENSG00000177663	BRODALUMAB	CHEMBL1742996	Antibody	ANTAGONIST	Not yet recruiting	4	immune system disease,psoriasis,rheumatoid arthritis,psoriatic arthritis,ankylosing spondylitis,Crohn's disease,asthma,hidradenitis suppurativa,Pustulosis palmaris et plantaris
IL17RA	ENSG00000177663	BRODALUMAB	CHEMBL1742996	Antibody	ANTAGONIST	Recruiting	4	immune system disease,psoriasis,rheumatoid arthritis,psoriatic arthritis,ankylosing spondylitis,Crohn's disease,asthma,hidradenitis suppurativa,Pustulosis palmaris et plantaris
IL17RA	ENSG00000177663	BRODALUMAB	CHEMBL1742996	Antibody	ANTAGONIST		4	immune system disease,psoriasis,rheumatoid arthritis,psoriatic arthritis,ankylosing spondylitis,Crohn's disease,asthma,hidradenitis suppurativa,Pustulosis palmaris et plantaris
IL4R	ENSG00000077238	DUPILUMAB	CHEMBL2108675	Antibody	ANTAGONIST	Active, not recruiting	4	atopic eczema,eosinophilic esophagitis,asthma,alopecia areata,Nasal Cavity Polyp,Eczema,chronic obstructive pulmonary disease,respiratory system disease,prostate carcinoma,urticaria,allergic rhinitis,peanut allergic reaction
IL4R	ENSG00000077238	DUPILUMAB	CHEMBL2108675	Antibody	ANTAGONIST	Not yet recruiting	4	atopic eczema,eosinophilic esophagitis,asthma,alopecia areata,Nasal Cavity Polyp,Eczema,chronic obstructive pulmonary disease,respiratory system disease,prostate carcinoma,urticaria,allergic rhinitis,peanut allergic reaction
IL4R	ENSG00000077238	DUPILUMAB	CHEMBL2108675	Antibody	ANTAGONIST	Recruiting	4	atopic eczema,eosinophilic esophagitis,asthma,alopecia areata,Nasal Cavity Polyp,Eczema,chronic obstructive pulmonary disease,respiratory system disease,prostate carcinoma,urticaria,allergic rhinitis,peanut allergic reaction
IL4R	ENSG00000077238	DUPILUMAB	CHEMBL2108675	Antibody	ANTAGONIST		4	atopic eczema,eosinophilic esophagitis,asthma,alopecia areata,Nasal Cavity Polyp,Eczema,chronic obstructive pulmonary disease,respiratory system disease,prostate carcinoma,urticaria,allergic rhinitis,peanut allergic reaction
IL6R	ENSG00000160712	TOCILIZUMAB	CHEMBL1237022	Antibody	INHIBITOR	Active, not recruiting	4	juvenile idiopathic arthritis,rheumatoid arthritis,schizophrenia,systemic scleroderma,acute graft vs. host disease,ankylosing spondylitis,Fibrous dysplasia of bone,Primary hemophagocytic lymphohistiocytosis,chronic kidney disease,HIV infection,immune system disease,pulmonary arterial hypertension,acute myeloid leukemia,amyotrophic lateral sclerosis,unipolar depression,uveitis,type I diabetes mell…
IL6R	ENSG00000160712	TOCILIZUMAB	CHEMBL1237022	Antibody	INHIBITOR	Completed	4	juvenile idiopathic arthritis,rheumatoid arthritis,schizophrenia,systemic scleroderma,acute graft vs. host disease,ankylosing spondylitis,Fibrous dysplasia of bone,Primary hemophagocytic lymphohistiocytosis,chronic kidney disease,HIV infection,immune system disease,pulmonary arterial hypertension,acute myeloid leukemia,amyotrophic lateral sclerosis,unipolar depression,uveitis,type I diabetes mell…
IL6R	ENSG00000160712	TOCILIZUMAB	CHEMBL1237022	Antibody	INHIBITOR	Recruiting	4	juvenile idiopathic arthritis,rheumatoid arthritis,schizophrenia,systemic scleroderma,acute graft vs. host disease,ankylosing spondylitis,Fibrous dysplasia of bone,Primary hemophagocytic lymphohistiocytosis,chronic kidney disease,HIV infection,immune system disease,pulmonary arterial hypertension,acute myeloid leukemia,amyotrophic lateral sclerosis,unipolar depression,uveitis,type I diabetes mell…
IL6R	ENSG00000160712	TOCILIZUMAB	CHEMBL1237022	Antibody	INHIBITOR	Terminated	4	juvenile idiopathic arthritis,rheumatoid arthritis,schizophrenia,systemic scleroderma,acute graft vs. host disease,ankylosing spondylitis,Fibrous dysplasia of bone,Primary hemophagocytic lymphohistiocytosis,chronic kidney disease,HIV infection,immune system disease,pulmonary arterial hypertension,acute myeloid leukemia,amyotrophic lateral sclerosis,unipolar depression,uveitis,type I diabetes mell…
IL6R	ENSG00000160712	SARILUMAB	CHEMBL2108730	Antibody	ANTAGONIST		4	rheumatoid arthritis,ankylosing spondylitis,immune system disease,juvenile idiopathic arthritis,uveitis,polymyalgia rheumatica,Mastocytosis,localised scleroderma
ITGB7	ENSG00000139626	VEDOLIZUMAB	CHEMBL1743087	Antibody	INHIBITOR	Completed	4	Crohn's disease,ulcerative colitis,immune system disease,celiac disease,HIV infection,infection,melanoma,inflammatory bowel disease,HIV-1 infection
ITGB7	ENSG00000139626	VEDOLIZUMAB	CHEMBL1743087	Antibody	INHIBITOR	Recruiting	4	Crohn's disease,ulcerative colitis,immune system disease,celiac disease,HIV infection,infection,melanoma,inflammatory bowel disease,HIV-1 infection
ITGB7	ENSG00000139626	VEDOLIZUMAB	CHEMBL1743087	Antibody	INHIBITOR	Terminated	4	Crohn's disease,ulcerative colitis,immune system disease,celiac disease,HIV infection,infection,melanoma,inflammatory bowel disease,HIV-1 infection
ITGB7	ENSG00000139626	VEDOLIZUMAB	CHEMBL1743087	Antibody	INHIBITOR	Withdrawn	4	Crohn's disease,ulcerative colitis,immune system disease,celiac disease,HIV infection,infection,melanoma,inflammatory bowel disease,HIV-1 infection
ITGB7	ENSG00000139626	VEDOLIZUMAB	CHEMBL1743087	Antibody	INHIBITOR		4	Crohn's disease,ulcerative colitis,immune system disease,celiac disease,HIV infection,infection,melanoma,inflammatory bowel disease,HIV-1 infection
PGF	ENSG00000119630	AFLIBERCEPT	CHEMBL1742982	Protein	INHIBITOR	Completed	4	age-related macular degeneration,retinopathy,colorectal adenocarcinoma,diabetic retinopathy,cancer,ocular vascular disease,carcinoid tumor,wet macular degeneration,histoplasmosis,neoplasm,multiple myeloma,breast carcinoma,melanoma,retinal vein occlusion,non-Hodgkins lymphoma,rectum cancer,corneal neovascularization,bladder carcinoma,cutaneous melanoma,follicular thyroid carcinoma
PGF	ENSG00000119630	AFLIBERCEPT	CHEMBL1742982	Protein	INHIBITOR	Terminated	4	age-related macular degeneration,retinopathy,colorectal adenocarcinoma,diabetic retinopathy,cancer,ocular vascular disease,carcinoid tumor,wet macular degeneration,histoplasmosis,neoplasm,multiple myeloma,breast carcinoma,melanoma,retinal vein occlusion,non-Hodgkins lymphoma,rectum cancer,corneal neovascularization,bladder carcinoma,cutaneous melanoma,follicular thyroid carcinoma
PGF	ENSG00000119630	AFLIBERCEPT	CHEMBL1742982	Protein	INHIBITOR	Withdrawn	4	age-related macular degeneration,retinopathy,colorectal adenocarcinoma,diabetic retinopathy,cancer,ocular vascular disease,carcinoid tumor,wet macular degeneration,histoplasmosis,neoplasm,multiple myeloma,breast carcinoma,melanoma,retinal vein occlusion,non-Hodgkins lymphoma,rectum cancer,corneal neovascularization,bladder carcinoma,cutaneous melanoma,follicular thyroid carcinoma
PGF	ENSG00000119630	AFLIBERCEPT	CHEMBL1742982	Protein	INHIBITOR		4	age-related macular degeneration,retinopathy,colorectal adenocarcinoma,diabetic retinopathy,cancer,ocular vascular disease,carcinoid tumor,wet macular degeneration,histoplasmosis,neoplasm,multiple myeloma,breast carcinoma,melanoma,retinal vein occlusion,non-Hodgkins lymphoma,rectum cancer,corneal neovascularization,bladder carcinoma,cutaneous melanoma,follicular thyroid carcinoma
SOST	ENSG00000167941	ROMOSOZUMAB	CHEMBL2107874	Antibody	INHIBITOR	Not yet recruiting	4	postmenopausal osteoporosis,osteopenia,osteoporosis,bone fracture,bone disease
SOST	ENSG00000167941	ROMOSOZUMAB	CHEMBL2107874	Antibody	INHIBITOR		4	postmenopausal osteoporosis,osteopenia,osteoporosis,bone fracture,bone disease
SRC	ENSG00000197122	VANDETANIB	CHEMBL24828	Small molecule	INHIBITOR	Active, not recruiting	4	mesothelioma,central nervous system cancer,pancreatic carcinoma,thyroid carcinoma,non-small cell lung carcinoma,ovarian carcinoma,prostate carcinoma,Gastrointestinal stromal tumor,thyroid neoplasm,hepatocellular carcinoma,neoplasm,clear cell renal carcinoma,neuroblastoma,cancer,lung carcinoma,breast carcinoma,gastric carcinoma,head and neck squamous cell carcinoma,acute myeloid leukemia,bladder c…
SRC	ENSG00000197122	DASATINIB	CHEMBL1421	Small molecule	INHIBITOR	Completed	4	chronic lymphocytic leukemia,leukemia,multiple myeloma,non-Hodgkins lymphoma,non-small cell lung carcinoma,pancreatic carcinoma,squamous cell lung carcinoma,breast carcinoma,chronic myelogenous leukemia,prostate carcinoma,acute lymphoblastic leukemia,glioblastoma multiforme,lung carcinoma,metastatic melanoma,acute myeloid leukemia,cancer,malignant pleural mesothelioma,neoplasm,diffuse large B-cel…
SRC	ENSG00000197122	DASATINIB	CHEMBL1421	Small molecule	INHIBITOR	Recruiting	4	chronic lymphocytic leukemia,leukemia,multiple myeloma,non-Hodgkins lymphoma,non-small cell lung carcinoma,pancreatic carcinoma,squamous cell lung carcinoma,breast carcinoma,chronic myelogenous leukemia,prostate carcinoma,acute lymphoblastic leukemia,glioblastoma multiforme,lung carcinoma,metastatic melanoma,acute myeloid leukemia,cancer,malignant pleural mesothelioma,neoplasm,diffuse large B-cel…
SRC	ENSG00000197122	DASATINIB	CHEMBL1421	Small molecule	INHIBITOR	Unknown status	4	chronic lymphocytic leukemia,leukemia,multiple myeloma,non-Hodgkins lymphoma,non-small cell lung carcinoma,pancreatic carcinoma,squamous cell lung carcinoma,breast carcinoma,chronic myelogenous leukemia,prostate carcinoma,acute lymphoblastic leukemia,glioblastoma multiforme,lung carcinoma,metastatic melanoma,acute myeloid leukemia,cancer,malignant pleural mesothelioma,neoplasm,diffuse large B-cel…
SRC	ENSG00000197122	BOSUTINIB	CHEMBL288441	Small molecule	INHIBITOR		4	glioblastoma multiforme,neoplasm,chronic myelogenous leukemia,leukemia,breast carcinoma,pancreatic carcinoma,Autosomal dominant polycystic kidney disease,dementia,acute lymphoblastic leukemia,bladder carcinoma,mesothelioma,ovarian carcinoma,cervical adenocarcinoma,non-small cell lung carcinoma,Thymic Carcinoma,Thymoma,peritoneal neoplasm
SRC	ENSG00000197122	DASATINIB	CHEMBL1421	Small molecule	INHIBITOR		4	chronic lymphocytic leukemia,leukemia,multiple myeloma,non-Hodgkins lymphoma,non-small cell lung carcinoma,pancreatic carcinoma,squamous cell lung carcinoma,breast carcinoma,chronic myelogenous leukemia,prostate carcinoma,acute lymphoblastic leukemia,glioblastoma multiforme,lung carcinoma,metastatic melanoma,acute myeloid leukemia,cancer,malignant pleural mesothelioma,neoplasm,diffuse large B-cel…
AXL	ENSG00000167601	GILTERITINIB	CHEMBL3301622	Small molecule	INHIBITOR	2	Active, not recruiting	neoplasm,acute myeloid leukemia,liver disease,non-small cell lung carcinoma,myelodysplastic syndrome,chronic myelogenous leukemia
AXL	ENSG00000167601	GILTERITINIB	CHEMBL3301622	Small molecule	INHIBITOR	3	Active, not recruiting	neoplasm,acute myeloid leukemia,liver disease,non-small cell lung carcinoma,myelodysplastic syndrome,chronic myelogenous leukemia
EPCAM	ENSG00000119888	OPORTUZUMAB MONATOX	CHEMBL1743052	Antibody	BINDING AGENT	3	Active, not recruiting	bladder carcinoma,bladder tumor
IL2RA	ENSG00000134460	BASILIXIMAB	CHEMBL1201439	Antibody	INHIBITOR	4	Active, not recruiting	neoplasm,ulcerative colitis,immune system disease,chronic kidney disease,acute graft vs. host disease,ischemia reperfusion injury,acute myeloid leukemia,uveitis,Hodgkins lymphoma,amyotrophic lateral sclerosis,glioblastoma multiforme,infection,type I diabetes mellitus,multiple myeloma,focal segmental glomerulosclerosis,acute kidney tubular necrosis,22q11.2 deletion syndrome
SLAMF7	ENSG00000026751	ELOTUZUMAB	CHEMBL1743010	Antibody	INHIBITOR	3	Active, not recruiting	multiple myeloma,neoplasm,cancer,asymptomatic myeloma,AL amyloidosis,plasma cell leukemia
TEK	ENSG00000120156	REGORAFENIB	CHEMBL1946170	Small molecule	INHIBITOR	3	Active, not recruiting	colorectal adenocarcinoma,adenoid cystic carcinoma,bile duct carcinoma,cancer,Gastrointestinal stromal tumor,pancreatic carcinoma,sarcoma,hepatocellular carcinoma,cholangiocarcinoma,neoplasm,carcinoma,ovarian neoplasm,melanoma,thyroid carcinoma,ovarian carcinoma,rectum cancer,colorectal cancer,glioblastoma multiforme,acute myeloid leukemia,liposarcoma
TEK	ENSG00000120156	VANDETANIB	CHEMBL24828	Small molecule	INHIBITOR	4	Active, not recruiting	mesothelioma,central nervous system cancer,pancreatic carcinoma,thyroid carcinoma,non-small cell lung carcinoma,ovarian carcinoma,prostate carcinoma,Gastrointestinal stromal tumor,thyroid neoplasm,hepatocellular carcinoma,neoplasm,clear cell renal carcinoma,neuroblastoma,cancer,lung carcinoma,breast carcinoma,gastric carcinoma,head and neck squamous cell carcinoma,acute myeloid leukemia,bladder c…
TNFSF13B	ENSG00000102524	BELIMUMAB	CHEMBL1789843	Antibody	INHIBITOR	4	Active, not recruiting	systemic lupus erythematosus,rheumatoid arthritis,systemic scleroderma,membranous glomerulonephritis,Sjogren syndrome,immune system disease,autoimmune thrombocytopenic purpura,myositis,acute graft vs. host disease,lupus nephritis,vasculitis,kidney disease
VWF	ENSG00000110799	CAPLACIZUMAB	CHEMBL2109624	Antibody	INHIBITOR	3	Active, not recruiting	autoimmune thrombocytopenic purpura,Recurrent thrombophlebitis
CD4	ENSG00000010610	TREGALIZUMAB	CHEMBL1743083	Antibody	AGONIST	2	Completed	rheumatoid arthritis,psoriasis vulgaris
CD4	ENSG00000010610	ZANOLIMUMAB	CHEMBL2108063	Antibody	OTHER	2	Completed	rheumatoid arthritis,Cutaneous T-cell lymphoma,lymphoma,Sezary's disease,mycosis fungoides
CD4	ENSG00000010610	IBALIZUMAB	CHEMBL1743029	Antibody	INHIBITOR	3	Completed	HIV infection,infection,HIV-1 infection,viral disease
EPCAM	ENSG00000119888	CATUMAXOMAB	CHEMBL2108581	Antibody	CROSS-LINKING AGENT	2	Completed	neoplasm,ovarian carcinoma,Ascites,carcinoma,gastric carcinoma,cancer,gastric adenocarcinoma,Fallopian Tube Carcinoma,peritoneal neoplasm
EPCAM	ENSG00000119888	OPORTUZUMAB MONATOX	CHEMBL1743052	Antibody	BINDING AGENT	2	Completed	bladder carcinoma,bladder tumor
EPCAM	ENSG00000119888	EDRECOLOMAB	CHEMBL2108955	Antibody	CROSS-LINKING AGENT	3	Completed	neoplasm,cancer,colorectal carcinoma
IL1R1	ENSG00000115594	ANAKINRA	CHEMBL1201570	Protein	ANTAGONIST	4	Completed	diabetes mellitus,type I diabetes mellitus,osteoarthritis,rheumatoid arthritis,CINCA syndrome,heart failure,juvenile idiopathic arthritis,chronic kidney disease,Familial Mediterranean fever,pulmonary arterial hypertension,mucocutaneous lymph node syndrome,chronic fatigue syndrome,injury,immune system disease,metabolic syndrome,hidradenitis suppurativa,uveitis,pericarditis,amyotrophic lateral scle…
IL2RA	ENSG00000134460	ALDESLEUKIN	CHEMBL1201438	Protein	AGONIST	4	Completed	leukemia,metastatic melanoma,renal carcinoma,type I diabetes mellitus,ulcerative colitis,acute myeloid leukemia,cancer,HIV infection,renal cell carcinoma,amyotrophic lateral sclerosis,neoplasm,melanoma,cutaneous melanoma,neuroblastoma,breast carcinoma,clear cell renal carcinoma,nephrotic syndrome,acute graft vs. host disease,alopecia areata,neoplasm of mature B-cells
IL2RA	ENSG00000134460	BASILIXIMAB	CHEMBL1201439	Antibody	INHIBITOR	4	Completed	neoplasm,ulcerative colitis,immune system disease,chronic kidney disease,acute graft vs. host disease,ischemia reperfusion injury,acute myeloid leukemia,uveitis,Hodgkins lymphoma,amyotrophic lateral sclerosis,glioblastoma multiforme,infection,type I diabetes mellitus,multiple myeloma,focal segmental glomerulosclerosis,acute kidney tubular necrosis,22q11.2 deletion syndrome
IL2RA	ENSG00000134460	DACLIZUMAB	CHEMBL1201605	Antibody	INHIBITOR	4	Completed	psoriasis,immune system disease,acute graft vs. host disease,relapsing-remitting multiple sclerosis,multiple sclerosis,myelodysplastic syndrome,asthma,diabetes mellitus,leukemia,lymphoma,neoplasm,ulcerative colitis,melanoma,HIV infection,type I diabetes mellitus,multiple myeloma,kidney disease,Granulomatosis with Polyangiitis,posterior uveitis,uveitis
IL2RA	ENSG00000134460	DENILEUKIN DIFTITOX	CHEMBL1201550	Protein	BINDING AGENT	4	Completed	multiple myeloma,melanoma,ovarian carcinoma,pancreatic carcinoma,neoplasm,male breast carcinoma,lymphoma,T-cell acute lymphoblastic leukemia,acute graft vs. host disease,unspecified peripheral T-cell lymphoma,chronic lymphocytic leukemia,acute myeloid leukemia,leukemia,renal carcinoma,non-Hodgkins lymphoma,Cutaneous T-cell lymphoma,endometrioid carcinoma,Fallopian Tube Carcinoma,peritoneal neopla…
MMP7	ENSG00000137673	DOXYCYCLINE	CHEMBL1433	Small molecule	INHIBITOR	4	Completed	infection,bacterial disease
PCSK9	ENSG00000169174	EVOLOCUMAB	CHEMBL2364655	Antibody	INHIBITOR	4	Completed	coronary artery disease,familial hypercholesterolemia,cardiovascular disease,hyperlipidemia,hypercholesterolemia,Homozygous familial hypercholesterolemia,Disorder of lipid metabolism,acute coronary syndrome,coronary heart disease,heart failure,sepsis
TEK	ENSG00000120156	REGORAFENIB	CHEMBL1946170	Small molecule	INHIBITOR	3	Completed	colorectal adenocarcinoma,adenoid cystic carcinoma,bile duct carcinoma,cancer,Gastrointestinal stromal tumor,pancreatic carcinoma,sarcoma,hepatocellular carcinoma,cholangiocarcinoma,neoplasm,carcinoma,ovarian neoplasm,melanoma,thyroid carcinoma,ovarian carcinoma,rectum cancer,colorectal cancer,glioblastoma multiforme,acute myeloid leukemia,liposarcoma
TEK	ENSG00000120156	VANDETANIB	CHEMBL24828	Small molecule	INHIBITOR	3	Completed	mesothelioma,central nervous system cancer,pancreatic carcinoma,thyroid carcinoma,non-small cell lung carcinoma,ovarian carcinoma,prostate carcinoma,Gastrointestinal stromal tumor,thyroid neoplasm,hepatocellular carcinoma,neoplasm,clear cell renal carcinoma,neuroblastoma,cancer,lung carcinoma,breast carcinoma,gastric carcinoma,head and neck squamous cell carcinoma,acute myeloid leukemia,bladder c…
TNFSF13B	ENSG00000102524	BELIMUMAB	CHEMBL1789843	Antibody	INHIBITOR	3	Completed	systemic lupus erythematosus,rheumatoid arthritis,systemic scleroderma,membranous glomerulonephritis,Sjogren syndrome,immune system disease,autoimmune thrombocytopenic purpura,myositis,acute graft vs. host disease,lupus nephritis,vasculitis,kidney disease
TNFSF13B	ENSG00000102524	BELIMUMAB	CHEMBL1789843	Antibody	INHIBITOR	4	Completed	systemic lupus erythematosus,rheumatoid arthritis,systemic scleroderma,membranous glomerulonephritis,Sjogren syndrome,immune system disease,autoimmune thrombocytopenic purpura,myositis,acute graft vs. host disease,lupus nephritis,vasculitis,kidney disease
VWF	ENSG00000110799	CAPLACIZUMAB	CHEMBL2109624	Antibody	INHIBITOR	2	Completed	autoimmune thrombocytopenic purpura,Recurrent thrombophlebitis
VWF	ENSG00000110799	CAPLACIZUMAB	CHEMBL2109624	Antibody	INHIBITOR	3	Completed	autoimmune thrombocytopenic purpura,Recurrent thrombophlebitis
PCSK9	ENSG00000169174	ALIROCUMAB	CHEMBL2109540	Antibody	INHIBITOR	4	Enrolling by invitation	Disorder of lipid metabolism,hypercholesterolemia,familial hypercholesterolemia,coronary artery disease,cardiovascular disease,diabetes mellitus,atherosclerosis,Homozygous familial hypercholesterolemia
AXL	ENSG00000167601	GILTERITINIB	CHEMBL3301622	Small molecule	INHIBITOR	3	Not yet recruiting	neoplasm,acute myeloid leukemia,liver disease,non-small cell lung carcinoma,myelodysplastic syndrome,chronic myelogenous leukemia
EPCAM	ENSG00000119888	CATUMAXOMAB	CHEMBL2108581	Antibody	CROSS-LINKING AGENT	3	Not yet recruiting	neoplasm,ovarian carcinoma,Ascites,carcinoma,gastric carcinoma,cancer,gastric adenocarcinoma,Fallopian Tube Carcinoma,peritoneal neoplasm
IL1R1	ENSG00000115594	ANAKINRA	CHEMBL1201570	Protein	ANTAGONIST	3	Not yet recruiting	diabetes mellitus,type I diabetes mellitus,osteoarthritis,rheumatoid arthritis,CINCA syndrome,heart failure,juvenile idiopathic arthritis,chronic kidney disease,Familial Mediterranean fever,pulmonary arterial hypertension,mucocutaneous lymph node syndrome,chronic fatigue syndrome,injury,immune system disease,metabolic syndrome,hidradenitis suppurativa,uveitis,pericarditis,amyotrophic lateral scle…
TNFSF13B	ENSG00000102524	BELIMUMAB	CHEMBL1789843	Antibody	INHIBITOR	4	Not yet recruiting	systemic lupus erythematosus,rheumatoid arthritis,systemic scleroderma,membranous glomerulonephritis,Sjogren syndrome,immune system disease,autoimmune thrombocytopenic purpura,myositis,acute graft vs. host disease,lupus nephritis,vasculitis,kidney disease
AXL	ENSG00000167601	BEMCENTINIB	CHEMBL3809489	Small molecule	INHIBITOR	2	Recruiting	myelodysplastic syndrome,acute myeloid leukemia,melanoma,non-small cell lung carcinoma,inflammatory breast carcinoma,lung adenocarcinoma,pancreatic carcinoma
AXL	ENSG00000167601	GILTERITINIB	CHEMBL3301622	Small molecule	INHIBITOR	2	Recruiting	neoplasm,acute myeloid leukemia,liver disease,non-small cell lung carcinoma,myelodysplastic syndrome,chronic myelogenous leukemia
AXL	ENSG00000167601	GILTERITINIB	CHEMBL3301622	Small molecule	INHIBITOR	3	Recruiting	neoplasm,acute myeloid leukemia,liver disease,non-small cell lung carcinoma,myelodysplastic syndrome,chronic myelogenous leukemia
CD4	ENSG00000010610	IBALIZUMAB	CHEMBL1743029	Antibody	INHIBITOR	3	Recruiting	HIV infection,infection,HIV-1 infection,viral disease
IL1R1	ENSG00000115594	ANAKINRA	CHEMBL1201570	Protein	ANTAGONIST	4	Recruiting	diabetes mellitus,type I diabetes mellitus,osteoarthritis,rheumatoid arthritis,CINCA syndrome,heart failure,juvenile idiopathic arthritis,chronic kidney disease,Familial Mediterranean fever,pulmonary arterial hypertension,mucocutaneous lymph node syndrome,chronic fatigue syndrome,injury,immune system disease,metabolic syndrome,hidradenitis suppurativa,uveitis,pericarditis,amyotrophic lateral scle…
MMP7	ENSG00000137673	DOXYCYCLINE	CHEMBL1433	Small molecule	INHIBITOR	4	Recruiting	infection,bacterial disease
PCSK9	ENSG00000169174	ALIROCUMAB	CHEMBL2109540	Antibody	INHIBITOR	4	Recruiting	Disorder of lipid metabolism,hypercholesterolemia,familial hypercholesterolemia,coronary artery disease,cardiovascular disease,diabetes mellitus,atherosclerosis,Homozygous familial hypercholesterolemia
PCSK9	ENSG00000169174	EVOLOCUMAB	CHEMBL2364655	Antibody	INHIBITOR	4	Recruiting	coronary artery disease,familial hypercholesterolemia,cardiovascular disease,hyperlipidemia,hypercholesterolemia,Homozygous familial hypercholesterolemia,Disorder of lipid metabolism,acute coronary syndrome,coronary heart disease,heart failure,sepsis
SLAMF7	ENSG00000026751	ELOTUZUMAB	CHEMBL1743010	Antibody	INHIBITOR	2	Recruiting	multiple myeloma,neoplasm,cancer,asymptomatic myeloma,AL amyloidosis,plasma cell leukemia
SLAMF7	ENSG00000026751	ELOTUZUMAB	CHEMBL1743010	Antibody	INHIBITOR	3	Recruiting	multiple myeloma,neoplasm,cancer,asymptomatic myeloma,AL amyloidosis,plasma cell leukemia
TEK	ENSG00000120156	REGORAFENIB	CHEMBL1946170	Small molecule	INHIBITOR	4	Recruiting	colorectal adenocarcinoma,adenoid cystic carcinoma,bile duct carcinoma,cancer,Gastrointestinal stromal tumor,pancreatic carcinoma,sarcoma,hepatocellular carcinoma,cholangiocarcinoma,neoplasm,carcinoma,ovarian neoplasm,melanoma,thyroid carcinoma,ovarian carcinoma,rectum cancer,colorectal cancer,glioblastoma multiforme,acute myeloid leukemia,liposarcoma
TNFSF13B	ENSG00000102524	BELIMUMAB	CHEMBL1789843	Antibody	INHIBITOR	4	Recruiting	systemic lupus erythematosus,rheumatoid arthritis,systemic scleroderma,membranous glomerulonephritis,Sjogren syndrome,immune system disease,autoimmune thrombocytopenic purpura,myositis,acute graft vs. host disease,lupus nephritis,vasculitis,kidney disease
CD4	ENSG00000010610	TREGALIZUMAB	CHEMBL1743083	Antibody	AGONIST	2	Terminated	rheumatoid arthritis,psoriasis vulgaris
CD4	ENSG00000010610	ZANOLIMUMAB	CHEMBL2108063	Antibody	OTHER	3	Terminated	rheumatoid arthritis,Cutaneous T-cell lymphoma,lymphoma,Sezary's disease,mycosis fungoides
EPCAM	ENSG00000119888	CATUMAXOMAB	CHEMBL2108581	Antibody	CROSS-LINKING AGENT	2	Terminated	neoplasm,ovarian carcinoma,Ascites,carcinoma,gastric carcinoma,cancer,gastric adenocarcinoma,Fallopian Tube Carcinoma,peritoneal neoplasm
EPCAM	ENSG00000119888	EDRECOLOMAB	CHEMBL2108955	Antibody	CROSS-LINKING AGENT	3	Terminated	neoplasm,cancer,colorectal carcinoma
IL2RA	ENSG00000134460	ALDESLEUKIN	CHEMBL1201438	Protein	AGONIST	4	Terminated	leukemia,metastatic melanoma,renal carcinoma,type I diabetes mellitus,ulcerative colitis,acute myeloid leukemia,cancer,HIV infection,renal cell carcinoma,amyotrophic lateral sclerosis,neoplasm,melanoma,cutaneous melanoma,neuroblastoma,breast carcinoma,clear cell renal carcinoma,nephrotic syndrome,acute graft vs. host disease,alopecia areata,neoplasm of mature B-cells
TEK	ENSG00000120156	REGORAFENIB	CHEMBL1946170	Small molecule	INHIBITOR	3	Terminated	colorectal adenocarcinoma,adenoid cystic carcinoma,bile duct carcinoma,cancer,Gastrointestinal stromal tumor,pancreatic carcinoma,sarcoma,hepatocellular carcinoma,cholangiocarcinoma,neoplasm,carcinoma,ovarian neoplasm,melanoma,thyroid carcinoma,ovarian carcinoma,rectum cancer,colorectal cancer,glioblastoma multiforme,acute myeloid leukemia,liposarcoma
TNFSF13B	ENSG00000102524	TABALUMAB	CHEMBL1743075	Antibody	INHIBITOR	3	Terminated	systemic lupus erythematosus,rheumatoid arthritis,relapsing-remitting multiple sclerosis,multiple myeloma,chronic kidney disease
IL2RA	ENSG00000134460	BASILIXIMAB	CHEMBL1201439	Antibody	INHIBITOR	4	Unknown status	neoplasm,ulcerative colitis,immune system disease,chronic kidney disease,acute graft vs. host disease,ischemia reperfusion injury,acute myeloid leukemia,uveitis,Hodgkins lymphoma,amyotrophic lateral sclerosis,glioblastoma multiforme,infection,type I diabetes mellitus,multiple myeloma,focal segmental glomerulosclerosis,acute kidney tubular necrosis,22q11.2 deletion syndrome
EPCAM	ENSG00000119888	TUCOTUZUMAB CELMOLEUKIN	CHEMBL2108660	Antibody	OTHER	2	Withdrawn	ovarian carcinoma
TNFSF13B	ENSG00000102524	BLISIBIMOD	CHEMBL2107877	Protein	INHIBITOR	3	Withdrawn	IGA glomerulonephritis,systemic lupus erythematosus,autoimmune thrombocytopenic purpura
AXL	ENSG00000167601	GILTERITINIB	CHEMBL3301622	Small molecule	INHIBITOR	4		neoplasm,acute myeloid leukemia,liver disease,non-small cell lung carcinoma,myelodysplastic syndrome,chronic myelogenous leukemia
CD4	ENSG00000010610	IBALIZUMAB	CHEMBL1743029	Antibody	INHIBITOR	4		HIV infection,infection,HIV-1 infection,viral disease
EPCAM	ENSG00000119888	CATUMAXOMAB	CHEMBL2108581	Antibody	CROSS-LINKING AGENT	4		neoplasm,ovarian carcinoma,Ascites,carcinoma,gastric carcinoma,cancer,gastric adenocarcinoma,Fallopian Tube Carcinoma,peritoneal neoplasm
EPCAM	ENSG00000119888	EDRECOLOMAB	CHEMBL2108955	Antibody	CROSS-LINKING AGENT	4		neoplasm,cancer,colorectal carcinoma
IL1R1	ENSG00000115594	ANAKINRA	CHEMBL1201570	Protein	ANTAGONIST	4		diabetes mellitus,type I diabetes mellitus,osteoarthritis,rheumatoid arthritis,CINCA syndrome,heart failure,juvenile idiopathic arthritis,chronic kidney disease,Familial Mediterranean fever,pulmonary arterial hypertension,mucocutaneous lymph node syndrome,chronic fatigue syndrome,injury,immune system disease,metabolic syndrome,hidradenitis suppurativa,uveitis,pericarditis,amyotrophic lateral scle…
IL2RA	ENSG00000134460	DENILEUKIN DIFTITOX	CHEMBL1201550	Protein	BINDING AGENT	4		multiple myeloma,melanoma,ovarian carcinoma,pancreatic carcinoma,neoplasm,male breast carcinoma,lymphoma,T-cell acute lymphoblastic leukemia,acute graft vs. host disease,unspecified peripheral T-cell lymphoma,chronic lymphocytic leukemia,acute myeloid leukemia,leukemia,renal carcinoma,non-Hodgkins lymphoma,Cutaneous T-cell lymphoma,endometrioid carcinoma,Fallopian Tube Carcinoma,peritoneal neopla…
MMP7	ENSG00000137673	DOXYCYCLINE	CHEMBL1433	Small molecule	INHIBITOR	4		infection,bacterial disease
PCSK9	ENSG00000169174	ALIROCUMAB	CHEMBL2109540	Antibody	INHIBITOR	4		Disorder of lipid metabolism,hypercholesterolemia,familial hypercholesterolemia,coronary artery disease,cardiovascular disease,diabetes mellitus,atherosclerosis,Homozygous familial hypercholesterolemia
PCSK9	ENSG00000169174	EVOLOCUMAB	CHEMBL2364655	Antibody	INHIBITOR	4		coronary artery disease,familial hypercholesterolemia,cardiovascular disease,hyperlipidemia,hypercholesterolemia,Homozygous familial hypercholesterolemia,Disorder of lipid metabolism,acute coronary syndrome,coronary heart disease,heart failure,sepsis
SLAMF7	ENSG00000026751	ELOTUZUMAB	CHEMBL1743010	Antibody	INHIBITOR	4		multiple myeloma,neoplasm,cancer,asymptomatic myeloma,AL amyloidosis,plasma cell leukemia
TEK	ENSG00000120156	REGORAFENIB	CHEMBL1946170	Small molecule	INHIBITOR	4		colorectal adenocarcinoma,adenoid cystic carcinoma,bile duct carcinoma,cancer,Gastrointestinal stromal tumor,pancreatic carcinoma,sarcoma,hepatocellular carcinoma,cholangiocarcinoma,neoplasm,carcinoma,ovarian neoplasm,melanoma,thyroid carcinoma,ovarian carcinoma,rectum cancer,colorectal cancer,glioblastoma multiforme,acute myeloid leukemia,liposarcoma
TEK	ENSG00000120156	VANDETANIB	CHEMBL24828	Small molecule	INHIBITOR	4		mesothelioma,central nervous system cancer,pancreatic carcinoma,thyroid carcinoma,non-small cell lung carcinoma,ovarian carcinoma,prostate carcinoma,Gastrointestinal stromal tumor,thyroid neoplasm,hepatocellular carcinoma,neoplasm,clear cell renal carcinoma,neuroblastoma,cancer,lung carcinoma,breast carcinoma,gastric carcinoma,head and neck squamous cell carcinoma,acute myeloid leukemia,bladder c…
TNFSF13B	ENSG00000102524	BELIMUMAB	CHEMBL1789843	Antibody	INHIBITOR	4		systemic lupus erythematosus,rheumatoid arthritis,systemic scleroderma,membranous glomerulonephritis,Sjogren syndrome,immune system disease,autoimmune thrombocytopenic purpura,myositis,acute graft vs. host disease,lupus nephritis,vasculitis,kidney disease
VWF	ENSG00000110799	CAPLACIZUMAB	CHEMBL2109624	Antibody	INHIBITOR	4		autoimmune thrombocytopenic purpura,Recurrent thrombophlebitis
