# Supplementary material for: Identifying causal serum protein–cardiometabolic trait relationships using whole genome sequencing
Source: Hum Mol Genet. 2022 Nov 9;32(8):1266–75. doi: 10.1093/hmg/ddac275 (PMC10077504; doi:10.1093/hmg/ddac275)
Supplement: Supplementary_Table_13_ddac275 [file supplementary_table_13_ddac275.xlsx]

## Sheet: IMPC
Supplementary Table 13. Mouse knockout phenotypes for genes encoding proteins for which we detect pQTLs. Sheet 1: Data from IMPC; Sheet 2: Data from OpenTargets.
Ensembl_id	protein	mouse_ortholog	mouse_phenotype	P
ENSG00000116194	ANGPTL1	Angptl1	hyperactivity	4.95696e-06
ENSG00000116194	ANGPTL1	Angptl1	abnormal lens morphology	3.28828e-05
ENSG00000116194	ANGPTL1	Angptl1	cataract	3.28828e-05
ENSG00000116194	ANGPTL1	Angptl1	decreased mean corpuscular hemoglobin	9.4772e-05
ENSG00000116194	ANGPTL1	Angptl1	increased mean corpuscular hemoglobin	9.4772e-05
ENSG00000158258	CLSTN2	Clstn2	increased vertical activity	2.87119e-05
ENSG00000091704	CPA1	Cpa1	increased mean corpuscular volume	4.32782e-11
ENSG00000091704	CPA1	Cpa1	increased mean corpuscular hemoglobin	4.41211e-10
ENSG00000091704	CPA1	Cpa1	increased lymphocyte cell number	5.6982e-10
ENSG00000091704	CPA1	Cpa1	decreased neutrophil cell number	3.36644e-07
ENSG00000091704	CPA1	Cpa1	decreased erythrocyte cell number	3.42709e-05
ENSG00000160213	CSTB	Cstb	short tibia	1.06281e-07
ENSG00000160213	CSTB	Cstb	hyperactivity	6.15858e-06
ENSG00000160213	CSTB	Cstb	decreased startle reflex	8.42725e-06
ENSG00000162438	CTRC	Ctrc	abnormal femur morphology	3.71022e-05
ENSG00000103811	CTSH	Ctsh	increased bone mineral density	6.53734e-06
ENSG00000256043	CTSO	Ctso	abnormal vibrissa morphology	2.62774e-05
ENSG00000256043	CTSO	Ctso	decreased circulating aspartate transaminase level	3.97658e-05
ENSG00000256043	CTSO	Ctso	decreased circulating bilirubin level	5.46156e-05
ENSG00000132437	DDC	Ddc	preweaning lethality, complete penetrance	1.78986e-06
ENSG00000132437	DDC	Ddc	abnormal tooth morphology	7.90612e-05
ENSG00000185559	DLK1	Dlk1	preweaning lethality, incomplete penetrance	0
ENSG00000185559	DLK1	Dlk1	decreased lean body mass	9.63024e-08
ENSG00000185559	DLK1	Dlk1	decreased circulating glucose level	6.04156e-06
ENSG00000185559	DLK1	Dlk1	decreased bone mineral content	3.05312e-05
ENSG00000171747	GAL4	Lgals4	increased total body fat amount	7.35916e-06
ENSG00000124767	GLO1	Glo1	decreased bone mineral content	3.61241e-06
ENSG00000124767	GLO1	Glo1	abnormal bone structure	6.70666e-06
ENSG00000088053	GP6	Gp6	increased leukocyte cell number	4.44683e-07
ENSG00000088053	GP6	Gp6	increased lymphocyte cell number	1.373e-06
ENSG00000088053	GP6	Gp6	abnormal vibrissa morphology	2.16104e-05
ENSG00000088053	GP6	Gp6	abnormal eye anterior chamber depth	6.73626e-05
ENSG00000100292	HO1	Hmox1	preweaning lethality, incomplete penetrance	0
ENSG00000100292	HO1	Hmox1	impaired glucose tolerance	1.28623e-05
ENSG00000100292	HO1	Hmox1	improved glucose tolerance	1.28623e-05
ENSG00000106211	HSP27	Hspb1	increased body length	7.96925e-08
ENSG00000106211	HSP27	Hspb1	shortened RR interval	4.29369e-05
ENSG00000106211	HSP27	Hspb1	increased heart weight	5.98551e-05
ENSG00000163453	IGFBP7	Igfbp7	abnormal skin coloration	8.72193e-05
ENSG00000115590	IL1RT2	Il1r2	increased or absent threshold for auditory brainstem response	2.9e-06
ENSG00000115590	IL1RT2	Il1r2	increased grip strength	2.37527e-05
ENSG00000115590	IL1RT2	Il1r2	decreased blood urea nitrogen level	5.21581e-05
ENSG00000197272	IL27	Il27	decreased effector memory CD4-positive, alpha-beta T cell number	3.3e-06
ENSG00000197272	IL27	Il27	decreased circulating creatinine level	4.58117e-05
ENSG00000197272	IL27	Il27	decreased effector memory CD8-positive, alpha-beta T cell number	9.07e-05
ENSG00000134460	IL2RA	Il2ra	decreased circulating HDL cholesterol level	5.31626e-14
ENSG00000134460	IL2RA	Il2ra	decreased heart weight	1.13018e-09
ENSG00000134460	IL2RA	Il2ra	abnormal vertebrae morphology	1.2006e-08
ENSG00000134460	IL2RA	Il2ra	increased circulating phosphate level	1.24612e-07
ENSG00000134460	IL2RA	Il2ra	hypoactivity	1.33725e-05
ENSG00000134460	IL2RA	Il2ra	increased heart rate	4.81364e-05
ENSG00000160712	IL6RA	Il6ra	increased red blood cell distribution width	7.78069e-05
ENSG00000160712	IL6RA	Il6ra	decreased circulating glucose level	9.58976e-05
ENSG00000130164	LDLRECEPTOR	Ldlr	increased circulating HDL cholesterol level	9.25988e-24
ENSG00000130164	LDLRECEPTOR	Ldlr	increased circulating cholesterol level	1.74484e-10
ENSG00000130164	LDLRECEPTOR	Ldlr	decreased circulating unsaturated transferrin level	1.33686e-08
ENSG00000130164	LDLRECEPTOR	Ldlr	increased grip strength	9.34711e-07
ENSG00000144749	LRIG1	Lrig1	abnormal skin condition	1.34271e-11
ENSG00000144749	LRIG1	Lrig1	decreased body weight	2.17026e-08
ENSG00000144749	LRIG1	Lrig1	decreased body length	1.73483e-05
ENSG00000019169	MARCO	Marco	abnormal gait	1.155e-11
ENSG00000019169	MARCO	Marco	abnormal behavior	7.76296e-06
ENSG00000169174	PCSK9	Pcsk9	decreased circulating cholesterol level	1.50885e-35
ENSG00000169174	PCSK9	Pcsk9	decreased circulating HDL cholesterol level	6.16376e-30
ENSG00000169174	PCSK9	Pcsk9	increased circulating alkaline phosphatase level	1.24463e-17
ENSG00000188783	PRELP	Prelp	increased circulating bilirubin level	2.814e-06
ENSG00000172382	PRSS27	Prss27	decreased circulating alanine transaminase level	1.31115e-05
ENSG00000172382	PRSS27	Prss27	increased circulating serum albumin level	5.05961e-05
ENSG00000172382	PRSS27	Prss27	decreased monocyte cell number	5.73317e-05
ENSG00000124145	SDC4	Sdc4	mydriasis	1.04058e-07
ENSG00000124145	SDC4	Sdc4	decreased lymphocyte cell number	8.30345e-07
ENSG00000124145	SDC4	Sdc4	increased red blood cell distribution width	2.76786e-06
ENSG00000124145	SDC4	Sdc4	decreased circulating serum albumin level	3.97113e-06
ENSG00000124145	SDC4	Sdc4	abnormal retinal blood vessel morphology	3.27306e-05
ENSG00000134243	SORT1	Sort1	preweaning lethality, incomplete penetrance	0
ENSG00000197122	SRC	Src	abnormal behavior	8.8675e-05
ENSG00000090534	THPO	Thpo	decreased circulating insulin level	2.2767e-05
ENSG00000090534	THPO	Thpo	corneal opacity	8.12218e-05
ENSG00000120156	TIE2	Tek	preweaning lethality, complete penetrance	0
ENSG00000157150	TIMP4	Timp4	increased startle reflex	1.82748e-07
ENSG00000178726	TM	Thbd	preweaning lethality, complete penetrance	0
ENSG00000072274	TR	Tfrc	preweaning lethality, complete penetrance	0
ENSG00000072274	TR	Tfrc	decreased mean corpuscular volume	2.05539e-24
ENSG00000072274	TR	Tfrc	increased red blood cell distribution width	3.27718e-06
ENSG00000072274	TR	Tfrc	abnormal vocalization	4.86582e-06
ENSG00000072274	TR	Tfrc	decreased hemoglobin content	5.64327e-06
ENSG00000072274	TR	Tfrc	abnormal gait	5.94598e-05
ENSG00000239264	TXNDC5	Txndc5	hyperactivity	1.55906e-06
ENSG00000239264	TXNDC5	Txndc5	abnormal behavior	1.03309e-05
ENSG00000122861	UPA	Plau	abnormal behavior	1.46526e-05

## Sheet: OpenTargets
Supplementary Table 13. Mouse knockout phenotypes for genes encoding proteins for which we detect pQTLs. Sheet 1: Data from IMPC; Sheet 2: Data from OpenTargets.
Ensembl_id	protein	mouse_phenotype
ENSG00000130234	ACE2	decreased cardiac muscle contractility
ENSG00000130234	ACE2	abnormal cardiovascular system physiology
ENSG00000130234	ACE2	heart inflammation
ENSG00000130234	ACE2	thin ventricular wall
ENSG00000130234	ACE2	hypotension
ENSG00000130234	ACE2	dilated heart left ventricle
ENSG00000130234	ACE2	dilated cardiomyopathy
ENSG00000130234	ACE2	cardiac hypertrophy
ENSG00000130234	ACE2	congestive heart failure
ENSG00000130234	ACE2	increased left ventricle diastolic pressure
ENSG00000130234	ACE2	dilated heart ventricle
ENSG00000130234	ACE2	abnormal heart echocardiography feature
ENSG00000130234	ACE2	decreased heart rate
ENSG00000130234	ACE2	increased systemic arterial systolic blood pressure
ENSG00000130234	ACE2	hypertension
ENSG00000130234	ACE2	increased heart weight
ENSG00000130234	ACE2	cardiac interstitial fibrosis
ENSG00000130234	ACE2	decreased ventricle muscle contractility
ENSG00000130234	ACE2	cardiac fibrosis
ENSG00000130234	ACE2	pulmonary vascular congestion
ENSG00000130234	ACE2	increased cardiac muscle contractility
ENSG00000130234	ACE2	increased vascular permeability
ENSG00000130234	ACE2	oxidative stress
ENSG00000130234	ACE2	diarrhea
ENSG00000130234	ACE2	increased susceptibility to induced colitis
ENSG00000130234	ACE2	decreased colon length
ENSG00000130234	ACE2	increased susceptibility to weight loss
ENSG00000130234	ACE2	abnormal cytokine level
ENSG00000130234	ACE2	increased NAD(P)H oxidase activity
ENSG00000130234	ACE2	decreased susceptibility to injury
ENSG00000130234	ACE2	abnormal hormone level
ENSG00000130234	ACE2	increased circulating angiotensinogen level
ENSG00000130234	ACE2	abnormal circulating angiotensinogen level
ENSG00000130234	ACE2	abnormal enzyme/coenzyme activity
ENSG00000130234	ACE2	increased angiotensin I-converting enzyme activity
ENSG00000130234	ACE2	increased susceptibility to injury
ENSG00000130234	ACE2	pulmonary edema
ENSG00000130234	ACE2	abnormal susceptibility to injury induced morbidity/mortality
ENSG00000130234	ACE2	lung inflammation
ENSG00000130234	ACE2	decreased susceptibility to Coronaviridae infection
ENSG00000130234	ACE2	increased susceptibility to Orthomyxoviridae infection
ENSG00000130234	ACE2	increased susceptibility to Orthomyxoviridae infection induced morbidity/mortality
ENSG00000130234	ACE2	yellow coat color
ENSG00000130234	ACE2	increased sensitivity to induced morbidity/mortality
ENSG00000130234	ACE2	abnormal kidney morphology
ENSG00000130234	ACE2	increased lung weight
ENSG00000130234	ACE2	increased pulmonary respiratory rate
ENSG00000130234	ACE2	increased lung elastance
ENSG00000130234	ACE2	susceptible to pulmonary hyaline membrane formation
ENSG00000160323	ADAMTS13	abnormal erythrocyte morphology
ENSG00000160323	ADAMTS13	abnormal platelet physiology
ENSG00000160323	ADAMTS13	thrombocytopenia
ENSG00000160323	ADAMTS13	abnormal platelet activation
ENSG00000160323	ADAMTS13	abnormal platelet morphology
ENSG00000160323	ADAMTS13	abnormal thrombosis
ENSG00000160323	ADAMTS13	abnormal circulating protein level
ENSG00000160323	ADAMTS13	abnormal blood coagulation
ENSG00000160323	ADAMTS13	decreased physiological sensitivity to xenobiotic
ENSG00000160323	ADAMTS13	decreased sensitivity to xenobiotic induced morbidity/mortality
ENSG00000160323	ADAMTS13	increased susceptibility to bacterial infection
ENSG00000160323	ADAMTS13	premature death
ENSG00000160323	ADAMTS13	no abnormal phenotype detected
ENSG00000159723	AGRP	increased food intake
ENSG00000159723	AGRP	abnormal food intake
ENSG00000159723	AGRP	hyperactivity
ENSG00000159723	AGRP	abnormal eating behavior
ENSG00000159723	AGRP	hyperdipsia
ENSG00000159723	AGRP	decreased food intake
ENSG00000159723	AGRP	decreased total body fat amount
ENSG00000159723	AGRP	increased epididymal fat pad weight
ENSG00000159723	AGRP	increased mesenteric fat pad weight
ENSG00000159723	AGRP	increased renal fat pad weight
ENSG00000159723	AGRP	increased total body fat amount
ENSG00000159723	AGRP	increased body weight
ENSG00000159723	AGRP	decreased lean body mass
ENSG00000159723	AGRP	decreased body weight
ENSG00000159723	AGRP	decreased susceptibility to diet-induced obesity
ENSG00000159723	AGRP	weight loss
ENSG00000159723	AGRP	abnormal postnatal growth/weight/body size
ENSG00000159723	AGRP	increased susceptibility to weight loss
ENSG00000159723	AGRP	obese
ENSG00000159723	AGRP	abnormal energy expenditure
ENSG00000159723	AGRP	impaired adaptive thermogenesis
ENSG00000159723	AGRP	increased circulating thyroxine level
ENSG00000159723	AGRP	increased circulating triiodothyronine level
ENSG00000159723	AGRP	decreased circulating leptin level
ENSG00000159723	AGRP	decreased cholesterol level
ENSG00000159723	AGRP	abnormal blood homeostasis
ENSG00000159723	AGRP	decreased respiratory quotient
ENSG00000159723	AGRP	increased core body temperature
ENSG00000159723	AGRP	increased oxygen consumption
ENSG00000159723	AGRP	improved glucose tolerance
ENSG00000159723	AGRP	decreased body temperature
ENSG00000159723	AGRP	decreased serotonin level
ENSG00000159723	AGRP	decreased circulating ketone body level
ENSG00000159723	AGRP	decreased circulating VLDL triglyceride level
ENSG00000159723	AGRP	decreased liver triglyceride level
ENSG00000159723	AGRP	increased noradrenaline level
ENSG00000159723	AGRP	abnormal liver physiology
ENSG00000159723	AGRP	extended life span
ENSG00000159723	AGRP	abnormal induced morbidity/mortality
ENSG00000159723	AGRP	increased sensitivity to induced morbidity/mortality
ENSG00000159723	AGRP	abnormal inhibitory postsynaptic currents
ENSG00000159723	AGRP	decreased neuron number
ENSG00000159723	AGRP	no abnormal phenotype detected
ENSG00000159723	AGRP	enhanced fertility
ENSG00000106927	AMBP	abnormal maternal nurturing
ENSG00000106927	AMBP	abnormal oocyte morphology
ENSG00000106927	AMBP	absent zona pellucida
ENSG00000106927	AMBP	failure of zygotic cell division
ENSG00000106927	AMBP	absent cumulus expansion
ENSG00000106927	AMBP	abnormal ovulation
ENSG00000106927	AMBP	decreased litter size
ENSG00000106927	AMBP	female infertility
ENSG00000106927	AMBP	reduced female fertility
ENSG00000106927	AMBP	impaired fertilization
ENSG00000153162	BMP6	decreased body size
ENSG00000153162	BMP6	decreased body length
ENSG00000153162	BMP6	decreased body weight
ENSG00000153162	BMP6	postnatal growth retardation
ENSG00000153162	BMP6	male infertility
ENSG00000153162	BMP6	abnormal sternum ossification
ENSG00000153162	BMP6	abnormal sternum manubrium morphology
ENSG00000153162	BMP6	abnormal sternum morphology
ENSG00000153162	BMP6	abnormal xiphoid process morphology
ENSG00000153162	BMP6	split xiphoid process
ENSG00000153162	BMP6	small xiphoid process
ENSG00000174990	CA5A	oxidative stress
ENSG00000174990	CA5A	decreased body size
ENSG00000174990	CA5A	abnormal homeostasis
ENSG00000174990	CA5A	increased circulating ammonia level
ENSG00000174990	CA5A	decreased circulating glucose level
ENSG00000174990	CA5A	premature death
ENSG00000174990	CA5A	preweaning lethality, incomplete penetrance
ENSG00000102970	CCL17	abnormal cell physiology
ENSG00000102970	CCL17	abnormal leukocyte migration
ENSG00000102970	CCL17	abnormal dendritic cell number
ENSG00000102970	CCL17	decreased susceptibility to type IV hypersensitivity reaction
ENSG00000102970	CCL17	increased length of allograft survival
ENSG00000102970	CCL17	abnormal tumor necrosis factor secretion
ENSG00000102970	CCL17	abnormal interleukin-1 beta secretion
ENSG00000277632	CCL3	alcohol aversion
ENSG00000277632	CCL3	impaired righting response
ENSG00000277632	CCL3	abnormal conditioned taste aversion behavior
ENSG00000277632	CCL3	decreased alcohol consumption
ENSG00000277632	CCL3	increased fluid intake
ENSG00000277632	CCL3	abnormal motor coordination/balance
ENSG00000277632	CCL3	altered righting response
ENSG00000277632	CCL3	abnormal spatial learning
ENSG00000277632	CCL3	abnormal long term spatial reference memory
ENSG00000277632	CCL3	cecum inflammation
ENSG00000277632	CCL3	decreased neutrophil cell number
ENSG00000277632	CCL3	decreased microglial cell activation
ENSG00000277632	CCL3	abnormal tumor necrosis factor level
ENSG00000277632	CCL3	decreased susceptibility to bacterial infection
ENSG00000277632	CCL3	decreased susceptibility to Picornaviridae infection
ENSG00000277632	CCL3	altered susceptibility to Orthomyxoviridae infection
ENSG00000277632	CCL3	decreased susceptibility to Orthomyxoviridae infection
ENSG00000277632	CCL3	decreased susceptibility to type III hypersensitivity reaction
ENSG00000277632	CCL3	CNS inflammation
ENSG00000277632	CCL3	premature death
ENSG00000277632	CCL3	abnormal astrocyte physiology
ENSG00000010610	CD4	decreased T cell proliferation
ENSG00000010610	CD4	increased T cell proliferation
ENSG00000010610	CD4	increased T cell apoptosis
ENSG00000010610	CD4	small intestinal inflammation
ENSG00000010610	CD4	thymus hyperplasia
ENSG00000010610	CD4	small thymus medulla
ENSG00000010610	CD4	abnormal CD4-positive, alpha-beta T cell physiology
ENSG00000010610	CD4	abnormal T-helper 2 physiology
ENSG00000010610	CD4	decreased CD4-positive, alpha beta T cell number
ENSG00000010610	CD4	increased CD8-positive, alpha-beta T cell number
ENSG00000010610	CD4	increased IgG level
ENSG00000010610	CD4	increased IgM level
ENSG00000010610	CD4	abnormal CD8-positive, alpha beta T cell morphology
ENSG00000010610	CD4	abnormal T cell differentiation
ENSG00000010610	CD4	decreased double-positive T cell number
ENSG00000010610	CD4	abnormal T cell number
ENSG00000010610	CD4	abnormal spleen morphology
ENSG00000010610	CD4	decreased immunoglobulin level
ENSG00000010610	CD4	decreased IgG level
ENSG00000010610	CD4	decreased IgM level
ENSG00000010610	CD4	absent CD4-positive, alpha beta T cells
ENSG00000010610	CD4	increased double-negative T cell number
ENSG00000010610	CD4	abnormal double-negative T cell morphology
ENSG00000010610	CD4	decreased cytotoxic T cell cytolysis
ENSG00000010610	CD4	abnormal gamma-delta T cell number
ENSG00000010610	CD4	increased double-positive T cell number
ENSG00000010610	CD4	increased CD4-positive, alpha beta T cell number
ENSG00000010610	CD4	absent plasma cells
ENSG00000010610	CD4	decreased CD8-positive, alpha-beta T cell number
ENSG00000010610	CD4	abnormal regulatory T cell physiology
ENSG00000010610	CD4	abnormal CD4-positive, alpha beta T cell morphology
ENSG00000010610	CD4	abnormal double-positive T cell morphology
ENSG00000010610	CD4	abnormal T cell subpopulation ratio
ENSG00000010610	CD4	decreased T cell number
ENSG00000010610	CD4	abnormal T cell physiology
ENSG00000010610	CD4	abnormal CD4-positive T cell differentiation
ENSG00000010610	CD4	increased regulatory T cell number
ENSG00000010610	CD4	increased memory T cell number
ENSG00000010610	CD4	abnormal bile salt level
ENSG00000010610	CD4	abnormal interleukin-4 secretion
ENSG00000010610	CD4	increased susceptibility to Picornaviridae infection
ENSG00000010610	CD4	brain inflammation
ENSG00000010610	CD4	increased susceptibility to parasitic infection
ENSG00000010610	CD4	enlarged lymph nodes
ENSG00000010610	CD4	abnormal immune system organ morphology
ENSG00000010610	CD4	abnormal cytokine secretion
ENSG00000010610	CD4	increased tumor necrosis factor secretion
ENSG00000010610	CD4	increased interleukin-4 secretion
ENSG00000010610	CD4	increased interleukin-6 secretion
ENSG00000010610	CD4	increased susceptibility to autoimmune diabetes
ENSG00000010610	CD4	decreased susceptibility to autoimmune diabetes
ENSG00000010610	CD4	abnormal lymph node T cell domain morphology
ENSG00000010610	CD4	increased length of allograft survival
ENSG00000010610	CD4	increased susceptibility to viral infection
ENSG00000010610	CD4	increased anti-double stranded DNA antibody level
ENSG00000010610	CD4	impaired humoral immune response
ENSG00000010610	CD4	abnormal skin condition
ENSG00000010610	CD4	premature death
ENSG00000010610	CD4	demyelination
ENSG00000010610	CD4	no abnormal phenotype detected
ENSG00000162438	CTRC	enlarged cecum
ENSG00000162438	CTRC	abnormal femur morphology
ENSG00000145384	FABP2	increased epididymal fat pad weight
ENSG00000145384	FABP2	decreased uterine fat pad weight
ENSG00000145384	FABP2	decreased susceptibility to diet-induced obesity
ENSG00000145384	FABP2	increased susceptibility to diet-induced obesity
ENSG00000145384	FABP2	increased circulating insulin level
ENSG00000145384	FABP2	decreased circulating cholesterol level
ENSG00000145384	FABP2	increased circulating leptin level
ENSG00000145384	FABP2	increased circulating glycerol level
ENSG00000145384	FABP2	abnormal circulating lipid level
ENSG00000145384	FABP2	increased liver weight
ENSG00000145384	FABP2	decreased liver weight
ENSG00000145384	FABP2	increased kidney weight
ENSG00000105550	FGF21	hypoactivity
ENSG00000105550	FGF21	abnormal food intake
ENSG00000105550	FGF21	abnormal adipose tissue morphology
ENSG00000105550	FGF21	increased brown adipose tissue amount
ENSG00000105550	FGF21	abnormal brown fat cell morphology
ENSG00000105550	FGF21	increased white fat cell size
ENSG00000105550	FGF21	increased gonadal fat pad weight
ENSG00000105550	FGF21	increased total body fat amount
ENSG00000105550	FGF21	decreased white adipose tissue amount
ENSG00000105550	FGF21	increased white adipose tissue amount
ENSG00000105550	FGF21	abnormal white fat cell size
ENSG00000105550	FGF21	decreased white fat cell size
ENSG00000105550	FGF21	abnormal white adipose tissue physiology
ENSG00000105550	FGF21	abnormal brown adipose tissue physiology
ENSG00000105550	FGF21	abnormal brown adipose tissue thermogenesis
ENSG00000105550	FGF21	abnormal body weight
ENSG00000105550	FGF21	increased body weight
ENSG00000105550	FGF21	increased lean body mass
ENSG00000105550	FGF21	increased body length
ENSG00000105550	FGF21	hypoglycemia
ENSG00000105550	FGF21	decreased oxygen consumption
ENSG00000105550	FGF21	decreased circulating glucose level
ENSG00000105550	FGF21	abnormal gluconeogenesis
ENSG00000105550	FGF21	decreased circulating ketone body level
ENSG00000105550	FGF21	decreased physiological sensitivity to xenobiotic
ENSG00000105550	FGF21	abnormal glucose homeostasis
ENSG00000105550	FGF21	abnormal lipid homeostasis
ENSG00000105550	FGF21	abnormal lipid level
ENSG00000105550	FGF21	increased circulating insulin level
ENSG00000105550	FGF21	increased circulating triglyceride level
ENSG00000105550	FGF21	increased circulating cholesterol level
ENSG00000105550	FGF21	decreased fatty acid level
ENSG00000105550	FGF21	impaired glucose tolerance
ENSG00000105550	FGF21	decreased body temperature
ENSG00000105550	FGF21	increased circulating glucose level
ENSG00000105550	FGF21	increased circulating leptin level
ENSG00000105550	FGF21	impaired lipolysis
ENSG00000105550	FGF21	increased liver triglyceride level
ENSG00000105550	FGF21	abnormal blood homeostasis
ENSG00000105550	FGF21	increased liver glycogen level
ENSG00000105550	FGF21	impaired adaptive thermogenesis
ENSG00000105550	FGF21	increased creatine kinase activity
ENSG00000105550	FGF21	abnormal circulating free fatty acids level
ENSG00000105550	FGF21	increased circulating ketone body level
ENSG00000105550	FGF21	increased circulating free fatty acid level
ENSG00000105550	FGF21	decreased circulating free fatty acid level
ENSG00000105550	FGF21	enhanced lipolysis
ENSG00000105550	FGF21	decreased circulating growth hormone level
ENSG00000105550	FGF21	increased circulating growth hormone level
ENSG00000105550	FGF21	decreased circulating insulin-like growth factor I level
ENSG00000105550	FGF21	long tibia
ENSG00000105550	FGF21	abnormal liver physiology
ENSG00000105550	FGF21	hepatic steatosis
ENSG00000105550	FGF21	increased liver weight
ENSG00000105550	FGF21	abnormal hypothalamus secretion
ENSG00000105550	FGF21	no abnormal phenotype detected
ENSG00000105550	FGF21	increased width of hypertrophic chondrocyte zone
ENSG00000105550	FGF21	increased long bone epiphyseal plate size
ENSG00000168961	GAL9	increased B cell proliferation
ENSG00000168961	GAL9	thymus hyperplasia
ENSG00000168961	GAL9	decreased regulatory T cell number
ENSG00000168961	GAL9	increased T-helper 1 cell number
ENSG00000168961	GAL9	spleen hyperplasia
ENSG00000168961	GAL9	increased neutrophil cell number
ENSG00000168961	GAL9	increased lymphocyte cell number
ENSG00000168961	GAL9	increased spleen germinal center size
ENSG00000168961	GAL9	increased susceptibility to induced arthritis
ENSG00000168961	GAL9	abnormal Peyer's patch morphology
ENSG00000168961	GAL9	lymph node hyperplasia
ENSG00000168961	GAL9	abnormal lymph node germinal center morphology
ENSG00000168961	GAL9	enhanced humoral immune response
ENSG00000263761	GDF2	abnormal retinal vasculature morphology
ENSG00000263761	GDF2	arteriovenous malformation
ENSG00000263761	GDF2	abnormal blood vessel morphology
ENSG00000263761	GDF2	abnormal retinal blood vessel morphology
ENSG00000263761	GDF2	abnormal retinal blood vessel pattern
ENSG00000263761	GDF2	enlarged heart
ENSG00000263761	GDF2	abnormal lymphatic vessel morphology
ENSG00000263761	GDF2	lymphangiectasis
ENSG00000263761	GDF2	hydrometra
ENSG00000263761	GDF2	abnormal skeleton morphology
ENSG00000134812	GIF	maternal effect
ENSG00000134812	GIF	decreased body weight
ENSG00000134812	GIF	extramedullary hematopoiesis
ENSG00000134812	GIF	abnormal megakaryocyte morphology
ENSG00000134812	GIF	increased mean corpuscular volume
ENSG00000134812	GIF	increased T cell number
ENSG00000134812	GIF	decreased erythrocyte cell number
ENSG00000134812	GIF	increased CD4-positive, alpha beta T cell number
ENSG00000134812	GIF	decreased circulating cholesterol level
ENSG00000134812	GIF	decreased circulating serum albumin level
ENSG00000134812	GIF	decreased circulating glucose level
ENSG00000134812	GIF	increased blood urea nitrogen level
ENSG00000134812	GIF	decreased circulating glycerol level
ENSG00000134812	GIF	decreased circulating iron level
ENSG00000134812	GIF	abnormal circulating lipoprotein level
ENSG00000134812	GIF	abnormal vitamin B12 level
ENSG00000134812	GIF	increased susceptibility to bacterial infection
ENSG00000134812	GIF	increased susceptibility to bacterial infection induced morbidity/mortality
ENSG00000134812	GIF	abnormal hepatocyte morphology
ENSG00000124767	GLO1	behavioral despair
ENSG00000124767	GLO1	decreased anxiety-related response
ENSG00000124767	GLO1	hyperglycemia
ENSG00000124767	GLO1	decreased circulating insulin level
ENSG00000124767	GLO1	abnormal metabolism
ENSG00000124767	GLO1	abnormal bone structure
ENSG00000124767	GLO1	decreased bone mineral content
ENSG00000113070	HBEGF	abnormal social investigation
ENSG00000113070	HBEGF	abnormal locomotor behavior
ENSG00000113070	HBEGF	hyperactivity
ENSG00000113070	HBEGF	abnormal spatial reference memory
ENSG00000113070	HBEGF	abnormal behavioral response to xenobiotic
ENSG00000113070	HBEGF	abnormal cardiovascular system physiology
ENSG00000113070	HBEGF	abnormal cardiovascular system morphology
ENSG00000113070	HBEGF	enlarged heart
ENSG00000113070	HBEGF	abnormal heart valve morphology
ENSG00000113070	HBEGF	thin myocardium
ENSG00000113070	HBEGF	abnormal atrioventricular valve morphology
ENSG00000113070	HBEGF	abnormal semilunar valve morphology
ENSG00000113070	HBEGF	decreased cardiac muscle contractility
ENSG00000113070	HBEGF	dilated cardiomyopathy
ENSG00000113070	HBEGF	abnormal heart size
ENSG00000113070	HBEGF	cardiac fibrosis
ENSG00000113070	HBEGF	abnormal myocardial fiber morphology
ENSG00000113070	HBEGF	cardiac hypertrophy
ENSG00000113070	HBEGF	abnormal pulmonary valve morphology
ENSG00000113070	HBEGF	increased heart weight
ENSG00000113070	HBEGF	decreased ventricle muscle contractility
ENSG00000113070	HBEGF	aortic valve stenosis
ENSG00000113070	HBEGF	pulmonary valve stenosis
ENSG00000113070	HBEGF	aorta dilation
ENSG00000113070	HBEGF	enlarged aortic valve
ENSG00000113070	HBEGF	dilated heart left atrium
ENSG00000113070	HBEGF	enlarged pulmonary valve
ENSG00000113070	HBEGF	abnormal mitral valve morphology
ENSG00000113070	HBEGF	abnormal tricuspid valve morphology
ENSG00000113070	HBEGF	abnormal aortic valve morphology
ENSG00000113070	HBEGF	dilated heart left ventricle
ENSG00000113070	HBEGF	dilated heart right ventricle
ENSG00000113070	HBEGF	enlarged myocardial fiber
ENSG00000113070	HBEGF	dilated heart ventricle
ENSG00000113070	HBEGF	abnormal heart ventricle outflow tract morphology
ENSG00000113070	HBEGF	decreased body size
ENSG00000113070	HBEGF	decreased body weight
ENSG00000113070	HBEGF	abnormal atrial thrombosis
ENSG00000113070	HBEGF	thick epidermis
ENSG00000113070	HBEGF	premature death
ENSG00000113070	HBEGF	perinatal lethality, incomplete penetrance
ENSG00000113070	HBEGF	postnatal lethality
ENSG00000113070	HBEGF	postnatal lethality, incomplete penetrance
ENSG00000113070	HBEGF	decreased prepulse inhibition
ENSG00000113070	HBEGF	abnormal cerebral cortex pyramidal cell morphology
ENSG00000113070	HBEGF	no abnormal phenotype detected
ENSG00000113070	HBEGF	abnormal pulmonary alveolus morphology
ENSG00000113070	HBEGF	pulmonary hypoplasia
ENSG00000113070	HBEGF	abnormal type II pneumocyte morphology
ENSG00000113070	HBEGF	impaired lung alveolus development
ENSG00000113070	HBEGF	ectopic cartilage
ENSG00000100292	HO1	poor grooming
ENSG00000100292	HO1	hypoactivity
ENSG00000100292	HO1	decreased fat cell size
ENSG00000100292	HO1	dilated heart right ventricle
ENSG00000100292	HO1	altered response to myocardial infarction
ENSG00000100292	HO1	cardiac fibrosis
ENSG00000100292	HO1	myocardium necrosis
ENSG00000100292	HO1	increased cardiomyocyte apoptosis
ENSG00000100292	HO1	increased heart right ventricle weight
ENSG00000100292	HO1	abnormal cardiovascular system physiology
ENSG00000100292	HO1	abnormal cardiac muscle contractility
ENSG00000100292	HO1	increased myocardial infarction size
ENSG00000100292	HO1	abnormal artery morphology
ENSG00000100292	HO1	abnormal vascular smooth muscle physiology
ENSG00000100292	HO1	oxidative stress
ENSG00000100292	HO1	renal tubular necrosis
ENSG00000100292	HO1	increased renal tubule apoptosis
ENSG00000100292	HO1	increased splenocyte proliferation
ENSG00000100292	HO1	abnormal mitochondrial physiology
ENSG00000100292	HO1	abnormal redox activity
ENSG00000100292	HO1	abnormal cellular respiration
ENSG00000100292	HO1	small testis
ENSG00000100292	HO1	decreased body size
ENSG00000100292	HO1	cachexia
ENSG00000100292	HO1	decreased susceptibility to weight gain
ENSG00000100292	HO1	abnormal leukocyte cell number
ENSG00000100292	HO1	enlarged spleen
ENSG00000100292	HO1	spleen hyperplasia
ENSG00000100292	HO1	extramedullary hematopoiesis
ENSG00000100292	HO1	decreased mean corpuscular volume
ENSG00000100292	HO1	anisocytosis
ENSG00000100292	HO1	decreased hematocrit
ENSG00000100292	HO1	microcytic anemia
ENSG00000100292	HO1	decreased hemoglobin content
ENSG00000100292	HO1	decreased erythrocyte cell number
ENSG00000100292	HO1	abnormal splenic cell ratio
ENSG00000100292	HO1	increased granulocyte number
ENSG00000100292	HO1	increased B cell number
ENSG00000100292	HO1	increased macrophage cell number
ENSG00000100292	HO1	increased CD4-positive, alpha beta T cell number
ENSG00000100292	HO1	increased CD8-positive, alpha-beta T cell number
ENSG00000100292	HO1	decreased macrophage cell number
ENSG00000100292	HO1	abnormal thrombosis
ENSG00000100292	HO1	increased circulating alanine transaminase level
ENSG00000100292	HO1	cerebral edema
ENSG00000100292	HO1	increased blood urea nitrogen level
ENSG00000100292	HO1	abnormal iron homeostasis
ENSG00000100292	HO1	decreased circulating iron level
ENSG00000100292	HO1	increased circulating ferritin level
ENSG00000100292	HO1	increased circulating tumor necrosis factor level
ENSG00000100292	HO1	abnormal metabolism
ENSG00000100292	HO1	increased insulin sensitivity
ENSG00000100292	HO1	decreased circulating alanine transaminase level
ENSG00000100292	HO1	decreased circulating aspartate transaminase level
ENSG00000100292	HO1	decreased circulating free fatty acid level
ENSG00000100292	HO1	improved glucose tolerance
ENSG00000100292	HO1	increased energy expenditure
ENSG00000100292	HO1	impaired glucose tolerance
ENSG00000100292	HO1	increased susceptibility to parasitic infection
ENSG00000100292	HO1	increased susceptibility to parasitic infection induced morbidity/mortality
ENSG00000100292	HO1	chronic inflammation
ENSG00000100292	HO1	liver inflammation
ENSG00000100292	HO1	enlarged lymph nodes
ENSG00000100292	HO1	lung inflammation
ENSG00000100292	HO1	glomerulonephritis
ENSG00000100292	HO1	abnormal lymph node cell ratio
ENSG00000100292	HO1	increased susceptibility to experimental autoimmune encephalomyelitis
ENSG00000100292	HO1	decreased interferon-beta secretion
ENSG00000100292	HO1	increased interferon-gamma secretion
ENSG00000100292	HO1	decreased susceptibility to bacterial infection induced morbidity/mortality
ENSG00000100292	HO1	decreased susceptibility to Paramyxoviridae infection
ENSG00000100292	HO1	increased inflammatory response
ENSG00000100292	HO1	decreased inflammatory response
ENSG00000100292	HO1	decreased tumor necrosis factor secretion
ENSG00000100292	HO1	decreased interleukin-1 beta secretion
ENSG00000100292	HO1	decreased interleukin-6 secretion
ENSG00000100292	HO1	liver failure
ENSG00000100292	HO1	liver fibrosis
ENSG00000100292	HO1	decreased susceptibility to hepatic steatosis
ENSG00000100292	HO1	postnatal lethality, incomplete penetrance
ENSG00000100292	HO1	perinatal lethality, incomplete penetrance
ENSG00000100292	HO1	premature death
ENSG00000100292	HO1	prenatal lethality, complete penetrance
ENSG00000100292	HO1	preweaning lethality, incomplete penetrance
ENSG00000100292	HO1	glomerulosclerosis
ENSG00000100292	HO1	kidney failure
ENSG00000100292	HO1	proximal convoluted tubule brush border loss
ENSG00000100292	HO1	renal cast
ENSG00000100292	HO1	glomerular crescent
ENSG00000100292	HO1	infertility
ENSG00000170909	HOSCAR	abnormal osteoclast differentiation
ENSG00000170909	HOSCAR	abnormal osteoclast physiology
ENSG00000170909	HOSCAR	abnormal osteoclast morphology
ENSG00000170909	HOSCAR	decreased osteoclast cell number
ENSG00000170909	HOSCAR	abnormal trabecular bone morphology
ENSG00000170909	HOSCAR	increased bone trabecula number
ENSG00000170909	HOSCAR	increased trabecular bone volume
ENSG00000106211	HSP27	increased heart weight
ENSG00000106211	HSP27	shortened RR interval
ENSG00000106211	HSP27	abnormal cell cycle
ENSG00000106211	HSP27	decreased fibroblast proliferation
ENSG00000106211	HSP27	increased body length
ENSG00000106211	HSP27	abnormal macrophage physiology
ENSG00000106211	HSP27	abnormal neutrophil physiology
ENSG00000106211	HSP27	impaired wound healing
ENSG00000106211	HSP27	abnormal wound healing
ENSG00000106211	HSP27	delayed wound healing
ENSG00000106211	HSP27	increased inflammatory response
ENSG00000106211	HSP27	increased interleukin-6 secretion
ENSG00000106211	HSP27	abnormal chemokine secretion
ENSG00000106211	HSP27	no abnormal phenotype detected
ENSG00000166825	APN	pathological neovascularization
ENSG00000166825	APN	retinal neovascularization
ENSG00000166825	APN	impaired mammary gland growth during pregnancy
ENSG00000166825	APN	abnormal macrophage physiology
ENSG00000166825	APN	increased CD4-positive, alpha beta T cell number
ENSG00000167601	AXL	abnormal blood vessel morphology
ENSG00000167601	AXL	internal hemorrhage
ENSG00000167601	AXL	increased vascular permeability
ENSG00000167601	AXL	abnormal apoptosis
ENSG00000167601	AXL	increased B cell proliferation
ENSG00000167601	AXL	azoospermia
ENSG00000167601	AXL	increased T cell proliferation
ENSG00000167601	AXL	increased granulosa cell apoptosis
ENSG00000167601	AXL	abnormal neuronal migration
ENSG00000167601	AXL	increased apoptosis
ENSG00000167601	AXL	increased neuron apoptosis
ENSG00000167601	AXL	abnormal prostate gland epithelium morphology
ENSG00000167601	AXL	abnormal seminiferous tubule morphology
ENSG00000167601	AXL	small testis
ENSG00000167601	AXL	small endometrial glands
ENSG00000167601	AXL	abnormal spleen morphology
ENSG00000167601	AXL	enlarged spleen
ENSG00000167601	AXL	abnormal macrophage physiology
ENSG00000167601	AXL	abnormal T cell activation
ENSG00000167601	AXL	increased lymphocyte cell number
ENSG00000167601	AXL	abnormal B cell activation
ENSG00000167601	AXL	abnormal thrombosis
ENSG00000167601	AXL	increased circulating tumor necrosis factor level
ENSG00000167601	AXL	abnormal professional antigen presenting cell physiology
ENSG00000167601	AXL	enlarged lymph nodes
ENSG00000167601	AXL	altered susceptibility to autoimmune disorder
ENSG00000167601	AXL	joint inflammation
ENSG00000167601	AXL	increased autoantibody level
ENSG00000167601	AXL	increased anti-double stranded DNA antibody level
ENSG00000167601	AXL	skin lesions
ENSG00000167601	AXL	liver degeneration
ENSG00000167601	AXL	abnormal cerebral cortex morphology
ENSG00000167601	AXL	abnormal hippocampus morphology
ENSG00000167601	AXL	abnormal cerebellum morphology
ENSG00000167601	AXL	retinal cone cell degeneration
ENSG00000167601	AXL	retinal rod cell degeneration
ENSG00000167601	AXL	abnormal forebrain morphology
ENSG00000167601	AXL	abnormal forebrain development
ENSG00000167601	AXL	no abnormal phenotype detected
ENSG00000167601	AXL	abnormal spermatogenesis
ENSG00000167601	AXL	abnormal uterus morphology
ENSG00000167601	AXL	male infertility
ENSG00000167601	AXL	reduced female fertility
ENSG00000167601	AXL	vagina atresia
ENSG00000167601	AXL	enlarged uterus
ENSG00000167601	AXL	decreased Sertoli cell phagocytosis
ENSG00000167601	AXL	delayed sexual maturation
ENSG00000167601	AXL	prolonged estrous cycle
ENSG00000167601	AXL	delayed estrous cycle
ENSG00000167601	AXL	short diestrus
ENSG00000167601	AXL	prolonged proestrus
ENSG00000167601	AXL	blindness
ENSG00000108578	BLMHYDROLASE	decreased body size
ENSG00000108578	BLMHYDROLASE	increased physiological sensitivity to xenobiotic
ENSG00000108578	BLMHYDROLASE	increased sensitivity to xenobiotic induced morbidity/mortality
ENSG00000108578	BLMHYDROLASE	dermatitis
ENSG00000108578	BLMHYDROLASE	thick epidermis
ENSG00000108578	BLMHYDROLASE	scaly skin
ENSG00000108578	BLMHYDROLASE	abnormal tail morphology
ENSG00000108578	BLMHYDROLASE	neonatal lethality, incomplete penetrance
ENSG00000164305	CASP3	absent pinna reflex
ENSG00000164305	CASP3	absent startle reflex
ENSG00000164305	CASP3	abnormal gait
ENSG00000164305	CASP3	abnormal blood vessel morphology
ENSG00000164305	CASP3	abnormal heart ventricle morphology
ENSG00000164305	CASP3	dilated heart atrium
ENSG00000164305	CASP3	increased cardiomyocyte apoptosis
ENSG00000164305	CASP3	decreased apoptosis
ENSG00000164305	CASP3	abnormal apoptosis
ENSG00000164305	CASP3	decreased sensitivity to induced cell death
ENSG00000164305	CASP3	decreased fibroblast apoptosis
ENSG00000164305	CASP3	decreased neuron apoptosis
ENSG00000164305	CASP3	decreased cell proliferation
ENSG00000164305	CASP3	decreased thymocyte apoptosis
ENSG00000164305	CASP3	increased apoptosis
ENSG00000164305	CASP3	increased cellular sensitivity to ultraviolet irradiation
ENSG00000164305	CASP3	increased sensitivity to induced cell death
ENSG00000164305	CASP3	decreased keratinocyte apoptosis
ENSG00000164305	CASP3	cranioschisis
ENSG00000164305	CASP3	abnormal sagittal suture morphology
ENSG00000164305	CASP3	abnormal olfactory sensory neuron morphology
ENSG00000164305	CASP3	cranial bossing
ENSG00000164305	CASP3	cleft palate
ENSG00000164305	CASP3	decreased thymocyte number
ENSG00000164305	CASP3	abnormal ovarian follicle morphology
ENSG00000164305	CASP3	abnormal granulosa cell morphology
ENSG00000164305	CASP3	decreased body size
ENSG00000164305	CASP3	cochlear inner hair cell degeneration
ENSG00000164305	CASP3	cochlear outer hair cell degeneration
ENSG00000164305	CASP3	absent distortion product otoacoustic emissions
ENSG00000164305	CASP3	increased or absent threshold for auditory brainstem response
ENSG00000164305	CASP3	abnormal ear morphology
ENSG00000164305	CASP3	abnormal organ of Corti morphology
ENSG00000164305	CASP3	cochlear degeneration
ENSG00000164305	CASP3	deafness
ENSG00000164305	CASP3	abnormal outer hair cell stereociliary bundle morphology
ENSG00000164305	CASP3	fused outer hair cell stereocilia
ENSG00000164305	CASP3	abnormal auditory brainstem response waveform shape
ENSG00000164305	CASP3	abnormal cochlear hair cell morphology
ENSG00000164305	CASP3	cochlear hair cell degeneration
ENSG00000164305	CASP3	abnormal osteoclast physiology
ENSG00000164305	CASP3	abnormal CD8-positive, alpha beta T cell morphology
ENSG00000164305	CASP3	increased neutrophil cell number
ENSG00000164305	CASP3	increased lymphocyte cell number
ENSG00000164305	CASP3	increased macrophage cell number
ENSG00000164305	CASP3	decreased physiological sensitivity to xenobiotic
ENSG00000164305	CASP3	abnormal bone marrow development
ENSG00000164305	CASP3	decreased inflammatory response
ENSG00000164305	CASP3	abnormal keratinocyte physiology
ENSG00000164305	CASP3	postnatal lethality, complete penetrance
ENSG00000164305	CASP3	prenatal lethality, incomplete penetrance
ENSG00000164305	CASP3	premature death
ENSG00000164305	CASP3	perinatal lethality, incomplete penetrance
ENSG00000164305	CASP3	neonatal lethality, incomplete penetrance
ENSG00000164305	CASP3	cochlear ganglion degeneration
ENSG00000164305	CASP3	abnormal brain morphology
ENSG00000164305	CASP3	abnormal cerebellum development
ENSG00000164305	CASP3	hydrocephaly
ENSG00000164305	CASP3	abnormal forebrain morphology
ENSG00000164305	CASP3	abnormal diencephalon morphology
ENSG00000164305	CASP3	abnormal cerebellum external granule cell layer morphology
ENSG00000164305	CASP3	abnormal cerebellar granule layer morphology
ENSG00000164305	CASP3	abnormal cerebellar molecular layer
ENSG00000164305	CASP3	abnormal brainstem morphology
ENSG00000164305	CASP3	decreased retinal rod cell number
ENSG00000164305	CASP3	abnormal olfactory bulb morphology
ENSG00000164305	CASP3	abnormal olfactory bulb development
ENSG00000164305	CASP3	exencephaly
ENSG00000164305	CASP3	encephalomeningocele
ENSG00000164305	CASP3	abnormal retinal pigment epithelium morphology
ENSG00000164305	CASP3	emphysema
ENSG00000164305	CASP3	abnormal lung volume
ENSG00000164305	CASP3	increased lung compliance
ENSG00000164305	CASP3	abnormal skeleton development
ENSG00000164305	CASP3	delayed bone ossification
ENSG00000164305	CASP3	abnormal bone ossification
ENSG00000164305	CASP3	decreased trabecular bone thickness
ENSG00000164305	CASP3	decreased bone mineral density
ENSG00000164305	CASP3	abnormal bone remodeling
ENSG00000164305	CASP3	abnormal eye morphology
ENSG00000164305	CASP3	abnormal eye development
ENSG00000164305	CASP3	microphthalmia
ENSG00000164305	CASP3	abnormal retina morphology
ENSG00000164305	CASP3	abnormal retinal inner nuclear layer morphology
ENSG00000164305	CASP3	abnormal optic stalk morphology
ENSG00000164305	CASP3	cataract
ENSG00000164305	CASP3	abnormal lens development
ENSG00000164305	CASP3	abnormal lens epithelium morphology
ENSG00000164305	CASP3	anophthalmia
ENSG00000164305	CASP3	anterior polar cataracts
ENSG00000164305	CASP3	thick retinal outer nuclear layer
ENSG00000106178	CCL24	decreased eosinophil cell number
ENSG00000106178	CCL24	abnormal immune system physiology
ENSG00000106178	CCL24	abnormal inflammatory response
ENSG00000106178	CCL24	abnormal respiratory system physiology
ENSG00000177575	CD163	abnormal retinal blood vessel pattern
ENSG00000177575	CD163	abnormal heart morphology
ENSG00000177575	CD163	enlarged heart
ENSG00000177575	CD163	abnormal skeletal muscle satellite cell proliferation
ENSG00000177575	CD163	abnormal macrophage chemotaxis
ENSG00000177575	CD163	abnormal aerobic respiration
ENSG00000177575	CD163	increased aerobic running capacity
ENSG00000177575	CD163	abnormal circulating cytokine level
ENSG00000177575	CD163	lung inflammation
ENSG00000177575	CD163	abnormal gastrocnemius morphology
ENSG00000177575	CD163	abnormal skeletal muscle regeneration
ENSG00000177575	CD163	abnormal respiratory mucosa goblet cell morphology
ENSG00000125810	CD93	impaired macrophage phagocytosis
ENSG00000179776	CDH5	irregular heartbeat
ENSG00000179776	CDH5	abnormal vasculogenesis
ENSG00000179776	CDH5	absent vitelline blood vessels
ENSG00000179776	CDH5	distended pericardium
ENSG00000179776	CDH5	decreased angiogenesis
ENSG00000179776	CDH5	abnormal umbilical artery morphology
ENSG00000179776	CDH5	dilated dorsal aorta
ENSG00000179776	CDH5	abnormal intersomitic vessel morphology
ENSG00000179776	CDH5	abnormal vascular development
ENSG00000179776	CDH5	abnormal angiogenesis
ENSG00000179776	CDH5	abnormal placenta vasculature
ENSG00000179776	CDH5	abnormal vitelline vasculature morphology
ENSG00000179776	CDH5	abnormal cardiac outflow tract development
ENSG00000179776	CDH5	abnormal vein development
ENSG00000179776	CDH5	abnormal vascular endothelial cell development
ENSG00000179776	CDH5	delayed heart development
ENSG00000179776	CDH5	abnormal vascular permeability
ENSG00000179776	CDH5	decreased vascular permeability
ENSG00000179776	CDH5	abnormal retinal vasculature morphology
ENSG00000179776	CDH5	increased vascular permeability
ENSG00000179776	CDH5	abnormal vascular endothelial cell morphology
ENSG00000179776	CDH5	abnormal cell death
ENSG00000179776	CDH5	increased apoptosis
ENSG00000179776	CDH5	abnormal leukocyte migration
ENSG00000179776	CDH5	abnormal cellular extravasation
ENSG00000179776	CDH5	small pharyngeal arch
ENSG00000179776	CDH5	incomplete embryo turning
ENSG00000179776	CDH5	incomplete somite formation
ENSG00000179776	CDH5	embryonic growth retardation
ENSG00000179776	CDH5	abnormal visceral yolk sac blood island morphology
ENSG00000179776	CDH5	abnormal umbilical cord blood vessel morphology
ENSG00000179776	CDH5	embryonic growth arrest
ENSG00000179776	CDH5	abnormal somite development
ENSG00000179776	CDH5	abnormal ovary morphology
ENSG00000179776	CDH5	ovary cysts
ENSG00000179776	CDH5	enlarged ovary
ENSG00000179776	CDH5	enlarged endometrial glands
ENSG00000179776	CDH5	ovarian follicular cyst
ENSG00000179776	CDH5	ovary fibrosis
ENSG00000179776	CDH5	increased leukocyte cell number
ENSG00000179776	CDH5	increased neutrophil cell number
ENSG00000179776	CDH5	abnormal definitive hematopoiesis
ENSG00000179776	CDH5	abnormal common myeloid progenitor cell morphology
ENSG00000179776	CDH5	abnormal hematopoietic stem cell physiology
ENSG00000179776	CDH5	abnormal hematopoietic precursor cell number
ENSG00000179776	CDH5	impaired neutrophil recruitment
ENSG00000179776	CDH5	lymphedema
ENSG00000179776	CDH5	edema
ENSG00000179776	CDH5	abnormal lymphatic vessel endothelial cell morphology
ENSG00000179776	CDH5	abnormal lymphatic vessel morphology
ENSG00000179776	CDH5	abnormal lymphatic vessel endothelium morphology
ENSG00000179776	CDH5	pallor
ENSG00000179776	CDH5	abnormal skin physiology
ENSG00000179776	CDH5	liver hypoplasia
ENSG00000179776	CDH5	small liver
ENSG00000179776	CDH5	decreased liver weight
ENSG00000179776	CDH5	embryonic lethality during organogenesis, complete penetrance
ENSG00000179776	CDH5	preweaning lethality, incomplete penetrance
ENSG00000179776	CDH5	embryonic lethality, complete penetrance
ENSG00000179776	CDH5	lethality throughout fetal growth and development, complete penetrance
ENSG00000179776	CDH5	embryonic lethality during organogenesis, incomplete penetrance
ENSG00000179776	CDH5	no abnormal phenotype detected
ENSG00000179776	CDH5	abnormal uterus morphology
ENSG00000179776	CDH5	enlarged uterus
ENSG00000179776	CDH5	uterus hypertrophy
ENSG00000179776	CDH5	uterus fibrosis
ENSG00000133048	CHI3L1	increased apoptosis
ENSG00000133048	CHI3L1	increased T cell apoptosis
ENSG00000133048	CHI3L1	decreased splenocyte proliferation
ENSG00000133048	CHI3L1	abnormal macrophage morphology
ENSG00000133048	CHI3L1	decreased IgE level
ENSG00000133048	CHI3L1	abnormal T-helper 2 physiology
ENSG00000133048	CHI3L1	decreased T-helper 2 cell number
ENSG00000133048	CHI3L1	impaired neutrophil recruitment
ENSG00000133048	CHI3L1	impaired eosinophil recruitment
ENSG00000133048	CHI3L1	abnormal T-helper 2 cell number
ENSG00000133048	CHI3L1	abnormal dendritic cell physiology
ENSG00000133048	CHI3L1	decreased interleukin-13 secretion
ENSG00000133048	CHI3L1	decreased interleukin-4 secretion
ENSG00000133048	CHI3L1	abnormal plasmacytoid dendritic cell physiology
ENSG00000133063	CHIT1	decreased susceptibility to bacterial infection
ENSG00000018236	CNTN1	abnormal motor capabilities/coordination/movement
ENSG00000018236	CNTN1	abnormal posture
ENSG00000018236	CNTN1	abnormal motor coordination/balance
ENSG00000018236	CNTN1	weakness
ENSG00000018236	CNTN1	ataxia
ENSG00000018236	CNTN1	abnormal gait
ENSG00000018236	CNTN1	impaired limb coordination
ENSG00000018236	CNTN1	abnormal limb posture
ENSG00000018236	CNTN1	circling
ENSG00000018236	CNTN1	abnormal axon guidance
ENSG00000018236	CNTN1	abnormal axon fasciculation
ENSG00000018236	CNTN1	stomach non-glandular epithelium hyperkeratosis
ENSG00000018236	CNTN1	decreased body size
ENSG00000018236	CNTN1	weight loss
ENSG00000018236	CNTN1	cachexia
ENSG00000018236	CNTN1	decreased body weight
ENSG00000018236	CNTN1	postnatal lethality, complete penetrance
ENSG00000018236	CNTN1	lethality at weaning, complete penetrance
ENSG00000018236	CNTN1	preweaning lethality, incomplete penetrance
ENSG00000018236	CNTN1	preweaning lethality, complete penetrance
ENSG00000018236	CNTN1	prenatal lethality, incomplete penetrance
ENSG00000018236	CNTN1	abnormal Purkinje cell morphology
ENSG00000018236	CNTN1	abnormal cerebellum morphology
ENSG00000018236	CNTN1	abnormal cerebellar granule layer morphology
ENSG00000018236	CNTN1	abnormal cerebellar molecular layer
ENSG00000018236	CNTN1	small cerebellum
ENSG00000018236	CNTN1	abnormal cerebellar granule cell morphology
ENSG00000018236	CNTN1	abnormal dendrite morphology
ENSG00000018236	CNTN1	abnormal cerebellar Golgi cell morphology
ENSG00000018236	CNTN1	gliosis
ENSG00000160213	CSTB	ataxia
ENSG00000160213	CSTB	impaired coordination
ENSG00000160213	CSTB	abnormal gait
ENSG00000160213	CSTB	myoclonus
ENSG00000160213	CSTB	seizures
ENSG00000160213	CSTB	hyperactivity
ENSG00000160213	CSTB	increased vertical activity
ENSG00000160213	CSTB	decreased startle reflex
ENSG00000160213	CSTB	abnormal behavior
ENSG00000160213	CSTB	abnormal apoptosis
ENSG00000160213	CSTB	decreased body length
ENSG00000160213	CSTB	increased monocyte cell number
ENSG00000160213	CSTB	decreased lymphocyte cell number
ENSG00000160213	CSTB	increased incidence of corneal inflammation
ENSG00000160213	CSTB	uveitis
ENSG00000160213	CSTB	short tibia
ENSG00000160213	CSTB	facial muscle spasm
ENSG00000160213	CSTB	cerebellum hypoplasia
ENSG00000160213	CSTB	abnormal nervous system physiology
ENSG00000160213	CSTB	abnormal cerebellar granule cell morphology
ENSG00000160213	CSTB	abnormal brain wave pattern
ENSG00000160213	CSTB	abnormal cerebellum morphology
ENSG00000160213	CSTB	abnormal cornea morphology
ENSG00000160213	CSTB	corneal opacity
ENSG00000160213	CSTB	abnormal eye physiology
ENSG00000160213	CSTB	corneal scarring
ENSG00000117984	CTSD	seizures
ENSG00000117984	CTSD	ataxia
ENSG00000117984	CTSD	bradykinesia
ENSG00000117984	CTSD	tonic seizures
ENSG00000117984	CTSD	weakness
ENSG00000117984	CTSD	abnormal apoptosis
ENSG00000117984	CTSD	lysosomal protein accumulation
ENSG00000117984	CTSD	abnormal crypts of Lieberkuhn morphology
ENSG00000117984	CTSD	abnormal intestinal mucosa morphology
ENSG00000117984	CTSD	abnormal ileum morphology
ENSG00000117984	CTSD	small intestinal villus atrophy
ENSG00000117984	CTSD	decreased small intestinal villus height
ENSG00000117984	CTSD	abnormal stomach wall morphology
ENSG00000117984	CTSD	thymus hypoplasia
ENSG00000117984	CTSD	abnormal thymus morphology
ENSG00000117984	CTSD	thymus atrophy
ENSG00000117984	CTSD	decreased body weight
ENSG00000117984	CTSD	weight loss
ENSG00000117984	CTSD	cachexia
ENSG00000117984	CTSD	deafness
ENSG00000117984	CTSD	increased or absent threshold for auditory brainstem response
ENSG00000117984	CTSD	abnormal spleen white pulp morphology
ENSG00000117984	CTSD	decreased lymphocyte cell number
ENSG00000117984	CTSD	decreased double-positive T cell number
ENSG00000117984	CTSD	abnormal microglial cell morphology
ENSG00000117984	CTSD	abnormal spleen B cell follicle morphology
ENSG00000117984	CTSD	microgliosis
ENSG00000117984	CTSD	increased mean corpuscular hemoglobin concentration
ENSG00000117984	CTSD	abnormal thrombosis
ENSG00000117984	CTSD	abnormal antigen presentation
ENSG00000117984	CTSD	abnormal hair cycle
ENSG00000117984	CTSD	premature death
ENSG00000117984	CTSD	lethality at weaning, complete penetrance
ENSG00000117984	CTSD	prenatal lethality, incomplete penetrance
ENSG00000117984	CTSD	preweaning lethality, incomplete penetrance
ENSG00000117984	CTSD	retinal photoreceptor degeneration
ENSG00000117984	CTSD	gliosis
ENSG00000117984	CTSD	neuron degeneration
ENSG00000117984	CTSD	astrocytosis
ENSG00000117984	CTSD	hippocampal neuron degeneration
ENSG00000117984	CTSD	abnormal cochlear ganglion morphology
ENSG00000117984	CTSD	axonal dystrophy
ENSG00000117984	CTSD	abnormal retina morphology
ENSG00000117984	CTSD	blindness
ENSG00000117984	CTSD	corneal opacity
ENSG00000161921	CXCL16	decreased NK T cell number
ENSG00000161921	CXCL16	decreased circulating interferon-gamma level
ENSG00000161921	CXCL16	decreased circulating interleukin-4 level
ENSG00000161921	CXCL16	decreased physiological sensitivity to xenobiotic
ENSG00000161921	CXCL16	decreased susceptibility to bacterial infection
ENSG00000161921	CXCL16	decreased interferon-gamma secretion
ENSG00000161921	CXCL16	decreased interleukin-4 secretion
ENSG00000161921	CXCL16	increased tumor growth/size
ENSG00000185559	DLK1	abnormal fat pad morphology
ENSG00000185559	DLK1	increased fat cell size
ENSG00000185559	DLK1	decreased brown adipose tissue mass
ENSG00000185559	DLK1	decreased fat cell size
ENSG00000185559	DLK1	abnormal placental labyrinth vasculature morphology
ENSG00000185559	DLK1	maternal imprinting
ENSG00000185559	DLK1	decreased cell proliferation
ENSG00000185559	DLK1	abnormal cell differentiation
ENSG00000185559	DLK1	abnormal placenta labyrinth morphology
ENSG00000185559	DLK1	placental labyrinth hypoplasia
ENSG00000185559	DLK1	decreased trophoblast glycogen cell number
ENSG00000185559	DLK1	postnatal growth retardation
ENSG00000185559	DLK1	fetal growth retardation
ENSG00000185559	DLK1	decreased body size
ENSG00000185559	DLK1	decreased body weight
ENSG00000185559	DLK1	decreased lean body mass
ENSG00000185559	DLK1	abnormal spleen marginal zone morphology
ENSG00000185559	DLK1	increased immunoglobulin level
ENSG00000185559	DLK1	abnormal B cell number
ENSG00000185559	DLK1	increased IgM level
ENSG00000185559	DLK1	increased marginal zone B cell number
ENSG00000185559	DLK1	increased transitional stage B cell number
ENSG00000185559	DLK1	decreased mature B cell number
ENSG00000185559	DLK1	increased immature B cell number
ENSG00000185559	DLK1	decreased immature B cell number
ENSG00000185559	DLK1	abnormal spleen B cell follicle morphology
ENSG00000185559	DLK1	increased IgG1 level
ENSG00000185559	DLK1	increased IgG2a level
ENSG00000185559	DLK1	increased IgG2b level
ENSG00000185559	DLK1	increased IgG3 level
ENSG00000185559	DLK1	increased IgG2c level
ENSG00000185559	DLK1	hyperlipidemia
ENSG00000185559	DLK1	increased circulating cholesterol level
ENSG00000185559	DLK1	decreased circulating glucose level
ENSG00000185559	DLK1	increased inflammatory response
ENSG00000185559	DLK1	enlarged liver
ENSG00000185559	DLK1	hepatic steatosis
ENSG00000185559	DLK1	neonatal lethality, incomplete penetrance
ENSG00000185559	DLK1	abnormal survival
ENSG00000185559	DLK1	postnatal lethality
ENSG00000185559	DLK1	neonatal lethality
ENSG00000185559	DLK1	preweaning lethality, incomplete penetrance
ENSG00000185559	DLK1	abnormal muscle regeneration
ENSG00000185559	DLK1	increased skeletal muscle fiber size
ENSG00000185559	DLK1	increased skeletal muscle fiber diameter
ENSG00000185559	DLK1	decreased skeletal muscle fiber number
ENSG00000185559	DLK1	skeletal muscle fibrosis
ENSG00000185559	DLK1	decreased litter size
ENSG00000185559	DLK1	asymmetric rib joints
ENSG00000185559	DLK1	rib fusion
ENSG00000185559	DLK1	decreased bone mineral content
ENSG00000185559	DLK1	narrow eye opening
ENSG00000127415	IDUA	abnormal avoidance learning behavior
ENSG00000127415	IDUA	decreased vertical activity
ENSG00000127415	IDUA	abnormal circadian behavior
ENSG00000127415	IDUA	impaired coordination
ENSG00000127415	IDUA	pup cannibalization
ENSG00000127415	IDUA	abnormal motor learning
ENSG00000127415	IDUA	hypoactivity
ENSG00000127415	IDUA	abnormal gait
ENSG00000127415	IDUA	abnormal learning/memory/conditioning
ENSG00000127415	IDUA	increased anxiety-related response
ENSG00000127415	IDUA	abnormal spatial learning
ENSG00000127415	IDUA	decreased startle reflex
ENSG00000127415	IDUA	abnormal response to novel object
ENSG00000127415	IDUA	abnormal long term spatial reference memory
ENSG00000127415	IDUA	decreased percent body fat/body weight
ENSG00000127415	IDUA	enlarged heart
ENSG00000127415	IDUA	abnormal myocardial fiber morphology
ENSG00000127415	IDUA	abnormal mitral valve morphology
ENSG00000127415	IDUA	abnormal tricuspid valve morphology
ENSG00000127415	IDUA	abnormal aortic valve morphology
ENSG00000127415	IDUA	abnormal heart ventricle morphology
ENSG00000127415	IDUA	abnormal myocardium layer morphology
ENSG00000127415	IDUA	thick ventricular wall
ENSG00000127415	IDUA	decreased ventricle muscle contractility
ENSG00000127415	IDUA	mitral valve regurgitation
ENSG00000127415	IDUA	aortic valve regurgitation
ENSG00000127415	IDUA	abnormal aorta elastic fiber morphology
ENSG00000127415	IDUA	decreased cardiac output
ENSG00000127415	IDUA	increased systemic arterial systolic blood pressure
ENSG00000127415	IDUA	abnormal QRS complex
ENSG00000127415	IDUA	increased left ventricle weight
ENSG00000127415	IDUA	decreased heart rate variability
ENSG00000127415	IDUA	abnormal endocardium morphology
ENSG00000127415	IDUA	prolonged P wave
ENSG00000127415	IDUA	abnormal cardiac muscle relaxation
ENSG00000127415	IDUA	abnormal aorta smooth muscle morphology
ENSG00000127415	IDUA	prolonged QRS complex duration
ENSG00000127415	IDUA	abnormal heart left ventricle outflow tract morphology
ENSG00000127415	IDUA	abnormal heart electrocardiography waveform feature
ENSG00000127415	IDUA	thick interventricular septum
ENSG00000127415	IDUA	abnormal circadian regulation of heart rate
ENSG00000127415	IDUA	congestive heart failure
ENSG00000127415	IDUA	abnormal lysosome morphology
ENSG00000127415	IDUA	lysosomal protein accumulation
ENSG00000127415	IDUA	abnormal foam cell morphology
ENSG00000127415	IDUA	abnormal craniofacial morphology
ENSG00000127415	IDUA	abnormal incisor morphology
ENSG00000127415	IDUA	abnormal external auditory canal morphology
ENSG00000127415	IDUA	abnormal zygomatic arch morphology
ENSG00000127415	IDUA	abnormal mandibular condyloid process morphology
ENSG00000127415	IDUA	abnormal basicranium morphology
ENSG00000127415	IDUA	abnormal foramen magnum morphology
ENSG00000127415	IDUA	short snout
ENSG00000127415	IDUA	small ears
ENSG00000127415	IDUA	broad head
ENSG00000127415	IDUA	abnormal zygomatic bone morphology
ENSG00000127415	IDUA	increased cranium width
ENSG00000127415	IDUA	prominent nasal bridge
ENSG00000127415	IDUA	broad face
ENSG00000127415	IDUA	broad snout
ENSG00000127415	IDUA	postnatal growth retardation
ENSG00000127415	IDUA	increased body weight
ENSG00000127415	IDUA	abnormal inner ear morphology
ENSG00000127415	IDUA	increased susceptibility to otitis media
ENSG00000127415	IDUA	organ of Corti degeneration
ENSG00000127415	IDUA	deafness
ENSG00000127415	IDUA	cochlear hair cell degeneration
ENSG00000127415	IDUA	sensorineural hearing loss
ENSG00000127415	IDUA	spiral ligament degeneration
ENSG00000127415	IDUA	increased or absent threshold for auditory brainstem response
ENSG00000127415	IDUA	abnormal microglial cell morphology
ENSG00000127415	IDUA	abnormal microglial cell physiology
ENSG00000127415	IDUA	abnormal metabolism
ENSG00000127415	IDUA	decreased body temperature
ENSG00000127415	IDUA	abnormal circadian temperature homeostasis
ENSG00000127415	IDUA	abnormal homeostasis
ENSG00000127415	IDUA	increased urine glycosaminoglycan level
ENSG00000127415	IDUA	abnormal circulating enzyme level
ENSG00000127415	IDUA	rough coat
ENSG00000127415	IDUA	sparse hair
ENSG00000127415	IDUA	disheveled coat
ENSG00000127415	IDUA	abnormal digit morphology
ENSG00000127415	IDUA	abnormal limb morphology
ENSG00000127415	IDUA	abnormal autopod morphology
ENSG00000127415	IDUA	abnormal tibia morphology
ENSG00000127415	IDUA	hip dislocation
ENSG00000127415	IDUA	short femur
ENSG00000127415	IDUA	increased diameter of femur
ENSG00000127415	IDUA	pale liver
ENSG00000127415	IDUA	premature death
ENSG00000127415	IDUA	decreased survivor rate
ENSG00000127415	IDUA	increased collagen deposition in the muscles
ENSG00000127415	IDUA	cochlear ganglion degeneration
ENSG00000127415	IDUA	abnormal cerebellar cortex morphology
ENSG00000127415	IDUA	abnormal brain morphology
ENSG00000127415	IDUA	abnormal hippocampus morphology
ENSG00000127415	IDUA	abnormal cerebellum morphology
ENSG00000127415	IDUA	abnormal brainstem morphology
ENSG00000127415	IDUA	abnormal striatum morphology
ENSG00000127415	IDUA	abnormal Purkinje cell morphology
ENSG00000127415	IDUA	Purkinje cell degeneration
ENSG00000127415	IDUA	abnormal neuron morphology
ENSG00000127415	IDUA	female infertility
ENSG00000127415	IDUA	abnormal cervical vertebrae morphology
ENSG00000127415	IDUA	abnormal axial skeleton morphology
ENSG00000127415	IDUA	abnormal rib morphology
ENSG00000127415	IDUA	abnormal vertebrae morphology
ENSG00000127415	IDUA	kyphosis
ENSG00000127415	IDUA	abnormal chondrocyte morphology
ENSG00000127415	IDUA	abnormal long bone hypertrophic chondrocyte zone
ENSG00000127415	IDUA	abnormal long bone morphology
ENSG00000127415	IDUA	abnormal long bone diaphysis morphology
ENSG00000127415	IDUA	increased osteoblast cell number
ENSG00000127415	IDUA	increased bone mineral density
ENSG00000127415	IDUA	enophthalmos
ENSG00000127415	IDUA	abnormal eye morphology
ENSG00000127415	IDUA	ocular hypertelorism
ENSG00000119888	EPCAM	lethargy
ENSG00000119888	EPCAM	gastrointestinal hemorrhage
ENSG00000119888	EPCAM	internal hemorrhage
ENSG00000119888	EPCAM	abnormal cell migration
ENSG00000119888	EPCAM	abnormal enterocyte proliferation
ENSG00000119888	EPCAM	abnormal intestinal mucosa morphology
ENSG00000119888	EPCAM	diarrhea
ENSG00000119888	EPCAM	abnormal intestine physiology
ENSG00000119888	EPCAM	abnormal crypts of Lieberkuhn morphology
ENSG00000119888	EPCAM	abnormal intestine morphology
ENSG00000119888	EPCAM	abnormal enterocyte morphology
ENSG00000119888	EPCAM	abnormal intestinal epithelium morphology
ENSG00000119888	EPCAM	abnormal colon morphology
ENSG00000119888	EPCAM	abnormal ileum morphology
ENSG00000119888	EPCAM	intestinal edema
ENSG00000119888	EPCAM	small intestinal inflammation
ENSG00000119888	EPCAM	abnormal duodenum morphology
ENSG00000119888	EPCAM	abnormal jejunum morphology
ENSG00000119888	EPCAM	abnormal enterocyte physiology
ENSG00000119888	EPCAM	blunted small intestinal villi
ENSG00000119888	EPCAM	embryonic growth arrest
ENSG00000119888	EPCAM	abnormal placenta labyrinth morphology
ENSG00000119888	EPCAM	decreased trophoblast giant cell number
ENSG00000119888	EPCAM	decreased embryo size
ENSG00000119888	EPCAM	delayed neural tube closure
ENSG00000119888	EPCAM	abnormal neural tube closure
ENSG00000119888	EPCAM	small placenta
ENSG00000119888	EPCAM	postnatal growth retardation
ENSG00000119888	EPCAM	slow postnatal weight gain
ENSG00000119888	EPCAM	decreased body size
ENSG00000119888	EPCAM	abnormal Langerhans cell morphology
ENSG00000119888	EPCAM	abnormal thrombosis
ENSG00000119888	EPCAM	abnormal Langerhans cell physiology
ENSG00000119888	EPCAM	increased susceptibility to type IV hypersensitivity reaction
ENSG00000119888	EPCAM	embryonic lethality during organogenesis, complete penetrance
ENSG00000119888	EPCAM	lethality during fetal growth through weaning, incomplete penetrance
ENSG00000119888	EPCAM	postnatal lethality, complete penetrance
ENSG00000196411	EPHB4	abnormal heart morphology
ENSG00000196411	EPHB4	abnormal angiogenesis
ENSG00000196411	EPHB4	small heart
ENSG00000196411	EPHB4	failure of vascular branching
ENSG00000196411	EPHB4	absent myocardial trabeculae
ENSG00000196411	EPHB4	abnormal vein development
ENSG00000196411	EPHB4	abnormal endocardium morphology
ENSG00000196411	EPHB4	failure of heart looping
ENSG00000196411	EPHB4	abnormal anterior cardinal vein morphology
ENSG00000196411	EPHB4	overriding aortic valve
ENSG00000196411	EPHB4	abnormal pulmonary artery morphology
ENSG00000196411	EPHB4	abnormal aortic arch morphology
ENSG00000196411	EPHB4	perimembraneous ventricular septal defect
ENSG00000196411	EPHB4	vascular ring
ENSG00000196411	EPHB4	embryonic growth retardation
ENSG00000196411	EPHB4	abnormal vitelline vascular remodeling
ENSG00000196411	EPHB4	embryonic lethality during organogenesis, complete penetrance
ENSG00000196411	EPHB4	hydronephrosis
ENSG00000196411	EPHB4	kidney cysts
ENSG00000196411	EPHB4	polycystic kidney
ENSG00000026103	FAS	ataxia
ENSG00000026103	FAS	impaired coordination
ENSG00000026103	FAS	abnormal spatial learning
ENSG00000026103	FAS	abnormal cardiovascular system physiology
ENSG00000026103	FAS	vascular inflammation
ENSG00000026103	FAS	abnormal coronary artery morphology
ENSG00000026103	FAS	abnormal glomerular capillary morphology
ENSG00000026103	FAS	abnormal glomerular capillary endothelium morphology
ENSG00000026103	FAS	vasculitis
ENSG00000026103	FAS	abnormal myocardium layer morphology
ENSG00000026103	FAS	abnormal stria vascularis vasculature morphology
ENSG00000026103	FAS	increased susceptibility to atherosclerosis
ENSG00000026103	FAS	abnormal heart morphology
ENSG00000026103	FAS	abnormal aorta morphology
ENSG00000026103	FAS	atherosclerotic lesions
ENSG00000026103	FAS	abnormal vascular endothelial cell morphology
ENSG00000026103	FAS	arteritis
ENSG00000026103	FAS	abnormal T cell proliferation
ENSG00000026103	FAS	increased kidney cell proliferation
ENSG00000026103	FAS	abnormal apoptosis
ENSG00000026103	FAS	oligozoospermia
ENSG00000026103	FAS	increased T cell apoptosis
ENSG00000026103	FAS	focal hepatic necrosis
ENSG00000026103	FAS	decreased B cell apoptosis
ENSG00000026103	FAS	decreased hepatocyte apoptosis
ENSG00000026103	FAS	increased renal glomerulus apoptosis
ENSG00000026103	FAS	decreased apoptosis
ENSG00000026103	FAS	abnormal cell physiology
ENSG00000026103	FAS	epidermal necrosis
ENSG00000026103	FAS	increased apoptosis
ENSG00000026103	FAS	decreased neuron apoptosis
ENSG00000026103	FAS	abnormal leukocyte adhesion
ENSG00000026103	FAS	impaired leukocyte tethering or rolling
ENSG00000026103	FAS	renal necrosis
ENSG00000026103	FAS	increased renal tubule apoptosis
ENSG00000026103	FAS	increased kidney apoptosis
ENSG00000026103	FAS	increased lacrimal gland apoptosis
ENSG00000026103	FAS	abnormal macrophage chemotaxis
ENSG00000026103	FAS	decreased macrophage apoptosis
ENSG00000026103	FAS	abnormal outer ear morphology
ENSG00000026103	FAS	salivary gland inflammation
ENSG00000026103	FAS	abnormal submandibular gland morphology
ENSG00000026103	FAS	submandibular gland inflammation
ENSG00000026103	FAS	abnormal thyroid gland morphology
ENSG00000026103	FAS	abnormal gland morphology
ENSG00000026103	FAS	enlarged thymus
ENSG00000026103	FAS	abnormal thymus medulla morphology
ENSG00000026103	FAS	thyroid gland inflammation
ENSG00000026103	FAS	thymus atrophy
ENSG00000026103	FAS	abnormal thyroid follicle morphology
ENSG00000026103	FAS	increased thymus weight
ENSG00000026103	FAS	lacrimal gland inflammation
ENSG00000026103	FAS	thymus cortex atrophy
ENSG00000026103	FAS	abnormal thymus involution
ENSG00000026103	FAS	insulitis
ENSG00000026103	FAS	lacrimal gland atrophy
ENSG00000026103	FAS	abnormal lacrimal gland morphology
ENSG00000026103	FAS	decreased ovarian tumor incidence
ENSG00000026103	FAS	increased body weight
ENSG00000026103	FAS	weight loss
ENSG00000026103	FAS	decreased body size
ENSG00000026103	FAS	abnormal stria vascularis morphology
ENSG00000026103	FAS	abnormal strial intermediate cell morphology
ENSG00000026103	FAS	increased or absent threshold for auditory brainstem response
ENSG00000026103	FAS	abnormal T cell differentiation
ENSG00000026103	FAS	enlarged spleen
ENSG00000026103	FAS	increased immunoglobulin level
ENSG00000026103	FAS	increased IgG level
ENSG00000026103	FAS	increased IgM level
ENSG00000026103	FAS	increased spleen weight
ENSG00000026103	FAS	abnormal T cell clonal deletion
ENSG00000026103	FAS	increased leukocyte cell number
ENSG00000026103	FAS	increased lymphocyte cell number
ENSG00000026103	FAS	increased B cell number
ENSG00000026103	FAS	increased IgG1 level
ENSG00000026103	FAS	increased IgG2a level
ENSG00000026103	FAS	increased IgG2b level
ENSG00000026103	FAS	increased IgG3 level
ENSG00000026103	FAS	abnormal T cell physiology
ENSG00000026103	FAS	increased IgA level
ENSG00000026103	FAS	abnormal cytotoxic T cell physiology
ENSG00000026103	FAS	abnormal T-helper 2 physiology
ENSG00000026103	FAS	abnormal B cell morphology
ENSG00000026103	FAS	abnormal T cell morphology
ENSG00000026103	FAS	abnormal marginal zone B cell morphology
ENSG00000026103	FAS	abnormal B cell receptor editing
ENSG00000026103	FAS	abnormal immunoglobulin level
ENSG00000026103	FAS	increased neutrophil cell number
ENSG00000026103	FAS	decreased IgG level
ENSG00000026103	FAS	increased plasma cell number
ENSG00000026103	FAS	decreased marginal zone B cell number
ENSG00000026103	FAS	decreased transitional stage B cell number
ENSG00000026103	FAS	decreased mature B cell number
ENSG00000026103	FAS	decreased immature B cell number
ENSG00000026103	FAS	decreased spleen germinal center number
ENSG00000026103	FAS	decreased B cell number
ENSG00000026103	FAS	abnormal lymphocyte cell number
ENSG00000026103	FAS	spleen hypoplasia
ENSG00000026103	FAS	increased activated T cell number
ENSG00000026103	FAS	decreased T cell number
ENSG00000026103	FAS	increased double-negative T cell number
ENSG00000026103	FAS	increased memory T cell number
ENSG00000026103	FAS	increased follicular B cell number
ENSG00000026103	FAS	increased marginal zone B cell number
ENSG00000026103	FAS	increased transitional stage B cell number
ENSG00000026103	FAS	increased immature B cell number
ENSG00000026103	FAS	abnormal splenic cell ratio
ENSG00000026103	FAS	increased splenocyte number
ENSG00000026103	FAS	abnormal NK cell physiology
ENSG00000026103	FAS	increased double-positive T cell number
ENSG00000026103	FAS	abnormal spleen morphology
ENSG00000026103	FAS	abnormal spleen periarteriolar lymphoid sheath morphology
ENSG00000026103	FAS	increased dendritic cell number
ENSG00000026103	FAS	decreased IgM level
ENSG00000026103	FAS	arrested B cell differentiation
ENSG00000026103	FAS	increased T cell number
ENSG00000026103	FAS	increased CD4-positive, alpha beta T cell number
ENSG00000026103	FAS	decreased eosinophil cell number
ENSG00000026103	FAS	abnormal B cell activation
ENSG00000026103	FAS	abnormal erythropoiesis
ENSG00000026103	FAS	decreased CD8-positive, alpha-beta T cell number
ENSG00000026103	FAS	decreased IgG2a level
ENSG00000026103	FAS	decreased IgG3 level
ENSG00000026103	FAS	decreased activated T cell number
ENSG00000026103	FAS	decreased CD4-positive, alpha beta T cell number
ENSG00000026103	FAS	abnormal leukocyte morphology
ENSG00000026103	FAS	decreased immunoglobulin level
ENSG00000026103	FAS	abnormal T cell number
ENSG00000026103	FAS	decreased plasma cell number
ENSG00000026103	FAS	increased B-1 B cell number
ENSG00000026103	FAS	increased B-2 B cell number
ENSG00000026103	FAS	increased spleen germinal center number
ENSG00000026103	FAS	spleen hyperplasia
ENSG00000026103	FAS	abnormal effector T cell morphology
ENSG00000026103	FAS	increased macrophage cell number
ENSG00000026103	FAS	abnormal T cell subpopulation ratio
ENSG00000026103	FAS	decreased spleen red pulp amount
ENSG00000026103	FAS	increased spleen white pulp amount
ENSG00000026103	FAS	abnormal mast cell morphology
ENSG00000026103	FAS	decreased IgA level
ENSG00000026103	FAS	decreased IgG2b level
ENSG00000026103	FAS	abnormal spleen size
ENSG00000026103	FAS	decreased double-negative T cell number
ENSG00000026103	FAS	decreased IgE level
ENSG00000026103	FAS	decreased IgG1 level
ENSG00000026103	FAS	increased IgE level
ENSG00000026103	FAS	increased gamma-delta T cell number
ENSG00000026103	FAS	increased gamma-delta intraepithelial T cell number
ENSG00000026103	FAS	increased CD8-positive, alpha-beta T cell number
ENSG00000026103	FAS	abnormal CD4-positive, alpha beta T cell morphology
ENSG00000026103	FAS	decreased spleen weight
ENSG00000026103	FAS	abnormal B cell number
ENSG00000026103	FAS	increased NK cell number
ENSG00000026103	FAS	increased central memory CD4-positive, alpha-beta T cell number
ENSG00000026103	FAS	increased effector memory CD4-positive, alpha-beta T cell number
ENSG00000026103	FAS	abnormal circulating protein level
ENSG00000026103	FAS	increased urine protein level
ENSG00000026103	FAS	increased circulating serum albumin level
ENSG00000026103	FAS	increased circulating total protein level
ENSG00000026103	FAS	abnormal interleukin level
ENSG00000026103	FAS	albuminuria
ENSG00000026103	FAS	abnormal enzyme/coenzyme activity
ENSG00000026103	FAS	abnormal interferon level
ENSG00000026103	FAS	abnormal tumor necrosis factor level
ENSG00000026103	FAS	increased blood urea nitrogen level
ENSG00000026103	FAS	increased circulating cholesterol level
ENSG00000026103	FAS	abnormal blood urea nitrogen level
ENSG00000026103	FAS	decreased circulating cholesterol level
ENSG00000026103	FAS	abnormal chemokine level
ENSG00000026103	FAS	abnormal blood homeostasis
ENSG00000026103	FAS	abnormal urine homeostasis
ENSG00000026103	FAS	decreased urine nitrite level
ENSG00000026103	FAS	decreased circulating creatinine level
ENSG00000026103	FAS	decreased blood urea nitrogen level
ENSG00000026103	FAS	increased circulating interleukin-4 level
ENSG00000026103	FAS	increased circulating interleukin-5 level
ENSG00000026103	FAS	decreased circulating interferon-gamma level
ENSG00000026103	FAS	abnormal cytokine level
ENSG00000026103	FAS	decreased circulating creatine level
ENSG00000026103	FAS	abnormal renal protein reabsorption
ENSG00000026103	FAS	increased circulating interferon-alpha level
ENSG00000026103	FAS	abnormal urine protein level
ENSG00000026103	FAS	abnormal hypersensitivity reaction
ENSG00000026103	FAS	abnormal lymph organ size
ENSG00000026103	FAS	autoimmune response
ENSG00000026103	FAS	enlarged lymph nodes
ENSG00000026103	FAS	increased autoantibody level
ENSG00000026103	FAS	increased anti-nuclear antigen antibody level
ENSG00000026103	FAS	lymphoid hyperplasia
ENSG00000026103	FAS	increased susceptibility to parasitic infection
ENSG00000026103	FAS	increased anti-double stranded DNA antibody level
ENSG00000026103	FAS	increased anti-single stranded DNA antibody level
ENSG00000026103	FAS	abnormal immune system physiology
ENSG00000026103	FAS	abnormal lymph node morphology
ENSG00000026103	FAS	abnormal type III hypersensitivity reaction
ENSG00000026103	FAS	abnormal immune system organ morphology
ENSG00000026103	FAS	glomerulonephritis
ENSG00000026103	FAS	increased susceptibility to autoimmune disorder
ENSG00000026103	FAS	increased anti-erythrocyte antigen antibody level
ENSG00000026103	FAS	lymph node hyperplasia
ENSG00000026103	FAS	enlarged Peyer's patches
ENSG00000026103	FAS	decreased interleukin-2 secretion
ENSG00000026103	FAS	abnormal lymph node cell ratio
ENSG00000026103	FAS	increased susceptibility to autoimmune diabetes
ENSG00000026103	FAS	liver inflammation
ENSG00000026103	FAS	decreased susceptibility to autoimmune diabetes
ENSG00000026103	FAS	conjunctivitis
ENSG00000026103	FAS	CNS inflammation
ENSG00000026103	FAS	increased susceptibility to systemic lupus erythematosus
ENSG00000026103	FAS	decreased autoantibody level
ENSG00000026103	FAS	kidney inflammation
ENSG00000026103	FAS	decreased susceptibility to experimental autoimmune encephalomyelitis
ENSG00000026103	FAS	abnormal immune system cell morphology
ENSG00000026103	FAS	increased inflammatory response
ENSG00000026103	FAS	lung inflammation
ENSG00000026103	FAS	lymph node hypoplasia
ENSG00000026103	FAS	alveolitis
ENSG00000026103	FAS	abnormal immune system morphology
ENSG00000026103	FAS	increased susceptibility to type III hypersensitivity reaction
ENSG00000026103	FAS	brain inflammation
ENSG00000026103	FAS	increased susceptibility to bacterial infection
ENSG00000026103	FAS	increased anti-histone antibody level
ENSG00000026103	FAS	increased susceptibility to Picornaviridae infection
ENSG00000026103	FAS	abnormal humoral immune response
ENSG00000026103	FAS	abnormal cytokine secretion
ENSG00000026103	FAS	decreased anti-double stranded DNA antibody level
ENSG00000026103	FAS	dermatitis
ENSG00000026103	FAS	abnormal chemokine secretion
ENSG00000026103	FAS	increased interleukin-4 secretion
ENSG00000026103	FAS	decreased susceptibility to systemic lupus erythematosus
ENSG00000026103	FAS	enlarged cervical lymph nodes
ENSG00000026103	FAS	decreased susceptibility to autoimmune disorder
ENSG00000026103	FAS	decreased susceptibility to type III hypersensitivity reaction
ENSG00000026103	FAS	small lymph nodes
ENSG00000026103	FAS	decreased anti-nuclear antigen antibody level
ENSG00000026103	FAS	abnormal lymph node size
ENSG00000026103	FAS	decreased interferon-gamma secretion
ENSG00000026103	FAS	abnormal plasmacytoid dendritic cell physiology
ENSG00000026103	FAS	increased anti-chromatin antibody level
ENSG00000026103	FAS	skin lesions
ENSG00000026103	FAS	ruffled hair
ENSG00000026103	FAS	abnormal skin condition
ENSG00000026103	FAS	abnormal hair follicle morphology
ENSG00000026103	FAS	absent vibrissae
ENSG00000026103	FAS	abnormal hair follicle orientation
ENSG00000026103	FAS	sparse hair
ENSG00000026103	FAS	thick epidermis
ENSG00000026103	FAS	alopecia
ENSG00000026103	FAS	abnormal femur morphology
ENSG00000026103	FAS	abnormal hepatocyte morphology
ENSG00000026103	FAS	liver hyperplasia
ENSG00000026103	FAS	abnormal liver physiology
ENSG00000026103	FAS	abnormal liver morphology
ENSG00000026103	FAS	premature death
ENSG00000026103	FAS	extended life span
ENSG00000026103	FAS	increased sensitivity to induced morbidity/mortality
ENSG00000026103	FAS	increased tumor incidence
ENSG00000026103	FAS	abnormal cerebellar foliation
ENSG00000026103	FAS	decreased brain weight
ENSG00000026103	FAS	abnormal stellate ganglion morphology
ENSG00000026103	FAS	decreased Purkinje cell number
ENSG00000026103	FAS	abnormal cerebellum morphology
ENSG00000026103	FAS	small cerebellum
ENSG00000026103	FAS	thin cerebellar molecular layer
ENSG00000026103	FAS	thin cerebellar granule layer
ENSG00000026103	FAS	demyelination
ENSG00000026103	FAS	abnormal retinal ganglion cell morphology
ENSG00000026103	FAS	no abnormal phenotype detected
ENSG00000026103	FAS	renal cast
ENSG00000026103	FAS	increased renal glomerulus basement membrane thickness
ENSG00000026103	FAS	mesangial cell hyperplasia
ENSG00000026103	FAS	glomerular crescent
ENSG00000026103	FAS	renal glomerular protein deposits
ENSG00000026103	FAS	renal glomerular immunoglobulin deposits
ENSG00000026103	FAS	abnormal kidney physiology
ENSG00000026103	FAS	cortical renal glomerulopathies
ENSG00000026103	FAS	abnormal renal glomerulus morphology
ENSG00000026103	FAS	dilated renal glomerular capsule
ENSG00000026103	FAS	podocyte foot process effacement
ENSG00000026103	FAS	renal glomerulus hypertrophy
ENSG00000026103	FAS	expanded mesangial matrix
ENSG00000026103	FAS	glomerulosclerosis
ENSG00000026103	FAS	renal tubule atrophy
ENSG00000026103	FAS	abnormal kidney morphology
ENSG00000026103	FAS	abnormal renal glomerulus basement membrane morphology
ENSG00000026103	FAS	kidney failure
ENSG00000026103	FAS	abnormal renal glomerular capsule morphology
ENSG00000026103	FAS	fused podocyte foot processes
ENSG00000026103	FAS	renal glomerulus fibrosis
ENSG00000026103	FAS	renal glomerular synechia
ENSG00000026103	FAS	increased renal glomerulus lobularity
ENSG00000026103	FAS	arrest of spermatogenesis
ENSG00000026103	FAS	female infertility
ENSG00000026103	FAS	male infertility
ENSG00000026103	FAS	abnormal vagina weight
ENSG00000026103	FAS	pulmonary fibrosis
ENSG00000026103	FAS	abnormal airway responsiveness
ENSG00000026103	FAS	joint swelling
ENSG00000026103	FAS	abnormal trabecular bone morphology
ENSG00000026103	FAS	abnormal vertebrae morphology
ENSG00000026103	FAS	decreased bone mineral density
ENSG00000026103	FAS	decreased trabecular bone thickness
ENSG00000026103	FAS	decreased bone trabecula number
ENSG00000026103	FAS	decreased trabecular bone volume
ENSG00000026103	FAS	decreased trabecular bone connectivity density
ENSG00000026103	FAS	abnormal conjunctival epithelium morphology
ENSG00000131981	GAL3	abnormal social/conspecific interaction
ENSG00000131981	GAL3	aggression towards inanimate objects
ENSG00000131981	GAL3	impaired cued conditioning behavior
ENSG00000131981	GAL3	abnormal stationary movement
ENSG00000131981	GAL3	hypoactivity
ENSG00000131981	GAL3	abnormal circadian behavior
ENSG00000131981	GAL3	increased total body fat amount
ENSG00000131981	GAL3	decreased susceptibility to atherosclerosis
ENSG00000131981	GAL3	increased macrophage apoptosis
ENSG00000131981	GAL3	impaired macrophage phagocytosis
ENSG00000131981	GAL3	impaired macrophage chemotaxis
ENSG00000131981	GAL3	focal hepatic necrosis
ENSG00000131981	GAL3	oxidative stress
ENSG00000131981	GAL3	small intestinal inflammation
ENSG00000131981	GAL3	peritoneal inflammation
ENSG00000131981	GAL3	increased body weight
ENSG00000131981	GAL3	increased IgG level
ENSG00000131981	GAL3	abnormal CD8-positive, alpha-beta cytotoxic T cell morphology
ENSG00000131981	GAL3	decreased macrophage cell number
ENSG00000131981	GAL3	abnormal leukocyte physiology
ENSG00000131981	GAL3	abnormal macrophage physiology
ENSG00000131981	GAL3	decreased monocyte cell number
ENSG00000131981	GAL3	abnormal monocyte morphology
ENSG00000131981	GAL3	increased eosinophil cell number
ENSG00000131981	GAL3	decreased lymphocyte cell number
ENSG00000131981	GAL3	impaired neutrophil recruitment
ENSG00000131981	GAL3	decreased granulocyte number
ENSG00000131981	GAL3	decreased susceptibility to injury
ENSG00000131981	GAL3	increased circulating cholesterol level
ENSG00000131981	GAL3	increased circulating alanine transaminase level
ENSG00000131981	GAL3	increased liver triglyceride level
ENSG00000131981	GAL3	brain inflammation
ENSG00000131981	GAL3	lung inflammation
ENSG00000131981	GAL3	abnormal dendritic cell physiology
ENSG00000131981	GAL3	abnormal response to infection
ENSG00000131981	GAL3	increased susceptibility to parasitic infection
ENSG00000131981	GAL3	abnormal interferon secretion
ENSG00000131981	GAL3	increased interleukin-12b secretion
ENSG00000131981	GAL3	increased susceptibility to bacterial infection
ENSG00000131981	GAL3	sepsis
ENSG00000131981	GAL3	increased tumor necrosis factor secretion
ENSG00000131981	GAL3	increased interleukin-6 secretion
ENSG00000131981	GAL3	liver inflammation
ENSG00000131981	GAL3	abnormal liver morphology
ENSG00000131981	GAL3	abnormal hepatocyte morphology
ENSG00000131981	GAL3	hepatic steatosis
ENSG00000131981	GAL3	increased liver weight
ENSG00000131981	GAL3	liver fibrosis
ENSG00000131981	GAL3	increased hepatocellular carcinoma incidence
ENSG00000131981	GAL3	Mallory bodies
ENSG00000131981	GAL3	increased sensitivity to induced morbidity/mortality
ENSG00000131981	GAL3	abnormal kidney physiology
ENSG00000131981	GAL3	kidney cortex cysts
ENSG00000131981	GAL3	kidney cysts
ENSG00000131981	GAL3	increased kidney weight
ENSG00000131981	GAL3	abnormal long bone hypertrophic chondrocyte zone
ENSG00000131981	GAL3	abnormal long bone epiphyseal plate morphology
ENSG00000131981	GAL3	decreased width of hypertrophic chondrocyte zone
ENSG00000131981	GAL3	increased bone mineral density
ENSG00000171747	GAL4	increased total body fat amount
ENSG00000072694	IGGFCRECEPTORIIB	abnormal seizure response to electrical stimulation
ENSG00000072694	IGGFCRECEPTORIIB	hunched posture
ENSG00000072694	IGGFCRECEPTORIIB	maximal tonic hindlimb extension seizures
ENSG00000072694	IGGFCRECEPTORIIB	tonic-clonic seizures
ENSG00000072694	IGGFCRECEPTORIIB	vasculitis
ENSG00000072694	IGGFCRECEPTORIIB	glomerular capillary thrombosis
ENSG00000072694	IGGFCRECEPTORIIB	impaired macrophage phagocytosis
ENSG00000072694	IGGFCRECEPTORIIB	decreased B cell apoptosis
ENSG00000072694	IGGFCRECEPTORIIB	salivary gland inflammation
ENSG00000072694	IGGFCRECEPTORIIB	pancreas inflammation
ENSG00000072694	IGGFCRECEPTORIIB	decreased body weight
ENSG00000072694	IGGFCRECEPTORIIB	increased IgA level
ENSG00000072694	IGGFCRECEPTORIIB	increased IgG level
ENSG00000072694	IGGFCRECEPTORIIB	increased IgM level
ENSG00000072694	IGGFCRECEPTORIIB	abnormal mast cell physiology
ENSG00000072694	IGGFCRECEPTORIIB	increased IgG1 level
ENSG00000072694	IGGFCRECEPTORIIB	increased IgG2a level
ENSG00000072694	IGGFCRECEPTORIIB	increased IgG2b level
ENSG00000072694	IGGFCRECEPTORIIB	increased IgG3 level
ENSG00000072694	IGGFCRECEPTORIIB	anemia
ENSG00000072694	IGGFCRECEPTORIIB	enlarged spleen
ENSG00000072694	IGGFCRECEPTORIIB	increased immunoglobulin level
ENSG00000072694	IGGFCRECEPTORIIB	abnormal macrophage physiology
ENSG00000072694	IGGFCRECEPTORIIB	increased monocyte cell number
ENSG00000072694	IGGFCRECEPTORIIB	increased spleen weight
ENSG00000072694	IGGFCRECEPTORIIB	increased neutrophil cell number
ENSG00000072694	IGGFCRECEPTORIIB	abnormal neutrophil morphology
ENSG00000072694	IGGFCRECEPTORIIB	increased double-negative T cell number
ENSG00000072694	IGGFCRECEPTORIIB	abnormal T cell morphology
ENSG00000072694	IGGFCRECEPTORIIB	increased memory T cell number
ENSG00000072694	IGGFCRECEPTORIIB	increased single-positive T cell number
ENSG00000072694	IGGFCRECEPTORIIB	increased plasma cell number
ENSG00000072694	IGGFCRECEPTORIIB	increased myeloid dendritic cell number
ENSG00000072694	IGGFCRECEPTORIIB	increased spleen germinal center number
ENSG00000072694	IGGFCRECEPTORIIB	increased plasmacytoid dendritic cell number
ENSG00000072694	IGGFCRECEPTORIIB	increased germinal center B cell number
ENSG00000072694	IGGFCRECEPTORIIB	spleen hyperplasia
ENSG00000072694	IGGFCRECEPTORIIB	abnormal splenocyte physiology
ENSG00000072694	IGGFCRECEPTORIIB	dehydration
ENSG00000072694	IGGFCRECEPTORIIB	edema
ENSG00000072694	IGGFCRECEPTORIIB	increased urine protein level
ENSG00000072694	IGGFCRECEPTORIIB	albuminuria
ENSG00000072694	IGGFCRECEPTORIIB	abnormal cytokine level
ENSG00000072694	IGGFCRECEPTORIIB	increased susceptibility to type I hypersensitivity reaction
ENSG00000072694	IGGFCRECEPTORIIB	decreased susceptibility to parasitic infection
ENSG00000072694	IGGFCRECEPTORIIB	abnormal hypersensitivity reaction
ENSG00000072694	IGGFCRECEPTORIIB	increased inflammatory response
ENSG00000072694	IGGFCRECEPTORIIB	kidney inflammation
ENSG00000072694	IGGFCRECEPTORIIB	liver inflammation
ENSG00000072694	IGGFCRECEPTORIIB	enlarged lymph nodes
ENSG00000072694	IGGFCRECEPTORIIB	lung inflammation
ENSG00000072694	IGGFCRECEPTORIIB	glomerulonephritis
ENSG00000072694	IGGFCRECEPTORIIB	increased susceptibility to autoimmune diabetes
ENSG00000072694	IGGFCRECEPTORIIB	abnormal adaptive immunity
ENSG00000072694	IGGFCRECEPTORIIB	increased susceptibility to induced arthritis
ENSG00000072694	IGGFCRECEPTORIIB	increased anti-double stranded DNA antibody level
ENSG00000072694	IGGFCRECEPTORIIB	increased susceptibility to systemic lupus erythematosus
ENSG00000072694	IGGFCRECEPTORIIB	increased anti-chromatin antibody level
ENSG00000072694	IGGFCRECEPTORIIB	increased autoantibody level
ENSG00000072694	IGGFCRECEPTORIIB	increased anti-single stranded DNA antibody level
ENSG00000072694	IGGFCRECEPTORIIB	increased anti-histone antibody level
ENSG00000072694	IGGFCRECEPTORIIB	increased anti-nuclear antigen antibody level
ENSG00000072694	IGGFCRECEPTORIIB	decreased susceptibility to systemic lupus erythematosus
ENSG00000072694	IGGFCRECEPTORIIB	autoimmune response
ENSG00000072694	IGGFCRECEPTORIIB	urinary bladder inflammation
ENSG00000072694	IGGFCRECEPTORIIB	premature death
ENSG00000072694	IGGFCRECEPTORIIB	decreased survivor rate
ENSG00000072694	IGGFCRECEPTORIIB	no abnormal phenotype detected
ENSG00000072694	IGGFCRECEPTORIIB	abnormal renal glomerulus morphology
ENSG00000072694	IGGFCRECEPTORIIB	abnormal kidney morphology
ENSG00000072694	IGGFCRECEPTORIIB	renal glomerular protein deposits
ENSG00000072694	IGGFCRECEPTORIIB	abnormal urinary bladder urothelium morphology
ENSG00000072694	IGGFCRECEPTORIIB	oliguria
ENSG00000030582	GRN	increased anxiety-related response
ENSG00000030582	GRN	increased aggression towards males
ENSG00000030582	GRN	abnormal social investigation
ENSG00000030582	GRN	impaired coordination
ENSG00000030582	GRN	increased thigmotaxis
ENSG00000030582	GRN	abnormal response to novel object
ENSG00000030582	GRN	decreased aggression towards males
ENSG00000030582	GRN	abnormal spatial learning
ENSG00000030582	GRN	decreased grooming behavior
ENSG00000030582	GRN	abnormal long term spatial reference memory
ENSG00000030582	GRN	impaired contextual conditioning behavior
ENSG00000030582	GRN	polydipsia
ENSG00000030582	GRN	increased food intake
ENSG00000030582	GRN	increased fluid intake
ENSG00000030582	GRN	increased grooming behavior
ENSG00000030582	GRN	increased hepatocyte karyomegaly
ENSG00000030582	GRN	increased susceptibility to dopaminergic neuron neurotoxicity
ENSG00000030582	GRN	decreased body weight
ENSG00000030582	GRN	abnormal body weight
ENSG00000030582	GRN	abnormal macrophage physiology
ENSG00000030582	GRN	abnormal microglial cell physiology
ENSG00000030582	GRN	microgliosis
ENSG00000030582	GRN	increased susceptibility to injury
ENSG00000030582	GRN	abnormal circulating hormone level
ENSG00000030582	GRN	increased circulating antidiuretic hormone level
ENSG00000030582	GRN	decreased urine potassium level
ENSG00000030582	GRN	decreased urine osmolality
ENSG00000030582	GRN	abnormal zinc homeostasis
ENSG00000030582	GRN	decreased urine magnesium level
ENSG00000030582	GRN	decreased urine creatinine level
ENSG00000030582	GRN	increased circulating ghrelin level
ENSG00000030582	GRN	increased susceptibility to bacterial infection
ENSG00000030582	GRN	increased tumor necrosis factor secretion
ENSG00000030582	GRN	increased interleukin-12 secretion
ENSG00000030582	GRN	increased interleukin-6 secretion
ENSG00000030582	GRN	abnormal chemokine secretion
ENSG00000030582	GRN	increased interleukin-1 beta secretion
ENSG00000030582	GRN	increased interleukin-10 secretion
ENSG00000030582	GRN	kidney inflammation
ENSG00000030582	GRN	skin lesions
ENSG00000030582	GRN	abnormal liver morphology
ENSG00000030582	GRN	abnormal hepatocyte morphology
ENSG00000030582	GRN	abnormal liver parenchyma morphology
ENSG00000030582	GRN	abnormal hepatocyte physiology
ENSG00000030582	GRN	increased liver weight
ENSG00000030582	GRN	premature death
ENSG00000030582	GRN	decreased survivor rate
ENSG00000030582	GRN	astrocytosis
ENSG00000030582	GRN	impaired synaptic plasticity
ENSG00000030582	GRN	reduced long term potentiation
ENSG00000030582	GRN	abnormal excitatory postsynaptic potential
ENSG00000030582	GRN	abnormal dendrite morphology
ENSG00000030582	GRN	abnormal neurite morphology
ENSG00000030582	GRN	abnormal dendritic spine morphology
ENSG00000030582	GRN	abnormal brain morphology
ENSG00000030582	GRN	abnormal nervous system physiology
ENSG00000030582	GRN	neurodegeneration
ENSG00000030582	GRN	loss of dopaminergic neurons
ENSG00000030582	GRN	abnormal neuron physiology
ENSG00000030582	GRN	abnormal retinal ganglion cell morphology
ENSG00000030582	GRN	retinal ganglion cell degeneration
ENSG00000030582	GRN	decreased brain weight
ENSG00000030582	GRN	tau protein deposits
ENSG00000030582	GRN	neuronal cytoplasmic inclusions
ENSG00000030582	GRN	nervous system inclusion bodies
ENSG00000030582	GRN	decreased dendritic spine density
ENSG00000030582	GRN	abnormal hypothalamus secretion
ENSG00000030582	GRN	abnormal hypothalamus morphology
ENSG00000030582	GRN	abnormal paraventricular hypothalamic nucleus morphology
ENSG00000030582	GRN	abnormal supraoptic nucleus morphology
ENSG00000030582	GRN	abnormal synapse morphology
ENSG00000030582	GRN	abnormal thalamus neuron morphology
ENSG00000030582	GRN	lipofuscinosis
ENSG00000030582	GRN	abnormal kidney physiology
ENSG00000030582	GRN	polyuria
ENSG00000030582	GRN	dilated renal tubules
ENSG00000030582	GRN	enlarged kidney
ENSG00000030582	GRN	increased kidney weight
ENSG00000030582	GRN	dilated kidney collecting duct
ENSG00000030582	GRN	abnormal renal water homeostasis
ENSG00000030582	GRN	abnormal ejaculation
ENSG00000030582	GRN	abnormal cone electrophysiology
ENSG00000030582	GRN	abnormal retinal nerve fiber layer morphology
ENSG00000030582	GRN	decreased a wave amplitude
ENSG00000030582	GRN	decreased b wave amplitude
ENSG00000108622	ICAM2	abnormal eosinophil physiology
ENSG00000108622	ICAM2	abnormal megakaryocyte progenitor cell morphology
ENSG00000108622	ICAM2	increased airway responsiveness
ENSG00000163453	IGFBP7	decreased mammary gland epithelial cell proliferation
ENSG00000163453	IGFBP7	decreased fibroblast proliferation
ENSG00000163453	IGFBP7	abnormal mammary gland development
ENSG00000163453	IGFBP7	abnormal branching of the mammary ductal tree
ENSG00000163453	IGFBP7	abnormal milk composition
ENSG00000163453	IGFBP7	abnormal involution of the mammary gland
ENSG00000163453	IGFBP7	abnormal mammary gland growth during lactation
ENSG00000163453	IGFBP7	abnormal mammary gland alveolus morphology
ENSG00000163453	IGFBP7	impaired mammary gland growth during pregnancy
ENSG00000163453	IGFBP7	abnormal mammary duct terminal end bud morphology
ENSG00000163453	IGFBP7	decreased body weight
ENSG00000163453	IGFBP7	abnormal skin coloration
ENSG00000163453	IGFBP7	decreased litter size
ENSG00000177663	IL17RA	abnormal granulocyte differentiation
ENSG00000177663	IL17RA	decreased neutrophil cell number
ENSG00000177663	IL17RA	impaired neutrophil recruitment
ENSG00000177663	IL17RA	abnormal T-helper 2 cell differentiation
ENSG00000177663	IL17RA	increased CD4-positive, alpha beta T cell number
ENSG00000177663	IL17RA	increased gamma-delta T cell number
ENSG00000177663	IL17RA	increased T-helper 17 cell number
ENSG00000177663	IL17RA	pulmonary edema
ENSG00000177663	IL17RA	decreased inflammatory response
ENSG00000177663	IL17RA	increased susceptibility to infection
ENSG00000177663	IL17RA	abnormal interleukin-13 secretion
ENSG00000177663	IL17RA	abnormal interleukin-5 secretion
ENSG00000177663	IL17RA	decreased interleukin-17 secretion
ENSG00000177663	IL17RA	decreased interleukin-9 secretion
ENSG00000177663	IL17RA	skin inflammation
ENSG00000177663	IL17RA	abnormal interleukin secretion
ENSG00000177663	IL17RA	increased interleukin-17 secretion
ENSG00000177663	IL17RA	increased interleukin-6 secretion
ENSG00000177663	IL17RA	psoriasis
ENSG00000177663	IL17RA	decreased tumor growth/size
ENSG00000115594	IL1RT1	abnormal sleep pattern
ENSG00000115594	IL1RT1	decreased anxiety-related response
ENSG00000115594	IL1RT1	hypoactivity
ENSG00000115594	IL1RT1	abnormal food intake
ENSG00000115594	IL1RT1	enhanced contextual conditioning behavior
ENSG00000115594	IL1RT1	increased percent body fat/body weight
ENSG00000115594	IL1RT1	increased gonadal fat pad weight
ENSG00000115594	IL1RT1	increased abdominal fat pad weight
ENSG00000115594	IL1RT1	increased inguinal fat pad weight
ENSG00000115594	IL1RT1	increased mesenteric fat pad weight
ENSG00000115594	IL1RT1	increased retroperitoneal fat pad weight
ENSG00000115594	IL1RT1	increased total body fat amount
ENSG00000115594	IL1RT1	abnormal vascular wound healing
ENSG00000115594	IL1RT1	abnormal blood vessel physiology
ENSG00000115594	IL1RT1	decreased susceptibility to atherosclerosis
ENSG00000115594	IL1RT1	decreased systemic arterial blood pressure
ENSG00000115594	IL1RT1	increased vasodilation
ENSG00000115594	IL1RT1	increased vasoconstriction
ENSG00000115594	IL1RT1	dental pulp necrosis
ENSG00000115594	IL1RT1	abnormal cell death
ENSG00000115594	IL1RT1	decreased T cell proliferation
ENSG00000115594	IL1RT1	impaired neutrophil chemotaxis
ENSG00000115594	IL1RT1	delayed tooth eruption
ENSG00000115594	IL1RT1	increased susceptibility to induced colitis
ENSG00000115594	IL1RT1	abnormal lacrimal gland morphology
ENSG00000115594	IL1RT1	lacrimal gland inflammation
ENSG00000115594	IL1RT1	increased body weight
ENSG00000115594	IL1RT1	increased body length
ENSG00000115594	IL1RT1	weight loss
ENSG00000115594	IL1RT1	increased growth rate
ENSG00000115594	IL1RT1	increased body mass index
ENSG00000115594	IL1RT1	increased susceptibility to age related obesity
ENSG00000115594	IL1RT1	abnormal lean body mass
ENSG00000115594	IL1RT1	decreased immunoglobulin level
ENSG00000115594	IL1RT1	decreased eosinophil cell number
ENSG00000115594	IL1RT1	decreased T cell number
ENSG00000115594	IL1RT1	decreased neutrophil cell number
ENSG00000115594	IL1RT1	impaired neutrophil recruitment
ENSG00000115594	IL1RT1	abnormal neutrophil physiology
ENSG00000115594	IL1RT1	abnormal leukocyte cell number
ENSG00000115594	IL1RT1	decreased monocyte cell number
ENSG00000115594	IL1RT1	decreased lymphocyte cell number
ENSG00000115594	IL1RT1	abnormal leukopoiesis
ENSG00000115594	IL1RT1	thrombocytopenia
ENSG00000115594	IL1RT1	abnormal microglial cell activation
ENSG00000115594	IL1RT1	decreased T helper 1 cell number
ENSG00000115594	IL1RT1	decreased T-helper 17 cell number
ENSG00000115594	IL1RT1	decreased circulating interleukin-6 level
ENSG00000115594	IL1RT1	impaired febrile response
ENSG00000115594	IL1RT1	abnormal circulating serum amyloid protein level
ENSG00000115594	IL1RT1	abnormal circadian temperature homeostasis
ENSG00000115594	IL1RT1	decreased incidence of tumors by chemical induction
ENSG00000115594	IL1RT1	abnormal chemokine level
ENSG00000115594	IL1RT1	decreased blood urea nitrogen level
ENSG00000115594	IL1RT1	decreased circulating creatinine level
ENSG00000115594	IL1RT1	abnormal response/metabolism to endogenous compounds
ENSG00000115594	IL1RT1	decreased susceptibility to kidney reperfusion injury
ENSG00000115594	IL1RT1	increased circulating insulin level
ENSG00000115594	IL1RT1	enhanced wound healing
ENSG00000115594	IL1RT1	impaired glucose tolerance
ENSG00000115594	IL1RT1	insulin resistance
ENSG00000115594	IL1RT1	increased circulating leptin level
ENSG00000115594	IL1RT1	increased circulating insulin-like growth factor I level
ENSG00000115594	IL1RT1	increased circulating interleukin-18 level
ENSG00000115594	IL1RT1	decreased circulating interleukin-18 level
ENSG00000115594	IL1RT1	increased circulating interleukin-1 beta level
ENSG00000115594	IL1RT1	decreased transforming growth factor level
ENSG00000115594	IL1RT1	increased respiratory quotient
ENSG00000115594	IL1RT1	increased sensitivity to xenobiotic induced morbidity/mortality
ENSG00000115594	IL1RT1	decreased susceptibility to endotoxin shock
ENSG00000115594	IL1RT1	increased susceptibility to bacterial infection
ENSG00000115594	IL1RT1	osteomyelitis
ENSG00000115594	IL1RT1	decreased susceptibility to type IV hypersensitivity reaction
ENSG00000115594	IL1RT1	decreased interleukin-6 secretion
ENSG00000115594	IL1RT1	decreased susceptibility to autoimmune diabetes
ENSG00000115594	IL1RT1	decreased susceptibility to induced arthritis
ENSG00000115594	IL1RT1	lung inflammation
ENSG00000115594	IL1RT1	interstitial pneumonia
ENSG00000115594	IL1RT1	decreased susceptibility to experimental autoimmune uveoretinitis
ENSG00000115594	IL1RT1	skin inflammation
ENSG00000115594	IL1RT1	sepsis
ENSG00000115594	IL1RT1	increased susceptibility to induced arthritis
ENSG00000115594	IL1RT1	decreased tumor necrosis factor secretion
ENSG00000115594	IL1RT1	increased susceptibility to bacterial infection induced morbidity/mortality
ENSG00000115594	IL1RT1	increased interleukin-1 beta secretion
ENSG00000115594	IL1RT1	keratoconjunctivitis
ENSG00000115594	IL1RT1	increased susceptibility to Riboviria infection
ENSG00000115594	IL1RT1	abnormal inflammatory response
ENSG00000115594	IL1RT1	decreased susceptibility to experimental autoimmune encephalomyelitis
ENSG00000115594	IL1RT1	abnormal skin morphology
ENSG00000115594	IL1RT1	increased liver weight
ENSG00000115594	IL1RT1	abnormal brain wave pattern
ENSG00000115594	IL1RT1	abnormal nervous system electrophysiology
ENSG00000115594	IL1RT1	no abnormal phenotype detected
ENSG00000115594	IL1RT1	increased bone resorption
ENSG00000115594	IL1RT1	dry eyes
ENSG00000115594	IL1RT1	corneal opacity
ENSG00000115594	IL1RT1	abnormal corneal epithelium morphology
ENSG00000115594	IL1RT1	abnormal conjunctiva goblet cell morphology
ENSG00000115594	IL1RT1	abnormal ocular surface morphology
ENSG00000115590	IL1RT2	increased grip strength
ENSG00000115590	IL1RT2	increased or absent threshold for auditory brainstem response
ENSG00000115590	IL1RT2	decreased blood urea nitrogen level
ENSG00000134460	IL2RA	hypoactivity
ENSG00000134460	IL2RA	abnormal behavior
ENSG00000134460	IL2RA	increased heart rate
ENSG00000134460	IL2RA	decreased heart weight
ENSG00000134460	IL2RA	diarrhea
ENSG00000134460	IL2RA	colitis
ENSG00000134460	IL2RA	abnormal salivary gland morphology
ENSG00000134460	IL2RA	decreased salivation
ENSG00000134460	IL2RA	salivary gland inflammation
ENSG00000134460	IL2RA	large intestinal inflammation
ENSG00000134460	IL2RA	abnormal salivary gland duct morphology
ENSG00000134460	IL2RA	abnormal colon morphology
ENSG00000134460	IL2RA	abnormal duodenum morphology
ENSG00000134460	IL2RA	lacrimal gland inflammation
ENSG00000134460	IL2RA	cachexia
ENSG00000134460	IL2RA	decreased body size
ENSG00000134460	IL2RA	abnormal B cell physiology
ENSG00000134460	IL2RA	abnormal T cell physiology
ENSG00000134460	IL2RA	hemolytic anemia
ENSG00000134460	IL2RA	enlarged spleen
ENSG00000134460	IL2RA	increased IgA level
ENSG00000134460	IL2RA	increased IgG level
ENSG00000134460	IL2RA	increased lymphocyte cell number
ENSG00000134460	IL2RA	decreased hematocrit
ENSG00000134460	IL2RA	abnormal T cell morphology
ENSG00000134460	IL2RA	increased memory T cell number
ENSG00000134460	IL2RA	increased IgG1 level
ENSG00000134460	IL2RA	increased IgG2a level
ENSG00000134460	IL2RA	increased IgG2b level
ENSG00000134460	IL2RA	anemia
ENSG00000134460	IL2RA	abnormal T cell activation
ENSG00000134460	IL2RA	abnormal regulatory T cell physiology
ENSG00000134460	IL2RA	increased regulatory T cell number
ENSG00000134460	IL2RA	decreased regulatory T cell number
ENSG00000134460	IL2RA	increased activated T cell number
ENSG00000134460	IL2RA	increased hematopoietic stem cell number
ENSG00000134460	IL2RA	increased CD4-positive, alpha beta T cell number
ENSG00000134460	IL2RA	increased CD8-positive, alpha-beta T cell number
ENSG00000134460	IL2RA	abnormal spleen morphology
ENSG00000134460	IL2RA	increased circulating phosphate level
ENSG00000134460	IL2RA	decreased circulating HDL cholesterol level
ENSG00000134460	IL2RA	decreased circulating cholesterol level
ENSG00000134460	IL2RA	improved glucose tolerance
ENSG00000134460	IL2RA	decreased circulating serum albumin level
ENSG00000134460	IL2RA	decreased circulating glucose level
ENSG00000134460	IL2RA	abnormal lymph organ size
ENSG00000134460	IL2RA	enlarged lymph nodes
ENSG00000134460	IL2RA	lymphoid hyperplasia
ENSG00000134460	IL2RA	lung inflammation
ENSG00000134460	IL2RA	premature death
ENSG00000134460	IL2RA	abnormal induced morbidity/mortality
ENSG00000134460	IL2RA	abnormal vertebrae morphology
ENSG00000134460	IL2RA	abnormal eye anterior chamber depth
ENSG00000160712	IL6RA	abnormal emotion/affect behavior
ENSG00000160712	IL6RA	abnormal head movements
ENSG00000160712	IL6RA	decreased adipocyte glucose uptake
ENSG00000160712	IL6RA	increased hepatocyte apoptosis
ENSG00000160712	IL6RA	decreased hepatocyte proliferation
ENSG00000160712	IL6RA	decreased insulin secretion
ENSG00000160712	IL6RA	increased insulin secretion
ENSG00000160712	IL6RA	abnormal CD4-positive, alpha-beta T cell physiology
ENSG00000160712	IL6RA	enlarged spleen
ENSG00000160712	IL6RA	increased spleen weight
ENSG00000160712	IL6RA	increased plasma cell number
ENSG00000160712	IL6RA	increased spleen white pulp amount
ENSG00000160712	IL6RA	increased red blood cell distribution width
ENSG00000160712	IL6RA	abnormal wound healing
ENSG00000160712	IL6RA	increased glycogen catabolism rate
ENSG00000160712	IL6RA	impaired glucose tolerance
ENSG00000160712	IL6RA	insulin resistance
ENSG00000160712	IL6RA	abnormal glycogen homeostasis
ENSG00000160712	IL6RA	increased circulating tumor necrosis factor level
ENSG00000160712	IL6RA	decreased circulating tumor necrosis factor level
ENSG00000160712	IL6RA	increased circulating interleukin-6 level
ENSG00000160712	IL6RA	decreased circulating interleukin-1 beta level
ENSG00000160712	IL6RA	decreased liver glycogen level
ENSG00000160712	IL6RA	increased circulating aspartate transaminase level
ENSG00000160712	IL6RA	decreased incidence of tumors by chemical induction
ENSG00000160712	IL6RA	abnormal circulating serum amyloid protein level
ENSG00000160712	IL6RA	decreased circulating glucose level
ENSG00000160712	IL6RA	abnormal inflammatory response
ENSG00000160712	IL6RA	decreased acute inflammation
ENSG00000160712	IL6RA	decreased susceptibility to parasitic infection
ENSG00000160712	IL6RA	liver inflammation
ENSG00000160712	IL6RA	decreased susceptibility to parasitic infection induced morbidity/mortality
ENSG00000160712	IL6RA	enlarged lymph nodes
ENSG00000160712	IL6RA	preweaning lethality, incomplete penetrance
ENSG00000160712	IL6RA	decreased tumor growth/size
ENSG00000160712	IL6RA	no abnormal phenotype detected
ENSG00000172349	IL16	abnormal T cell physiology
ENSG00000150782	IL18	polyphagia
ENSG00000150782	IL18	increased white adipose tissue amount
ENSG00000150782	IL18	increased percent body fat/body weight
ENSG00000150782	IL18	increased total fat pad weight
ENSG00000150782	IL18	abnormal retinal vasculature morphology
ENSG00000150782	IL18	decreased ventricle muscle contractility
ENSG00000150782	IL18	retinal hemorrhage
ENSG00000150782	IL18	abnormal heart left ventricle morphology
ENSG00000150782	IL18	gastrointestinal hemorrhage
ENSG00000150782	IL18	myocarditis
ENSG00000150782	IL18	impaired neutrophil chemotaxis
ENSG00000150782	IL18	stomach inflammation
ENSG00000150782	IL18	hyperchlorhydria
ENSG00000150782	IL18	increased susceptibility to induced colitis
ENSG00000150782	IL18	abnormal gut flora balance
ENSG00000150782	IL18	increased susceptibility to age related obesity
ENSG00000150782	IL18	abnormal macrophage physiology
ENSG00000150782	IL18	impaired natural killer cell mediated cytotoxicity
ENSG00000150782	IL18	abnormal T-helper 1 physiology
ENSG00000150782	IL18	abnormal microglial cell morphology
ENSG00000150782	IL18	abnormal T cell morphology
ENSG00000150782	IL18	increased macrophage cell number
ENSG00000150782	IL18	increased NK cell number
ENSG00000150782	IL18	increased dendritic cell number
ENSG00000150782	IL18	increased neutrophil cell number
ENSG00000150782	IL18	decreased IgE level
ENSG00000150782	IL18	decreased IgG1 level
ENSG00000150782	IL18	abnormal interferon level
ENSG00000150782	IL18	abnormal interleukin level
ENSG00000150782	IL18	abnormal tumor necrosis factor level
ENSG00000150782	IL18	decreased oxygen consumption
ENSG00000150782	IL18	decreased energy expenditure
ENSG00000150782	IL18	decreased circulating interferon-gamma level
ENSG00000150782	IL18	decreased circulating interleukin-18 level
ENSG00000150782	IL18	decreased cerebral infarction size
ENSG00000150782	IL18	increased circulating tumor necrosis factor level
ENSG00000150782	IL18	abnormal nitric oxide homeostasis
ENSG00000150782	IL18	decreased circulating interleukin-6 level
ENSG00000150782	IL18	abnormal cytokine level
ENSG00000150782	IL18	increased susceptibility to bacterial infection
ENSG00000150782	IL18	increased susceptibility to parasitic infection
ENSG00000150782	IL18	sepsis
ENSG00000150782	IL18	decreased interferon-gamma secretion
ENSG00000150782	IL18	decreased susceptibility to endotoxin shock
ENSG00000150782	IL18	decreased susceptibility to bacterial infection
ENSG00000150782	IL18	decreased tumor necrosis factor secretion
ENSG00000150782	IL18	abnormal inflammatory response
ENSG00000150782	IL18	premature death
ENSG00000136689	IL1RA	hemorrhage
ENSG00000136689	IL1RA	artery stenosis
ENSG00000136689	IL1RA	aortitis
ENSG00000136689	IL1RA	pathological neovascularization
ENSG00000136689	IL1RA	abnormal vascular wound healing
ENSG00000136689	IL1RA	abnormal coronary artery morphology
ENSG00000136689	IL1RA	abnormal aorta elastic tissue morphology
ENSG00000136689	IL1RA	abnormal dendritic cell differentiation
ENSG00000136689	IL1RA	abnormal macrophage chemotaxis
ENSG00000136689	IL1RA	increased T cell proliferation
ENSG00000136689	IL1RA	decreased body weight
ENSG00000136689	IL1RA	postnatal growth retardation
ENSG00000136689	IL1RA	abnormal CD4-positive, alpha beta T cell morphology
ENSG00000136689	IL1RA	abnormal T-helper 1 cell morphology
ENSG00000136689	IL1RA	abnormal T-helper 2 cell morphology
ENSG00000136689	IL1RA	abnormal dendritic cell number
ENSG00000136689	IL1RA	decreased circulating cholesterol level
ENSG00000136689	IL1RA	decreased circulating interleukin-1 level
ENSG00000136689	IL1RA	increased circulating interleukin-6 level
ENSG00000136689	IL1RA	abnormal circulating serum amyloid protein level
ENSG00000136689	IL1RA	abnormal body temperature homeostasis
ENSG00000136689	IL1RA	chronic inflammation
ENSG00000136689	IL1RA	skin inflammation
ENSG00000136689	IL1RA	rheumatoid arthritis
ENSG00000136689	IL1RA	decreased susceptibility to bacterial infection
ENSG00000136689	IL1RA	increased susceptibility to endotoxin shock
ENSG00000136689	IL1RA	granulomatous inflammation
ENSG00000136689	IL1RA	abnormal immune system organ morphology
ENSG00000136689	IL1RA	increased acute inflammation
ENSG00000136689	IL1RA	decreased susceptibility to induced arthritis
ENSG00000136689	IL1RA	increased interleukin-17 secretion
ENSG00000136689	IL1RA	increased susceptibility to induced arthritis
ENSG00000136689	IL1RA	increased interferon-gamma secretion
ENSG00000136689	IL1RA	increased interleukin-1 beta secretion
ENSG00000136689	IL1RA	increased interleukin-6 secretion
ENSG00000136689	IL1RA	abnormal chemokine secretion
ENSG00000136689	IL1RA	abnormal dermal layer morphology
ENSG00000136689	IL1RA	abnormal epidermal layer morphology
ENSG00000136689	IL1RA	thick dermal layer
ENSG00000136689	IL1RA	epidermal desquamation
ENSG00000136689	IL1RA	thick epidermis
ENSG00000136689	IL1RA	psoriasis
ENSG00000136689	IL1RA	skin lesions
ENSG00000136689	IL1RA	parakeratosis
ENSG00000136689	IL1RA	abnormal keratinocyte physiology
ENSG00000136689	IL1RA	premature death
ENSG00000136689	IL1RA	reduced fertility
ENSG00000115598	IL1RL2	decreased leukocyte cell number
ENSG00000115598	IL1RL2	decreased neutrophil cell number
ENSG00000115598	IL1RL2	decreased macrophage cell number
ENSG00000115598	IL1RL2	decreased gamma-delta T cell number
ENSG00000115598	IL1RL2	decreased physiological sensitivity to xenobiotic
ENSG00000115598	IL1RL2	abnormal lymph node morphology
ENSG00000115598	IL1RL2	decreased interleukin-17 secretion
ENSG00000115598	IL1RL2	abnormal skin morphology
ENSG00000115598	IL1RL2	no abnormal phenotype detected
ENSG00000197272	IL27	abnormal CD4-positive T cell differentiation
ENSG00000197272	IL27	decreased effector memory CD4-positive, alpha-beta T cell number
ENSG00000197272	IL27	decreased effector memory CD8-positive, alpha-beta T cell number
ENSG00000197272	IL27	increased circulating interleukin-12b level
ENSG00000197272	IL27	decreased circulating creatinine level
ENSG00000197272	IL27	increased susceptibility to type IV hypersensitivity reaction
ENSG00000197272	IL27	increased susceptibility to experimental autoimmune encephalomyelitis
ENSG00000197272	IL27	increased interferon-gamma secretion
ENSG00000197272	IL27	increased susceptibility to parasitic infection induced morbidity/mortality
ENSG00000077238	IL4RA	decreased T cell proliferation
ENSG00000077238	IL4RA	abnormal intestinal goblet cell morphology
ENSG00000077238	IL4RA	impaired macrophage chemotaxis
ENSG00000077238	IL4RA	abnormal crypts of Lieberkuhn morphology
ENSG00000077238	IL4RA	abnormal intestinal epithelium morphology
ENSG00000077238	IL4RA	weight loss
ENSG00000077238	IL4RA	decreased IgE level
ENSG00000077238	IL4RA	abnormal T-helper 2 physiology
ENSG00000077238	IL4RA	abnormal microglial cell morphology
ENSG00000077238	IL4RA	decreased IgG1 level
ENSG00000077238	IL4RA	increased IgG2a level
ENSG00000077238	IL4RA	increased IgE level
ENSG00000077238	IL4RA	increased IgG level
ENSG00000077238	IL4RA	abnormal T-helper 2 cell morphology
ENSG00000077238	IL4RA	abnormal macrophage physiology
ENSG00000077238	IL4RA	decreased T-helper 2 cell number
ENSG00000077238	IL4RA	increased monocyte cell number
ENSG00000077238	IL4RA	increased eosinophil cell number
ENSG00000077238	IL4RA	abnormal macrophage activation involved in immune response
ENSG00000077238	IL4RA	decreased CD8-positive, alpha-beta T cell number
ENSG00000077238	IL4RA	abnormal circulating interferon-gamma level
ENSG00000077238	IL4RA	increased circulating interleukin-4 level
ENSG00000077238	IL4RA	increased transforming growth factor level
ENSG00000077238	IL4RA	abnormal circulating cytokine level
ENSG00000077238	IL4RA	decreased fatty acid level
ENSG00000077238	IL4RA	decreased core body temperature
ENSG00000077238	IL4RA	altered susceptibility to infection
ENSG00000077238	IL4RA	decreased interleukin-10 secretion
ENSG00000077238	IL4RA	decreased interleukin-4 secretion
ENSG00000077238	IL4RA	decreased interleukin-5 secretion
ENSG00000077238	IL4RA	respiratory system inflammation
ENSG00000077238	IL4RA	abnormal immune serum protein physiology
ENSG00000077238	IL4RA	abnormal immune system physiology
ENSG00000077238	IL4RA	granulomatous inflammation
ENSG00000077238	IL4RA	liver inflammation
ENSG00000077238	IL4RA	decreased susceptibility to parasitic infection
ENSG00000077238	IL4RA	increased susceptibility to parasitic infection
ENSG00000077238	IL4RA	increased susceptibility to infection
[truncated: 2,833 more rows]
