# Supplementary material for: Identifying causal serum protein–cardiometabolic trait relationships using whole genome sequencing
Source: Hum Mol Genet. 2022 Nov 9;32(8):1266–75. doi: 10.1093/hmg/ddac275 (PMC10077504; doi:10.1093/hmg/ddac275)
Supplement: Supplementary_Table_14_ddac275 [file supplementary_table_14_ddac275.xlsx]

## Sheet: study
A unique free-text label for each genome-wide association study in the publication	The GWAS Catalog study accession identifying a published study Example: GCST007280	The trait under investigation Example: reticulocyte count	EFOs that best matching the "trait" Example: EFO_0007986 Multiple values can be listed separated by '|'.	Any background trait(s) shared by all individuals in the GWAS (e.g. in both cases and controls) Example: Nicotine dependence	EFOs that best match entered “background trait” Example: EFO_0003768 Multiple values can be listed separated by '|'.	File name of your summary statistics data e.g. my_sumstats.tsv. 'NR' if not providing summary statistics.	Enter yes if summary statistics are available for this study Example: yes, no	Enter yes if the study is a GxE interaction analysis Example: yes, no	Enter yes if the study design uses pooled DNA from multiple individuals Example: yes, no
Study tag	Study Accession	Reported trait	Mapped trait	Background trait	Mapped background trait	Summary statistics file	Sumstats	GxE	Pooled
ACE2	GCST90179214	Angiotensin-converting enzyme 2				Png_ACE2.gz
ACP6	GCST90179215	Lysophosphatidic acid phosphatase type 6				Png_ACP6.gz
ADAMTS13	GCST90179216	A disintegrin and metalloproteinase with thrombospondin motifs 13				Png_ADAMTS13.gz
ADGRE2	GCST90179217	Adhesion G protein-coupled receptor E2				Png_ADGRE2.gz
ADGRG2	GCST90179218	Adhesion G-protein coupled receptor G2				Png_ADGRG2.gz
AGRP	GCST90179219	Agouti-related protein				Png_AGRP.gz
ALCAM	GCST90179220	CD166 antigen				Png_ALCAM.gz
ALDH1A1	GCST90179221	Retinal dehydrogenase 1				Png_ALDH1A1.gz
AMBP	GCST90179222	Protein AMBP				Png_AMBP.gz
ANGPT1	GCST90179223	Angiopoietin-1				Png_ANGPT1.gz
ANGPT2	GCST90179224	Angiopoietin-2				Png_ANGPT2.gz
ANGPTL1	GCST90179225	Angiopoietin-related protein 1				Png_ANGPTL1.gz
ANGPTL7	GCST90179226	Angiopoietin-related protein 7				Png_ANGPTL7.gz
APEX1	GCST90179227	DNA-(apurinic or apyrimidinic site) lyase				Png_APEX1.gz
APLP1	GCST90179228	Amyloid-like protein 1				Png_APLP1.gz
APN	GCST90179229	Aminopeptidase N				Png_APN.gz
ARG1	GCST90179230	Arginase-1				Png_ARG1.gz
AXL	GCST90179231	Tyrosine-protein kinase receptor UFO				Png_AXL.gz
AZU1	GCST90179232	Azurocidin				Png_AZU1.gz
BAG6	GCST90179233	Large proline-rich protein BAG6				Png_BAG6.gz
BLMHYDROLASE	GCST90179234	Bleomycin hydrolase				Png_BLMHYDROLASE.gz
BMP6	GCST90179235	Bone morphogenetic protein 6				Png_BMP6.gz
BOC	GCST90179236	Brother of CDO				Png_BOC.gz
CA13	GCST90179237	Carbonic anhydrase 13				Png_CA13.gz
CA5A	GCST90179238	Carbonic anhydrase 5A,mitochondrial				Png_CA5A.gz
CANT1	GCST90179239	Soluble calcium-activated nucleotidase 1				Png_CANT1.gz
CASP3	GCST90179240	Caspase-3				Png_CASP3.gz
CCDC80	GCST90179241	Coiled-coil domain-containing protein 80				Png_CCDC80.gz
CCL15	GCST90179242	C-C motif chemokine 15				Png_CCL15.gz
CCL16	GCST90179243	C-C motif chemokine 16				Png_CCL16.gz
CCL17	GCST90179244	C-C motif chemokine 17				Png_CCL17.gz
CCL24	GCST90179245	C-C motif chemokine 24				Png_CCL24.gz
CCL3	GCST90179246	C-C motif chemokine 3				Png_CCL3.gz
CD163	GCST90179247	Scavenger receptor cysteine-rich type 1 protein M130				Png_CD163.gz
CD164	GCST90179248	Sialomucin core protein 24				Png_CD164.gz
CD1C	GCST90179249	T-cell surface glycoprotein CD1c				Png_CD1C.gz
CD2AP	GCST90179250	CD2-associated protein				Png_CD2AP.gz
CD4	GCST90179251	T-cell surface glycoprotein CD4				Png_CD4.gz
CD40L	GCST90179252	CD40 ligand				Png_CD40L.gz
CD79B	GCST90179253	B-cell antigen receptor complex-associated protein beta chain				Png_CD79B.gz
CD84	GCST90179254	SLAM family member 5				Png_CD84.gz
CD93	GCST90179255	Complement component C1q receptor				Png_CD93.gz
CDH2	GCST90179256	Cadherin-2				Png_CDH2.gz
CDH5	GCST90179257	Cadherin-5				Png_CDH5.gz
CDHR5	GCST90179258	Cadherin-related family member 5				Png_CDHR5.gz
CEACAM8	GCST90179259	Carcinoembryonic antigenrelated cell adhesion molecule 8				Png_CEACAM8.gz
CHI3L1	GCST90179260	Chitinase-3-like protein 1				Png_CHI3L1.gz
CHIT1	GCST90179261	Chitotriosidase-1				Png_CHIT1.gz
CHRDL2	GCST90179262	Chordin-like protein 2				Png_CHRDL2.gz
CLEC5A	GCST90179263	C-type lectin domain family 5 member A				Png_CLEC5A.gz
CLMP	GCST90179264	CXADR-like membrane protein				Png_CLMP.gz
CLSTN2	GCST90179265	Calsyntenin-2				Png_CLSTN2.gz
CLUL1	GCST90179266	Clusterin-like protein 1				Png_CLUL1.gz
CNTN1	GCST90179267	Contactin-1				Png_CNTN1.gz
COL1A1	GCST90179268	Collagen alpha-1 (I) chain				Png_COL1A1.gz
CPA1	GCST90179269	Carboxypeptidase A1				Png_CPA1.gz
CPB1	GCST90179270	Carboxypeptidase B				Png_CPB1.gz
CRKL	GCST90179271	Crk-like protein				Png_CRKL.gz
CSTB	GCST90179272	Cystatin-B				Png_CSTB.gz
CTRC	GCST90179273	Chymotrypsin C				Png_CTRC.gz
CTSD	GCST90179274	Cathepsin D				Png_CTSD.gz
CTSH	GCST90179275	Pro-cathepsin H				Png_CTSH.gz
CTSL1	GCST90179276	Cathepsin L1				Png_CTSL1.gz
CTSO	GCST90179277	Cathepsin O				Png_CTSO.gz
CTSZ	GCST90179278	Cathepsin Z				Png_CTSZ.gz
CXCL1	GCST90179279	C-X-C motif chemokine 1				Png_CXCL1.gz
CXCL16	GCST90179280	C-X-C motif chemokine 16				Png_CXCL16.gz
DCN	GCST90179281	Decorin				Png_DCN.gz
DECR1	GCST90179282	2,4-dienoyl-CoA reductase,mitochondrial				Png_DECR1.gz
DKK1	GCST90179283	Dickkopf-related protein 1				Png_DKK1.gz
DLK1	GCST90179284	Protein delta homolog 1				Png_DLK1.gz
DPP7	GCST90179285	Dipeptidyl peptidase 2				Png_DPP7.gz
EGFR	GCST90179286	Epidermal growth factor receptor				Png_EGFR.gz
ENO2	GCST90179287	Gamma-enolase				Png_ENO2.gz
ENPP7	GCST90179288	Ectonucleotide pyrophosphatase/phosphodiesterase family member 7				Png_ENPP7.gz
ENTPD5	GCST90179289	Ectonucleoside triphosphate diphosphohydrolase 5				Png_ENTPD5.gz
EPCAM	GCST90179290	Epithelial cell adhesion molecule				Png_EPCAM.gz
EPHB4	GCST90179291	Ephrin type-B receptor 4				Png_EPHB4.gz
FABP2	GCST90179292	Fatty acid-binding protein,intestinal				Png_FABP2.gz
FABP4	GCST90179293	Fatty acid-binding protein, adipocyte				Png_FABP4.gz
FAM3C	GCST90179294	Protein FAM3C				Png_FAM3C.gz
FAS	GCST90179295	Tumor necrosis factor receptor superfamily member 6				Png_FAS.gz
FBP1	GCST90179296	Fructose-1,6-bisphosphatase 1				Png_FBP1.gz
FCRL1	GCST90179297	Fc receptor-like protein 1				Png_FCRL1.gz
FGF21	GCST90179298	Fibroblast growth factor 21				Png_FGF21.gz
FGF23	GCST90179299	Fibroblast growth factor 23				Png_FGF23.gz
FKBP4	GCST90179300	Peptidyl-prolyl cis-trans isomerase FKBP4				Png_FKBP4.gz
FS	GCST90179301	Follistatin				Png_FS.gz
GAL	GCST90179302	Galanin peptides				Png_GAL.gz
GAL3	GCST90179303	Galectin-3				Png_GAL3.gz
GAL4	GCST90179304	Galectin-4				Png_GAL4.gz
GAL9	GCST90179305	Galectin-9				Png_GAL9.gz
GDF15	GCST90179306	Growth/differentiation factor 15				Png_GDF15.gz
GDF2	GCST90179307	Growth/differentiation factor 2				Png_GDF2.gz
GH	GCST90179308	Growth hormone				Png_GH.gz
GIF	GCST90179309	Gastric intrinsic factor				Png_GIF.gz
GLO1	GCST90179310	Lactoylglutathione lyase				Png_GLO1.gz
GRN	GCST90179311	Granulins				Png_GRN.gz
GT	GCST90179312	Gastrotropin				Png_GT.gz
HAOX1	GCST90179313	Hydroxyacid oxidase 1				Png_HAOX1.gz
HBEGF	GCST90179314	Proheparin-binding EGF-like growth factor				Png_HBEGF.gz
HO1	GCST90179315	Heme oxygenase 1				Png_HO1.gz
HOSCAR	GCST90179316	Osteoclast-associated immunoglobulin-like receptor				Png_HOSCAR.gz
HSP27	GCST90179317	Heat shock 27 kDa protein				Png_HSP27.gz
ICAM2	GCST90179318	Intercellular adhesion molecule 2				Png_ICAM2.gz
IDUA	GCST90179319	Alpha-L-iduronidase				Png_IDUA.gz
IGFBP1	GCST90179320	Insulin-like growth factor-binding protein 1				Png_IGFBP1.gz
IGFBP2	GCST90179321	Insulin-like growth factor-binding protein 2				Png_IGFBP2.gz
IGFBP7	GCST90179322	Insulin-like growth factor-binding protein 7				Png_IGFBP7.gz
IGFBPL1	GCST90179323	Insulin-like growth factor-binding protein-like 1				Png_IGFBPL1.gz
IGGFCRECEPTORIIB	GCST90179324	Low affinity immunoglobulin gamma Fc region receptor II-b				Png_IGGFCRECEPTORIIB.gz
IL16	GCST90179325	Pro-interleukin-16				Png_IL16.gz
IL17D	GCST90179326	Interleukin-17D				Png_IL17D.gz
IL17RA	GCST90179327	Interleukin-17 receptor A				Png_IL17RA.gz
IL18	GCST90179328	Interleukin-18				Png_IL18.gz
IL18BP	GCST90179329	Interleukin-18-binding protein				Png_IL18BP.gz
IL1RA	GCST90179330	Interleukin-1 receptor antagonist protein				Png_IL1RA.gz
IL1RL2	GCST90179331	Interleukin-1 receptor-like 2				Png_IL1RL2.gz
IL1RT1	GCST90179332	Interleukin-1 receptor type 1				Png_IL1RT1.gz
IL1RT2	GCST90179333	Interleukin-1 receptor type 2				Png_IL1RT2.gz
IL27	GCST90179334	Interleukin-27				Png_IL27.gz
IL2RA	GCST90179335	Interleukin-2 receptor subunit alpha				Png_IL2RA.gz
IL4RA	GCST90179336	Interleukin-4 receptor subunit alpha				Png_IL4RA.gz
IL6	GCST90179337	Interleukin-6				Png_IL6.gz
IL6RA	GCST90179338	Interleukin-6 receptor subunit alpha				Png_IL6RA.gz
ITGB2	GCST90179339	Integrin beta-2				Png_ITGB2.gz
ITGB7	GCST90179340	Integrin beta-7				Png_ITGB7.gz
JAMA	GCST90179341	Junctional adhesion molecule A				Png_JAMA.gz
KIM1	GCST90179342	Kidney Injury Molecule				Png_KIM1.gz
KLK10	GCST90179343	Kallikrein-10				Png_KLK10.gz
KLK6	GCST90179344	Kallikrein-6				Png_KLK6.gz
KYAT1	GCST90179345	Kynurenine-oxoglutarate transaminase 1				Png_KYAT1.gz
LDLRECEPTOR	GCST90179346	Low-density lipoprotein receptor				Png_LDLRECEPTOR.gz
LEP	GCST90179347	Leptin				Png_LEP.gz
LILRA5	GCST90179348	Leukocyte immunoglobulin-like receptor subfamily A member 5				Png_LILRA5.gz
LOX1	GCST90179349	Lectin-like oxidized LDL receptor 1				Png_LOX1.gz
LPL	GCST90179350	Lipoprotein lipase				Png_LPL.gz
LRIG1	GCST90179351	Leucine-rich repeats and immunoglobulin-like domains protein 1				Png_LRIG1.gz
LRP11	GCST90179352	Low-density lipoprotein receptor-related protein 11				Png_LRP11.gz
LTBR	GCST90179353	Lymphotoxin-beta receptor				Png_LTBR.gz
MARCO	GCST90179354	Macrophage receptor MARCO				Png_MARCO.gz
MB	GCST90179355	Myoglobin				Png_MB.gz
MCFD2	GCST90179356	Multiple coagulation factor deficiency protein 2				Png_MCFD2.gz
MCP1	GCST90179357	Monocyte chemotactic protein 1				Png_MCP1.gz
MEP1B	GCST90179358	Meprin A subunit beta				Png_MEP1B.gz
MEPE	GCST90179359	Matrix extracellular phosphoglycoprotein				Png_MEPE.gz
MERTK	GCST90179360	Tyrosine-protein kinase Mer				Png_MERTK.gz
METRNL	GCST90179361	Meteorin-like protein				Png_METRNL.gz
MMP12	GCST90179362	Matrix metalloproteinase-12				Png_MMP12.gz
MMP2	GCST90179363	Matrix metalloproteinase-2				Png_MMP2.gz
MMP3	GCST90179364	Matrix metalloproteinase-3				Png_MMP3.gz
MMP7	GCST90179365	Matrix metalloproteinase-7				Png_MMP7.gz
MMP9	GCST90179366	Matrix metalloproteinase-9				Png_MMP9.gz
MPO	GCST90179367	Myeloperoxidase				Png_MPO.gz
NADK	GCST90179368	NAD kinase				Png_NADK.gz
NECTIN2	GCST90179369	Nectin-2				Png_NECTIN2.gz
NEMO	GCST90179370	NF-kappa-B essential modulator				Png_NEMO.gz
NOMO1	GCST90179371	Nodal modulator 1				Png_NOMO1.gz
NOTCH3	GCST90179372	Neurogenic locus notch homolog protein 3				Png_NOTCH3.gz
NPDC1	GCST90179373	Neural proliferation differentiation and control protein 1				Png_NPDC1.gz
NPTXR	GCST90179374	Neuronal pentraxin receptor				Png_NPTXR.gz
OPG	GCST90179375	Osteoprotegerin				Png_OPG.gz
OPN	GCST90179376	Osteopontin				Png_OPN.gz
PAG1	GCST90179377	Phosphoprotein associated with glycosphingolipid-enriched microdomains 1				Png_PAG1.gz
PAI	GCST90179378	Plasminogen activator inhibitor 1				Png_PAI.gz
PAPPA	GCST90179379	Pappalysin-1				Png_PAPPA.gz
PAR1	GCST90179380	Proteinase-activated receptor 1				Png_PAR1.gz
PARP1	GCST90179381	Poly [ADP-ribose] polymerase 1				Png_PARP1.gz
PCSK9	GCST90179382	Proprotein convertase subtilisin/kexin type 9				Png_PCSK9.gz
PDGFSUBUNITA	GCST90179383	Platelet-derived growth factor subunit A				Png_PDGFSUBUNITA.gz
PDGFSUBUNITB	GCST90179384	Platelet-derived growth factor subunit B				Png_PDGFSUBUNITB.gz
PDL2	GCST90179385	Programmed cell death 1 ligand 2				Png_PDL2.gz
PECAM1	GCST90179386	Platelet endothelial cell adhesion molecule				Png_PECAM1.gz
PGF	GCST90179387	Placenta growth factor				Png_PGF.gz
PGLYRP1	GCST90179388	Peptidoglycan recognition protein 1				Png_PGLYRP1.gz
PI3	GCST90179389	Elafin				Png_PI3.gz
PIGR	GCST90179390	Polymeric immunoglobulin receptor				Png_PIGR.gz
PILRB	GCST90179391	Paired immunoglobulin-like type 2 receptor beta				Png_PILRB.gz
PLC	GCST90179392	Perlecan				Png_PLC.gz
PON3	GCST90179393	Paraoxonase				Png_PON3.gz
PPP1R2	GCST90179394	Protein phosphatase inhibitor 2				Png_PPP1R2.gz
PRELP	GCST90179395	Prolargin				Png_PRELP.gz
PRSS27	GCST90179396	Serine protease 27				Png_PRSS27.gz
PRSS8	GCST90179397	Prostasin				Png_PRSS8.gz
PRTN3	GCST90179398	Myeloblastin				Png_PRTN3.gz
PSGL1	GCST90179399	P-selectin glycoprotein ligand 1				Png_PSGL1.gz
PSPD	GCST90179400	Pulmonary surfactant-associated protein D				Png_PSPD.gz
PTX3	GCST90179401	Pentraxin-related protein PTX3				Png_PTX3.gz
QDPR	GCST90179402	Dihydropteridine reductase				Png_QDPR.gz
RAGE	GCST90179403	Receptor for advanced glycosylation end products				Png_RAGE.gz
RARRES2	GCST90179404	Retinoic acid receptor responder protein 2				Png_RARRES2.gz
REG4	GCST90179405	Regenerating islet-derived protein 4				Png_REG4.gz
REN	GCST90179406	Renin				Png_REN.gz
RETN	GCST90179407	Resistin				Png_RETN.gz
RNASE3	GCST90179408	Eosinophil cationic protein				Png_RNASE3.gz
ROR1	GCST90179409	Inactive tyrosine-protein kinase transmembrane receptor ROR1				Png_ROR1.gz
RTN4R	GCST90179410	Reticulon-4 receptor				Png_RTN4R.gz
SCF	GCST90179411	Stem cell factor				Png_SCF.gz
SCGB3A2	GCST90179412	Secretoglobin family 3A member 2				Png_SCGB3A2.gz
SDC4	GCST90179413	Syndecan-4				Png_SDC4.gz
SELE	GCST90179414	E-selectin				Png_SELE.gz
SELP	GCST90179415	P-selectin				Png_SELP.gz
SEMA3F	GCST90179416	Semaphorin-3F				Png_SEMA3F.gz
SERPINA12	GCST90179417	Serpin A12				Png_SERPINA12.gz
SERPINB6	GCST90179418	Serpin B6				Png_SERPINB6.gz
SERPINB8	GCST90179419	Serpin B8				Png_SERPINB8.gz
SHPS1	GCST90179420	Tyrosine-protein phosphatase non-receptor type substrate 1				Png_SHPS1.gz
SIGLEC7	GCST90179421	Sialic acid-binding Ig-like lectin 7				Png_SIGLEC7.gz
SLAMF7	GCST90179422	SLAM family member 7				Png_SLAMF7.gz
SOD2	GCST90179423	Superoxide dismutase [Mn],mitochondrial				Png_SOD2.gz
SORT1	GCST90179424	Sortilin				Png_SORT1.gz
SOST	GCST90179425	Sclerostin				Png_SOST.gz
SPON1	GCST90179426	Spondin-1				Png_SPON1.gz
SPON2	GCST90179427	Spondin-2				Png_SPON2.gz
SRC	GCST90179428	Proto-oncogene tyrosine-protein kinase Src				Png_SRC.gz
SSC4D	GCST90179429	Scavenger receptor cysteine-rich domain-containing group B protein				Png_SSC4D.gz
ST2	GCST90179430	ST2 protein				Png_ST2.gz
STK4	GCST90179431	Serine/threonine-protein kinase 4				Png_STK4.gz
SUMF2	GCST90179432	Sulfatase-modifying factor 2				Png_SUMF2.gz
TF	GCST90179433	Tissue factor				Png_TF.gz
TFF2	GCST90179434	Trefoil factor 2				Png_TFF2.gz
TFF3	GCST90179435	Trefoil factor 3				Png_TFF3.gz
TFPI	GCST90179436	Tissue factor pathway inhibitor				Png_TFPI.gz
TGM2	GCST90179437	Protein-glutamine gamma-glutamyltransferase 2				Png_TGM2.gz
THBS2	GCST90179438	Thrombospondin-2				Png_THBS2.gz
THOP1	GCST90179439	Thimet oligopeptidase				Png_THOP1.gz
THPO	GCST90179440	Thrombopoietin				Png_THPO.gz
TIE2	GCST90179441	Angiopoietin-1 receptor				Png_TIE2.gz
TIMP4	GCST90179442	Metalloproteinase inhibitor 4				Png_TIMP4.gz
TINAGL1	GCST90179443	Tubulointerstitial nephritis antigen-like				Png_TINAGL1.gz
TLT2	GCST90179444	Trem-like transcript 2 protein				Png_TLT2.gz
TM	GCST90179445	Thrombomodulin				Png_TM.gz
TNFR1	GCST90179446	Tumor necrosis factor receptor 1				Png_TNFR1.gz
TNFR2	GCST90179447	Tumor necrosis factor receptor 2				Png_TNFR2.gz
TNFRSF10A	GCST90179448	Tumor necrosis factor receptor superfamily member 10A				Png_TNFRSF10A.gz
TNFRSF10C	GCST90179449	Tumor necrosis factor receptor superfamily member 10C				Png_TNFRSF10C.gz
TNFRSF11A	GCST90179450	Tumor necrosis factor receptor superfamily member 11A				Png_TNFRSF11A.gz
TNFRSF13B	GCST90179451	Tumor necrosis factor receptor superfamily member 13B				Png_TNFRSF13B.gz
TNFRSF14	GCST90179452	Tumor necrosis factor receptor superfamily member 14				Png_TNFRSF14.gz
TNFSF13B	GCST90179453	Tumor necrosis factor ligand superfamily member 13B				Png_TNFSF13B.gz
TPA	GCST90179454	Tissue-type plasminogen activator				Png_TPA.gz
TR	GCST90179455	Transferrin receptor protein 1				Png_TR.gz
TRAILR2	GCST90179456	TNF-related apoptosis-inducing ligand receptor 2				Png_TRAILR2.gz
TRAP	GCST90179457	Tartrate-resistant acid phosphatase type 5				Png_TRAP.gz
TSHB	GCST90179458	Thyrotropin subunit beta				Png_TSHB.gz
TXNDC5	GCST90179459	Thioredoxin domain-containing protein 5				Png_TXNDC5.gz
TYMP	GCST90179460	Thymidine phosphorylase				Png_TYMP.gz
TYRO3	GCST90179461	Tyrosine-protein kinase receptor TYRO3				Png_TYRO3.gz
UPA	GCST90179462	Urokinase-type plasminogen activator				Png_UPA.gz
UPAR	GCST90179463	Urokinase plasminogen activator surface receptor				Png_UPAR.gz
VCAN	GCST90179464	Versican core protein				Png_VCAN.gz
VEGFD	GCST90179465	Vascular endothelial growth factor D				Png_VEGFD.gz
VSIG2	GCST90179466	V-set and immunoglobulin domain-containing protein 2				Png_VSIG2.gz
VWF	GCST90179467	von Willebrand factor				Png_VWF.gz
XCL1	GCST90179468	X-C Motif Chemokine Ligand 1				Png_XCL1.gz

## Sheet: dropdown
ss_flag	gxe_flag	pooled_flag
Yes	Yes	Yes
No	No	No

## Sheet: meta
Key	Value
schemaVersion	1.10
submissionType	GCST
creation date	2022/10/24
headerSize	3
